# Supplementary material for: Multiomics-based dissection of citrus flavonoid metabolism using a Citrus reticulata × Poncirus trifoliata population
Source: Hortic Res. 2021 Mar 1;8:56. doi: 10.1038/s41438-021-00472-8 (PMC7917093; doi:10.1038/s41438-021-00472-8)
Supplement: Supplementary file 5 — Table S1 [file 41438_2021_472_MOESM5_ESM.xlsx]

## Sheet: Sheet1
Supplemental Table S1. The information of primers in this study.
	5'-3'
F3H-f:	ATGGCTCCTTCAACCCTC
F3H-r:	CTAAGCCAAGATCTCCTCAAT
F3H-ox-f:	AAAAAGCAGGCTCCATGGCTCCTTCAACCCTC
F3H-ox-r:	AGAAAGCTGGGTTCTAAGCCAAGATCTCCTCAAT
Adapter attB1:	GGGGACAAGTTTGTACAAAAAAGCAGGCT
Adapter attB2:	GGGGACCACTTTGTACAAGAAAGCTGGGT
F3H-adapter-f1:	CGGTACCCGGGGATCGACTTGCGGCGTATTGG
F3H-adapter-f2:	CGGTACCCGGGGATCCGACAAAGCGGTTCACAT
F3H-adapter-r:	CGACTCTAGAGGATCTAATTGATGATCAATGAAGCAC
Marker A-f:	TCAGCTAATTCACTTATATACTTTC
Marker A-r:	TTAAAAAGTGAGAAGCAGGT
f3h-mt-LP:	TGGCTATGGATAATCTGCTCG
f3h-mt-RP:	TCGTTCGTCAGTCATCACAAG
Gus-f:	GGGGACAAGTTTGTACAAAAAAGCAGGCTCCGTAGGTATGGATATATGATTTCAGT
Gus-r:	GGGGACCACTTTGTACAAGAAAGCTGGGTTGAATTGATCGATGA
5931-Q-f:	GTTTGATATGTCCGGTGGG
5931-Q-r:	TCTCGGCTTTGCTTTGG
1728-Q-f:	TTCCATTTGAGCCTGTA
1728-Q-r:	AGCCGTCTGATAACCTG
1734-Q-f:	TTCCATTTGAGCCTGTA
1734-Q-r:	AGCCGTCTGATAACCTG
3815-Q-f:	AAATCACGGACTAAGCG
3815-Q-r:	TTTGGTTCCAGAAAAGT
4785-Q-f:	TCCTTCAGTGGCTTAC
4785-Q-r:	CTTGCGCTTCTTATGT
6344-Q-f:	CCTGCTCTTCCTCTTC
6344-Q-r:	GTAGCCAATCACTCCC
1069-Q-f:	ACAGTTTAGTTGGTCCCG
1069-Q-r:	TCCCGAATTTAATGCTTC
3355-Q-f:	CTATCTTTATGAAGTGGGTT
3355-Q-r:	GCAATCAGTTCTCCTCC
4361-Q-f:	TATGTTGTGGGATTGG
4361-Q-r:	CTGCCTTTAAGAAGCT
5311-Q-f:	AGGTGGTTACCGTCTC
5311-Q-r:	CTGGCTTGAACTTGTC
5490-Q-f:	TTATTTGGGTGGTGCG
5490-Q-r:	GTCGAGGGTCCTGCTT
6557-Q-f:	CTTGGAGGATCTGAAGT
6557-Q-r:	ATGAGCCCGATATTTT
7097-Q-f:	CGGCTTATCACAACTT
7097-Q-r:	GACGTGTATCGGACAT
7167-Q-f:	CAGGCGTCTTCTATCT
7167-Q-r:	TCTTCCCACTTTCTTG
7189-Q-f:	GGGACGCCGAGAACTT
7189-Q-r:	TGCTGGAGCACGTAGGG
7234-Q-f:	CGCTTCTATTACCTCAC
7234-Q-r:	TCATCCCACAATGTTC
