# Supplementary material for: Multiomics-based dissection of citrus flavonoid metabolism using a Citrus reticulata × Poncirus trifoliata population
Source: Hortic Res. 2021 Mar 1;8:56. doi: 10.1038/s41438-021-00472-8 (PMC7917093; doi:10.1038/s41438-021-00472-8)
Supplement: Supplementary file 6 — Table S2 [file 41438_2021_472_MOESM6_ESM.xlsx]

## Sheet: Sheet1
Supplemental Table S2: List and detailed information of 80 flavonoids detected in this study.
Peak no.- number referenced back to the main text
Putative Name- putative identification of the metabolite
Identification level (A; B; C)- (A) standard; (B) Public databases and references; (C) MS/MS;
Mol. Formula- molecular formula of the metabolite or its FA adduct;
Tissue type-YL represents young leaf ; OL represents old leaf ; OF represents mature pericarp at DAF210; OJ represents mature pulp at DAF210.
Ret . Time- Retention time, in minutes
Precursor (m/z)- mass calculated for the ion (M-H)-, (M+H)+or (M+FA)-
Product (m/z)- MSMS fragments- fragments, obtained from the ion (M-H)-, (M+H)+or (M+FA)-
MS/MS CE (eV)- collision energy used for fragmentation optional
mzCloud Best Match- matching probability score in mzCloud database
mzVault Best Match- matching probability score in mzVault database
I, II, III, IV- different isomers
	Peak no.	Putative Name	Flavonoid Class	Identification level (A-C)	Mol formula	Tissue type	Ret. Time (min)	Polarity	Precursor (m/z)	Product (m/z)	MS/MS ES CE (eV)	mzCloud Best Match	mzVault Best Match	Species detected before	References
1	cmp76	Luteolin	flavone	B	C15 H10 O6	YL,OF,OJ	13.59	Positive	287.055	153.018	20		78.8
2	cmp100	Rhamnetin	flavone	B	C16 H12 O7	YL	11.8112	Positive	317.065	302.042	25	76.5	75.2	Artemisia campestris and Cassinia vauvilliersii.	Lee S et al. Bioorganic and Medicinal Chemistry Letters, 2011, 21(13):3866-3870
3	cmp178	3,4-Dihydroxy-6,7,3',4'-tetramethoxyflavonol	flavonol	C	C19 H20 O7	YL	16.7074	Positive	361.128	346.068	20
4	cmp206	Quercetin-3β-D-glucoside	flavonol	B	C21 H20 O12	OL	9.57631	Positive	465.102	303.05	15	96	87.6
5	cmp245	Andrographidine A	flavone	C	C23 H26 O10	YL,OF,OJ	12.377	Positive	463.159	263.055	20			Andrographis paniculate	Xiaowei Sun et al., Molecules(2019).
6	cmp290	Cyanidin-3-gentiobioside	anthocyanin	C	C27 H31 O16		17.7501	Positive	612.17	177.054	20			Araceae, Dioscoreaceae, Dioscoreaceae and Rosaceae	Harborne, The Handbook of Natural Flavonoids, (1999); Li,J.Am.Chem.Soc.,78,(1956); Williams,Phytochem (1981).
7	cmp319	Proanthocyanidin A2	anthocyanin	C	C30 H24 O12		17.7436	Positive	577.133	177.054	20
8	cmp428	Pelargonidin	anthocyanin	B	C15 H10 O5		10.9236	Positive	271.059	153.018	35	10
9	cmp532	Andrographidine D or isomer(I)	flavone	C	C25 H28 O12	OF,OJ	11.4347	Positive	521.165	359.112	20			Andrographis paniculate	JiaojiaoJiao et al., Fitoterapia(2019).
10	cmp533	Andrographidine D or isomer(II)	flavone	C	C25 H28 O12		13.4219	Positive	521.165	471.129	15			Andrographis paniculate	JiaojiaoJiao et al., Fitoterapia(2019).
11	cmp550	Hesperidin	flavanone	A	C28 H34 O15	YL,OL,OF,OJ	10.9034	Positive	611.196	303.086	20			Citrus aurantium L. var. amara,Citrus natsudaidai, Citrus unshiu Markovich , Poncirus trifoliata and ect.	Harborne,Phytochemical Dictionary Second Edition,Taylor and Francis,(1999),Chapter36; Kuroyanagi,J.Nat.Prod.,62,(2008),107; Pellati et al.,Phytochem.Anal.,15,(2004),220-225.
12	cmp626	Nobiletin	flavone	B	C21 H22 O8	YL,OL	18.7004	Positive	403.138	388.115	25	9.8	84.8	Citrus reticulata tangerine, Citrus sinensis, Fortunella japonica and ect.	Harborne, The Handbook of Natural Flavonoids (1999); Chen,J.Agric.Food Chem.,45,(1997),364; Ou, et al., Brief Handbook of Components of Traditional Chinese Medicines, The People's Medical Publishing House, Beijing, (2003).
13	cmp633	4''-O-Acetylquercitrin or isomer(I)	flavonol	C	C23 H22 O12	OF,OJ	11.1679	Positive	491.118	177.054	25			Scurrula ferruginea Danser (Loranthaceae)	Franc¸oise Lohe´zic-Le De´ve´hat et al., BioSciences (2002) 1092-1095.
14	cmp634	4''-O-Acetylquercitrin or isomer(II)	flavonol	C	C23 H22 O12		11.9779	Positive	491.118	177.054	35			Scurrula ferruginea Danser (Loranthaceae)	Franc¸oise Lohe´zic-Le De´ve´hat et al., BioSciences (2002) 1092-1095.
15	cmp635	4''-O-Acetylquercitrin or isomer(III)	flavonol	C	C23 H22 O12	YL	13.8888	Positive	491.118	177.054	50			Scurrula ferruginea Danser (Loranthaceae)	Franc¸oise Lohe´zic-Le De´ve´hat et al., BioSciences (2002) 1092-1095.
16	cmp642	Artabotryside A or isomer(I)	flavonol	C	C26 H28 O15	YL,OF	5.7711	Positive	581.15	449.107	20			Artabotrys hexapetalus	Li T et al., Yaoxuexuebao(1998).
17	cmp643	Artabotryside A or isomer(II)	flavonol	C	C26 H28 O15	YL,OL,OF,OJ	7.94872	Positive	581.149	273.075	20			Artabotrys hexapetalus	Li T et al., Yaoxuexuebao(1998).
18	cmp644	Artabotryside A or isomer(III)	flavonol	C	C26 H28 O15	YL,OL	8.38576	Positive	581.149	449.107	20			Artabotrys hexapetalus	Li T et al., Yaoxuexuebao(1998).
19	cmp660	Methyl hesperidin isomer(I)	flavanone	B	C29 H36 O15	YL,OL,OF,OJ	9.97809	Positive	625.212	317.065	25		58.3
20	cmp663	Robinin	flavonol	B	C33 H40 O19	YL,OL	8.25372	Positive	741.222	433.112	25	73.4	66.3	Pueraria lobata, Genipa americana Leaves	Silva L et al. Molecules, 2018, 23(10).
21	cmp689	Dihydrokaempferol	flavonol	A	C15 H12 O6	YL,OL,OF,OJ	10.3099	Positive	289.07	187.075	20			Flindersia australis, Phellodendron amurense var.wilsonii,	Wu,J.Nat.Prod.,66,(2003),1207; Harborne, The Handbook of Natural Flavonoids (1999), 671.
22	cmp734	Luteolin-3',7-Diglucoside or isomer(I)	flavone	B	C27 H30 O16	YL,OF	4.85741	Positive	611.16	473.107	20	6.9
23	cmp735	Luteolin-3',7-Diglucoside or isomer(II)	flavone	B	C27 H30 O16	YL,OL,OF,OJ	6.51244	Positive	611.16	473.107	20	6.8
24	cmp737	Rutin or isomer(I)	flavonol	B	C27 H30 O16	YL,OL	9.2852	Positive	611.16	303.05	10	97.4	87.8	Fagopyrum esculentum, Ruta graveolensand Sophora japonica	B. Gullón et al., Trends Food Sci. Technol (2017) 220-235.
25	cmp810	5-Hydroxy-6,7,3-trimethoxyflavone-8-O-beta-D-glucoside or isomer(I)	flavone	C	C24 H26 O12	YL,OL	10.5034	Positive	507.149	345.096	20
26	cmp811	5-Hydroxy-6,7,3-trimethoxyflavone-8-O-beta-D-glucoside or isomer(II)	flavone	C	C24 H26 O12	OL	13.6231	Positive	507.149	345.096	20
27	cmp829	Naringenin	flavanone	A	C15 H12 O5	YL,OL	10.5212	Positive	273.075	153.018	20			Citrus aurantium L. var. amara, Citrus grandis var.tomentosa, Citrus spp., Citrus unshiu	Pellati et al.,Phytochem.Anal.,15,(2004),220-225; Chen, Liu, et al., Determination of Effective Components in Traditional Chinese medicines, People's Medical Publishing House, Beijing, (2009); Harborne, The Handbook of Natural Flavonoids (1999), 304.
28	cmp839	Vitexin or isomer(I)	flavone	B	C21 H20 O10	YL	7.05318	Positive	433.112	313.07	25	55.3	82.8	pearl millet, hawthorn, pigeon pea, mosses, bamboo, wheat leaves and chaste tree or chasteberry in seeds, fruits, flowers [, leaves, roots, etc.	He M , Min J W , Kong W L , et al. Fitoterapi(2016) 74-85
29	cmp841	Vitexin or isomer(II)	flavone	B	C21 H20 O10	YL,OL	9.02663	Positive	433.112	415.102	20	62	89.1	pearl millet, hawthorn, pigeon pea, mosses, bamboo, wheat leaves and chaste tree or chasteberry in seeds, fruits, flowers [, leaves, roots, etc.	He M , Min J W , Kong W L , et al. Fitoterapi(2016) 74-85
30	cmp842	Vitexin or isomer(III)	flavone	B	C21 H20 O10	YL,OL	9.28551	Positive	433.112	313.07	25	52.8	90.4	pearl millet, hawthorn, pigeon pea, mosses, bamboo, wheat leaves and chaste tree or chasteberry in seeds, fruits, flowers [, leaves, roots, etc.	He M , Min J W , Kong W L , et al. Fitoterapi(2016) 74-85
31	cmp843	Genistin	isoflavone	B	C21 H20 O10	YL,OL	10.8887	Positive	433.112	271.06	20	10	82.7	Glycine max (L.)	Meng Gu et al., Evid Based Complement Alternat Med. 2016.
32	cmp845	Orientin	flavone	C	C21 H20 O11	YL	5.97107	Positive	449.108	329.065	25
33	cmp848	Kuromanin or isomer(I)	anthocyanin	B	C21 H20 O11	OL,OF,OJ	9.66765	Positive	449.107	287.054	20	10	81.5
34	cmp849	Kuromanin or isomer(II)	anthocyanin	B	C21 H20 O11	YL,OL	10.609	Positive	449.108	287.055	20	64.3	84.6
35	cmp850	Quercitrin	flavonol	B	C21 H20 O11	YL,OL,OF,OJ	11.1307	Positive	449.108	263.055	20	41.3
36	cmp851	Prunin or isomer(I)	flavanone	C	C21 H22 O10	YL,OF,OJ	7.62814	Positive	435.128	273.075	20
37	cmp856	Prunin or isomer(II)	flavanone	B	C21 H22 O10	YL,OL,OF,OJ	10.5202	Positive	435.128	273.075	15	76
38	cmp859	Mingjinianuronide B	flavone	C	C26 H26 O14	OL	11.0942	Positive	563.139	177.054	15			Hylotelephium mingjinianum	an, et al., Acta Pharmaceutica Sinica(Yaoxue Xuebao), 29, (1994), 519.
39	cmp877	Keracyanin or isomer(I)	anthocyanin	B	C27 H30 O15	OF	5.64271	Positive	595.166	457.112	20	6.6	86.2
40	cmp878	Vicenin II or isomer (I)	flavone	B	C27 H30 O15	YL,OL,OF,OJ	7.16887	Positive	595.165	457.112	20		86.2	A. capillaris, Citrus aurantium, Peperomia blanda, Ocimum sanctum, Perilla frutescens, Urtica circularis, and Potentilla discolor.	Md Nurul, Islam,Ishrat Jahan, Ishita,Hyun Ah, Jung,Jae Sue, Choi.Food and chemical toxicology(2014), 69:55-62
41	cmp879	Keracyanin or isomer(II)	anthocyanin	B	C27 H30 O15	YL,OL	9.5368	Positive	595.165	449.107	15	41.9	81.7
42	cmp883	Keracyanin or isomer(III)	anthocyanin	B	C27 H30 O15	YL	26.2127	Positive	595.177	64.6643	50	8
43	cmp893	Gardenin B	flavone	B	C19 H18 O7	YL,OF,OJ	16.4672	Positive	359.112	344.089	25		76	Citrus jambhiri, Citrus sinensis	Harborne, The Handbook of Natural Flavonoids (1999); Rama Rao,Indian J.Chem.,8,(1970),398; Kingston,J.Nat.Prod.,42,(1979),496
44	cmp1027	Hesperetin or isomer(I)	flavanone	B	C16 H14 O6	YL,OL,OF,OJ	11.31	Positive	303.086	177.054	20	93.1	89.7	Citrus aurantium L. var. amara, Citrus spp.	Pellati et al.,Phytochem.Anal (2004),220-225.
45	cmp1030	Hesperetin or isomer(II)	flavanone	B	C16 H14 O6	OF,OJ	22.3766	Positive	303.086	177.055	20	86.7	85	Citrus aurantium L. var. amara, Citrus spp.	Pellati et al.,Phytochem.Anal (2004),220-225.
46	cmp1092	3',4'-Dihydroxywogonin	flavone	C	C18 H16 O7	YL,OL,OF,OJ	10.9009	Positive	345.096	195.029	25
47	cmp1166	Biochanin A-7-glucoside	isoflavone	C	C22 H24 O10	YL,OL,OF,OJ	10.8976	Positive	449.144	263.055	20			Radix codonopsis and Radix astragali	JinxuWang et al., Journal of Ethnopharmacology(2014) 405-415
48	cmp1168	Isosakuranin	flavanone	B	C22 H24 O10	YL,OF,OJ	13.5777	Positive	449.144	287.091	30		91
49	cmp1170	3'-Methyl eriodictyol-7-O-beta-D-glucoside	flavanone	C	C22 H24 O11	YL,OL,OF,OJ	7.40159	Positive	465.139	263.055	20
50	cmp1186	3',4'-Dimethoxy-5,7,5'-trihydroxyl-flavone 3-O-alpha-L-rhamnopyranoside or isomer(I)	flavone	C	C23 H24 O12	YL,OL	10.3725	Positive	493.133	475.123	20
51	cmp1188	3',4'-Dimethoxy-5,7,5'-trihydroxyl-flavone 3-O-alpha-L-rhamnopyranoside or isomer(II)	flavone	C	C23 H24 O12	YL	13.1879	Positive	493.134	361.091	20
52	cmp1197	luteolin 7-O-(6-O-malonyl-beta-D-glucoside) or isomer(I)	flavone	C	C24 H22 O14	YL	6.31908	Positive	535.108	163.039	15
53	cmp1198	luteolin 7-O-(6-O-malonyl-beta-D-glucoside) or isomer(II)	flavone	C	C24 H22 O14	YL	7.03592	Positive	535.108	163.039	15
54	cmp1206	Andrographidine E	flavone	C	C24 H26 O11		11.9831	Positive	491.154	177.054	10			Andrographis paniculate	JiaojiaoJiao et al., Fitoterapia(2019).
55	cmp1208	Iridin	isoflavone	B	C24 H26 O13	YL,OL,OF,OJ	11.719	Positive	523.144	361.091	15		82.1	Belamcanda chinensis, Juniperus macropoda	Harborne, The Handbook of Natural Flavonoids, 2, (1999); Ito,Chem. Pharm. Bull.,49,(2001),1229.
56	cmp1232	Kaempferitrin isomer(I)	flavonol	B	C27 H30 O14		6.69286	Positive	579.17	433.113	20	72.8	84.7
57	cmp1233	Kaempferitrin isomer(II)	flavonol	B	C27 H30 O14		9.7321	Positive	579.17	561.124	15	44.2		Piper umbellatum, Prunus japonica , Solanum laciniatum	Tabopda,Phytochem.,69,(2008),1726; Deachathai, et al., Phytochemistry, 66, (2005), 2368; Harborne, The Handbook of Natural Flavonoids (1999).
58	cmp1234	Rhoifolin	flavone	B	C27 H30 O14	YL,OL	10.9243	Positive	579.17	271.06	30	86.8	82.5	Trachelospermum jasminoides;Citrus grandis	Xing-Qi T et al. . Zhong Yao Cai, 2010, 33(1):58-60; Ping-Chung K , Yu-Ren L , Hsin-Yi H , et al.Molecules, 2017, 22(6):967-.
59	cmp1239	Naringin isomer(I)	flavanone	C	C27 H32 O14	YL,OF,OJ	10.0865	Positive	581.186	273.075	20
60	cmp1243	Eriocitrin	flavanone	A	C27 H32 O15	YL,OF,OJ	8.86881	Positive	597.181	289.07	25		86	Mentha piperita, Mentha piperita, Mentha piperita, Citrus sudachi	Harborne, The Handbook of Natural Flavonoids, 1, (1999); Horowitz,Nature,185,(1960),319; Kamiya,Agric.Biol.Chem.,43,(1979),1529.
61	cmp1249	Linarin	flavone	A	C28 H32 O14	YL,OL,OF,OJ	13.6432	Positive	593.186	447.128	15		85.6	Linaria vulgaris, Teucridium parvifolium, Cirsium arvense	Rendyuk,Khim.Prir.Soedin.,(1977),282; Grayer,Phytochem.,60,(2002),727.
62	cmp1251	Neodiosmin isomer(I)	flavone	B	C28 H32 O15		7.60052	Positive	609.181	463.123	20	41	58
63	cmp1254	Neodiosmin	flavone	A	C28 H32 O15	YL,OL	11.5417	Positive	609.181	301.07	30	41.2		Citrus aurantium	Harborne, The Handbook of Natural Flavonoids, (1999); Del Rio,Phytochem., (1992),723.
64	cmp1328	Eriodictyol	flavanone	B	C15 H12 O6	YL	12.659	Negtive	287.056	151.004	15	45.3		Citrus unshiu Markovich, Prunus armygdalus	Calixto, et al., Planta Med, 70, (2004), 93; ZHANG, et al., Chem Pharm Bull, 50, (2002), 841.
65	cmp1436	Diosmetin	flavone	C	C16 H12 O6		15.9572	Negtive	299.056	284.032	20			Citrus limon, Diosma spp.	Aldrich Library of FT-IR Spectra (1985),98C; Harborne, The Handbook of Natural Flavonoids (1999).
66	cmp1464	Rutin or isomer(II)	flavonol	B	C27 H30 O16	YL	6.53913	Negtive	609.146	489.103	25	61		Fagopyrum esculentum, Ruta graveolensand Sophora japonica	B. Gullón et al., Trends Food Sci. Technol (2017) 220-235.
67	cmp1490	Didymin	flavanone	A	C28 H34 O14	YL,OF,OJ	13.5832	Negtive	593.187	285.077	30			Monarda didyma, Acinos alpinus, Acinos alpinus	Harborne, The Handbook of Natural Flavonoids (1999); Brieskorn,Arch.Pharm.,298,(1965),435; Kamiya,Agric.Biol.Chem.,43,(1979),1529.
68	cmp1492	Poncirin	flavanone	A	C28 H34 O14	OF,OJ	15.7144	Negtive	593.188	285.077	30			Poncirus trifoliata, Citrus grandis, Eremocitrus spp. and ect.	Han,Chem.Pharm.Bull.,55,(2007),1270; Park, et al., Planta Med, 71, (2005), 24; Harborne,Phytochemical Dictionary Second Edition,Taylor and Francis,(1999),Chapter36.
69	cmp1502	Jaceosidin	flavone	C	C17 H14 O7		13.3034	Negtive	329.067	314.043	20			Citrus sudachi	Harborne, The Handbook of Natural Flavonoids (1999); ApSimon,J.Chem.Soc.,(1963),3789; Wollenweber,Phytochem.,29,(1990),633.
70	cmp1515	Vitexin or isomer(IV)	flavone	C	C21 H20 O10	YL	9.02869	Negtive	431.098	311.056	20			pearl millet, hawthorn, pigeon pea, mosses, bamboo, wheat leaves and chaste tree or chasteberry in seeds, fruits, flowers [, leaves, roots, etc.	He M , Min J W , Kong W L , et al. Fitoterapi(2016) 74-85
71	cmp1532	Eriocitrin isomer(I)	flavanone	B	C27 H32 O15	YL,OF,OJ	6.20105	Negtive	595.167	475.125	25	52.7
72	cmp1538	Eriocitrin isomer(II)	flavanone	B	C27 H32 O15	YL,OF,OJ	11.0281	Negtive	595.167	301.072	25	57.4
73	cmp1579	Diosmetin-7-O-β-D-glucopyranoside	flavone	C	C22 H22 O11		11.581	Negtive	461.109	299.056	20			Chrysanthemum indicum	Morikawa,J.Nat.Med.,61,(2007),112.
74	cmp1616	Vicenin II or isomer (II)	flavone	C	C27 H30 O15	YL	7.18971	Negtive	593.151	473.106	35			A. capillaris, Citrus aurantium, Peperomia blanda, Ocimum sanctum, Perilla frutescens, Urtica circularis, and Potentilla discolor.	Md Nurul, Islam,Ishrat Jahan, Ishita,Hyun Ah, Jung,Jae Sue, Choi.Food and chemical toxicology(2014), 69:55-62
75	cmp1618	Kaempferol-3-O-rutinoside	flavonol	C	C27 H30 O15	YL	10.3311	Negtive	593.151	285.041	35
76	cmp1620	Naringin	flavanone	A	C27 H32 O14	YL,OF,OJ	10.5178	Negtive	579.172	459.116	20	82.8		Citrus aurantium, Citrus decumana, Citrus grandis var.tomentosa, Poncirus trifoliata and ect.	Chen, Liu, et al., Determination of Effective Components in Traditional Chinese medicines, People's Medical Publishing House, Beijing, (2009); Han,Chem.Pharm.Bull.,55,(2007),1270.
77	cmp1624	Diosmin	flavone	C	C28 H32 O15	YL,OL	11.545	Negtive	607.167	299.056	25			Citrus limon, Diosma crenulata Ref, Dahlia variabilis	Harborne, The Handbook of Natural Flavonoids, 1, (1999); Nakaoki,J.Pharm.Soc.,58,(1938),539; Tomas,Proc.Int.Soc.Citric,(1978),74.
78	cmp1628	Hesperidin isomer(I)	flavanone	B	C28 H34 O15	YL,OF,OJ	13.2395	Negtive	609.183	563.307	10	43.4
79	cmp1630	Multiflorin A	flavonol	C	C29 H32 O16	YL	13.4996	Negtive	635.161	329.066	25			Arthromeris mairei, Prunus japonica, Rosa multiflora	Ou, et al., Brief Handbook of Components of Traditional Chinese Medicines, The People's Medical Publishing House, Beijing, (2003); Harborne, The Handbook of Natural Flavonoids, 1, (1999).
80	cmp1632	Methyl hesperidin	flavanone	A	C29 H36 O15	YL,OF,OJ	12.375	Negtive	623.197	315.087	30
