# Supplementary material for: Multiomics-based dissection of citrus flavonoid metabolism using a Citrus reticulata × Poncirus trifoliata population
Source: Hortic Res. 2021 Mar 1;8:56. doi: 10.1038/s41438-021-00472-8 (PMC7917093; doi:10.1038/s41438-021-00472-8)
Supplement: Supplementary file 7 — Table S3 [file 41438_2021_472_MOESM7_ESM.xlsx]

## Sheet: Sheet1
Supplemental Tabe S3. The significance of metabolite level changes between different types of tissues.
YL vs OLa	Metabolite	p_valueb	Nc
cmp550	Hesperidin	0.75	91/92	ns*
cmp626	Nobiletin	0.408	91/92	ns*
cmp643	Artabotryside A or isomer(II)	0.363	91/92	ns*
cmp644	Artabotryside A or isomer(III)	0.386	91/92	ns*
cmp660	Methyl hesperidin isomer(I)	0.14	91/92	ns*
cmp663	Robinin	0.184	91/92	ns*
cmp689	Dihydrokaempferol	0.681	91/92	ns*
cmp735	Luteolin-3',7-Diglucoside or isomer(II)	0.362	91/92	ns*
cmp737	Rutin or isomer(I)	0.408	91/92	ns*
cmp810	5-Hydroxy-6,7,3-trimethoxyflavone-8-O-beta-D-glucoside or isomer(I)	0.837	91/92	ns*
cmp841	Vitexin or isomer(II)	0.855	91/92	ns*
cmp842	Vitexin or isomer(III)	0.972	91/92	ns*
cmp843	Genistin	0.361	91/92	ns*
cmp849	Kuromanin or isomer(II)	0.274	91/92	ns*
cmp850	Quercitrin	0.212	91/92	ns*
cmp856	Prunin or isomer(II)	0.727	91/92	ns*
cmp878	Vicenin II or isomer (I)	0.017	91/92
cmp879	Keracyanin or isomer(II)	0.236	91/92	ns*
cmp1027	Hesperetin or isomer(I)	0.124	91/92	ns*
cmp1092	3',4'-Dihydroxywogonin	0.651	91/92	ns*
cmp1166	Biochanin A-7-glucoside	0.117	91/92	ns*
cmp1170	3'-Methyl eriodictyol-7-O-beta-D-glucoside	0.173	91/92	ns*
cmp1186	3',4'-Dimethoxy-5,7,5'-trihydroxyl-flavone 3-O-alpha-L-rhamnopyranoside or isomer(I)	0.714	91/92	ns*
cmp1208	Iridin	0.932	91/92	ns*
cmp1234	Rhoifolin	0.335	91/92	ns*
cmp1249	Linarin	0.502	91/92	ns*
cmp1254	Neodiosmin	0.169	91/92	ns*
cmp1624	Diosmin	0.227	91/92	ns*
YL vs OF
cmp76	Luteolin or isomer(I)	0	91/64
cmp245	Andrographidine A	0.801	91/64	ns*
cmp550	Hesperidin	0.73	91/64	ns*
cmp642	Artabotryside A or isomer(I)	0.319	91/64	ns*
cmp643	Artabotryside A or isomer(II)	0.166	91/64	ns*
cmp660	Methyl hesperidin isomer(I)	0.003	91/64
cmp689	Dihydrokaempferol	0	91/64
cmp734	Luteolin-3',7-Diglucoside or isomer(I)	0.079	91/64	ns*
cmp735	Luteolin-3',7-Diglucoside or isomer(II)	0.014	91/64
cmp850	Quercitrin	0.238	91/64	ns*
cmp856	Prunin or isomer(II)	0.442	91/64	ns*
cmp878	Vicenin II or isomer (I)	0	91/64
cmp893	Gardenin B	0.708	91/64	ns*
cmp1027	Hesperetin or isomer(I)	0.574	91/64	ns*
cmp1092	3',4'-Dihydroxywogonin	0.444	91/64	ns*
cmp1166	Biochanin-7-glucoside	0.174	91/64	ns*
cmp1168	Isosakuranin isomer(I)	0	91/64
cmp1170	3'-Methyl eriodictyol-7-O-beta-D-glucoside	0	91/64
cmp1208	Iridin	0.004	91/64
cmp1239	Naringin isomer(I)	0.113	91/64	ns*
cmp1243	Eriocitrin	0	91/64
cmp1249	Linarin	0.387	91/64	ns*
cmp1490	Didymin	0	91/64
cmp1532	Eriocitrin isomer(I)	0	91/64
cmp1538	Eriocitrin isomer(II)	0.058	91/64	ns*
cmp1620	Naringin	0.123	91/64	ns*
cmp1628	Hesperidin isomer(I)	0.51	91/64	ns*
cmp1632	Methyl hesperidin	0.809	91/64	ns*
YL vs OJ
cmp76	Luteolin or isomer(I)	0.006
cmp245	Andrographidine A	0.33	91/74	ns*
cmp550	Hesperidin	0	91/74
cmp643	Artabotryside A or isomer(II)	0	91/74
cmp660	Methyl hesperidin isomer(I)	0	91/74
cmp689	Dihydrokaempferol	0.015	91/74
cmp735	Luteolin-3',7-Diglucoside or isomer(II)	0.347	91/74	ns*
cmp850	Quercitrin	0.001	91/74
cmp856	Prunin or isomer(II)	0	91/74
cmp878	Vicenin II or isomer(I)	0	91/74
cmp893	Gardenin B	0	91/74
cmp1027	Hesperetin or isomer(I)	0	91/74
cmp1092	3',4'-Dihydroxywogonin	0	91/74
cmp1166	Biochanin-7-glucoside	0.001	91/74
cmp1168	Isosakuranin isomer(I)	0.105	91/74	ns*
cmp1170	3'-Methyl eriodictyol-7-O-beta-D-glucoside	0	91/74
cmp1208	Iridin	0	91/74
cmp1239	Naringin isomer(I)	0.002	91/74
cmp1243	Eriocitrin	0	91/74
cmp1249	Linarin	0.342	91/74	ns*
cmp1490	Didymin	0.002	91/74
cmp1532	Eriocitrin isomer(I)	0	91/74
cmp1538	Eriocitrin isomer(II)	0.235	91/74	ns*
cmp1620	Naringin	0.001	91/74
cmp1628	Hesperidin isomer(I)	0.009	91/74
cmp1632	Methyl hesperidin	0.111	91/74	ns*
OL vs OF
cmp550	Hesperidin	0.983	92/64	ns*
cmp643	Artabotryside A or isomer(II)	0.023	92/64
cmp660	Methyl hesperidin isomer(I)	0.515	92/64	ns*
cmp689	Dihydrokaempferol	0	92/64
cmp735	Luteolin-3',7-Diglucoside or isomer(II)	0.088	92/64	ns*
cmp848	Kuromanin or isomer(I)	0	92/64
cmp850	Quercitrin	0.869	92/64	ns*
cmp856	Prunin or isomer(II)	0.597	92/64	ns*
cmp878	Vicenin II or isomer (I)	0	92/64
cmp1027	Hesperetin or isomer(I)	0.85	92/64	ns*
cmp1092	3',4'-Dihydroxywogonin	0.403	92/64	ns*
cmp1166	Biochanin-7-glucoside	0.809	92/64	ns*
cmp1170	3'-Methyl eriodictyol-7-O-beta-D-glucoside	0	92/64
cmp1208	Iridin	0.008	92/64
cmp1249	Linarin	0.794	92/64	ns*
OL vs OJ
cmp550	Hesperidin	0.002	92/74
cmp643	Artabotryside A or isomer(II)	0.002	92/74
cmp660	Methyl hesperidin isomer(I)	0	92/74
cmp689	Dihydrokaempferol	0.014	92/74
cmp735	Luteolin-3',7-Diglucoside or isomer(II)	0.734	92/74	ns*
cmp848	Kuromanin or isomer(I)	0	92/74
cmp850	Quercitrin	0.008	92/74
cmp856	Prunin or isomer(II)	0	92/74
cmp878	Vicenin II or isomer(I)	0	92/74
cmp1027	Hesperetin or isomer(I)	0.002	92/74
cmp1092	3',4'-Dihydroxywogonin	0.112	92/74	ns*
cmp1166	Biochanin-7-glucoside	0.003	92/74
cmp1170	3'-Methyl eriodictyol-7-O-beta-D-glucoside	0.001	92/74
cmp1208	Iridin	0	92/74
cmp1249	Linarin	0.154	92/74	ns*
OF vs OJ
cmp76	Luteolin or isomer(I)	0	64/74
cmp245	Andrographidine A	0.132	64/74	ns*
cmp532	Andrographidine D or isomer(I)	0.07	64/74
cmp550	Hesperidin	0.002	64/74
cmp633	4''-O-Acetylquercitrin or isomer(I)	0.774	64/74	ns*
cmp643	Artabotryside A or isomer(II)	0	64/74
cmp660	Methyl hesperidin isomer(I)	0	64/74
cmp689	Dihydrokaempferol	0	64/74
cmp735	Luteolin-3',7-Diglucoside or isomer(II)	0.349	64/74	ns*
cmp848	Kuromanin or isomer(I)	0	64/74
cmp850	Quercitrin	0.006	64/74
cmp856	Prunin or isomer(II)	0	64/74
cmp878	Vicenin II or isomer (I)	0	64/74
cmp893	Gardenin B	0.292	64/74	ns*
cmp1027	Hesperetin or isomer(I)	0.021	64/74
cmp1030	Hesperetin or isomer(II)	0	64/74
cmp1092	3',4'-Dihydroxywogonin	0.003	64/74
cmp1166	Biochanin-7-glucoside	0.004	64/74
cmp1168	Isosakuranin isomer(I)	0	64/74
cmp1170	3'-Methyl eriodictyol-7-O-beta-D-glucoside	0	64/74
cmp1208	Iridin	0	64/74
cmp1239	Naringin isomer(I)	0	64/74
cmp1243	Eriocitrin	0	64/74
cmp1249	Linarin	0.113	64/74	ns*
cmp1490	Didymin	0	64/74
cmp1492	Poncirin	0	64/74
cmp1532	Eriocitrin isomer(I)	0	64/74
cmp1538	Eriocitrin isomer(II)	0.022	64/74
cmp1620	Naringin	0	64/74
cmp1628	Hesperidin isomer(I)	0.045	64/74
cmp1632	Methyl hesperidin	0.074	64/74	ns*
a) Tissue type: YL represents young leaf ; OL represents old leaf ; OF represents mature pericarp at 210DAF; OJ represents maturepulp at 210DAF;
b) P-value was calculated by t-test(p<0.05);
c) number of samples for t-test;
* ns: not significant
