# Supplementary material for: Multiomics-based dissection of citrus flavonoid metabolism using a Citrus reticulata × Poncirus trifoliata population
Source: Hortic Res. 2021 Mar 1;8:56. doi: 10.1038/s41438-021-00472-8 (PMC7917093; doi:10.1038/s41438-021-00472-8)
Supplement: Supplementary file 8 — Table S4 [file 41438_2021_472_MOESM8_ESM.xlsx]

## Sheet: Young leaf
Supplemental Table S4A: The relative content of flavonoids detected in young leaf.
	cmp76	cmp100	cmp178	cmp245	cmp550	cmp626	cmp635	cmp642	cmp643	cmp644	cmp660	cmp663	cmp689	cmp734	cmp735	cmp737	cmp810	cmp829	cmp839	cmp841	cmp842	cmp843	cmp845	cmp849	cmp850	cmp851	cmp856	cmp878	cmp879	cmp883	cmp893	cmp1027	cmp1092	cmp1166	cmp1168	cmp1170	cmp1186	cmp1188	cmp1197	cmp1198	cmp1208	cmp1234	cmp1239	cmp1243	cmp1249	cmp1254	cmp1328	cmp1464	cmp1490
YL-1	1.36026	0.441812	1.59157	0.994161	1.15019	0.00234465	1.33099	0.925769	3.54429	0.972489	0	0.430545	0.835159	0.389736	0.394713	0.19209	2.05223	2.77304	0.343093	0.194948	0.267231	0.40249	0.401529	0.119271	1.08427	3.38852	2.886	0.439227	0.676315	0.993834	1.17233	1.10089	1.08777	1.09861	1.38126	0.35027	1.97198	1.40064	1.51678	1.99725	1.07939	0.405266	2.67531	2.09317	0.284049	0.656173	2.23604	0.341991	1.15353
YL-2	0.596316	1.06524	0.610543	0.0557865	0.87023	0.000545016	0.487005	0.338277	0.149335	0.416481	1.16821	0.170837	0.951587	0.259806	0.213427	1.08275	0.261659	0.292031	0.0801459	0.0547796	0.065393	0.163025	0.0519317	1.96216	0.818547	0.13768	0.263133	0.192056	0.266915	1.47238	0.647614	0.817589	0.803542	0.803105	0.592779	0.548006	0.197073	0.203995	0	0	0.162529	0.171385	0.283592	0.382705	0.149902	0.537948	0.226676	0.216058	0.704892
YL-3	0.557879	0.50664	2.41564	1.21603	0.839974	0.000368282	0.595333	1.70216	1.0049	2.253	0	0.00964302	1.40179	2.22429	1.96694	0.447414	2.5714	1.20677	0.73147	0.475744	0.653125	0.00602267	1.9776	0.13334	0.799536	0.884672	1.1337	0.714015	0.0364306	0.752781	0.318604	0.822096	0.795425	0.786438	0.524776	0.472552	5.81371	1.56151	0.938486	1.50826	2.30643	0.00692048	1.13519	2.09722	0.00194374	0.403399	1.03995	1.78457	0.484247
YL-4	1.38775	0.363852	1.50789	1.80604	1.2409	0.00394895	1.24935	0.549749	1.35445	0.366999	0	0.696084	1.5889	1.08139	1.12571	0.531763	0.784023	2.49786	1.56738	0.467973	0.483029	0.918483	2.16982	0.506308	1.24742	1.19914	2.40245	0.77224	0.961619	0.647082	0.473805	1.2304	1.23011	1.21757	1.42095	0.648382	0.756446	1.25479	1.09185	2.495	1.33478	0.897259	2.38439	2.67191	0.26054	2.33523	5.63101	1.06363	1.26933
YL-5	0.00221262	1.15242	0.401422	0	0.523211	0.00230717	0	0.851894	0.0791067	0.948292	0.545031	0.296028	0.983351	2.88159	1.66458	1.46289	0.542635	0.132195	5.2613	3.0015	2.61731	1.23166	2.58979	1.24387	0.456865	0.0863525	0.127238	1.78321	0.577335	0.529218	0.194872	0.461717	0.440216	0.468025	0.00208404	0.69333	0.410957	0.63728	0	0	0.712459	1.24624	0.142212	0.0850485	0.00580416	0.669417	1.66645	1.59588	0.00359121
YL-6	1.69549	0.333707	0.0055012	1.57774	1.05484	3.6128	1.78352	0.0612655	0.698391	0.109753	0.487056	3.30175	0.975799	0.75957	0.60769	0.909384	0.000847406	1.89676	5.15222	4.15009	3.16234	3.42333	0.983231	2.57663	1.12067	0.731675	1.96161	1.85858	2.63446	0.683601	7.54867	1.01299	1.06981	1.11806	1.7837	1.44622	1.39054	0.228705	0	0	0.0144308	3.42379	1.85904	0.811738	5.87277	2.12382	0.624129	0.553997	1.42891
YL-7	1.14516	0.580762	1.65908	2.22179	1.01363	0.00109211	1.25053	3.00444	1.24245	2.34807	0.0120852	0.0398207	0.980114	1.37687	0.61255	0.2615	0.673274	1.59993	1.4332	0.542328	0.562322	0.0271026	1.33022	0.153364	1.0363	1.30199	1.72625	0.640321	0.0516846	0.877535	0.918225	0.965692	0.994632	1.04561	1.24214	0.518304	1.39871	1.85247	0	0	1.31279	0.0300921	1.63979	1.96786	0.011716	0.620763	1.58479	0.606131	1.13622
YL-9	0.866455	1.03176	1.33946	0.0331863	0.6513	0.00046492	0.88554	0.145477	0.279166	0.236394	3.95913	1.39799	0.296366	0.972177	0.518115	0.0381957	2.60447	0.304948	4.98256	3.8381	2.91627	1.34001	1.00917	0	0.635983	0.260146	0.31944	1.58501	0.703583	0.643793	0.451129	0.619349	0.612042	0.633733	0.947471	0.179357	1.59956	2.07389	1.72331	1.96056	2.29401	1.39849	0.335831	0.0555296	2.82759	0.597659	0.257145	0.481958	1.01295
YL-10	1.05661	0.606951	0.985047	5.77688	1.19231	0.00691902	1.23029	14.434	2.42867	8.90102	0.1606	0.449267	1.25187	3.63019	1.91826	0.504919	0.546837	1.53202	1.91417	0.791726	0.954684	0.123172	5.96535	0.200902	1.14412	2.80475	1.57139	0.758221	0.310878	0.792275	0.531173	1.15899	1.1811	1.17114	1.05212	0.384377	0.586673	0.532215	0	0	0.432398	0.127231	1.56787	3.80195	0.128669	1.18758	5.52237	1.89376	1.15738
YL-11	0.0216661	1.45492	1.07272	0	0.533195	0.000778275	0	0.508207	0.167896	0.282747	1.28559	0.733084	0.744253	1.11682	0.578329	1.04709	0.498172	0.202952	9.46524	2.67621	2.98223	1.39387	1.54603	0.736463	0.477555	0.161746	0.186057	1.78272	0.676882	0.698264	0.212208	0.467801	0.461287	0.479451	0.0165561	1.47578	0.743309	1.06313	0	0	0.616265	1.37094	0.198108	0.114753	0.0389028	0.66194	0.316144	0.542411	0.0184059
YL-12	1.53354	1.85624	1.31237	2.03257	1.12278	0.00198406	1.64534	0.688264	1.10791	0.558825	0.000125851	1.72614	1.85516	0.694107	0.595516	1.06457	0.597714	1.99312	2.05861	1.33558	1.50146	1.34087	0.774533	1.99398	1.14021	1.14625	1.89708	1.21541	2.22532	0.504882	1.15002	1.12855	1.12163	1.16727	1.50868	1.64708	0.705494	1.26362	0	0	0.526633	1.29716	1.84833	1.40973	1.79981	2.72625	0.352657	0.591798	1.28511
YL-14	0.491392	1.0186	0.386096	0	0.593331	0.000893933	0.513274	0.0761059	0.246552	0.0898516	0.649765	0.0439095	1.85336	0.155246	0.15488	1.72741	0.336295	0.359366	0.438934	0.232859	0.268558	0.0213131	0.140326	2.27364	0.506317	0.291751	0.333138	0.471066	0.0163188	0.743317	0.411418	0.51922	0.50205	0.517327	0.450724	1.95457	0.275513	0.165053	0	0	0.150085	0.0241827	0.360992	0.24684	0.0513031	0.145118	0.24393	0.154721	0.575617
YL-16	1.118	1.15551	1.66127	9.43864	1.02419	0.000810272	1.35978	4.33631	0.697432	2.90016	0	0.033507	2.07658	4.24966	2.50671	0.663428	1.01668	1.2241	0.931343	0.26694	0.279925	0.00855919	11.0449	0.0525522	0.939874	0.70667	1.26328	0.396814	0.165212	0.994555	0.134589	0.991573	0.984547	0.976665	1.09968	0.357784	1.07383	1.98898	0	0	1.69021	0.010254	1.25463	3.94651	0.0103215	0.584189	3.21414	2.66121	1.16787
YL-17	0.0118823	0.872273	1.81061	0.0489651	1.20741	0.000384432	0	1.90954	0.0805961	1.25673	4.10073	0.242322	0.683693	1.52698	0.844384	0.238267	1.58678	0.201803	0.381197	0.186861	0.188497	0.375858	1.32439	0.0825399	1.19889	0.0837028	0.199244	0.396548	0.493747	0.895752	0.426019	1.16017	1.21661	1.19718	0.00931003	0.425039	0.891539	1.92321	1.20411	2.32575	2.41509	0.386328	0.215758	0.43474	0.00509979	1.14685	1.59319	0.879459	0.0142842
YL-19	0.00431698	1.90468	0.851641	0.0610466	0.743332	0.00171418	0	1.68393	0.170791	1.7481	3.24941	0.945012	1.09239	1.4861	0.985441	1.27694	0.906287	0.248984	5.0268	2.63932	2.43018	0.772334	1.67361	0.676075	0.688851	0.167145	0.241225	1.47313	0.658434	0.602697	0.735139	0.683802	0.689506	0.68005	0.00380785	0.630523	0.282118	1.54971	1.36372	0.916909	1.0378	0.764768	0.260694	0.171889	0.00701489	0.473664	0.375523	0.984066	0.00513811
YL-20	1.88746	0.660454	1.74749	1.98653	1.18614	0.000951784	2.2734	1.06409	2.54859	0.459714	0	5.03302	0.778961	1.36861	0.502599	0.142665	0.30907	2.58789	9.83089	2.01956	2.192	2.42076	1.80309	0.0948909	1.14241	2.62627	2.73098	1.44188	2.07565	0.838778	0.304281	1.09353	1.15229	1.16685	1.90493	0.391086	0.839595	1.78153	0	0	1.71469	2.4636	2.49141	1.10107	3.28391	2.31675	1.03413	0.5018	1.51331
YL-21	2.09316	1.65949	0.77092	2.45599	1.15262	0.00208452	1.81489	0.277095	1.43828	0.296467	0.585365	1.31926	0.864062	0.7356	0.687997	0.698055	2.19161	3.02536	1.18825	1.30727	1.16918	1.68847	0.470225	0.429414	1.20453	1.54117	3.15934	1.09658	2.08325	0.452156	1.22735	1.12424	1.29031	1.16124	2.12403	1.05459	0.63974	1.00179	2.8232	4.66228	1.52644	1.71084	2.88143	1.28676	4.77603	0.791895	0.234489	0.717875	1.92773
YL-22	2.16066	1.71895	0.995095	4.77903	1.09981	0.00103783	2.08143	0.771467	2.43874	0.648856	0	2.89927	0.905499	1.79767	0.895478	0.917204	2.17358	3.77157	4.86613	2.47258	2.15809	2.72274	1.43066	0.550144	1.14888	14.3452	3.97229	1.34902	2.99812	0.428771	2.37969	1.12409	1.97312	1.11072	2.19712	0.616379	0.41618	1.26732	1.16799	0.89954	2.0765	2.73928	3.42214	1.88059	4.63976	1.646	0.33441	0.906958	2.02186
YL-25	1.13221	0.527337	1.63728	1.15235	0.907424	0.000854631	1.19177	1.17722	1.41652	1.35494	0	1.78872	0.347087	2.59667	2.138	0.194555	0.96112	1.38544	1.5109	1.83538	1.59294	1.84849	2.23238	0.0756547	0.858853	1.46106	1.36752	1.23288	2.98299	0.752493	1.05941	0.843881	1.5266	0.853472	5.9731	0.165056	2.03714	0.763117	0	0	0.979785	1.94456	1.31806	1.00996	3.34969	2.79142	1.5267	2.15056	1.11281
YL-26	0.00627322	1.40213	0.878598	4.47337	1.29093	0.00178032	0	0.140291	5.05134	0.195439	0	0.599584	2.80471	0.36774	0.301838	2.10397	0.602045	0.595021	0.158333	0.101338	0.076635	0.339977	0.245062	2.17689	1.28893	0.458457	0.566213	0.22752	1.04424	0.626953	0.713327	1.26822	2.33941	1.29479	0.00481768	2.12317	0.322383	0.949211	0.531899	0.844822	0.496045	0.336092	0.577403	2.40083	0.0020235	0.951244	1.14126	0.27896	0.00700284
YL-27	0.788857	1.62836	0.309099	0.0329635	1.11563	0.000517391	0.863102	0.541404	0.306481	0.819201	0.973072	0.0277009	1.81506	0.195204	0.239091	1.42211	0.677571	0.461544	0.237373	0.299992	0.394267	0.0170207	0.0740625	1.68783	1.09587	0.291181	0.431056	0.438164	0.0217971	0.817107	0.206794	1.11053	1.92926	1.08738	0.785156	1.94319	0.266672	0.404456	0.998463	0.696369	0.337578	0.0200803	0.463011	0.443791	0.0732899	0.174614	0.479481	0.224819	0.84536
YL-29	1.41122	2.14273	0.73959	1.42405	1.10298	0.00431251	1.64885	1.58543	1.63875	1.23276	0.0640528	2.74171	1.42453	1.42158	1.00437	1.27291	0.253779	2.52757	2.72225	1.51945	1.73172	2.32644	1.18537	2.11353	1.10004	1.60169	2.64985	1.41887	2.70308	0.689766	0.102861	1.07674	1.94247	1.07353	1.45605	0.755747	0.259454	0.481214	0	0	0.45256	2.31908	2.42604	1.62998	4.43326	2.4591	0.181063	1.12684	1.34669
YL-30	1.05122	0.280747	0.00354513	0	0.716902	2.06564	0.978944	0.255241	0.096198	0.271373	0.129341	0.00697551	0.624655	0.093032	0.0755406	0.697803	0.127585	0.581721	0.286486	0.169089	0.253118	0.0093406	0.0677831	0.427076	0.634011	0.0991017	0.570316	0.323458	0.00892372	0.803468	4.50727	0.63954	1.13974	0.631236	1.00526	0.847152	0.620429	0.075923	1.80583	1.42722	0.010447	0.011323	0.603598	0.159927	0.120051	0.0418677	0.051714	0.0710288	1.03268
YL-31	0.012423	0.478461	0.0256205	0.0445328	0.968035	8.17837	0	0.0906084	0.10444	0.100662	0.575751	0.0458843	0.505712	0.254528	0.201889	0.0860922	0.314969	0.150818	0.0865689	0.0731762	0.0825827	0.0901076	0.253721	0	0.919864	0.0853999	0.153398	0.228347	0.0813823	0.669967	6.84845	0.930151	1.73734	0.906073	0.0102793	0.188815	2.63985	0.112249	1.50865	2.35425	0.126164	0.0918085	0.171637	0.142539	0.00296344	0.526083	1.39119	0.199286	0.0179807
YL-33	1.19959	1.00532	0.445316	3.07235	1.39325	0.00260231	1.17057	0.155414	2.86408	0.24438	0	0.740426	2.84187	0.172257	0.203843	1.89994	0.875457	1.21873	0.0425478	0.0557771	0.0459545	0.293368	0.0692609	3.47137	1.08118	2.87883	1.23516	0.160774	0.662954	0.993732	0.191456	1.10965	1.11456	1.0939	1.18738	1.50059	0.450668	0.604125	0	0	0.402497	0.297346	1.26913	1.63984	0.253829	1.06635	0.210514	0.204318	1.36093
YL-34	0.613509	0.847858	0.3204	0.0444186	1.00513	0.00186543	0.602147	0.342508	0.112426	0.422721	0.226782	0.0091102	1.45802	0.198133	0.152282	1.48789	0.59156	0.334949	0.0494211	0.0423957	0.047637	0.00464198	0.0853386	0.485423	0.773039	0.130065	0.332798	0.134342	0.0291192	0.689014	0.457014	0.782548	0.778048	0.786225	0.58397	1.38326	0.289847	0.362024	0	0	0.328937	0.00516112	0.347616	0.285823	0.0702106	0.260587	0.946288	0.155626	0.713066
YL-35	0.774467	1.15997	0.394972	0.062732	1.19545	0.00428154	0.83485	0.784628	0.174149	0.695824	0.987541	0.0256996	2.121	0.237917	0.187978	1.59678	0.243542	0.447495	0.113433	0.0656929	0.0661274	0.0136357	0.213708	0.254636	0.985674	0.182056	0.43596	0.140129	0.0411079	0.779334	0.815391	0.958106	0.967844	0.977738	0.780163	1.35247	0.342762	0.117899	0	0	0.0553149	0.0158003	0.459263	0.420383	0.0947197	0.231868	0.182219	0.167705	0.879349
YL-36	0.0193582	0.987172	0.545225	0	0.771509	0.000975286	0	2.17138	0.0694252	2.2656	0.374428	0.416158	0.565916	2.15413	1.79129	0.708962	0.348876	0.0625239	0.723563	0.814101	0.876591	0.330729	1.44112	0.228632	0.577712	0.0713723	0.0602089	0.831356	0.42853	0.906235	0.574286	0.589215	0.573346	0.58767	0.0168011	0.393595	0.266179	0.282783	0	0	0.266995	0.346707	0.066533	0.259933	0.0440639	0.640729	0.131903	1.73539	0.0213198
YL-37	1.62046	1.05134	0.0350412	2.43044	1.12655	9.63055	1.41018	0.472524	0.940212	0.444269	0	1.67974	0.316882	1.22952	1.15013	0.0735463	0.0406219	1.63328	3.3972	2.10268	2.02013	2.1232	1.27185	0	0.911994	1.02372	1.66683	1.42944	2.38505	0.597559	3.14054	0.93522	0.913557	0.930472	1.66316	0.170943	2.20956	0.3606	1.61923	1.56314	0.02585	2.20563	1.61104	0.73669	4.06367	2.42949	2.51895	1.20822	1.62615
YL-38	1.03951	0.476998	1.37857	4.75089	1.34268	0.00159728	1.00822	0.264486	1.62466	0.316411	0	0.0533654	0.676298	0.493776	0.522319	0.30753	2.06793	1.34642	0.0812173	0.0394504	0.0550076	0.147633	0.33332	0.113974	1.1092	1.82041	1.41154	0.179985	0.577901	0.816971	2.69997	1.13797	1.14671	1.12609	1.048	0.360382	1.51469	1.06112	0	0	0.976566	0.15322	1.35301	2.53792	0.0721549	1.03483	0.612521	0.567	1.10279
YL-39	0.454726	1.14421	0.485447	0.0213001	0.798511	0.00337384	0.497962	0.11536	0.0345065	0.12295	0.234321	0.021346	0.72343	0.84368	1.11801	0.689174	1.841	0.199923	0.492132	0.39276	0.433811	0.189659	0.878383	0.165008	0.619504	0.03561	0.18955	0.735528	0.270365	0.747783	0.966848	0.644819	0.608357	0.622494	0.45111	0.501684	0.690293	0.853067	3.51931	3.41669	0.900563	0.188288	0.199294	0.971487	0.811468	0.579893	0.101463	1.12961	0.448117
YL-40	0.637594	1.27795	0.95362	0.371982	1.14548	0.000563912	0.466462	0.443243	1.06586	0.363405	0	1.30439	2.03431	0.334943	0.335259	0.791246	0.643122	0.974389	0.426119	0.524944	0.433423	0.950437	0.210188	0.445746	0.974267	1.15368	0.955318	0.691456	1.68743	0.596087	0.623256	0.960209	0.945893	0.952021	0.627877	1.48008	0.882454	0.463243	2.08993	2.38284	0.51141	0.975897	0.952192	1.21604	1.8656	2.06915	0.077888	0.351055	0.717742
YL-41	0.840808	1.54957	1.1077	0.620618	1.12916	0.000752367	0.574549	0.528733	1.30258	0.552186	0	1.69586	2.36198	0.400231	0.512801	0.439177	0.769019	1.19752	0.584043	0.789319	0.674803	1.22356	0.371417	0.631588	1.08828	1.30739	1.20211	0.939375	0.966339	0.549747	0.765704	0.665995	1.05787	1.13848	0.834886	1.83257	1.18539	0.629734	2.59	2.73397	0.554473	1.17042	1.19201	1.47655	1.82576	2.28786	0.134005	0.455552	0.90218
YL-42	0.812508	0.388406	1.45707	0.793359	0.773608	0.00616738	0.734256	0.652399	0.942101	0.49855	0	0.0694757	0.683314	0.233558	0.362049	0.89631	0.76015	1.02237	0.0491825	0.0442989	0.0571868	0.0391714	0.253895	0.0408149	0.701268	0.973053	1.00685	0.216725	0.139054	1.07051	0.108945	0.717691	0.680665	0.714088	0.80618	0.42977	1.1142	1.9966	0	0	1.81409	0.0418245	1.0234	1.18462	0.0756651	0.377391	0.121614	0.374427	0.935727
YL-43	1.05023	0.961972	0.484515	1.63317	1.04496	0.000381606	1.06073	1.23265	2.02586	1.09048	0	0.106252	1.98175	0.445184	0.432076	1.52554	0.158891	1.05372	0.163893	0.132029	0.138821	0.0107786	0.346912	0.751471	1.01423	2.09149	1.04062	0.305972	0.125158	1.06561	0.281469	1.03225	0.97588	1.05258	1.06024	1.4962	0.213575	0.448476	0	0	0.24177	0.0130003	1.0604	1.17605	0.0955153	0.317219	0.182012	0.431375	1.06991
YL-44	1.22076	0.519242	1.99549	0.409581	0.7605	0.000900233	1.03405	0.5198	2.57476	0.427206	0	3.05582	0.406014	0.424736	0.43897	0.0483767	3.83135	2.32516	1.38954	1.295	1.24812	2.33941	0.409982	0.0823691	0.719615	2.67679	2.29182	1.23866	2.16176	0.746854	2.07472	0.719306	0.693774	0.740793	1.23805	0.196192	3.16101	3.66654	1.35682	0.855083	3.4846	2.3547	2.12681	0.756065	4.4641	2.38638	0.110189	0.429292	1.20139
YL-45	1.63105	0.610587	1.32568	0.753045	1.08391	0.00130876	1.62989	0.257297	3.69135	0.284932	0	5.60081	0.353788	0.650594	0.600508	0.0758341	0.569507	1.94385	3.48582	2.40038	2.29193	2.00509	0.660721	0.0703939	1.05418	3.53542	1.92557	1.48102	2.21752	0.822218	1.3862	1.05173	1.06214	1.08694	1.61462	0.179732	1.08066	1.48458	1.3483	0.65836	1.73225	1.96552	1.89601	0.74327	3.46123	2.25987	0.181274	0.633738	1.46381
YL-46	0.0369359	0.723637	0.430486	0.00668203	0.939445	0.00196312	0	0.649284	0.472038	0.611851	0.856666	0.208314	0.942313	0.143222	0.134262	1.3324	0.283452	0.480062	0.648575	0.5106	0.527834	0.0323169	0.156457	2.66696	0.872622	0.425084	0.464692	0.514563	0.0299537	0.965543	0.0406402	0.868431	0.878054	0.877696	0.0314945	1.46711	0.160129	0.35901	0	0	0.171532	0.0363542	0.498806	0.178754	0.00114843	0.109922	0.167527	0.142001	0.0352446
YL-47	0.00154028	0.643306	0.397178	0.0220046	0.500281	0.000977639	0	0.713244	0.1298	0.962726	1.05438	0.309574	0.486135	1.1163	1.26909	0.500191	0.276619	0.0537452	0.471997	0.597571	0.615286	0.313062	1.02237	0.21318	0.44784	0.127484	0.0468387	0.76561	0.433835	0.870785	0.0812425	0.46609	0.427768	0.460103	0.00141964	0.258452	0.251378	0.31501	0.952913	0.376452	0.255501	0.317082	0.0547915	0.122011	0.00322457	0.681518	0.0499808	1.44153	0.00186103
YL-48	1.0969	0.716127	1.801	0.0409398	0.896731	0.00493091	1.06437	0.168832	0.60216	0.169782	2.54413	0.0618148	0.191344	0.498784	0.281093	0.05385	0.536268	0.844363	1.64206	0.755119	0.949883	0.0472584	0.382149	0.043629	0.817338	0.614313	0.806755	0.870147	0.0454901	0.819998	1.36052	0.853468	0.831268	0.825772	1.05701	0.173946	1.05631	1.2664	1.50026	0.915212	1.35382	0.0555788	0.872863	0.226845	0.0975816	0.295667	0.0981271	0.291431	1.12692
YL-49	0.0381568	1.19126	0.388905	1.16167	1.00355	0.000803437	0	0.106164	0.33973	0.107219	0	0.50179	0.794038	0.282299	0.298862	0.699773	0.241278	0.364281	0.629169	0.522614	0.583732	0.285451	0.295008	0.301815	1.00578	0.328988	0.349977	0.704146	1.11365	0.917803	0.216225	1.00293	1.03691	0.993446	0.0350218	1.40457	0.244104	0.347914	3.51185	1.6843	0.27657	0.286852	0.386708	0.821986	0.00555887	0.518449	0	0.29985	0.054996
YL-50	0.004861	1.04064	0.00245796	1.59818	1.10415	3.69473	0	0.824311	0.660086	0.702913	0.143391	2.8323	0.894016	4.03224	1.70546	1.37411	0.0744091	0.669672	3.64675	1.62726	1.71826	1.83169	4.03939	1.7277	1.26069	0.727592	0.673422	1.10014	3.43728	0.593671	4.75065	1.27187	1.29946	1.26786	0.00456861	0.830018	0.596214	0.758831	0	0	0.015218	1.80803	0.691427	1.88664	0.00515948	3.73531	0.178383	1.71124	0.00786257
YL-51	1.32842	1.80705	0.967972	0.0462495	1.01536	0.000684758	1.12141	0.351227	0.265286	0.287508	0.965011	0.0408699	2.03982	0.439077	0.315908	1.3959	0.852646	0.926411	0.820212	0.283005	0.311276	0.0758847	0.571632	1.33677	1.02107	0.286317	0.927202	0.531522	0.0687496	0.709887	0.323146	1.03883	1.0516	1.02593	1.37236	1.10427	0.695619	0.912847	1.21102	1.07746	0.574694	0.0795767	0.924707	0.446076	0.248776	0.273793	0.143591	0.306974	0.68873
YL-52	1.41806	1.39095	0.882473	0.0242087	1.06885	0.0042228	1.18267	0.87856	0.270357	0.447709	0.743027	0.0933361	1.09468	0.214444	0.143922	1.41353	0.39078	1.0705	1.43487	0.323344	0.364218	0.0398507	0.233342	1.12667	1.11018	0.292456	1.08343	0.458252	0.0248039	0.51366	0.629111	1.09853	1.15252	1.08401	1.45911	3.23796	0.561487	0.333374	0	0	0.235606	0.0461067	1.0478	0.377426	0.148714	0.26679	0.409676	0.133503	1.46503
YL-53	1.23429	1.13087	0.475773	1.03995	5.89553	0.00334041	1.14802	0.500152	3.07115	0.36166	0	0.0678584	0.997676	0.62228	0.137739	1.25438	0.174983	1.2977	0.308274	0.186885	0.143406	0.0138865	0.121595	2.07012	1.00676	3.12062	1.25155	0.315671	0.0290696	0.882005	0.35022	1.03114	1.04952	1.02655	1.19729	0.912271	0.138986	0.362839	0	0	0.233999	0.018321	1.27731	1.05295	0.0394158	0.145415	0.274856	0.152947	1.3812
YL-54	1.99856	1.62578	0.793196	2.77651	1.04362	0.000446167	1.74476	1.59773	3.04279	0.986361	0	0.337763	1.7893	0.558495	0.383059	1.76842	0.261375	2.57093	0.916462	0.372987	0.326837	0.0383531	0.436774	2.36608	0.961808	3.37051	2.6746	0.514554	0.0799488	0.623931	0.420605	1.00026	1.03121	1.00169	10.2138	1.76837	0.217431	0.546474	0	0	0.29084	0.0456011	2.48775	1.61584	0.0656103	0.190525	0.284982	0.404959	1.98025
YL-55	1.02233	1.56891	0.743107	0	0.682782	0.000290705	0.937006	0.746462	0.140934	0.514824	0.525688	0.550268	0.821095	0.555657	0.464193	0.580908	0.262776	0.434605	4.90902	2.46822	2.30581	0.95362	0.682497	0.409604	0.617797	0.149302	0.39176	1.48893	0.427393	0.713539	0.149864	0.635214	0.652649	0.621968	1.02282	0.917944	0.259053	0.529423	0	0	0.490679	1.02579	0.41673	0.111388	2.29747	0.34229	0.0449908	0.481373	1.09842
YL-56	0.169653	0.914528	0.0015583	1.26627	1.21398	4.26129	0.107009	0.0350084	2.4631	0.0404472	0.484409	2.2274	1.54996	0.0855323	0.0636573	1.37386	0.288089	2.05317	0.147148	0.12189	0.0970271	0.584545	0.0681824	2.60194	1.17099	2.64884	2.01053	0.26235	0.512587	0.597401	9.97936	1.19705	1.28547	1.2051	0.152363	2.50988	0.328827	1.10452	0	0	0.00436934	0.588501	1.9391	1.51511	0.0106368	0.433367	0.114797	0.0810035	0.20268
YL-57	0.0130089	0.499722	1.42495	0.0219875	0.50941	0.000938022	0	0.427314	0.0872258	0.202872	2.14765	0.26733	0.174174	1.10564	0.609794	0.0737511	0.838981	0.157091	8.05704	1.88246	2.81898	0.971026	1.824	0	0.445091	0.0782088	0.143088	1.65558	0.769474	0.716002	0.361682	0.470606	0.459205	0.459582	0.0093123	0.201196	0.789496	1.36905	0	0	1.28948	1.05611	0.15808	0.0352997	0.0207014	1.0742	0.145242	0.665493	0.0158632
YL-58	1.08937	0.521711	1.85677	2.7951	1.1502	0.000684092	0.936939	0.646511	0.476859	0.756189	0	0.346838	0.66751	2.0705	2.12163	0.146174	0.881212	1.37224	12.2684	0.775053	0.962027	0.726755	1.9758	0.0714652	1.12261	0.40389	1.31007	0.971288	2.3317	0.245966	0.123886	1.12921	1.18527	1.17283	1.10075	0.243373	1.25028	1.33016	2.90452	3.04945	1.66123	0.771545	1.33179	1.83336	1.15702	2.0574	0.252591	2.3633	1.12608
YL-59	0.7105	0.8403	0.615862	0.120255	0.647473	0.00208054	0.629421	0.331877	0.15949	0.264185	1.28242	0.0848343	0.71949	0.197679	0.193613	0.69289	0.426985	0.469136	10.1513	0.200208	0.313211	0.129356	0.131449	0.894269	0.574214	0.149953	0.425385	0.339517	0.388379	1.07408	0.0727788	0.604635	0.583411	0.603209	0.690638	0.880179	0.253106	0.516719	1.05635	1.32604	0.521573	0.134761	0.458712	0.192908	0.588664	0.329955	0.136797	0.190272	0.691198
YL-60	0.00340646	1.26836	0.96771	0.075317	1.18086	0.000685685	0	1.24323	0.150459	0.821189	1.12031	0.0308505	1.22534	0.57307	0.476977	1.58064	2.01197	0.252658	8.53891	0.0375827	0.0388932	0.10174	0.226814	0.597561	1.1585	0.125331	0.217589	0.201335	0.254094	0.52197	1.21846	1.18729	1.26162	1.16945	0.00255769	1.64412	0.941773	1.59443	0.872343	1.07434	1.34124	0.114925	0.230316	0.449091	0.000790902	0.38993	0.176757	0.495479	0.00289408
YL-61	0.0295979	1.51374	0.454735	0.627339	1.01893	0.000392945	0	0.147109	0.253907	0.122464	0	0.126242	1.83924	0.140667	0.149336	1.00884	1.52953	0.307264	14.4883	0.107533	0.103443	0.0224068	0.192972	0.475216	1.00845	0.213546	0.273514	0.252916	0.093205	0.816543	0.509041	0.991344	1.0153	1.01184	0.0244212	1.96578	0.295046	1.1717	2.32783	3.94038	1.22956	0.0278902	0.29339	1.29024	0.000750873	0.417203	0.154573	0.138361	0.0235611
YL-62	0.81466	0.407984	1.21784	0.161579	1.28259	0.00024492	0.836348	0.39521	0.253615	0.379678	2.73044	0.0881768	0.282064	0.601809	0.772876	0.208917	3.25068	0.441084	0.05561	0.0305852	0.0543855	0.144529	0.611508	0.021544	1.3442	0.250888	0.431419	0.186416	0.333927	0.987532	0.635017	1.24089	1.26507	1.27734	0.831462	0.203163	2.30041	1.52947	1.04148	0.757074	1.77252	0.153546	0.453495	0.629235	0.214457	0.457804	0.582953	0.826568	0.908571
YL-63	0.88789	0.759946	1.27097	2.76533	0.991078	0.000993191	1.07244	3.76995	1.87854	2.80704	0	0.762619	0.528236	1.78838	1.84858	0.113048	6.30828	1.2171	1.1543	0.781813	0.919571	0.391039	3.13288	0	0.975758	1.90416	1.29532	0.901429	1.7944	0.89138	0.268685	0.945553	0.926923	0.955567	0.92364	0.259644	2.99545	3.14938	1.87964	2.42099	3.58065	0.595506	1.2885	1.20547	1.27834	1.65028	0.348493	1.93034	0.94153
YL-64	0.757928	0.762518	1.70215	0.967549	1.18369	0.00134676	0.589433	1.7071	0.564763	1.05413	0	0.166034	2.12267	0.688855	0.821939	0.378655	4.50517	0.980625	0.29658	0.137819	0.137257	0.363096	0.954786	0.125726	1.20708	0.569762	1.03717	0.314337	0.543046	0.877527	0.551638	1.14344	1.15483	1.17545	0.760789	0.465517	3.94572	2.18992	1.88489	4.33817	2.51744	0.345502	1.02184	1.79879	0.0906858	1.83064	1.74787	0.846366	0.811528
YL-65	0.508628	1.26842	0.392851	0.042027	0.704691	0.00113807	0.513146	1.88243	0.0436833	1.35355	0.465656	0.0417172	0.897261	1.29549	1.81527	1.40414	0.526776	0.158884	0.759019	0.484516	0.628937	0.148055	1.56723	0.636697	0.647847	0.0468762	0.152806	0.939432	0.454855	0.764184	0.328245	0.674335	0.65396	0.638429	0.502394	0.614871	0.248632	0.861355	0	0	0.665851	0.159767	0.159748	0.18851	1.0304	0.425878	0.131097	1.97359	0.490926
YL-66	0.670096	0.963967	0.258642	0.0304006	0.582484	0.000861928	0.630086	0.285483	0.29722	0.343575	0.213098	0.242115	0.568576	0.756208	0.85893	0.672609	0.740066	0.451673	1.54482	1.52845	1.37566	0.417312	0.908399	0.70612	0.558074	0.294051	0.469895	1.17657	0.238492	0.528556	0.544368	0.546381	0.517709	0.528775	0.67145	0.37286	0.31667	0.113058	2.51712	1.81382	0.498187	0.436548	0.469344	0.281968	1.43983	0.376978	0.253433	0.92494	0.750771
YL-67	0.629646	0.490339	0.945037	0	0.538049	0.00076348	0.57899	0.0458886	0.609421	0.106753	1.19029	0.822414	0.155502	0.468653	0.495382	0.0475455	0.757823	0.368237	3.7073	2.67834	3.01781	1.08848	0.584663	0	0.50005	0.574273	0.349354	1.53853	0.624533	0.538888	0.538063	0.538554	0.481111	0.498913	0.626484	0.110347	0.450629	0.721785	0.390606	0.275983	0.834667	1.10023	0.37911	0.244385	2.17796	0.487178	0.30708	0.545403	0.687042
YL-70	0.346543	0.481886	1.34474	0.0195479	0.491148	0.00159438	0.359105	1.47806	0.0662559	0.866244	1.51828	0.0692506	0.240709	1.16206	1.017	0.0479304	0.679435	0.141706	2.68222	1.20473	1.09191	0.64579	1.86295	0	0.434317	0.0571497	0.133705	1.03375	0.381387	0.733168	1.38847	0.476084	0.412942	0.447767	0.336855	0.168017	1.17849	0.675292	2.90983	2.34	1.04848	0.647568	0.148053	0.10482	0.685763	0.820401	0.264936	0.975453	0.41057
YL-71	1.08881	0.986549	0.508139	1.30042	1.18407	0.00152535	1.13231	0.649666	0.393436	0.669641	0	0.266969	3.9334	0.319698	0.291713	2.34641	0.545825	0.933826	0.109737	0.0394616	0.0340573	1.38975	0.192979	1.87038	1.21841	0.386585	0.952159	0.159704	0.853867	0.745716	0.0452413	1.18534	1.15276	1.23701	1.03457	1.86502	0.272888	0.640368	0	0	0.665955	0.307793	0.933589	1.79046	0.223622	1.36351	1.65218	0.260959	1.20585
YL-72	1.29792	0.287706	0.002323	0.477122	0.944328	2.32599	1.25408	0.150811	1.88859	0.149602	0	3.3645	1.3271	0.247538	0.302781	0.750038	0	1.9577	2.14435	1.76751	1.63194	2.19904	0.238819	2.26828	0.96377	1.87758	2.03868	1.17139	1.67334	0.74457	2.03734	0.933483	0.910336	0.992831	1.33949	1.25547	0.424464	0.0388325	1.0519	0.681514	0.00925055	2.16475	1.93766	1.04327	4.06332	1.75277	0.220651	0.287165	1.37737
YL-73	0.0142352	0.742123	1.5629	0.0241936	0.475671	0.00394022	0.0523037	1.79659	0.128007	1.1371	1.27782	0.370166	0.14135	0.555524	0.575005	0.0450991	1.62609	0.152709	4.03337	2.09936	2.43408	0.974256	0.89105	0	0.447321	0.122786	0.142621	1.39351	0.52799	0.575394	1.27602	0.462799	0.438479	0.451015	0.0106689	0.167498	2.18954	1.35517	2.58854	2.81405	1.15192	1.03011	0.156666	0.222698	0.0267024	0.923645	0.758651	0.482188	0.0175218
YL-74	1.12579	1.17134	0.424172	2.04002	0.85469	0.000336661	0.970318	0.710568	1.95285	0.567957	0	4.15392	0.94154	0.597271	0.955851	1.06651	0.74615	2.24675	3.01653	1.71407	1.6899	1.91872	0.670909	2.12653	0.852652	1.913	1.9707	1.30627	2.49101	0.758666	0.0900954	0.867335	0.854535	0.867979	1.07322	0.674649	0.202152	1.25537	1.20382	1.35262	0.848813	2.04943	1.94272	1.36897	4.28776	2.03123	0.108818	0.858957	1.20625
YL-76	0.0120662	0.73461	1.62686	0	0.723138	0.000226076	0	3.1348	0.0672367	2.17438	1.48866	0.307396	0.28609	4.93328	2.89475	0.14536	0.547753	0.0938971	2.82752	1.56269	1.82305	0.65865	11.5386	0	0.719667	0.0632944	0.0846018	1.06459	0.80838	0.909204	0.116471	0.747676	0.69572	0.718301	0.00909132	0.142663	0.758549	0.411696	0	0	0.603772	0.690452	0.0963947	0.245298	0.00710406	0.98479	0.760727	3.08249	0.0109033
YL-79	0.328136	0.309619	1.09503	0.0347315	0.514356	0.010198	0.299764	2.0547	0.0826671	1.82264	0.843446	0.381047	0.124634	3.31292	2.77516	0.0605171	0.264257	0.13576	1.33348	0.925846	1.15525	0.633793	5.16614	0	0.481691	0.0689644	0.121859	0.939838	0.717158	0.598419	0.319601	0.502559	0.472482	0.4722	0.312754	0.105134	0.989227	0.295853	0	0	0.359553	0.670503	0.138023	0.192686	0.664465	0.717735	0.676103	2.46454	0.215319
YL-80	1.16887	0.238987	1.1941	1.41204	0.966883	0.00024836	0.784203	0.0420307	0.520747	0.044836	0	0.0398621	0.407219	0.542173	0.41229	0.147186	0.703163	1.33978	0.240818	0.0500862	0.061748	0.0982219	0.486797	0.0838906	0.961079	0.500828	1.33902	0.207407	0.21172	0.83994	0.262699	0.970233	0.951289	0.969236	1.18022	0.291101	0.860794	2.24053	3.02275	6.50385	2.198	0.101667	1.36118	1.13747	0.0650203	0.364561	0.310178	0.387896	1.03886
YL-81	0.80678	0.891931	1.74892	0.170243	1.3742	0.0016381	0.852917	4.90102	0.401433	2.28772	2.65577	0.128844	0.899786	1.26178	0.644217	0.299049	1.99077	0.505587	0.599179	0.203061	0.295023	0.0253635	2.3419	0.11309	1.38157	0.401072	0.521656	0.379569	0.0965273	0.808996	0.263212	1.35	1.40823	1.39132	0.802713	0.391225	1.70447	1.83982	0	0	1.63872	0.0304136	0.553545	0.764246	0.0807318	0.930272	10.2306	0.743944	0.924103
YL-82	1.5374	1.2146	0.00294476	0.95004	1.07329	4.20023	1.57284	0.0681671	1.17541	0.0369739	0	0.246696	2.36194	0.0687653	0.0564097	1.45854	0	1.25965	0.203573	0.0679023	0.0539688	0.167017	0.12459	2.20362	1.12211	1.07952	1.20999	0.143656	0.442614	0.816467	1.55521	1.03784	1.13162	1.14685	1.55337	2.27823	1.00619	0.619575	2.05195	3.44451	0.0381025	0.168969	1.2414	0.784685	0.528366	0.259066	0.111406	0.0400515	1.37
YL-83	1.29	1.73082	0.69797	2.02205	1.14194	0.000551892	1.21032	0.149228	2.55374	0.188117	0	0.127353	2.46484	0.179132	0.330142	1.88472	0.914915	1.88744	0.0769109	0.0590524	0.0387689	0.139264	0.155023	1.18751	1.16455	2.4714	1.9289	0.183807	0.665328	0.606294	1.52008	1.10374	1.17911	1.18139	1.26733	1.77862	0.857498	1.3131	2.93469	3.26319	0.959186	0.142407	1.82865	2.49818	0.320339	0.562854	0.19874	0.279941	1.26497
YL-84	0.0260205	1.04709	0.685432	1.46814	1.14598	0.000345955	0	0.265221	0.44106	0.184771	0	0.164053	2.25313	0.148322	0.0857713	1.87926	0.323639	0.596628	0.125389	0.0491562	0.0433083	0.0724627	0.159361	1.23108	1.12936	0.418847	0.564621	0.90431	0.311635	1.04098	0.787581	1.09072	1.17801	1.17468	0.020235	3.47493	0.223826	0.617393	0	0	0.559126	0.0784382	0.563173	1.30053	0.00157817	0.675913	0.26467	0.0771483	0.0193054
YL-85	0.0326528	0.678727	1.58545	0.753444	1.0351	0.000851342	0.107116	2.00174	0.461028	0.878801	0	0.157274	1.46718	1.43678	1.11718	0.301097	4.22583	0.854411	2.81897	0.679854	0.670326	0.0612657	3.44316	0.190542	1.02437	0.461589	0.826772	0.749758	0.0684802	0.999472	0.73055	1.0181	1.04742	1.06498	0.0274605	0.438484	2.44759	1.36251	3.20239	4.99805	2.53644	0.0681186	0.825218	1.58193	0.000185293	0.711851	0.404226	1.08325	0.0380157
YL-86	1.1164	0.374802	0.975267	0.0299298	0.988596	0.00317169	1.32933	0.37203	0.212141	0.345347	2.36789	0.0526779	0.281705	0.160463	0.223043	0.073281	2.52758	0.794552	0.188152	0.123023	0.1609	0.504407	0.116686	0.0395947	0.988682	0.195825	0.782745	0.31365	0.134865	0.700197	0.412159	1.03443	0.999025	1.00934	1.10857	0.17758	1.37336	2.44154	1.72556	2.68672	2.44238	0.460289	0.822536	0.308972	0.466813	0.46637	0.745921	0.216859	1.00712
YL-87	0.00263397	1.72058	0.513665	0.0203322	1.21154	0.000543076	0	8.96417	0.149255	4.04557	1.71707	0.012348	2.28635	1.64724	0.935892	2.06719	0.93565	0.251607	2.26501	0.574874	0.561519	0.00673678	1.84453	1.5395	1.24035	0.126593	0.238768	0.510079	0.0620835	0.96169	0.0664669	1.23492	1.19674	1.18585	0.00200618	1.34771	0.191745	1.54341	0	0	0.988805	0.00852581	0.267325	0.638674	0.000574998	0.132384	0.943751	0.920159	0.00195534
YL-88	0.946336	0.421636	1.45006	0.0485755	0.663538	0.000710371	1.20273	1.06231	0.531569	0.663696	0.856393	0.920258	0.267821	0.544116	0.707875	0.0895916	1.73275	0.60756	2.13825	2.5363	2.82172	1.13294	0.456745	0	0.62746	0.498909	0.597315	1.71961	0.897098	0.889568	0.126135	0.684642	0.649127	0.639506	0.924472	0.213132	1.83509	1.98161	0	0	2.37038	1.11875	0.62629	0.233444	2.69481	1.00325	0.496634	0.769941	0.959533
YL-89	1.1112	1.66974	0.867206	0.01334	0.801629	0.000974187	1.23262	0.178925	0.426153	0.16231	1.28927	0.0418806	1.15944	0.211237	0.138066	0.869429	0.574604	0.758134	0.59656	0.47868	0.610335	0.0544784	0.13172	1.10847	0.807651	0.460855	0.781671	0.684744	0.0306321	1.03817	0.773989	0.845184	0.825503	0.824494	1.08631	2.22979	0.296717	0.846745	0	0	0.607672	0.0566209	0.779565	0.258878	0.0976808	0.243817	0.0798813	0.128309	1.12948
YL-90	0.8186	0.927385	1.31313	0.135873	1.14562	0.000309527	1.11664	5.0336	0.244396	2.68104	2.94643	0.0252699	0.825682	8.60334	4.52889	0.344592	0.641023	0.4793	2.47063	0.953247	1.0407	0.0231457	21.317	0.0609034	1.14065	0.226237	0.467706	0.740601	0.11077	0.794531	0.129296	1.21086	1.2187	1.15515	0.806031	0.352227	0.648026	1.53102	1.37322	1.44722	0.978651	0.0271055	0.506176	0.991051	0.0616373	0.497511	12.136	4.81034	0.80905
YL-91	0.420459	1.59859	1.05656	0	0.641887	0.000473058	0.426103	0.47202	0.193242	0.522814	0.730113	0.123741	0.520542	0.303362	0.436061	0.535981	1.9664	0.235766	0.254006	0.476226	0.598282	0.380101	0.19733	0.482441	0.592862	0.167631	0.223982	0.815074	0.530423	0.938808	0.120722	0.595636	0.575735	0.553142	0.407573	0.617425	0.974202	1.33775	0	0	0.892343	0.372787	0.239553	0.1929	0.748637	0.40993	0.164765	0.428763	0.403632
YL-95-1	0.00283162	0.466948	1.3308	0.16548	1.21802	0.000536566	0.0263975	3.44067	0.153306	3.07091	3.61226	0.20242	0.463616	1.14884	1.23787	0.247121	1.31501	0.280182	0.132537	0.0758862	0.101138	0.425966	1.31738	0	1.2642	0.131487	0.257508	0.318352	0.658862	0.938186	0.0912621	1.22093	1.20169	1.19233	0.00239939	0.37672	1.17002	1.1619	0	0	1.48157	0.42085	0.283368	0.813557	0.000712948	1.38684	1.36731	1.25937	0.00223619
YL-95-2	0.00303295	0.591099	1.39799	0.118533	1.21368	0.000175321	0.0360328	2.17661	0.111574	1.61325	4.11296	0.120138	0.511823	0.576797	1.00453	0.222334	1.51207	0.19267	0.0539561	0.0372369	0.0458703	0.250544	0.615303	0	1.264	0.0838558	0.183817	0.252047	0.505344	0.758409	0.100905	1.2509	1.21926	1.23072	0.00254997	0.358918	1.4172	1.90474	0	0	2.00391	0.228517	0.199242	0.665902	0.000895538	1.12757	1.06437	1.14819	0.00242986
YL-96	0.000634852	0.939394	0.729306	0.0141541	0.564532	0.00118125	0	1.05073	0.0663154	1.00016	1.3994	0.188284	0.586273	3.10696	2.60329	1.01177	0.829177	0.0655988	1.93888	1.0961	1.21302	0.835159	2.41628	0.54381	0.523592	0.0682813	0.0529258	1.22252	0.592307	0.823676	0.464332	0.539141	0.513401	0.515188	0.000970735	0.495902	0.444409	2.49091	1.31778	1.11427	1.52531	0.824645	0.0628436	0.2173	0.00158722	0.673987	0.26997	2.49044	0.000702259
YL-97	1.27665	1.52181	0.763439	0.540781	1.10641	0.00109737	1.04041	0.148063	1.82275	0.262075	0	0.78739	1.69921	0.377821	0.639473	1.21135	1.34917	1.67355	0.549853	1.34832	1.13295	0.919323	0.309674	1.28899	1.03858	1.84292	1.67869	1.16414	2.20905	0.487717	0.293256	1.0962	1.08795	1.09939	1.28247	2.11438	0.978109	0.795951	2.35813	1.94703	0.496773	0.873299	1.61697	1.07187	2.15243	1.53619	0.0943897	0.64744	1.32964
YL-98	0.00383499	0.539671	1.43234	0.193421	1.36388	0.00141592	0.0155837	3.57155	0.114759	2.48282	2.89894	0.121062	0.525138	1.18573	1.04056	0.263985	1.42714	0.263595	0.105263	0.0428084	0.0731996	0.241725	0.969442	0	1.30434	0.104351	0.252345	0.271681	0.506883	0.886616	0.106112	1.30812	1.32549	1.31756	0.00321521	0.415509	1.27117	1.79897	0	0	1.56623	0.229279	0.27205	0.778851	0.00107881	1.2239	0.649689	1.15203	0.0029531
YL-99	0.0024644	0.552295	1.69976	0.098692	1.25226	0.00130634	0.0296817	3.55025	0.0778277	3.13275	4.4922	0.141224	0.915221	1.19828	1.55161	0.422061	1.34628	0.190278	0.111886	0.088404	0.0885071	0.301986	0.675159	0.0450264	1.16734	0.078782	0.181707	0.319461	0.782717	0.81686	0.124948	1.23567	1.21	1.17049	0.00234404	0.44555	1.5081	1.78645	0	0	1.47509	0.281548	0.193985	0.983134	0.0027507	1.60307	0.928307	1.66449	0.00186062
YL-102	0.732767	0.307741	1.53273	0.0175177	0.655609	0.00151116	0.549723	4.38594	0.315695	3.94611	1.23058	0.635755	0.229663	1.81045	2.09574	0.113317	0.464249	0.449101	1.6098	1.58627	1.7618	1.40121	1.98213	0	0.625069	0.305407	0.443437	1.58437	0.700329	0.939857	0.639772	0.641799	0.604131	0.593591	0.722411	0.171368	1.66505	0.738716	0	0	1.00153	1.34633	0.4588	0.304189	1.4627	1.06495	0.847338	2.29569	0.841845
YL-103	0.24464	0.360067	1.17792	0.0189904	0.430597	0.0016417	0.173435	2.10038	0.150033	1.49665	0.98235	0.871973	0.207045	1.15816	1.05896	0.0818885	0.445802	0.13954	0.738332	0.912145	1.29942	1.00358	1.10187	0	0.378815	0.150369	0.129412	0.960233	0.705525	1.34492	0.138447	0.417396	0.365667	0.385981	0.215306	0.134968	0.838352	0.811804	0	0	0.822941	0.946965	0.136368	0.149429	0.581254	1.17262	0.260859	1.18383	0.222583
YL-104	0.00218641	1.12502	0.331172	0.0112869	0.695498	0.00155127	0.0456686	2.52215	0.120658	3.1475	1.05421	0.584954	1.31406	0.854719	1.4793	1.64448	0.666441	0.196783	1.72126	2.62058	2.64343	1.15467	0.791697	1.66481	0.662246	0.107329	0.180582	1.48791	0.603617	0.994919	0.0950048	0.680925	0.666444	0.641062	0.00177541	0.559384	0.419793	0.587584	1.17273	0.882249	0.628766	1.12845	0.193291	0.251606	0.00389363	0.396637	0.101116	1.33465	0.00189899
YL-106	0.589636	1.07182	1.22702	0.0890698	0.69042	0.00132391	0.672066	1.14411	0.258484	1.19646	1.94957	0.292521	1.51361	1.26123	1.38954	1.3766	0.841323	0.298591	0.547882	0.68146	0.841705	0.413427	0.823697	0.812143	0.6599	0.229039	0.287224	0.96999	0.744276	0.988895	1.03484	0.700154	0.659971	0.657359	0.573123	0.646917	0.887127	0.773143	0	0	0.768945	0.396207	0.302358	0.313893	0.952549	0.645693	0.351071	1.32971	0.580994
YL-107	0.272092	1.42229	0.518791	0.010786	0.513571	0.00312457	0.207395	0.454842	0.112643	0.524172	0.740259	0.220486	1.77849	1.05999	1.45744	1.41119	0.267667	0.206323	0.671181	0.875209	0.903055	0.661111	1.23366	1.39759	0.457278	0.093214	0.200198	0.996281	0.474562	0.848309	0.345772	0.503438	0.466285	0.465435	0.250663	0.495391	0.214123	0.263069	0	0	0.348343	0.640011	0.206122	0.323345	0.734227	0.751382	0.202128	1.51413	0.316425
YL-108	0.560498	0.409944	1.32088	0.06721	0.940173	0.00129814	0.618051	1.67263	0.134003	1.98669	2.93269	0.119594	0.203166	1.71714	1.13642	0.151546	0.716719	0.289656	0.176088	0.283491	0.368457	0.432957	0.423748	0	0.92019	0.129822	0.289843	0.461571	0.509344	0.972275	0.719475	0.951925	0.956089	0.918793	0.54727	0.173623	0.672846	1.16399	0.21038	0.120852	0.97707	0.408212	0.291265	0.540097	0.213276	0.475605	1.79145	1.20072	0.536703
YL-109	0.00227702	0.396983	1.62849	0.0212416	0.705623	0.00381865	0.0434213	1.59565	0.0822327	2.21569	1.06423	0.218923	0.176547	1.36738	2.18307	0.0841815	2.89274	0.225026	1.52557	2.36306	3.01462	1.05573	0.784238	0	0.668021	0.0674693	0.21949	1.66521	0.783793	0.830309	1.46441	0.705653	0.695808	0.678556	0.00218627	0.115552	2.33401	1.71702	4.51903	3.68687	2.43985	1.03889	0.234357	0.254869	0.00767299	0.582868	0.0894899	2.26112	0.00205244
[truncated: 10 more columns]

## Sheet: Old leaf
Supplemental Table S4B: The relative content of flavonoids detected in old leaf.
	cmp206	cmp550	cmp626	cmp643	cmp644	cmp660	cmp663	cmp689	cmp735	cmp737	cmp810	cmp811	cmp829	cmp841	cmp842	cmp843	cmp848	cmp849	cmp850	cmp856	cmp859	cmp878	cmp879	cmp1027	cmp1092	cmp1166	cmp1170	cmp1186	cmp1208	cmp1234	cmp1249	cmp1254	cmp1624
OL-1	0.109431	0.951958	0.00304537	0.938538	1.19294	0	1.06797	0.091152	0.125644	0.117535	1.30218	0.630228	0.966406	2.0162	5.36389	0.739604	0.55565	0.286934	0.476131	0.992439	1.03034	0.927066	1.78381	0.991615	0.0488041	1.18677	0.277045	1.43292	1.68796	0.706858	0.521611	0	0.0907235
OL-2	2.90219	0.433577	0.00626969	0.260962	0.532539	3.05353	0.289575	0.0848091	0.342513	2.208	0.0883888	0.00531001	0.397578	0.363702	0.206637	0.364885	0.865738	1.87973	1.58678	0.290392	0.01256	0.26496	0.538349	0.711061	1.65586	0.499585	1.43989	0.191644	0.0960688	0.366638	0.135693	1.71846	3.29746
OL-3	0.264376	2.59932	0.00398537	1.13042	2.67463	5.33924	0.0497923	0	1.88165	0.463689	3.04011	1.96431	1.62282	1.26178	1.29895	0.0804081	0.21691	0.176803	0.188619	1.46924	1.45921	1.00484	0.509743	1.49165	0.081119	3.60964	0.391695	4.59682	2.67962	0.0773526	0.0858936	0.00142509	0.0263244
OL-4	0.175964	2.82205	0.0125148	2.7531	0.601877	1.28581	2.88283	0.0504212	1.35387	0.401519	0.7118	1.33999	2.4497	1.67281	1.24843	2.92839	0.840914	0.333317	0.136983	2.82289	2.68067	1.26172	1.00103	1.47717	0.0830257	3.35976	0.955319	1.18621	1.10658	2.45792	1.13882	0.000458034	0.0158967
OL-5	0.929617	0.128758	0.00198481	0.0586364	0.420861	0.209091	1.06333	0.0362783	1.48131	0.942916	0.325354	0.0510647	0.099254	0.875602	0.462297	1.13317	0.663619	0.536648	2.16332	0.0886287	0.022469	1.42802	0.365286	0.374507	2.05872	0.135279	0.650702	0.363793	0.264279	1.11316	0.00648947	1.85613	8.78787
OL-6	1.02397	1.50552	3.50899	2.43033	0.12407	3.31303	3.66694	3.54847	0.358134	1.10491	0.010619	1.32297	2.12301	0.849845	0.670665	2.64001	1.07556	1.27928	0.0935268	2.47789	0.0263224	1.33946	1.02786	1.11251	0	1.05406	1.08344	0.846879	0.00517014	2.72075	4.55506	0.00036424	0.0654372
OL-7	0.119855	3.32534	0.0033397	1.36615	2.13724	1.07676	0.0805224	2.07988	1.25501	0.177853	0.0936275	0.0180062	1.3327	0.920069	1.71167	0.0766433	0.130852	0.0713495	0.213312	1.65368	0.0418229	1.20473	1.56001	1.40666	0.21039	4.59385	0.862793	0.630294	0.573593	0.0925869	0.124209	0.000329067	0.00524718
OL-9	0.298773	0.310343	0.0019248	0.571806	0.422406	0.10713	1.46924	0.622028	1.22133	0.311519	3.6344	2.69103	0.690004	1.62522	0.853164	1.27777	1.34207	0.133399	1.83537	0.61864	3.30637	1.44935	0.536071	0.46029	1.73453	0.162139	0.227054	1.90984	4.07286	1.37065	1.41885	1.97256	4.13984
OL-10	0.0558344	3.89196	0.00255028	2.49038	5.75553	1.97033	0.174732	0.384685	2.35361	0.338191	0.186925	0.196339	1.79051	1.18918	0.461655	0.159863	0.322661	0.0376087	0.351876	1.92776	9.03347e-06	0.752429	0.476279	1.46234	0	6.07193	0.687175	0.51779	0.293654	0.134601	0.380509	0.00138777	0.00477618
OL-11	0.240105	0.192346	0.0012892	0.0630005	0.536616	0.0620539	0.916102	0.0285414	0.90644	0.509976	0.316023	0.325199	0.0634226	1.27197	0.937348	0.809819	0.346635	0.160692	0.246544	0.0525169	0.0148111	1.17318	0.750754	0.191913	0.276363	0.123028	0.500023	0.498154	0.143948	0.807305	0.00631496	1.34429	2.52301
OL-12	0.791165	2.73138	0.0037863	2.67312	0.73466	5.34594	1.97894	3.00361	0.623069	1.46639	0.168468	0.295517	1.36681	0.760106	0.613823	1.21294	1.67673	1.74558	0.191151	1.56586	0.0198768	1.64076	1.80998	1.19152	0.0203231	2.04343	1.3203	0.521281	0.344734	1.22199	3.56864	0.00991074	0.205954
OL-14	1.16146	0.20425	0.00139627	0.215945	0.144982	2.51674	0.0202963	0.372067	0.139648	1.76242	0.174397	0	0.221222	0.594921	0.89837	0.0410451	0.496147	1.14606	0.701128	0.20456	0.0125935	0.761096	0.435098	0.318867	0.304518	0.319151	1.9906	0.175973	0.0866893	0.0475202	0.0264758	0.319107	13.7244
OL-16	0.0988063	1.49381	0.00329822	0.508949	0.93754	0.631764	0.517057	0.839757	0.819502	0.202333	1.1861	0.890785	0.914831	1.17644	1.1735	0.522154	0.565852	0.140968	0.475545	0.900379	1.17456	1.64723	0.984557	1.04149	0.314737	2.26133	0.511607	1.58881	1.37967	0.721634	0.119644	0.992499	0.656337
OL-17	0.210212	0.315728	0.00063959	0.0926695	0.970074	0	0.843485	1.73975	0.684877	0.183566	1.76791	3.25713	0.076236	0.995551	1.55636	0.428558	0.400984	0.384094	13.026	0.0718142	1.46426	0.695497	0.479551	0.830856	6.821	0.318454	0.572018	1.10068	1.91531	0.399739	0.00465921	1.61064	3.24271
OL-19	1.03865	0.314721	0.00329761	0.0910049	1.37858	0.460651	0.650659	0.143809	1.48543	1.87053	0.472407	0.581476	0.0623606	1.51282	1.17503	0.265753	0.312023	0.636948	0.913311	0.0603931	0.886022	1.57255	0.471363	0.272797	0.84995	0.393953	0.0997298	0.17905	0.819631	0.256946	0.00156452	1.98498	1.82995
OL-20	0.05512	1.02344	0.00339439	1.14388	0.567372	0.105707	3.38506	0.118503	0.381857	0.134879	0.175665	0.184791	1.69805	0.500894	0.403154	1.8203	1.15574	0.0311646	0.129233	1.783	0.0821938	1.15203	1.24402	1.0699	0	0.749536	0.39482	0.452416	0.18887	1.80617	3.60452	0.00542798	0.0206757
OL-21	2.43994	0.304617	0.0030429	0.0655558	0.319345	1.16131	0.221244	0.908774	0.130518	1.95364	2.62379	0.74203	0.038218	0.242343	0.395888	0.161429	0.314929	1.17714	1.87839	0.0384657	1.37021	0.354326	0.299106	0.676216	2.00523	0.497861	3.12801	1.0516	2.14624	0.208353	0.00328304	0.738465	2.3344
OL-22	1.73373	1.99062	0.00569472	3.58136	0.499068	0.917756	2.2999	0.949124	1.02134	1.10245	1.07998	0.91138	2.87933	0.658401	0.382817	2.3927	1.67638	2.79388	0	3.19913	1.34473	1.21822	1.76137	1.1015	0.121896	1.56532	0.561313	0.338454	1.67717	2.33152	5.24782	0.00377555	0.0940335
OL-25	0.0550658	1.51441	0.00393607	0.681855	0.570198	0.36901	1.25269	0.186309	1.83138	0.148064	0.615742	0.38525	0.877852	0.830404	0.770594	2.00733	1.49571	0.0329909	0.0323572	0.900964	0.0428879	1.3719	2.10549	0.504683	0	0.774003	0.148065	0.843388	0.309057	1.9718	2.61582	0.00240266	0.0174047
OL-26	2.76424	2.95896	0.00766845	0.312496	0.63903	7.83514	1.34252	0.515788	0.441284	2.87204	0.803474	1.02862	0.237777	1.25793	0.966948	1.10169	1.77418	3.23745	0.194784	0.20842	1.2912	0.709826	1.48471	1.28109	0.0898376	3.56066	1.17696	0.757523	1.02206	0.970368	0.00475757	0.00365025	0.0389547
OL-27	2.28531	0.114495	0.000774179	0.256011	0.326948	0.614837	0.0124846	0.0325631	0.098155	0.836753	0.410659	0.191494	0.209416	0.271366	0.238706	0.0141412	0.163152	1.05193	1.00244	0.211791	0.59741	0.345136	0.44925	0.533774	1.05916	0.160599	1.24065	0.202436	0.272488	0.0126167	0.0226137	0.216174	0.19257
OL-29	0.912465	1.56454	0.002124	3.7274	1.19455	0.740227	1.89671	3.35747	1.50285	1.14594	0.506827	0.433923	1.95676	0.39604	0.175568	1.6392	1.33266	0.23905	0.40401	1.93768	0.0514571	1.15132	1.18216	1.09132	0.025343	0.780251	0.808234	0.298271	0.417938	1.67364	4.15762	0.00395612	0.0681871
OL-30	2.7879	0.028403	4.13868	0.415077	0.526889	0.466404	0.0115582	0.0127153	0.154146	0.876056	0.148659	4.74597	0.917223	0.349167	0.726583	0.0278893	0.129816	2.63548	3.12598	0.898204	2.02106	0.82838	0.104122	0.837819	2.95359	0.0391049	2.54497	2.13183	0.0165	0.0245833	0.126479	0.297577	25.0896
OL-31	0.133182	0.211465	12.4362	0.0880318	0.624604	0.480154	0.496951	0	0.458301	0.234375	0.185218	9.96113	0.0721363	1.84745	1.91142	0.518995	0.435949	0.178955	2.54273	0.0653295	1.50531	0.721895	0.14361	0.559383	2.35934	0.269728	0.204372	3.99681	0.121328	0.631073	0.00279011	1.17955	0.492113
OL-33	1.7222	1.55922	0.000947903	1.48352	0.369627	3.2351	0.693853	0.516307	0.183563	2.9872	0.505136	0.206434	1.35714	0.315722	0.61257	0.533783	1.01525	2.46924	0.0296187	1.38031	0.0218035	0.322161	0.859179	1.18248	0.0598205	1.70593	2.22453	0.328216	0.249592	0.439076	0.727727	0.0029945	0.0215175
OL-34	0.495761	0.0963743	0.00476581	0.18251	0.514194	0.598171	0.00734472	0.0307927	0.124599	1.0837	0.124865	0.0344461	0.266579	0.323305	0.848845	0.0118989	0.165537	0.70347	2.00558	0.229843	0.013115	0.355222	0.357685	0.620578	1.59877	0.146987	1.1802	0.336003	0.0762234	0.0110999	0.0372635	0.558768	0.72548
OL-35	2.00365	0.132098	0.00297188	0.14455	0.398502	3.27475	0.0104649	0.0540388	0.177686	2.57111	0.0390186	0.158943	0.362312	0.198335	0.151688	0.0172667	0.294134	0.509171	1.15884	0.318915	0.0434083	0.264138	0.360085	0.744145	1.3804	0.187923	2.29178	0.24236	0.0460023	0.0187758	0.0498412	0.563736	0.413797
OL-36	2.57622	0.296613	0.00321864	0.0678813	0.993261	4.5825	0.841005	0.641475	1.58095	1.40495	0.194775	0	0.0310276	0.351469	0.111672	0.380568	0.970907	1.19273	1.0528	0.0301437	0.0190494	0.611785	0.301257	0.448545	1.034	0.262243	0.518431	0.239148	0.120129	0.327503	0.00181141	1.86618	1.77317
OL-37	0.0707489	1.78079	11.9111	1.88822	0.636836	0	1.63356	0.0385756	0.8326	0.130922	0.0545983	3.36025	2.49499	0.964594	0.845924	2.80019	2.00564	0.0438373	0.52862	2.25714	3.61245	2.10429	3.1606	0.883791	0.128616	1.12675	0.303704	2.23307	0.0823947	2.96119	4.355	0.00443444	2.34269
OL-38	0.514191	2.57484	0.0197778	2.07091	0.485106	1.19524	0.261969	3.00632	0.775921	0.429555	0.365171	0.734971	1.32139	0.380357	0.487085	0.396089	0.770237	0.239594	0.123078	1.47641	0.0277061	0.603283	0.795665	1.46897	0.0674524	3.84491	0.674385	0.962606	0.66736	0.372172	0.544669	0.00813147	0.000684808
OL-39	1.64004	0.111374	0.001845	0.0903889	0.203807	0.30052	0.123209	0.116839	1.14504	0.945793	0.667184	0.760135	0.204894	0.295251	0.275223	0.261317	0.313232	0.329237	0.977369	0.176197	2.76139	0.770498	0.351628	0.392017	0.670644	0.107438	0.54639	0.666072	0.580842	0.245636	0.353024	1.51783	0.458695
OL-40	0.581424	1.4803	0.00361727	0.959899	0.491873	0.680305	1.04075	4.74245	0.497543	0.850014	0.580896	0.426797	0.730827	0.23936	0.0918387	1.19053	1.30457	0.400745	0.433137	0.655997	4.40291	0.666811	1.387	0.849849	0	1.22302	2.67162	0.873347	0.70517	1.19039	1.87471	0.00164593	0.0560996
OL-41	0.977732	1.21091	0.00354247	0.571535	0.337883	0.146456	0.633024	4.65404	0.430204	0.914974	0.398415	0.598589	0.745706	0.176948	0.0753852	0.884829	0.953531	0.329009	0.0308843	0.71573	3.85435	0.473503	1.13623	0.814439	0	1.08441	1.78231	0.63125	0.715394	0.998899	1.88519	0.0037053	0.035394
OL-42	0.0947184	1.10383	0.00105011	1.82892	0.480585	0.125875	0.251053	0.127749	0.202155	0.137579	0.516758	0.325313	1.4149	0.179269	0.261901	0.125138	0.336784	0.153335	0.0976638	1.31897	0.0663559	0.2481	0.593279	1.59675	0.0411503	1.54227	0.573414	0.531117	0.728422	0.0975866	0.388027	0.000393184	0.0216963
OL-43	2.14418	1.08074	0.00228111	2.56946	1.88236	0.442815	0.0667929	0.0894578	0.943092	2.08823	0.0762287	0.0833073	1.41861	0.568499	0.854704	0.0429017	0.230655	1.16653	0.247931	1.44806	0.0321269	0.953894	1.65426	1.45172	0.0465603	1.28792	1.98809	0.221072	0.130291	0.0427163	0.427759	0.00127069	1.51832
OL-44	0.0212777	0.808673	0.00230542	0.875201	0.256052	0	1.64678	0.539872	0.252773	0.0284811	2.89557	2.05139	1.51699	0.648798	0.438391	1.8662	1.05581	0.0632848	0.0899339	1.47372	1.1273	0.56354	1.13029	0.380448	0.0239593	0.440171	0.129351	1.96341	3.45798	1.74313	2.68079	0.00596622	0.0772513
OL-45	0.396067	1.2886	0.00504235	3.02656	0.507433	0.729763	2.32237	0.0150992	0.55635	0.216472	0.236858	0.681004	2.39195	1.13043	0.39817	2.05346	1.56525	0.187279	0.259815	2.35102	4.07892	1.34114	1.69501	0.886029	0	0.886359	0.179173	0.455962	2.70447	1.96018	3.19447	0	0.0194341
OL-46	0.990536	0.130923	0.000933833	0.50954	0.728285	2.74057	0.0829954	0.83158	0.321103	1.17996	0.276252	0.136881	0.18786	0.63622	0.38094	0.024847	0.505686	1.07499	1.02613	0.190276	0.00999797	0.781206	0.271577	0.755427	1.19043	0.198873	1.33	0.153065	0.184587	0.0271383	0.00181062	0.358377	0.0631269
OL-47	2.86708	0.429784	0.000444032	0.0445711	1.15971	3.55843	0.801265	0.0379131	1.38785	1.59235	0.547482	0.258799	0.0518608	0.501343	0.212407	0.390082	0.93777	2.20592	0.61984	0.0417297	3.31234	0.646802	0.348243	0.384391	0.848059	0.2988	0.452938	0.231279	0.573372	0.377469	0.00139299	1.76641	0.622246
OL-48	0.224919	0.070701	0.00719819	1.07863	0.324203	0.326379	0.0628445	0	0.974167	0.133289	0.44303	0.637383	0.750075	1.4426	0.856544	0.079782	0.136851	0.172923	2.48782	0.797068	1.66951	1.55755	0.293565	0.661475	1.40106	0.153681	0.42249	1.23754	1.65738	0.0872871	0.0667571	0.572239	0.536257
OL-49	1.24679	1.88794	0.000509184	0.135249	0.357115	1.30269	1.0175	0.0642928	0.474837	0.863043	0.5293	0.303892	0.11904	0.785884	0.374831	0.517611	1.46395	2.0762	0.0864396	0.127884	3.5739	1.20792	0.812587	1.02127	0.117088	2.03415	2.45407	0.253971	0.784322	0.529743	0.0172716	0.00253514	0.0413172
OL-50	1.85066	2.50875	4.70628	0.407227	0.48927	3.6241	2.75614	0	1.94711	2.11525	0.0347769	1.3221	0.165132	0.815433	0.390394	1.8149	2.5497	1.75197	0.102244	0.191817	0.0381253	1.45638	2.38015	1.07664	0.0485267	1.96806	1.104	0.98692	0.0127673	1.66645	0.0114411	0.0121062	0.124956
OL-51	1.80516	0.195725	0.00171146	0.740913	0.301804	1.04381	0.0475309	0.0154722	0.530989	1.48245	1.18642	0.688484	1.25084	0.429096	0.374306	0.0755117	0.230735	1.28067	2.80222	1.23282	2.56123	0.935226	0.490485	0.92378	4.01151	0.256496	1.13535	1.44326	0.765263	0.0793035	0.144233	0.759965	1.37099
OL-52	2.55785	0.166143	0.00237532	0.546783	0.394485	1.30562	0.0486018	0.334148	0.256534	1.98355	0.385562	0.343981	0.87706	0.43727	0.457355	0.060433	0.471646	1.57086	2.68351	0.91292	1.8158	1.00176	1.21756	0.779913	2.48243	0.237505	2.87552	0.438849	0.238014	0.0636324	0.110517	0.482072	5.04528
OL-53	0.250911	1.15901	0.00155517	2.80609	0.515081	1.91127	0.0731726	0.895785	0.35556	0.951211	0.0627318	0	1.25023	0.648755	1.5769	0.0508553	0.757114	1.03446	0.128961	1.35398	0.0189099	0.765568	0.0870585	1.02423	0	1.7796	1.39247	0.11595	0.0595957	0.0456009	0.0827001	0.000774751	0.00486923
OL-54	0.418716	1.70093	0.00101441	5.0742	0.942969	1.69076	0.103584	1.47516	0.430589	1.22658	0.074871	0.0463446	2.68354	0.968445	1.61868	0.116815	0.674437	1.05752	0.0653358	2.96068	0.0216601	0.63439	0.846983	1.47171	0	2.30401	2.24326	0.216718	0.0704673	0.11797	0.655529	0.000635579	0.0204578
OL-55	0.382566	0.0773713	0.000751329	0.347792	0.16264	0.000981696	0.609301	0.452572	0.309214	0.405741	0.10338	0.0634612	0.174727	0.575601	0.363786	0.434915	0.464366	0.438153	0.135706	0.201991	0	0.454928	0.193823	0.189872	0.315243	0.0716305	0.853221	0.160243	0.045737	0.476763	0.529475	0.783777	3.43211
OL-56	0.630066	1.77741	8.04892	4.20236	0.122467	0.906299	1.93473	0	0.136572	1.65433	0.0558721	3.16883	1.89576	0.678131	1.32975	1.38565	0.771892	1.20894	0.665915	2.19387	0.0625355	0.910858	0.974879	1.61917	0.262266	2.11542	5.13522	1.01437	0.0168068	1.26173	0.0172219	0.00152028	0.00925738
OL-57	0.0935036	0.474577	0.001934	0.0845327	1.01934	0	3.07399	0.088803	1.08857	0.18326	0.4323	0.334479	0.071274	3.17025	3.14632	1.70973	1.00076	0.080717	1.09846	0.0581534	0.0600931	2.39905	0.951254	0.261045	0.631071	0.196882	0.280047	0.887904	0.345684	1.99031	0.0104409	2.62238	4.4408
OL-58	0.350809	2.13009	0.000649392	1.37638	0.597063	0.258286	1.33441	0.035462	3.3959	0.326494	1.92002	1.68229	1.67447	0.621888	0.860375	1.19436	1.56389	0.210811	0.294318	1.84879	3.31624	1.11704	1.76985	1.34555	0.0784639	1.33631	0.481081	1.75466	2.72678	1.16541	1.67191	0.00467849	0.0572722
OL-59	2.83681	0.0547077	0.00253158	0.465329	0.410992	4.3906	0.0428647	0.352327	0.24679	1.12717	0.57064	0.138233	0.593255	0.886511	1.17137	0.0914226	1.63499	5.38132	4.87006	0.703487	0.48919	0.781805	0.480426	0.669157	4.08837	0.0807721	1.27776	0.473882	0.472789	0.0892034	0.0963126	0.653779	1.08902
OL-60	1.96281	0.298825	0.00741609	0.0453197	0.679486	0.852914	0.46051	0.310358	0.433262	1.31037	1.28898	0.729992	0.0810296	1.02834	1.1998	0.410188	0.337505	1.11713	1.42054	0.0627016	1.40737	0.764513	1.7778	0.785606	1.25121	0.391238	0.800577	0.789278	1.4399	0.391691	0.000890614	0.896021	0.412021
OL-61	0.394307	1.97453	0.00404008	0.175237	0.115455	0.675766	0.0823825	3.76671	0.231741	1.16043	1.86351	0.670008	0.141097	0.391287	0.3362	0.0975179	0.319408	0.714185	0.728371	0.170697	2.93583	0.438125	0.360147	1.57263	0	2.91742	4.06688	0.274658	3.8771	0.116326	0.00700924	0.00200899	0.00997087
OL-62	0.138654	0.381307	0.000626793	0.272921	0.527045	0.132756	0.121947	0.0220481	1.16935	0.217509	3.63173	1.35912	0.485416	0.753595	0.668013	0.148661	0.288814	0.148387	5.01804	0.565881	1.09611	1.28757	0.358355	0.87626	3.25004	0.255699	0.297058	1.75855	2.14065	0.151934	0.117772	1.95632	1.44701
OL-63	0.059196	2.62361	0.00130106	2.44056	3.0929	0	1.12423	0.430099	4.42911	0.17517	12.9644	3.32923	1.67243	0.759369	0.488286	0.885685	1.40492	0.053528	0.185521	2.20121	3.77254	1.05347	2.06894	1.2479	0.105353	2.52867	0.657517	3.54754	12.4052	1.01221	1.5037	0.00307018	0.00792124
OL-64	0.182139	2.46523	0.0086795	1.8185	3.49759	2.4648	2.28113	5.23046	1.19953	0.192592	3.29268	1.57202	0.81898	2.33208	1.71735	1.03814	1.11217	0.156789	0.778101	0.97073	0.984817	1.48582	1.76687	1.36266	0	2.6828	0.683587	4.19194	1.30838	1.00833	0.461669	0.000641008	0.0482379
OL-65	0.520419	0.444659	0.00627284	0.314025	2.24125	0.28807	0.671167	12.9451	0.830454	1.32889	0.339809	0.323296	0.109673	1.01172	1.10325	0.297413	0.729118	1.02541	0.0719792	0.104855	0.0546186	0.873303	1.29356	0.243716	0.19286	0.325714	0.474454	0.296786	0.23789	0.280734	0.308386	2.29084	3.81506
OL-66	3.93571	0.111539	0.00404147	0.217867	0.710738	2.48389	0.537837	0.127737	2.58207	1.69017	0.720671	0.91688	0.399831	2.94606	2.38735	1.15754	1.33552	3.38547	2.57122	0.379819	2.29428	2.00164	0.727689	0.28762	2.18696	0.0351636	0.731918	0.925285	0.805407	1.33381	1.05917	2.26541	2.13639
OL-67	0.217866	0.364732	0.00136855	1.53745	0.6952	0	1.40334	0.0192354	1.3075	0.276169	1.16641	1.1286	0.72482	2.86535	8.25252	0.97307	0.710964	0.116491	0.718146	0.720097	1.38615	2.54926	1.12287	0.474953	0.685303	0.419294	0.310273	0.816183	1.42321	1.17054	1.72361	2.15939	2.34907
OL-70	0.0676201	0.227852	0.011805	0.113372	2.01317	0.0899641	0.827428	0.0220123	0.607979	0.0647616	0.420986	0.330222	0.103826	1.61706	1.74973	1.74199	1.22738	0.0670623	0.545846	0.0983431	1.28437	1.20685	0.945622	0.152572	0.446136	0.15141	0.132217	0.724408	1.09967	1.53798	0.186772	1.5385	4.35105
OL-71	1.98437	2.35706	0.00278424	2.00066	0.802998	2.87014	0.512746	4.91807	0.613344	2.83725	1.70533	0.159217	1.73586	0.228576	0.229763	0.361197	1.04643	0.580996	0.947724	1.85741	0.0430188	0.424848	0.754323	1.75152	0.131648	2.31142	4.46099	0.676886	0.214447	0.404887	0.392592	0.00143522	0.00114903
OL-72	0.550502	1.21654	5.50562	2.30824	0.277997	1.10996	1.72987	0	0.700037	1.3297	0.0372481	1.61273	2.5226	1.18768	0.656892	2.85316	1.30248	1.02716	0.389291	2.65359	1.96333	1.29432	1.84357	1.26154	0	0.76858	1.69089	0.996696	0.0117048	2.68374	3.44638	0.00218719	0.0444577
OL-73	0.18297	3.38854	0.00443455	0.686543	1.69749	1.92956	0.621165	0.394098	2.03612	0.240397	1.25805	0.717658	0.99243	1.02803	1.34854	0.469771	0.503492	0.197728	0.820388	0.956336	1.12319	1.32441	1.41133	1.03659	0.213972	4.38089	0.388997	1.84258	1.05715	0.469624	0.177481	0.840243	5.3794
OL-74	0.600327	1.91478	0.0379151	1.70861	0.573234	0.37245	3.19649	2.27144	1.02329	0.966016	1.8872	0.836156	1.18275	1.01702	1.36647	2.19693	1.66732	2.31248	0	1.34853	2.57236	1.91898	2.59118	0.759039	0.0556301	1.74454	0.966011	0.392482	3.21913	2.18309	3.45524	0.00754569	0.0126645
OL-76	0.13997	0.336126	0.00120734	0.0673431	1.4491	0.0679188	1.68301	0.0375299	2.78663	0.108036	1.94325	0.487735	0.0517785	0.987153	0.911357	0.941736	2.20953	0.0717896	1.16659	0.0471285	0.0338978	1.00068	0.479124	0.514605	1.24304	0.264376	0.224888	1.31995	0.624354	0.905299	0.00176529	2.13427	2.21933
OL-77	0.358494	1.80794	4.33261	1.01389	0.109256	0.823683	0.664506	0	0.677323	1.26995	0.0117734	0.858102	0.940812	0.35661	0.877459	0.433818	1.03345	0.397407	0.177838	0.838888	0.0187042	0.534219	1.02796	1.0576	0.0669854	1.89086	1.45033	0.267804	0.0113322	0.385663	1.76964	0	0.0474454
OL-79	0.0584125	0.518783	0.00224454	0.133134	1.89076	0	1.70092	1.70124	1.81057	0.0907731	0.0788967	0.141578	0.157754	1.55761	0.523844	1.482	1.27771	0.10715	0.275721	0.13608	0.0199355	0.941098	0.707628	0.261187	0.680162	0.244148	0.123857	0.842849	0.143843	1.74416	0.368636	2.21563	5.10672
OL-80	0.0577482	1.2695	0.00609365	1.43861	0.243489	0.0195584	0.464987	0.144592	0.588534	0.103603	0.486335	0.804022	2.06406	0.940683	2.38701	0.370302	0.388952	0.187344	0.489388	1.95715	1.07656	1.06908	0.674734	1.48772	0.0925184	1.80486	0.563628	0.747761	1.38892	0.370813	0.566513	0.0557362	0.128501
OL-81	0.134487	0.39724	0.000721233	0.356996	2.18995	0.0591395	0.0515914	0.571131	1.28014	0.252162	2.28844	0.490395	0.502918	0.520642	0.705173	0.0301863	0.096864	0.0510567	1.99892	0.514704	0.00163078	0.682254	0.66603	1.27727	1.90138	0.558427	0.89215	2.29351	0.361463	0.0314265	0.0566333	0.808391	1.01604
OL-82	1.12034	0.888545	5.37911	1.9198	0.111261	1.47568	0.371699	0.00792271	0.0855262	1.74525	0.0378284	10.0888	1.34336	0.629933	0.86484	0.309395	0.835223	2.45772	0.109456	1.20464	1.19372	0.479818	0.506254	1.12176	0.0367675	1.40032	2.79958	1.40051	0.0340248	0.238741	0.688843	0.000515994	0.0188431
OL-83	1.21364	2.76596	0.00512987	1.29954	0.334959	2.00422	0.633025	3.42678	0.136087	1.92924	0.43961	0.523094	1.42578	1.1491	0.904595	0.614099	1.00139	2.92819	0.0428237	1.44949	1.47939	0.789447	1.02597	1.21705	0	2.8758	2.01637	0.636289	0.842751	0.569793	0.729319	0.00174004	0.0183224
OL-84	1.29875	2.53633	0.000618863	0.512355	0.579951	16.6924	0.365068	0.112109	0.0852018	1.41965	0.721346	0.146114	0.240409	0.649516	0.730104	0.170381	2.91485	2.6732	0.375883	0.281429	0.0247805	0.473799	1.07224	1.47221	0	3.18377	3.95573	0.244803	0.357371	0.153572	0.00910952	0.000191472	0.0114405
OL-85	0.177875	2.15389	0.00389939	1.27276	1.50093	0.359417	0.40206	0.927524	2.3304	0.335307	3.65845	3.1077	0.856624	2.0833	1.04653	0.321754	0.206921	0.19733	0.190285	0.889755	2.00116	1.48115	0.613066	1.7392	0.11393	3.07709	1.09193	2.74531	4.13797	0.352594	0.00764263	0	0.00977239
OL-86	0.0480282	0.225537	0.000349357	0.5055	1.07843	0.0429188	0.604916	0.00562413	0.264237	0.0655874	2.16854	0.814975	0.523637	1.86711	1.87619	1.20927	0.56153	0.128268	2.07184	0.559775	0.87734	1.09098	1.33835	0.703921	1.17074	0.313555	0.181324	1.10559	1.57816	1.09569	0.194277	1.00999	0.492924
OL-87	0.0297244	3.57709e-06	0.00729426	0.228657	0.0987672	0	0.000469256	0.013926	0.000774922	0.0153638	0.0260802	0.580265	0.449977	0	0.997184	0.0169026	1.96483	1.58555	0	4.05587e-07	0	0	0	0	0	0.0199531	0	0	1.67436	0.0467898	0.00304315	1.3278	0.16432
OL-88	0.0802646	0.245543	0.000831112	0.425809	0.502321	0.0158506	1.37514	0.0239975	0.561526	0.0906296	1.78298	0.405282	0.373114	0.858217	0.723159	0.63237	0.468749	0.0623581	0.160785	0.386441	0.0397531	1.35922	1.30642	0.270903	0.38979	0.129233	0.139113	1.01571	0.350199	0.615736	0.742189	1.96494	5.13911
OL-89	2.46873	0.0685388	0.00145563	0.236051	0.0675934	0.462637	0.0126692	0.866381	0.15134	0.877891	0.130876	0.127829	0.303859	0.162312	0.116388	0.0445009	0.0680085	1.46704	0.874406	0.448398	0.0107454	0.505772	0.00621665	0.470452	0.848017	0.14864	1.57252	0.160083	0.216237	0.0352537	0.0165796	0.388946	0.0912806
OL-90	0.409729	0.224574	0.00120595	0.311765	2.16435	0.576135	0.0494191	4.5778	6.35925	0.248488	1.50118	0.50927	0.427081	1.6043	1.26423	0.0385377	0.178479	0.0884445	1.52613	0.408806	1.09302	0.9992	0.446942	0.802546	3.3473	0.360968	0.371161	0.650743	0.849463	0.0407401	0.034181	1.01648	1.9698
OL-91	0.809788	0.122803	0.000361465	0.203733	0.590441	0.377466	0.307864	1.46094	0.927275	0.492842	1.97869	0.427387	0.193692	0.413272	0.444895	0.181302	0.460479	0.50067	1.42346	0.210843	0.0206324	0.650718	0.3645	0.342727	1.45335	0.161243	0.502811	0.809976	0.397981	0.191475	0.474605	1.62072	6.77244
OL-94	0.333559	0.731529	0.000566314	5.64052	0.12149	0.401165	6.4813	0	0.071048	0.794956	2.38492e-06	0.103422	2.47783	0.416185	0.427612	3.60975	0.728502	3.6855	0.0600428	3.27314	0.0666388	0.339833	0.286273	0.00148941	0.0188444	0.591597	0.00629059	0.00910701	0.0947024	3.95072	0.00101491	0.00134471	0.0011615
OL-95-1	0.0623813	0.550177	0.00128714	0.0518605	1.56539	0.107069	0.611626	0.080986	0.694206	0.0873313	1.76827	0.381694	0.114174	0.351476	0.450325	0.396587	0.303896	0.0213849	2.75082	0.105841	0	0.530178	0.328661	0.785111	2.49682	0.551751	0.276986	0.975389	0.459196	0.324558	0.00167078	1.84488	5.07107
OL-95-2	0.0764475	0.687859	0.00103219	0.140667	0.874088	0.546393	0.756353	0.176201	0.362592	0.127127	1.12523	0.284892	0.107279	0.439048	0.716989	0.44517	0.353429	0.0351736	1.48189	0.0978223	0.0884511	0.685884	0.908562	0.70151	1.76555	0.831716	0.292709	0.668801	0.395745	0.448988	0.0009187	1.63964	17.2524
OL-96	2.67776	0.168609	0.00435387	0.0447503	0.394452	0.290392	0.319516	0.0281837	1.98526	1.04223	0.470258	0.359968	0.0229797	0.33172	0.139408	0.649627	0.619869	1.00476	0.462684	0.0220103	1.39932	0.799768	0.256858	0.260708	0.622304	0.201022	0.407101	0.211314	1.91055	0.5514	0.001194	1.60492	3.58959
OL-97	0.982671	1.92103	0.00189388	1.73906	0.721342	0	0.76915	0.369926	0.898268	1.49948	0.946319	0.767386	1.36822	0.663991	0.70594	1.25323	1.60517	1.68486	0	1.51667	2.38685	0.656819	1.94411	0.862535	0.0967311	1.48707	1.46046	0.646847	0.478767	1.2144	2.06522	0	0
OL-98	0.162381	0.432864	0.000773053	0.0816012	0.818804	0	0.548905	0.0822044	0.381821	0.187909	0.859753	0.113149	0.047823	0.62169	0.438804	0.2376	0.214827	0.0728376	2.84851	0.0482165	0.0340656	0.471966	0.876429	0.55892	1.98501	0.554268	0.267721	0.522205	0.280644	0.240214	0.000685503	1.44894	0.469104
OL-99	0.145954	0.664214	0.000376766	0.0866834	2.37808	0.140387	0.623824	0.058663	1.32573	0.251405	2.06654	0.489759	0.0727749	0.799878	0.796496	0.358912	0.604522	0.0487891	7.51518	0.0626929	0.0151353	1.24125	0.788541	0.674015	6.0932	0.608215	0.382577	1.43922	0.319316	0.405713	0.00101241	2.30993	3.9963
OL-102	0.12494	0.165487	0.000879602	0.398372	1.84698	0	1.36891	0.0120922	5.25907	0.100159	0.092042	0.303107	0.485698	1.50034	1.24804	1.10769	0.9074	0.0490655	1.4744	0.542854	0.0332059	2.12277	0.628121	0.480973	1.01233	0.138925	0.284052	1.57038	0.151366	1.26595	0.935032	2.07761	2.35012
OL-103	0.0524191	0.349152	0.00068459	0.108463	0.941094	0.0267871	1.62317	0.0255753	0.736273	0.0718079	0.131277	0	0.0760963	0.873699	0.793456	0.826876	0.929413	0.0438063	0.568424	0.0732913	0.0525738	1.04728	0.825046	0.206317	0.283076	0.175733	0.120622	0.470591	0.163781	0.897062	0.228578	1.95583	5.5462
OL-104	1.34213	0.238535	0.000543671	0.0663525	1.17612	0.539716	0.734461	0.0155903	1.7029	1.92513	1.29431	0.807965	0.0726592	1.32271	1.0257	1.02755	1.71279	1.5599	1.8288	0.0792266	1.54645	1.48519	0.572935	0.447957	2.35584	0.285637	0.670907	0.473843	1.42057	1.06209	0.00271185	1.60506	1.16328
OL-106	0.579538	0.287456	0.00204387	0.30191	0.876074	0.340442	0.564441	0.143567	1.27919	1.39846	0.49349	0.139463	0.32565	0.490616	0.579163	0.349598	0.729426	0.794609	1.51331	0.258869	0.00766015	1.32249	1.04214	0.398724	0.724883	0.209344	0.561668	1.04029	0.271815	0.380615	0.474876	2.34151	161.524
OL-108	0.025291	0.270368	0.00626632	0.111367	1.77088	0.321144	0.528762	0.517997	0.898909	0.0977442	0.132122	0.166791	0.111795	0.762003	0.450994	0.499651	0.269817	0.0395918	0.970162	0.1185	0.0263682	0.511659	0.347595	0.294952	0.616231	0.228893	0.124304	0.207293	0.212745	0.486743	0.0287617	1.45453	1.77015
OL-109	0.109047	0.248005	0.00615694	0.0840868	1.38701	1.04602	0.588379	6.09929	2.45204	0.092255	2.49057	1.65221	0.0928866	0.868361	0.552659	0.861057	0.735859	0.0390837	2.12256	0.0826175	2.59878	1.28362	1.12508	0.367068	1.76662	0.208155	0.209917	1.94585	2.65363	0.734643	0.00295952	2.52905	1.78354

## Sheet: Mature pericarp
Supplemental Table S4C: The relative content of flavonoids detected in mature pericarp.
	cmp76	cmp245	cmp532	cmp550	cmp633	cmp642	cmp643	cmp660	cmp689	cmp734	cmp735	cmp848	cmp850	cmp851	cmp856	cmp877	cmp878	cmp893	cmp1027	cmp1030	cmp1092	cmp1166	cmp1168	cmp1170	cmp1208	cmp1239	cmp1243	cmp1249	cmp1490	cmp1492	cmp1532	cmp1538	cmp1620	cmp1628	cmp1632
OF-1	0.993435	1.98403	2.48221	2.16711	7.18457	7.70108	2.01697	0.773805	0.000540194	3.04648	0.214192	0.00917266	0.00136654	2.07759	0.00262967	3.3754	2.61533	0.342862	0.00486322	5.52273	2.30544	2.32337	1.19798	1.41494	2.05793	3.22025	5.57319	4.08656	1.13646	0	4.21572	0.000808658	0.000189773	2.94849	2.33658
OF-2	0.00494847	0.00265548	0.516914	0.135902	0.390344	0.647273	0.0389962	0.71572	0	0.148129	0.447121	0.0937685	0.534712	0.0365194	0.209931	0.803065	1.01555	0.0238465	0.644799	0.106328	0.0945548	0.100131	0.0042147	0.132617	0.808759	0.0332007	0.188267	0.00819907	0.00450444	0.0202853	0.350468	0.588	0.175947	0.219009	0
OF-3	0.315719	2.83612	13.0063	2.1077	0.892336	0.792327	2.27973	1.84299	0.000351693	3.44365	0.0700382	0.0443386	0.00104816	2.36792	0	2.41568	1.92578	0.333116	0.00530924	6.55735	2.25255	2.25645	0.306478	0.540348	6.9397	1.58597	5.84546	0.913677	0.2997	0	2.68379	0.00278408	5.89317e-05	0.819874	2.15448
OF-5	0.000683647	0.0141728	0.076897	0.563713	0.548104	0.0358903	0.0871972	1.09669	0	0.357361	1.23183	0.67961	1.38526	0.0750901	0.0739431	0.901524	0.619799	0.00759947	1.24384	0	0.556848	0.528356	0.000565785	0.295293	0.0351806	0.019144	0.901187	0.000791489	0.000709155	0	1.77925	1.20525	0.0580952	0.420271	0
OF-6	0.349168	0.355545	5.66827	1.139	0.441502	0.166577	0.348817	1.11196	0.12091	0.262032	4.41011	0.302341	0.000193993	0.376128	0	0.929895	1.50884	2.79635	0.000471828	2.77718	1.16556	1.18141	0.328465	0.528977	0.0261309	0.699495	0.988933	1.85347	0.333971	0	1.14598	0	0	1.64328	0.203846
OF-7	0.773934	4.28105	0.645766	1.91836	0.598398	0.440283	0.932626	1.26103	0.103865	1.05591	1.41862	0.0375811	0	0.841843	0	2.61625	1.56622	0.143388	0.00763709	3.53785	2.18577	2.16156	0.781385	0.630926	0.902497	1.80316	3.05234	1.01126	0.779644	0	4.48089	0.00866796	3.10703e-05	1.89726	6.04006
OF-10	0.60003	1.41474	1.57374	1.42575	0.478645	1.22087	0.928776	2.35035	0	0.335608	0.702887	0.0581489	0	0.899744	0	2.50491	1.71617	0.0558829	0.00365433	7.19218	1.50294	1.51501	0.578602	0.390022	1.4732	1.53037	2.63356	1.06468	0.570079	0	2.10822	0.00119258	0.000129665	3.56954	1.35396
OF-11	0.00690758	0.0177181	0.521005	0.377391	3.56314	0.27816	0.0512118	1.11201	0	0.856234	2.78074	0.205564	1.7533	0.0647399	0.456013	2.19116	1.12087	0.0455293	1.48605	0.228561	0.328031	0.343838	0.00546461	0.37965	0.171023	0.0472969	0.468186	0.00336229	0.00576661	0.0161181	1.88154	1.46434	0.457155	1.37252	0.0204228
OF-12	0.0856713	2.51512	1.84178	1.05677	1.78086	2.78456	0.146865	2.10909	0.0351193	1.42803	0.601301	0.10298	0.30655	0.16432	0.18706	1.62142	1.49906	0.0801131	0.296766	1.89077	1.01916	1.05666	0.0734424	0.555881	1.14527	0.350949	2.25396	0.990214	0.0831649	0	3.05787	0.326516	0.177633	0.541441	1.72591
OF-14	0.0371545	0.0348996	0.304442	0.257553	0.122333	0.0939013	0.057104	2.19967	0.0319561	0.14546	2.80968	0.451985	0.269345	0.0510261	0.141732	1.24384	0.833077	0.0221995	0.409847	0	0.218156	0.224501	0.0251416	0.597478	0.399697	0.0552253	0.305398	0.0341878	0.0335364	0.0818917	0.760099	0.244976	0.0691722	2.26938	0
OF-19	0.000865953	0.00587198	0.801409	0.309095	1.07846	0.0906155	0.0578087	1.11118	0	0.341026	3.10649	0.335507	1.05328	0.0611426	0.18913	1.03447	0.74546	0.0537171	0.890499	0.248372	0.270195	0.267705	0.000719836	0.091807	0.489427	0.0421846	0.247985	0.00096044	0.00067469	0	1.51543	2.64133	0.162384	0.0950263	0
OF-20	1.63052	4.29124	1.2024	2.84615	1.62377	0.261674	1.64571	0.161995	0	0.483432	0.0694097	0.0311569	0.00145067	1.64037	0	0.476704	1.65116	0.0682453	0.0114456	8.06749	3.3278	3.3212	1.66944	0.856686	0.286311	1.88641	1.90896	3.24775	1.58928	0	1.39567	0.00153133	0.000103987	2.99983	4.95646
OF-25	0.16418	0.772288	10.0476	1.0949	0.707342	0.555046	0.87909	0.833397	0.000352441	1.58207	0.755932	0.0432115	0.000144253	0.832118	0	2.25702	1.49594	0.0508335	0.0017774	1.90216	1.04831	1.04817	0.14256	0.155138	5.37178	0.518105	2.35067	1.49095	0.164634	0	1.13406	0.00429477	6.32738e-05	0.724761	0.689774
OF-27	0.0103396	0.00116188	0.371261	0.156854	0.37836	0.213459	0.0409978	2.76417	0	0.335912	0.421198	0.320652	1.23805	0.0411391	0.981696	0.595996	0.64862	0.00253851	1.17102	0	0.111071	0.110754	0.00737792	0.225701	0.928076	0.0519861	0.147289	0.0139097	0.0087869	0.0473563	0.413013	1.4013	0.891431	0.17852	0.0564074
OF-29	0.451255	0.958769	0.132592	1.67482	1.06544	0.100899	1.59832	0.474997	0.144987	0.406252	0.908178	0.117704	0.00126837	1.61095	0	1.26357	0.973328	0.00179608	0.00277328	0.91286	1.72878	1.71218	0.441511	0.300603	0.110983	1.27032	3.74732	3.16702	0.455699	0.00332242	1.91	0.00742208	0.000121375	1.50172	0.693995
OF-30	0.024196	0.0104193	5.10477	0.10765	0.859185	0.0478973	0.071729	2.05234	0	0.0478965	3.20835	0.636658	0.504102	0.0890655	1.33093	0.359118	0.919595	36.1763	0.598734	0.0331128	0.0720656	0.075416	0.0144065	0.24821	0.135157	0.0957157	0.177158	0.0366278	0.0207043	0.317342	2.05184	0.453932	1.22426	0.850484	0.00397773
OF-33	0.366226	1.34211	0.461818	2.12828	2.05975	0.245386	1.77868	0.43643	0.0370883	0.156952	1.61293	0.117202	0.000226383	1.77728	0.00139933	0.609283	0.735424	0.0229563	0.00443268	8.50558	2.27931	2.28765	0.351582	0.598973	0.909505	1.76234	4.95609	0.66392	0.360947	0	0.519349	0.0261682	0.000101614	3.61253	1.4149
OF-34	0.0337969	0	0.842633	0.601447	1.06118	0.123912	0.049407	4.9953	0	0.0318403	1.44637	0.965904	2.14588	0.0593563	0.291987	0.494875	0.594787	0.022755	1.63065	2.78219	0.579882	0.580461	0.0240328	0.538222	0.19127	0.0566938	0.454048	0.0157647	0.0320859	0.0647906	1.73258	1.89083	0.270346	0.933246	0.0103021
OF-35	0.0429284	0.0859487	0.741881	0.408092	0.414905	0.101809	0.0615034	3.5173	0.000803166	0.144223	1.52113	0.866644	3.28137	0.0718077	1.85263	0.981597	0.71033	0.0278289	2.35607	0.265038	0.355601	0.368672	0.029846	0.330124	0.123839	0.0853952	0.259426	0.028166	0.0415255	0.643756	1.10574	8.19799	1.59897	0.323113	0.00554922
OF-37	0.274592	0.748745	5.36853	0.95486	0.991915	0.0442725	3.10641	0.0846945	0	0.274288	0.782383	0.0218687	0.000740003	2.93716	0	0.755871	1.64078	3.06128	0.00204092	1.5863	0.946162	0.966378	0.253949	0.0831681	0.116383	1.98181	1.93204	1.58938	0.276029	0	0.247741	0	7.41781e-05	1.77788	0.639987
OF-38	0.292528	3.72428	6.91872	2.28726	0.678701	3.01765	1.76887	0.597362	0.436415	4.521	0.0536595	0.060422	0	1.70435	0.000555875	2.8835	1.54082	0.0835193	0.010187	16.3004	2.38061	2.42893	0.272223	0.436232	1.28307	1.11304	7.27843	0.9763	0.29011	0	2.04986	0	0.000380343	1.46589	4.14987
OF-39	0.0461287	0.0616621	9.48336	0.403709	0.509522	0.795115	0.289034	3.9146	0	2.8001	1.24672	0.706989	0.67088	0.277019	0.297385	4.23811	1.55246	0.183416	0.752451	0.202698	0.349471	0.356405	0.0324745	0.579092	2.00537	0.200454	1.24525	0.267683	0.0450509	0.141772	1.59722	0.651283	0.277185	0.131697	0.0223195
OF-40	0.0362934	1.17518	0.588642	1.18009	0.695269	0.614469	0.680773	2.4758	0.328414	0.900382	0.924447	0.172983	7.41744e-05	0.655723	0	1.9608	1.31719	0.0122208	0.000944867	2.72539	1.19431	1.18838	0.0237475	0.725048	1.20791	0.438852	4.58959	1.61142	0.0342592	0	2.14439	0.00282797	0.000116311	1.55889	0.908278
OF-41	0.1219	1.68322	0.896713	1.54654	0.43942	0.674997	1.07533	1.77947	0.289742	0.993655	1.01029	0.133651	0.000211235	0.98018	0	2.14029	1.42983	0.0157889	0.00251539	4.19044	1.72811	1.72525	0.101177	0.704888	1.44899	0.847143	5.61502	1.83912	0.118325	0	2.38521	0.00418217	0.000192152	1.64017	1.84708
OF-42	0.429018	0.847313	0.490477	1.904	0.796252	1.49034	1.77611	0.372139	0.0354298	0.655967	0.578873	0.0358734	0	1.69224	0	1.07422	0.841026	0.00129543	0.00364274	3.77234	1.9853	2.01688	0.417039	0.331642	0.444023	1.05497	3.07965	1.98585	0.443294	0	1.72205	0	0.00085213	2.56805	0.833888
OF-43	1.43675	3.53635	1.46498	2.64304	0.883107	0.071657	1.37811	0.345152	0	0.197388	1.79235	0.0491388	0.00520595	1.35958	0	0.638296	0.686694	0.0181827	0.0211425	10.9404	2.9477	2.96485	1.46356	0.894855	0.17801	1.77701	2.89782	1.39492	1.41917	0	0.390827	0.00620102	0.000122867	5.48869	3.7238
OF-45	1.16647	1.29973	2.29838	2.34107	0.444544	0.0355002	2.95625	0.0928621	0	0.224737	0.266394	0.00888651	0.00122811	2.90425	0	1.09026	1.62527	0.393391	0.0043993	4.53955	2.35991	2.46341	1.19798	0.432309	3.92378	4.09565	3.58867	4.01823	1.13794	0	0.804514	0.00206131	0.000524407	4.76892	1.22065
OF-46	0.0396757	0.019302	0.0970476	0.493679	0.0459539	0.649098	0.283608	0.117604	0.0160122	0.238854	1.48504	0.0639112	2.56709	0.29457	6.51078	0.46743	0.752892	0.00135924	2.05289	0.0712533	0.465352	0.499281	0.0302891	0.280421	0.292523	0.655083	0.1454	0.00702964	0.0398562	0.340958	0.0667197	4.80062	4.5828	0.331421	0.0090702
OF-47	0.00232541	0.0144679	0.192479	0.396499	1.66158	1.32513	0.106264	0.555534	0	3.27899	2.90463	0.14318	4.3647	0.106652	4.25059	2.53332	1.28411	0.00846654	2.26651	4.57763	0.345782	0.348549	0.00203573	0.146431	1.8405	0.128218	0.121538	0.000485227	0.00202918	0.0223025	0.0985663	10.5705	3.30827	0.0368198	0
OF-49	0.0122509	2.1673	0.384253	1.69441	0.286809	1.52597	0.0909762	1.81229	0.00209634	2.89154	3.50311	0.480777	0.000587636	0.0851294	0.00167329	2.47479	1.15333	0.00982174	0.00365948	5.69749	1.73584	1.7773	0.00861305	0.779199	1.73742	0.179498	3.4139	0.0353839	0.0115517	0	1.96137	0.00193511	0	0.74481	3.37698
OF-50	0.00516541	1.24434	117.887	1.88326	2.92666	1.12372	0.3656	0.926513	0.00187662	1.64376	1.70701	0.250876	0	0.336494	8.66334e-08	2.47665	1.62952	3.18229	0.00212704	5.62053	2.02015	2.07073	0.00435526	0.541086	0.0129486	0.215778	3.14611	0.0117659	0.00466474	0	0.963363	0	3.24723e-05	2.13564	1.57341
OF-52	0.0467428	0.0407203	0.183053	0.272256	1.09395	1.06017	0.124238	0.76893	0.129106	0.330167	1.62928	0.127396	2.03708	0.104866	3.73273	0.593443	0.622374	0.0228631	1.63297	0.557072	0.221713	0.228283	0.0337669	0.759087	0.0531903	0.190243	0.277419	0.0285624	0.0446141	0.340178	0.270644	2.48437	2.85832	0.15763	0
OF-53	0.838062	3.08554	0.210609	2.30776	0.455207	0.434074	1.87827	0.901681	0.0353592	0.452479	0.467189	0.259675	0	1.83137	0	0.849865	0.727864	0.0190693	0.00700061	15.2512	2.51239	2.5534	0.82542	1.31569	0.0786972	1.83293	2.73821	0.917636	0.831708	0	1.87759	0.0111666	0.000448897	2.2836	3.41914
OF-54	0.922052	5.99009	0.568625	2.47392	0.291343	1.10836	1.55214	1.61892	0.0228299	0.724719	0.840445	0.303427	0.000574959	1.51801	0	1.52672	0.948182	0.0168901	0.0105367	8.74347	2.68694	2.74351	0.918511	1.76339	0.0824289	1.91218	2.83026	1.23084	0.933747	0	3.69023	0	0.000234239	2.69919	8.01884
OF-55	0.681203	2.05608	0.717873	2.08904	0.727792	0.489104	2.29314	1.03797	0.0304499	0.38908	1.02301	0.244095	0.00227958	2.25971	0.000625628	1.07658	0.708942	0.0175218	0.00637619	5.87998	2.29691	2.27574	0.608388	1.0494	0.0557256	1.81972	3.04342	0.755881	0.646235	0	1.57404	0.00320166	0	1.66796	2.62779
OF-57	0.00912926	0.0338946	1.62048	0.242425	0.261127	0.746193	0.078903	1.58931	0	3.26948	1.42433	0.885261	1.24085	0.0875242	1.01844	5.98466	3.0538	0.0814489	1.08485	0.620782	0.143462	0.156655	0.00671036	0.195572	9.02109	0.0863896	0.47884	0.00474278	0.00774388	0.0755979	2.51318	1.69504	0.966567	0.239432	0.0606696
OF-58	0.14166	1.38593	0.252321	1.88649	0.460737	0.198778	1.01682	0.0684293	0.000796124	1.66308	0.41752	0.0441553	0.000134803	0.988525	3.4025e-16	1.37195	1.45057	0.000501124	0.000983048	5.73887	2.01676	2.03386	0.114865	0.23162	3.1487	1.08566	7.34038	2.21538	0.142326	0	1.88577	0.0064557	0.000133313	2.88203	1.39879
OF-59	0.0342521	0.0692199	0.153454	0.166835	0.450234	0.399582	0.0809466	1.99986	0	0.215396	6.76492	0.233433	0.910866	0.0753998	2.70227	0.649694	1.17661	0.00931809	0.916896	0.279499	0.125366	0.123885	0.0235171	0.371991	1.76653	0.144068	0.184138	0.031104	0.0306368	0.409312	1.53467	1.56203	2.1732	0.106496	0.0138203
OF-60	0.00330612	0.0535522	3.05977	1.10087	1.3543	8.27075	0.127854	1.66459	0	4.35985	1.15614	0.0722092	3.95326	0.148239	0.531003	2.62579	1.99029	0.15834	2.72488	0.609906	1.15307	1.1413	0.00273412	1.38731	2.67362	0.111852	0.412661	0.00188344	0.00269791	0.00976031	0.169577	5.05752	0.509082	1.42864	0.00539336
OF-61	0.0134051	1.63353	0.825208	2.09604	0.76334	0.0175678	0.193382	1.49748	0	0.181551	0.959688	0.247004	4.06417e-05	0.204238	0.00183524	0.316787	0.828925	0.0962602	0.00349496	7.37147	2.35379	2.3264	0.0113235	0.888609	1.28211	0.154493	5.46203	0.0303735	0.0132197	0	2.01132	0.00566937	2.44642e-05	2.52675	1.1165
OF-63	0.376762	1.81369	2.30231	1.7109	0.400213	0.916349	1.16709	0.195398	0	1.32267	0	0.0218257	0.000615491	1.14055	0.00414472	1.10759	1.33305	0.00456115	0.00287823	1.76975	1.7413	1.71497	0.354336	0.449815	5.5616	1.08647	4.42065	2.39899	0.37786	0	2.55772	0.0407714	4.79196e-05	0.667872	1.37278
OF-65	0.0394226	0.0845512	1.90456	0.784491	0.799229	0.90289	0.809337	1.67833	1.50289	1.58953	0.458877	0.100663	2.08621	0.776878	0.962517	0.76376	1.18788	0.0196194	1.68898	0	0.772492	0.788553	0.0277548	0.30915	0.150789	0.369257	2.31055	0.195175	0.0369358	0.0466841	0.747779	1.93672	0.831297	0.202143	0.0100602
OF-66	0.0157116	0.00613651	1.81288	0.237879	1.0653	0.069925	0.0707339	4.95413	0.00951584	0.14491	2.88862	1.64551	0.6961	0.0851251	0.466394	1.0043	1.32835	0.270722	0.772549	0.841263	0.164209	0.162317	0.0108456	0.159522	1.09391	0.0794938	0.281885	0.0976763	0.0139863	0.0741904	3.20049	1.23359	0.453123	0.450872	0.00315596
OF-67	0.034032	0.0402634	0.806551	0.175804	0.57968	1.93581	0.15676	3.54843	0	2.23545	0.110823	0.332388	1.11446	0.121385	3.30685	2.13886	1.56834	0.00937273	1.0148	1.17325	0.0749901	0.0767669	0.0232988	0.0347617	1.60625	0.13789	0.154098	0.0839688	0.0295619	0.329634	4.35238	0.88347	2.71991	0.0669813	0.00295226
OF-70	0.00732103	0.0532262	2.01598	0.172473	0.998234	6.40327	0.00697436	1.21038	0	5.31575	0.960943	0.0111293	1.47179	0.00445954	0.472925	3.29399	2.22886	0.12838	1.26814	0.0533051	0.0860713	0.0881707	0.0053699	0.188994	3.39459	0.0225988	0.154337	0.040749	0.0059901	0.115203	1.72074	1.37749	0.407196	0.296367	0.0256531
OF-73	0.00964362	0.067031	4.07358	0.325773	6.51917	0.277252	0.146625	0.523506	0	0.997854	0.552497	0.0242403	1.30945	0.143273	1.31516	1.09159	1.47548	0.147048	1.20754	0.186918	0.262804	0.272132	0.00658922	0.152696	1.97156	0.134487	0.609897	0.00399445	0.00792106	0	1.4412	1.46455	1.28559	0.250946	0.0572139
OF-74	0.119842	3.52221	0.608265	0.604772	0.382161	0.283132	0.480296	1.7606	0.14305	0.558894	3.71787	0.161296	0.000208578	0.434696	0	3.10329	1.78886	0.0200452	0.000503838	1.45695	0.54628	0.563012	0.101907	0.263491	3.44331	0.884886	1.74345	2.29314	0.118964	0	6.63644	0.0013978	0.00015528	0.535197	2.5778
OF-76	0.000557912	0.0237063	0.76705	0.275745	0.548602	11.4567	0.00958903	1.1557	0.00336236	7.12443	2.29432	0.0147069	1.71473	0.00500728	0.153246	1.54287	1.51766	0.00172698	1.4319	0.0607097	0.181259	0.187546	0.000593597	0.141045	1.28345	0.0094824	0.187599	0.000755439	0.000669159	0	2.22672	2.18386	0.127767	0.27831	0.00487562
OF-79	0.0111985	0.0283687	2.38878	0.34812	0.305286	0.81494	0.107929	0.993847	0.0784269	1.65632	0.109138	0.123492	2.92445	0.109815	0.700732	2.54752	1.4555	0.0464495	2.08633	0.205108	0.291955	0.286905	0.00787423	0.0975759	1.81654	0.05144	0.434978	0.0971198	0.00905017	0.0558788	0.666719	5.04186	0.630106	0.165497	0.0102686
OF-80	0.386753	2.93959	1.03651	2.43237	0.716873	1.95934	0.832275	0.530905	0	7.91379	0.358584	0.0867057	3.22673e-05	0.813563	0	3.23529	1.53802	0.0298037	0.00820716	4.91919	2.77802	2.75062	0.376779	0.408794	2.30937	1.3961	5.0343	0.750183	0.405022	0	3.59151	0.0229774	0.000100585	4.0075	3.07158
OF-81	0.0245266	0	1.07898	0.334912	0.321407	0.125959	0.0303411	1.49535	0	0.151936	0.152359	0.0404606	1.70543	0.0391376	0.422096	0.383025	0.719788	0.000986046	1.45424	0.0666272	0.28511	0.282802	0.017352	0.0928761	1.32829	0.0438234	0.29236	0.029014	0.0219496	0.171966	1.26381	1.7694	0.405011	0	0.00912891
OF-83	0.832587	2.58753	1.96158	1.80699	1.87774	1.35595	1.13562	1.61836	0	0.68157	1.39722	0.169025	0.00362828	1.12712	0	0.912071	1.2909	0.202053	0.0068786	3.61926	1.81719	1.92311	0.887597	0.53599	1.62822	2.16762	3.35391	1.47701	0.865273	0	1.4441	0.00626433	9.21189e-05	3.52401	2.75997
OF-88	0.175815	0.0437818	0.840921	0.482174	0.0621315	0.228613	0.255586	2.45406	0	0.454242	0.628869	0.419127	2.85774	0.238828	6.9119	3.51519	2.29392	0.00313851	2.07801	0.255509	0.36811	0.360188	0.159054	0.216218	1.55018	0.494148	0.143616	0.185359	0.18894	4.22967	4.03822	4.2683	4.85179	0.532818	0
OF-89	0.0543915	0.00561018	0.593902	0.420846	0.63993	0	0.182033	1.92149	0.369079	0.0279627	4.13011	0.324981	1.08284	0.158958	1.03635	0.49274	0.963176	0.0632375	1.02115	0.76762	0.37835	0.386481	0.0387342	1.31891	0.456273	0.203472	0.493231	0.0221596	0.0545664	0.208967	1.98408	1.11312	0.966816	0.261374	0
OF-90	0.0263263	0.0180649	0.892268	0.249554	0.160413	3.44386	0.0226387	1.58679	0.823379	3.95158	0.192063	0.000863743	2.6785	0.0244914	1.51094	1.58325	1.25409	0.00624217	1.9543	0.0854008	0.174039	0.176844	0.0186123	0.106601	9.3836	0.0431048	0.260234	0.0167694	0.0253087	0.746976	1.18997	3.50607	1.22112	0.0235297	0.027823
OF-95-2	0.000405881	0.0322126	0.182143	0.425516	2.11928	1.97826	0.0296294	0.461932	0	1.87826	0.746859	0.0299724	2.51386	0.0260642	0.232449	1.08737	1.74159	0.00216941	1.90402	0.708154	0.371113	0.369331	0.00028199	0.420063	2.42998	0.0158181	0.25699	0.000365824	0.000336805	0	1.37746	4.16638	0.210087	0.0994885	0.00865163
OF-96	0.00133209	0.0204713	1.30489	0.873187	1.43608	0.534936	0.0471753	1.48292	0	3.83093	1.03528	0.645659	2.34528	0.0780131	0.0726142	3.78753	1.56198	0.216991	1.79304	1.03442	0.868349	0.88988	0.00102667	0.59013	1.50896	0.0296591	0.488835	0.000829829	0.00106501	0.00674985	2.89597	2.90815	0.0588338	0.184278	0.0431034
OF-98	0.00228017	0.0538269	0.818425	1.15458	0.584925	32.8009	0.0765969	1.28209	0	15.7144	0.0870971	0.0556102	5.13192	0.0806536	0.902287	3.10041	2.62738	0.000737335	2.22548	3.30778	1.09635	1.1187	0.00205866	1.80313	5.02709	0.100849	0.355793	0.0028548	0.00261	0	5.17431	14.1077	0.848233	0.692279	0.0678745
OF-99	0.000310047	0.0139173	0.60666	0.461919	3.44559	2.85399	0.0347849	0.420076	0	4.40617	0.442698	0.0475823	2.29946	0.0287077	0.100995	1.92049	1.81109	0.00132002	1.72398	0.947451	0.410085	0.419458	0.00015338	0.45764	2.90155	0.0125952	0.241484	0.000354825	0.000252887	0	1.72026	3.38444	0.102027	0.18458	0.00217022
OF-102	0.0636702	0.0728092	1.00761	0.429684	1.10736	0.0422174	0.365199	0.751199	0	0.304028	0.495112	0.0294893	1.55343	0.338172	1.63264	1.16917	1.23877	0.038005	1.41688	0.604667	0.361078	0.356518	0.0471558	0.113814	0.501807	0.176176	0.610585	0.13698	0.0639372	0.380962	1.37299	1.99116	1.38561	0.0368819	0.0496171
OF-104	0.00134269	0.0133258	0.822307	0.436464	2.97635	0.463668	0.0863585	2.11008	0	0.470543	3.12879	2.93949	2.19485	0.0725396	0.410584	2.02658	1.06329	0.00662265	1.71907	0.845512	0.384688	0.387653	0.0013991	0.184367	0.880686	0.0409241	0.232031	0.000971231	0.00114697	0.00273589	1.15018	2.12443	0.386994	0.432972	0
OF-106	0.0419883	0.0349978	1.21763	0.557432	4.29781	0.312796	0.174993	1.94625	0	1.01315	0.967801	0.155923	1.92972	0.132837	0.478931	2.15584	1.16918	0.00909021	1.57322	0.0844345	0.507793	0.513241	0.0282113	0.320871	0.581598	0.115313	0.726974	0.144006	0.0398314	0.165606	2.06983	2.94944	0.494812	0.467222	0.00342491
OF-108	0.00509547	0.0175441	2.5658	0.326063	0.360109	14.1739	0.0250108	1.78504	0.522079	48.996	1.6347	0.379598	1.55473	0.0146655	0.325912	13.4789	1.78438	0.140354	1.36915	0.29784	0.243542	0.236706	0.00377026	1.16783	4.63213	0.0246326	0.592414	0.0255412	0.004554	0.0345886	3.93271	1.99617	0.301586	0.154615	0.0266001
OF-109	0.00106046	0	4.13124	0.578411	1.1693	4.00163	0.107138	1.02531	0.116165	8.69314	1.10884	0.287161	2.77489	0.0743281	2.4436	8.94799	3.18087	0.385682	1.93194	0.623818	0.504803	0.506479	0.00142599	0.18464	5.25177	0.178991	0.68322	0.00222175	0.000900521	0	3.89949	3.66165	2.01699	0	0.0116509

## Sheet: Mature pulp
Supplemental Table S4D: The relative content of flavonoids detected in mature pulp.
	cmp76	cmp245	cmp532	cmp550	cmp633	cmp643	cmp660	cmp689	cmp735	cmp848	cmp850	cmp851	cmp856	cmp878	cmp893	cmp1027	cmp1030	cmp1092	cmp1166	cmp1168	cmp1170	cmp1208	cmp1239	cmp1243	cmp1249	cmp1490	cmp1492	cmp1532	cmp1538	cmp1620	cmp1628	cmp1632
OJ-1	2.75356	8.33341	3.03597	1.47437	1.07875	10.4144	0.035949	0.0378228	0.116817	0.654639	0.000738854	9.08278	0	0.695603	0.00421693	0.0026832	0.0117118	1.61361	1.58311	2.79463	0.549446	0.264286	5.62145	0.510606	0.484609	2.74562	0	0.0254339	0	0.000509339	4.84179	12.6322
OJ-2	0.891852	0.0135899	0	0.146464	0.69656	0.776707	0.27728	0.010187	7.57075	3.0381	0.388603	0.760722	0.646388	0.420572	0.00140791	0.525503	0	0.114308	0.114501	0.888664	0.901622	0.0299495	0.276284	0.0067636	0.0274862	0.851914	5.40102	0	0.414763	0.584648	1.05555	0
OJ-3	2.35589	3.61814	0.398212	1.03254	0.221474	2.77008	0.0368612	0.263123	0.0304051	0.365125	0.000541417	2.85243	0	0.274381	0.00405789	0.00244943	0.0262105	1.07365	1.08793	2.47124	0.553304	0.178163	1.6054	0.123047	0.286527	2.33887	0	0	0	0.000517754	1.88617	4.91478
OJ-5	0.0317335	0.129854	0	0.28564	0.12821	1.72352	0.246787	0.0894482	0.81156	3.83495	0.424839	1.82918	1.36106	0.471237	0.0132461	0.545673	0	0.235773	0.242894	0.0214435	1.68931	0.00269905	1.0028	0.059436	0.00254003	0.0278745	0	0	0.385872	1.28403	0.614855	0
OJ-6	2.04418	1.51121	0.00508951	0.604431	0.614654	1.64265	0.211111	4.7997	0.962458	1.96231	9.13956e-05	1.69598	0	0.383618	0.0301599	0.000321297	0	0.595607	0.595876	2.1075	3.68849	0.000669203	0.830157	0.0298008	5.53175	2.08634	0	0.00289273	0.00249273	1.28062e-05	0.327238	1.59403
OJ-7	2.10024	5.45888	0.0487487	1.39083	0.13684	2.94084	0.0283703	9.06171	0.0873235	0.298245	0	3.06447	0	0.229287	0.00192233	0.00263494	0	1.49652	1.47953	3.68422	0.621323	0.31	2.32666	0.0609078	0.79729	2.84203	0	0.00613305	0	0	9.60018	6.41234
OJ-10	1.89101	3.10049	0.0876853	1.49281	0.225215	5.62259	0.0883969	0.0453286	0.0738467	0.763533	0.000201006	5.28461	0	0.272472	0.000318541	0.00200191	0	1.43481	1.47606	2.23488	0.412293	0.49838	4.54497	0.259659	0.60482	2.05285	0	0.0341437	0	0.000360343	9.31003	3.15622
OJ-11	0.153771	0.0623486	0.0193673	0.32568	0.31034	2.77196	0.245426	0.0544848	1.01288	5.55629	0.252852	2.66337	2.21209	0.5428	0.000804439	0.393537	0	0.293255	0.283219	0.11891	4.0552	0.0216308	1.71084	0.107012	0.0104126	0.150824	0.037221	0.0167655	0.266752	2.14375	0.684023	0.0108947
OJ-12	1.66312	2.54331	0.152953	1.06654	0.0638425	1.82755	0.16896	1.24292	1.56035	0.980338	0.534078	2.03439	4.28203	0.559942	0.000626001	0.454781	0	1.12346	1.09836	1.76618	2.90728	0.052224	2.10111	0.110929	2.62194	1.68586	0.10138	0.01689	0.726983	2.39543	2.39916	3.29554
OJ-14	1.05891	0.0181001	0.0284788	0.180024	0.898497	0.390084	0.156765	15.7996	0.185261	2.15359	0.838085	0.365876	1.88336	0.0455067	9.14016e-06	0.888837	0.0413685	0.14683	0.143201	1.09663	2.50958	0.00336245	0.31846	0.00537002	0.0749056	1.09027	27.3658	0	1.08223	1.68003	0.521074	0
OJ-19	0.0565032	0.0255739	0.0281539	0.509306	0.622227	1.99623	1.58563	0.353777	0.801628	21.9219	0.804281	1.95672	8.23929	0.773009	0.000414725	0.864551	0	0.476512	0.470093	0.0397297	2.36973	0.0123815	3.26221	0.0356838	0.00453118	0.0512699	0.0233698	0.024825	1.94891	5.97378	1.51552	0
OJ-20	3.26125	7.47166	0.23954	1.24365	0.354579	1.44052	0.0770948	0.0174146	0.0643561	0.675673	0	1.50741	0	0.49096	0.000376969	0.00165612	0	1.27042	1.31675	3.33059	0.888401	0.487548	1.56155	0.0665355	8.31449	3.21092	0	0	0	2.07008e-05	7.07596	5.65146
OJ-22	0.772973	0.853839	0.0867261	0.352142	0.121621	1.14418	0.600108	0.0771388	6.40286	5.04723	0.000369797	1.09999	0	0.573064	0.000334756	0.00048866	0	0.301908	0.311074	0.758357	1.4358	0.144577	1.50579	0.0375813	1.29447	0.756963	0	0.0627238	0	7.67372e-05	0.869593	0.671327
OJ-25	2.09485	1.53365	0.166579	1.12093	0.778804	1.30371	0.062929	0.0645907	0.0473637	0.0664047	0.000193383	1.30507	0	0.633634	0.000199233	0.00235528	0	1.16175	1.13817	2.0943	0.258619	0.337619	1.63643	0.185632	4.71997	1.80219	0	0	0.000350286	0.000481046	1.11884	2.44374
OJ-26	0.0370799	1.67372	0.00879981	1.18656	0.149199	4.71435	0.608276	0.0259332	1.41935	3.05676	0	4.44435	0	0.456531	0.00026883	0.00232917	0	1.29383	1.30613	0.0252546	1.93221	0.00287818	1.86246	0.54334	0.00181949	0.0332674	0	0	0.00156819	0.000177016	2.32135	1.82366
OJ-27	0.415044	0.00713767	0.0427839	0.144713	1.15202	0.306187	0.260835	0.00708892	0.239167	1.1772	0.887039	0.35286	4.63452	0.139694	0.000239476	0.93762	0	0.11615	0.119938	0.389054	1.52214	0.0899283	0.336092	0.0195098	0.0688708	0.409701	5.10681	0.0192878	1.31824	3.64202	0.209317	0.0147187
OJ-29	1.97524	1.40853	0.00744316	0.424645	2.23947	1.61638	0.220723	8.40762	0.454061	1.75758	0.000301157	1.62088	0	0.285796	0.000310977	0.000685555	0.176012	0.423601	0.423559	2.0074	0.950284	0.0124241	1.52547	0.0739045	4.77236	1.93332	0	0	8.55504e-08	0.000304615	1.56709	1.37301
OJ-30	0.423279	0	2.99847	0.0738312	0.310511	0.380035	0.508698	0.0179852	0.641514	10.0575	0.34997	0.394913	4.06466	0.133854	1.702	0.493185	0	0.0520641	0.055721	0.403728	1.56317	0.00600898	0.401544	0.00296715	0.0232926	0.432232	5.81126	0.0253168	0.565631	3.20408	0.0863391	0
OJ-33	2.6174	4.60531	0.014664	1.44388	2.10087	3.49591	1.04841	1.34494	3.01887	6.56316	0.000285661	3.29814	0	0.422549	0.000255518	0.00225644	0	1.56197	1.61286	2.68081	2.64805	0.0130474	1.61662	0.182594	0.169509	2.58048	0	0.0189444	0.00173082	6.7388e-05	4.51499	3.66129
OJ-34	1.25495	0.0368507	0.00895957	0.413734	0.0544304	0.420087	0.512101	0.0221445	0.251136	2.56823	0.676192	0.387186	0.506451	0.0465119	2.5432e-05	0.766565	0.0571654	0.381111	0.403293	1.31251	2.61626	0.0108957	0.424717	0.0196364	0.144531	1.28762	6.32663	0	0.738688	0.680883	1.05548	0
OJ-35	0.613142	0.0165083	0.020847	0.238486	2.16967	0.223266	0.179613	0.00495033	0.104344	0.734502	1.23252	0.21547	1.10063	0.037536	0.000123299	1.13092	0	0.199856	0.199229	0.608592	0.96896	0.00364439	0.158959	0.00409465	0.0502392	0.64923	10.867	0.0236218	1.907	1.02168	0.372756	0.0138538
OJ-36	0.00297585	0	0	0.176488	0.133887	0.44552	0.0904985	0.00890445	3.73775	0.363018	0.215955	0.420357	0.31169	0.26464	0.000233922	0.343014	0	0.12811	0.137195	0.00227526	0.782023	5.38259e-05	0.113471	0.081276	0.000154161	0.00219956	0.00172671	0	0.252822	0.318314	0.103452	0
OJ-37	1.91853	1.13379	3.15817	0.516055	0.154995	0.803787	0.06332	0.0303793	0.0531791	0.111808	0	0.810669	0.000452639	0.350283	4.56562	0.00118839	0	0.492131	0.485451	1.97853	0.229958	0.094022	0.936229	0.0587626	3.6862	1.91411	0	0	0	0.000321475	0.701324	1.42332
OJ-38	1.95759	2.09584	0.600614	1.1351	0.0290513	2.14533	0.0213796	8.75909	0.011931	0.021173	0.000764913	2.01558	0.0022533	0.30102	0.00522838	0.00257719	0	1.22682	1.23653	1.98836	0.126296	0.0347092	1.14919	0.0773082	0.204429	1.97935	0	0	0	0.00137932	3.00205	2.02494
OJ-39	1.38876	0.0631929	0.226338	0.379203	0.31338	0.325513	0.596868	0.0539363	4.44531	5.97238	0.439622	0.323827	0.668821	0.348774	0.000559088	0.551953	0.29419	0.356977	0.347608	1.37131	1.92212	0.0216141	0.604542	0.0176365	0.998929	1.39858	5.58522	0.0215661	0.44864	0.692104	0.351599	0
OJ-40	1.48975	3.32625	0.0115678	1.00849	0.16631	1.18381	0.133265	14.3328	0.960937	0.637678	0.00147341	1.11633	0.00115637	0.385281	6.55276e-05	0.00261662	0	1.02881	1.03388	1.53579	2.55416	0.0115829	1.122	0.123297	5.31072	1.52158	0	0.0297277	0.00103464	0.000425679	1.03651	4.04523
OJ-41	1.68416	3.662	0.0190757	1.32696	0.0675689	1.1327	0.227084	21.683	1.46816	0.661819	0.000588362	1.06733	0	0.493241	0.000173298	0.00527139	0	1.39338	1.41752	1.69282	3.86412	0.0144026	1.01396	0.126134	6.01149	1.73155	0	0.0588216	0	0.00111413	2.69592	4.4383
OJ-42	2.18686	1.82937	0.00648171	1.07148	1.51798	1.68775	0.119556	5.61461	0.142956	1.20664	0	1.61491	1.43177e-07	0.243107	0.000109855	0.00157108	0	1.09724	1.10223	2.30301	0.801716	0.0241516	1.42302	0.12487	2.63741	2.24978	0	0	0	0.00125138	2.59115	2.22808
OJ-43	1.39544	1.76859	0.0177379	1.81104	0.109078	3.28308	0.835266	0.0225266	0.182815	6.97129	0.00231422	3.39916	0	0.140022	0.00081974	0.00933485	0	2.04041	2.04715	2.39875	4.89132	0.00590879	2.25282	0.217966	0.97109	2.33904	0	0.00906783	0	0.000213901	2.61376	2.30232
OJ-45	2.96495	9.78406	0.443067	0.728722	0.270412	2.05939	0.0530943	0.0129815	0.084767	0.779714	0.000790227	2.01861	0	0.679218	0.0135411	0.00209292	0	0.688886	0.718048	3.11488	0.42743	0.737584	1.98697	0.0387972	8.96071	2.81626	0	0.0733514	0.00638731	0.000497725	3.18467	13.9559
OJ-46	0.128846	0.00250893	0.0114169	0.225601	4.80223	1.00906	0.104195	2.11549	0.434664	2.53782	1.48577	1.01508	12.4517	0.167987	0.000186881	1.37124	0.0848755	0.206535	0.196642	0.103648	1.96282	0.00312016	1.32117	0.0381207	0.006166	0.124276	0.937538	0.0153604	1.96124	8.79103	0.252559	0.0242956
OJ-47	0.0124558	0	0.0116013	0.226159	1.8622	0.462358	0.151716	0.026695	1.93965	1.84938	1.55569	0.464201	7.77534	0.716301	0.000358414	1.20114	0	0.202035	0.198014	0.00712483	0.805549	0.0137608	0.830686	0.00942744	0.000916577	0.00931571	0.00508916	0	2.24299	5.35186	0.143271	0
OJ-49	0.218893	2.85424	0.0036766	1.02396	0.530596	2.10814	0.340688	0.0650942	0.301168	1.30944	0.000335515	2.07697	0.00245593	0.296963	8.44623e-05	0.00827317	0	1.0493	1.09558	0.191317	3.15104	0.0372535	2.40938	0.124831	0.0195077	0.218553	0	0.0800387	0.00102438	0.000882524	1.20089	2.68533
OJ-50	0.0922351	1.11709	0.529486	1.61724	0.0384635	2.97833	0.799279	0.488086	1.75271	4.11894	0.00103475	3.00161	3.43435e-16	0.650526	0.361233	0.00151982	0.0631982	1.76959	1.76375	0.0710218	2.87416	0.00188837	2.99212	0.289003	0.0138942	0.0913387	0	0.00807562	0.000770159	0.000134375	2.80533	1.13534
OJ-52	1.16924	0.105547	0	0.166014	5.07764	0.580118	0.164509	5.56113	0.117296	3.7539	0.582561	0.560845	4.49903	0.031412	0.000227036	0.667297	0	0.127273	0.129306	1.15522	2.42995	0.00390608	0.656947	0.00718254	0.0264347	1.15849	17.3918	0.00705952	0.828447	3.48867	0.28976	0
OJ-53	2.65157	4.19315	0.0351399	1.13754	4.38153	3.901	0.814606	7.9729	0.31768	12.378	0	3.86956	0	0.0926755	0.000160586	0.00205836	0	1.13924	1.19583	3.54195	4.18888	0.0165489	3.29956	0.0675156	1.08207	3.45088	0	0	0	9.63626e-05	5.91298	4.19838
OJ-54	2.90813	4.21877	0.0190973	1.08915	3.25901	2.92307	0.707985	6.59481	0.31725	8.5028	0.00161303	2.86072	0	0.0919359	0.000261639	0.00336115	0	1.15878	1.14342	3.49873	3.8863	0.0225857	2.93147	0.0383764	1.09184	3.38848	0	0	0	0.000895779	5.47793	4.88915
OJ-55	2.78741	3.52847	0.00586041	1.0482	4.86148	3.42151	0.632303	7.01103	0.226443	8.4485	2.17567e-05	3.56077	0	0.0765422	0.000104531	0.00160448	0.0387911	1.09177	1.08174	3.49094	3.55251	0.0158298	2.84505	0.054685	0.813554	3.30466	0	0	0	0.000332661	2.93934	4.40581
OJ-57	0.143356	0.0189336	0.0580876	0.288808	0.086328	0.946385	0.0356467	0.00406979	0.13268	0.530868	0.773838	0.911784	4.7943	0.779923	0.000517239	0.849339	0.0494538	0.254675	0.256112	0.112418	0.544349	0.154666	1.49905	0.0408007	0.0110631	0.135918	0.264283	0.00628746	1.12149	3.83893	0.699243	0.018236
OJ-58	2.59775	5.97067	0	1.88562	0.115277	0.957432	0.0644479	0.010624	0.0890452	0.0419271	0.000223038	0.945556	0	0.519401	8.62213e-06	0.00168397	0.284182	2.10087	2.13535	2.61372	0.289303	0.260897	2.05621	0.384011	3.91267	2.59221	0	0	0.00404224	0.000147093	5.63425	7.42278
OJ-59	0.374088	0.013178	0.00826161	0.075234	3.41162	0.228115	0.175239	0.0197055	0.679696	2.54554	0.613318	0.22353	7.44704	0.108118	0.0004022	0.723502	0.119683	0.0493841	0.0552974	0.349385	1.37115	0.0703061	0.422104	0.0190166	0.0695682	0.365089	7.84631	0	0.75528	5.36591	0.0643998	0.00695615
OJ-60	0.0837368	0.0663409	0.0683019	1.06924	0.438342	1.24837	0.54095	0	3.16549	5.64231	0.750535	1.25728	1.91713	0.577278	0.0411771	0.652709	0	0.551709	0.553657	0.0695356	2.00942	0.0457576	1.25807	0.083763	0.000659641	0.081266	0.0161686	0	1.00048	1.65347	1.31292	0.120567
OJ-61	0.141865	1.05723	0.0298855	0.503997	0.152072	2.77336	0.301594	0.180851	0.23683	4.32056	0.000104058	2.81549	0	0.158638	0.000954019	0.000312795	0	0.509582	0.508173	0.114492	3.47323	0.058563	1.34818	0.15471	0.0449667	0.135835	0	0	0	0.000172535	0.486433	0.900115
OJ-62	0.413892	0.00469295	0.156309	0.173114	0.149569	0.123069	0.0138942	0	0.0865244	0.0400967	1.95068	0.140335	2.95902	0.484359	0.00142823	1.57125	0	0.146619	0.1411	0.43133	0.065181	0.711417	0.123607	0.00836852	0.0190138	0.446861	19.714	0.0844734	2.75938	2.55468	0.134248	0
OJ-65	1.67707	0.0545979	0.160442	0.870495	3.8584	0.760937	0.9281	5.74082	4.15874	3.8823	2.38703	0.757877	3.02537	0.556572	0.00045236	1.81223	0	0.835692	0.909216	1.72878	3.13829	0.00627001	0.766123	0.0280659	0.61307	1.74952	31.357	0.0259337	2.97969	2.67667	0.469501	0.0393054
OJ-66	0.785052	0.00209948	0.0427275	0.179645	0.269216	0.594113	0.598201	0.0555065	1.14031	5.00131	0.307779	0.598225	2.40363	0.439236	0.00126937	0.437381	0	0.138117	0.140638	0.809654	1.26467	0.0301073	0.804918	0.0178551	0.536999	0.830374	7.11466	0.0355076	0.578649	2.19818	0.119421	0.0113237
OJ-67	0.381201	0	0.00522367	0.0779182	1.8505	0.211712	0.0128876	0.00699014	0.0200899	0.0681158	0.43672	0.186574	3.74703	0.145782	1.7749e-05	0.573123	0	0.0514906	0.0530306	0.349317	0.0630285	0.0223555	0.27345	0.00692762	0.073428	0.394269	7.40114	0	0.574557	3.05746	0.0219407	0
OJ-70	0.363274	0	0.337241	0.132983	0.00951216	0.194296	0.00955993	0.00368794	0.0548215	0.024547	0.772805	0.17127	3.14273	0.301664	0.000508943	0.814491	0	0.096985	0.0992298	0.328462	0.102159	0.586809	0.251313	0.0119736	0.0163859	0.358028	2.95738	0.0083614	0.948421	2.69421	0.252289	0.00578945
OJ-71	0.991301	0.472413	0.0167311	0.469522	0.678171	1.51542	0.1028	8.4485	0.876768	0.280708	0.000266726	1.47941	0	0.177598	0.000233656	0.00032026	0	0.432774	0.433988	1.00243	1.10979	0.0019026	0.357248	0.051968	0.094568	0.991264	0	0	0	0.00066869	2.6182	0.578853
OJ-72	2.2431	5.87462	3.00283	1.28187	1.1131	3.98336	0.710006	0	0.963665	4.30564	0	3.60116	0	0.701222	1.6547	0.00205084	0	1.36033	1.36558	2.15641	5.50828	0.0197963	3.73701	0.532824	10.7224	2.19559	0	0.158474	0.00160516	0.000549222	3.31183	8.05495
OJ-73	0.225889	0.104482	0.250838	0.646865	0.0164589	2.67803	0.0269533	0.0384357	0.0830469	0.55638	0.998398	2.62062	6.59841	0.808218	0.000494217	0.9372	0	0.657525	0.665099	0.210243	0.609644	0.0724535	2.69838	0.131684	0.00825727	0.233128	0.255066	0.0292484	1.13942	5.31138	0.176219	0.0950133
OJ-74	2.31097	2.90887	0.00208342	0.987242	0.768169	1.56222	1.0671	4.47649	0.72511	4.9811	0.000463491	1.54499	0	0.42521	0.000594332	0.00103374	0.0109575	1.03223	1.02873	2.86524	3.53001	0.152736	2.21593	0.13183	4.13552	2.83276	0	0.0266653	0	8.74005e-05	3.2077	3.90074
OJ-76	0.00915789	0	0	0.282631	0.629359	0.670275	0.0165563	0.00263363	0.0859564	0.0999748	1.71391	0.678034	5.89282	0.671769	2.66291e-05	1.49727	0	0.255073	0.250482	0.00611694	0.166632	0.00775765	0.624541	0.0127628	0.000881117	0.00662066	0.0330755	0	1.86478	4.1722	0.102168	0.0150896
OJ-77	1.72771	1.2932	3.59234	0.981518	0.260777	1.27838	1.1559	0.919755	0.750183	1.32846	0.000221453	1.27531	0	0.390412	3.66293	0.000932822	0	1.01016	1.02464	1.73557	3.2775	0.0159448	1.10414	0.117148	3.38322	1.71992	0	0.0162497	0	0.000516179	3.38404	1.13026
OJ-79	0.263734	0.0146101	0	0.114486	0.443492	0.223825	0.00559351	3.45467	0.0606909	0.00433532	1.0038	0.196509	2.63237	0.229547	0.000225101	1.00137	0	0.0848509	0.0851802	0.231946	0.0367027	0.042637	0.145715	0.0153402	0.0745588	0.276178	4.2059	0	2.20066	2.43438	0.264773	0.00213475
OJ-80	2.36706	2.8102	0.166111	1.56649	1.13625	3.36384	0.0234341	0.0164811	0.17786	0.0836611	0.000912578	3.11228	0.00139778	0.379381	0.000746464	0.00311928	0	1.71851	1.76688	2.43878	0.378915	0.339933	2.56428	0.307594	0.594063	2.40954	0	0	0	0.00010001	7.95348	3.6538
OJ-81	0.582859	0.0401465	0	0.317464	0.175474	0.475701	0.0253725	0.259686	0.000377125	0.0863638	1.31872	0.465906	3.55864	0.0735266	0.000113523	1.05623	0	0.28457	0.272891	0.564127	0.292635	0.0914509	0.432112	0.0442395	0.159027	0.574823	7.99512	3.26896e-07	1.77639	3.032	0.0928992	0.0104608
OJ-82	1.68741	2.0265	0.0658677	0.858465	1.35849	1.98138	0.375348	0.082352	5.06159	5.68808	4.16686e-05	2.11326	0	0.356549	0.010193	0.000973413	0	0.866593	0.884408	1.72351	5.83778	0.000122028	1.61513	0.0287023	0.18635	1.70978	0	0.00589894	0	5.74788e-05	6.86418	3.05892
OJ-83	2.21728	1.74578	0.0165362	1.18024	2.1748	3.17697	0.845818	0	4.20457	5.36659	0.00463935	2.94214	0	0.376559	0.0020031	0.00617098	0	1.14965	1.20941	2.31595	3.06509	0.0570993	2.62773	0.232549	0.179222	2.43826	0	0	0.0036558	0.0025239	4.69737	2.59314
OJ-84	0.144735	0.814424	0.00179551	0.879209	1.30692	3.88804	0.125596	0.0112487	2.09819	2.10114	0	3.70746	0	0.344653	0.000147191	0.000347347	0	0.872729	0.895932	0.114812	3.14437	0.00272543	1.43803	0.298723	0.00923371	0.13827	0	0	0	7.56899e-05	0.948124	1.18121
OJ-87	0.0163794	0.0167214	0.00281315	0.50756	1.07945	1.18238	0.212818	0.0288454	0.142384	0.584402	0.798901	1.12749	0.960061	0.0517974	0.000191968	0.821345	0.0418488	0.489628	0.486539	0.0112376	1.97028	0.00734359	0.461691	0.0402653	0.000462832	0.0145293	0.00510571	0.0184565	0.711759	1.02047	0.575408	0
OJ-88	0.73548	0.00402619	0.0280757	0.139833	0.13152	0.193025	0.0286315	0.431658	0.161343	0.198917	1.0146	0.24291	4.87202	0.592489	0.000424762	1.04833	0	0.106126	0.110098	0.736499	0.271046	0.550896	0.326192	0.0219148	0.359973	0.76884	46.6551	0.00355098	1.2776	3.7895	0.00433537	0.0293769
OJ-89	0.895035	0.0188491	0.035362	0.227601	1.61296	0.579807	0.301557	15.0659	0.15173	3.0791	0.404454	0.549504	1.61975	0.0319121	0.000227118	0.540004	0.0647625	0.192669	0.188938	0.882708	3.26629	0.00639405	0.535845	0.0170452	0.00800922	0.882875	4.99887	0	0.457486	1.55593	0.558292	0
OJ-90	0.209088	0	0.017099	0.0787336	0.213035	0.0591614	0.0105786	2.43553	0.0148566	0.00919119	1.33015	0.0611081	2.81741	0.067014	0.000125566	1.22539	0	0.0566632	0.0565285	0.169138	0.0418655	0.244258	0.0450736	0.00840777	0.0095219	0.200891	6.77336	0	1.88459	2.48313	0.0471557	0.00269933
OJ-95-1	0.00991607	0	0.0206854	0.216803	1.80225	0.299118	0.0100464	0.0612012	0.101849	0.0622214	2.1448	0.274302	6.90399	0.608508	0	1.7127	0.0176815	0.171226	0.181949	0.00721529	0.156228	0.0595123	0.430213	0.00623934	0.000337971	0.00871747	0.0375206	0.0114036	3.21609	5.00426	0.069654	0.00378353
OJ-95-2	0.0144048	0	0.138923	0.284023	1.97037	0.364127	0.0128197	0.0280171	0.117971	0.0917848	3.09121	0.379409	10.6906	0.683685	4.45892e-05	2.1997	0.325644	0.252715	0.246453	0.00966261	0.194131	0.0441165	0.557976	0.00878696	0.000254027	0.0114768	0.030239	0.00426175	4.88745	6.93871	0.0341907	0.010721
OJ-96	0.0433381	0.0280578	0.0239967	1.05533	0.79998	3.35576	1.16255	0.0138534	6.07856	5.01828	1.56348	3.31388	2.57389	1.23802	0.000948191	1.39295	0.108366	1.17065	1.15407	0.0283823	3.21957	0.0259451	1.56719	0.218456	0.00288109	0.0379252	0	0.0246418	1.60851	2.34002	1.63862	0.0860436
OJ-98	0.0473909	0.0219634	0.0353977	0.324537	0.36204	0.36123	0.0280801	0.222229	0.0899342	0.248502	3.01016	0.436217	11.1802	0.793289	0.000131421	2.26167	0	0.295093	0.300266	0.0328103	0.321286	0.294787	0.68705	0.0112454	0.000993073	0.043145	0.410033	0.0902623	6.1571	7.52895	0.0234223	0.0805525
OJ-99	0.0159593	0.0064752	0.0487709	0.288475	1.64843	0.321477	0.0140828	0.0430466	0.0607317	0.0961326	2.84747	0.366413	11.9017	0.747092	0	2.15239	0	0.253677	0.257988	0.0112806	0.233291	0.0492085	0.615131	0.0121367	0.000313907	0.0135524	0.0453222	0	5.00313	7.22883	0.50036	0.0200699
OJ-102	1.30513	0.0248571	0.433095	0.262357	0.623574	0.617907	0.0334519	0.0255394	0.0774575	0.209236	0.647436	0.631458	1.46436	0.431563	0.000428452	0.737375	0	0.210155	0.212259	1.31134	0.162964	0.111133	0.474671	0.0232879	0.235965	1.35636	23.1123	0.0716075	0.796309	1.43495	0.681204	0.00655443
OJ-104	0.0226946	0.0237965	0.0112898	0.298175	3.6959	1.95683	0.429012	0.0118685	0.502904	7.8584	0.400535	1.87041	2.29352	0.262724	2.93032e-05	0.520212	0	0.252548	0.254537	0.0148983	1.13997	0.00238551	1.21993	0.0507046	0.00159464	0.0195831	0	0.00241815	0.633879	2.12061	0.186943	0.00455357
OJ-106	1.6698	0.0909322	0.0987359	0.549732	2.89409	0.59357	0.924653	0.0230385	5.77221	4.91051	0.664411	0.605603	0.994111	0.544343	1.87862e-05	0.780851	0	0.515387	0.529922	1.71567	2.59539	0.016598	0.731953	0.0181414	0.463792	1.73039	12.2831	0.00525428	0.851119	1.03024	1.67357	0.0292293
OJ-108	0.34322	0.0105378	0.870294	0.0815893	1.72433	2.15539	0.0327824	2.82849	0.53242	0.155761	0.217904	2.05106	2.48943	0.233938	0.00202007	0.35493	0	0.0573376	0.0599666	0.322359	0.10911	0.372452	0.649707	0.072279	0.00870395	0.343153	0.996609	0	0.282691	2.07394	0.049586	0
OJ-109	0.0233287	0.0519219	0.11788	0.334691	0.207878	1.16995	0.0368131	7.86345	0.380368	0.553248	1.49182	1.19246	11.818	1.00635	0.00213225	1.27501	0	0.301558	0.301135	0.0156521	0.201221	0.0981254	1.75988	0.109146	0.00344325	0.0196591	0.0539685	0.00966968	2.27207	7.72709	0.106202	0.00349706
