# Supplementary material for: Multiomics-based dissection of citrus flavonoid metabolism using a Citrus reticulata × Poncirus trifoliata population
Source: Hortic Res. 2021 Mar 1;8:56. doi: 10.1038/s41438-021-00472-8 (PMC7917093; doi:10.1038/s41438-021-00472-8)
Supplement: Supplementary file 9 — Table S5 [file 41438_2021_472_MOESM9_ESM.xlsx]

## Sheet: Sheet1
Supplemental Table S5. Number of QTL mapping for metabolic traits measured in four tissues.
	Number of QTLb
Matabolitea	YL	OL	OF	OJ	Mapc
cmp76	2(5,7)	0	1(9)	3(5,7,9)
cmp100	1(7)	0	0	0
cmp178	1(7)	0	0	0
cmp206	0	1(7)	0	0
cmp245	1(9)	0	2(7,9)	1(9)	Group9
cmp532	0	0	0	1(5)
cmp550	0	1(9)	1(9)	1(9)	Group9
cmp635	2(5,7)	0	0	0
cmp642	0	0	1(3)	0
cmp643	1(9)	2(7,9)	1(9)	1(9)	Group9
cmp644	1(5)	1(7)	0	0
cmp660	1(9)	0	0	1(7)
cmp663	1(3)	1(3)	0	0
cmp689	2(3,7)	1(7)	0	2(2,7)	Group7
cmp735	1(5)	0	0	0
cmp737	1(7)	1(7)	0	0
cmp810	1(1)	0	0	0
cmp829	1(9)	1(9)	0	0
cmp839	1(3)	0	0	0
cmp841	1(3)	0	0	0
cmp842	1(3）	0	0	0
cmp843	1(3)	1(3)	0	0
cmp848	0	0	0	1(7)
cmp849	1(7）	1(7)	0	0
cmp850	0	1(9)	1(9)	1(9)	Group9
cmp851	1(9)	0	1(9)	1(9)	Group9
cmp856	1(9)	2(7,9)	0	2(7,9)	Group9
cmp859	0	1(8)	0	0
cmp878	1(3)	1(3)	2(7,8)	1(3)	Group3
cmp879	1(3)	1(9)	0	0
cmp1027	0	1(9)	1(9)	1(9)	Group9
cmp1030	0	0	1(9)	0
cmp1092	0	1(9)	1(9)	1(9)	Group9
cmp1166	1(9)	1(9)	1(9)	1(9)	Group9
cmp1168	0	0	1(9)	3(5,7,9)
cmp1170	1(7)	2(6,7)	0	1(7)	Group7
cmp1186	2(1,7)	1(7)	0	0
cmp1188	1(7)	0	0	0
cmp1197	1(8)	0	0	0
cmp1198	1(8)	0	0	0
cmp1208	1(7)	1(8)	1(7)	1(7)	Group7
cmp1234	1(3)	1(3)	0	0
cmp1239	1(9)	0	1(9)	1(9)	Group9
cmp1243	1(9)	0	1(9)	1(9)	Group9
cmp1249	1(3)	2(3,9)	1(9)	1(9)	Group9
cmp1254	1(9)	1(9)	0	0
cmp1464	1(5)	0	0	0
cmp1490	2(5,7)	0	1(9)	3(5,7,9)
cmp1515	1(3)	0	0	0
cmp1538	1(9)	0	1(9)	1(9)	Group9
cmp1616	1(3)	0	0	0
cmp1618	1(9)	0	0	0
cmp1620	1(9)	0	1(9)	2(7,9)	Group9
cmp1624	1(9)	0	0	0
cmp1628	0	0	1(9)	1(9)
cmp1630	1(7)	0	0	0
cmp1632	1(9)	0	2(7,9)	1(9)	Group9
Tissue type: YL represents young leaf ; OL represents old leaf ; OF represents mature pericarp at 210 DAF; OJ represents mature pulp at 210 DAF.
a) Metabolic traits detected in tissues.
b) Number of QTL(LOD>5).
c) The genome position of QTL that is overlapped in at least three tissues; the bold represents the gemome position of QTL overlapping in all four tissues.
The Numbers in brackets represent the chromosomes.
