# Supplementary material for: Multiomics-based dissection of citrus flavonoid metabolism using a Citrus reticulata × Poncirus trifoliata population
Source: Hortic Res. 2021 Mar 1;8:56. doi: 10.1038/s41438-021-00472-8 (PMC7917093; doi:10.1038/s41438-021-00472-8)
Supplement: Supplementary file 10 — Table S6 [file 41438_2021_472_MOESM10_ESM.xlsx]

## Sheet: Sheet1
Supplemental Table S6. The percentage of the variance explained for by the QTL in different tissues.
	Expl.(%)b
Matabolitea	YL		OL		OF		OJ
	Mean	Range	Mean	Range	Mean	Range	Mean	Range
cmp76	24.2	22.4-30.2	*	*	37.1	30.2-40.4	32.6	26.9-41.6
cmp100	27.7	22.6-34.9	*	*	*	*	*	*
cmp178	33.5	23.4-45.5	*	*	*	*	*	*
cmp206	*	*	30.9	22.5-39.4	*	*	*	*
cmp245	30.4	22.4-30.4	*	*	45	31.7-62.8	40.6	27.8-49.2
cmp532	*	*	*	*	*	*	28.9	28.8-28.9
cmp550	*	*	42.1	22.8-63.3	53.2	31.8-69.6	42.1	27.2-54.6
cmp635	25	22.5-28.2	*	*	*	*	*	*
cmp642	*	*	*	*	30.4	30.2-30.6	*	*
cmp643	34.8	22.5-50.3	27.3	22.9-32.2	38.8	30.9-47.3	29.6	26.8-33.6
cmp644	25.1	22.4-26.5	24.2	23.2-25.5	*	*	*	*
cmp660	33.54	23-47.4	*	*	*	*	31	26.8-37.3
cmp663	26.6	22.3-29.6	30.2	23-32.8	*	*	*	*
cmp689	23.5	22.5-27.7	24.1	22.1-27.3	*	*	33.1	26.7-49.2
cmp735	24	23.9-24.5	*	*	*	*	*	*
cmp737	39	23.2-54.8	36.4	23.2-46.9	*	*	*	*
cmp810	24.4	22.6-25.8	*	*	*	*	*	*
cmp829	36	22.6-46.5	35.6	23-43.5	*	*	*	*
cmp839	32.7	22.4-42.9	*	*	*	*	*	*
cmp841	44.9	23-63.8	*	*	*	*	*	*
cmp842	46.2	23.3-64.9	*	*	*	*	*	*
cmp843	38	22.5-46.3	30.7	22.2-38.5	*	*	*	*
cmp848	*	*	*	*	*	*	30.4	26.8-35.7
cmp849	39.2	26.6-45.4	32.9	25.2-38.9	*	*
cmp850	*	*	28.5	22.6-32.4	43	31.2-55.4	38.6	26.9-50.8
cmp851	24	22.4-26.1	*	*	39	30.4-47.3	29.5	27-33.6
cmp856	35.5	22.9-45.7	32.9	22.3-41.2	*	*	38.7	26.8-53.9
cmp859	*	*	47.2	26.1-56.2	*	*	*	*
cmp878	46.7	22.6-65.3	23.1	22.5-23.8	31.9	30.2-32.4	40.5	27.9-46.8
cmp879	30	22.7-33.9	26.4	23.5-30.6	*	*	*	*
cmp1027	*	*	36.7	23.4-49.5	47.1	31.3-65.7	46.7	26.8-62.8
cmp1030	*	*	*	*	38.7	31.4-47	*	*
cmp1092	*	*	32.7	23.8-43.9	52.5	30.4-71	41.8	26.8-52.5
cmp1166	22.5	22.5-22.7	38.1	23.5-50.7	53	30.3-71.8	41.6	26.8-52.5
cmp1168	*	*	*	*	34.8	30.4-41.9	35	27.3-44.6
cmp1170	27.1	22.4-36.9	24.5	22.1-29.7	*	*	44.1	28.9-55.2
cmp1186	28.8	23.3-36.8	23.4	22.2-24.2	*	*	*	*
cmp1188	24.8	22.8-28.8	*	*	*	*	*	*
cmp1197	43.8	24.3-59.1	*	*	*	*	*	*
cmp1198	41.3	22.7-49	*	*	*	*	*	*
cmp1208	30.1	22.4-37.4	26	24-26.5	30.6	30.6-30.6	35.2	27.1-38
cmp1234	37.4	22.4-48.9	32.7	23.4-41.1	*	*	*	*
cmp1239	36.3	22.5-47.6	*	*	40.3	30.2-52.9	33.3	27.2-37
cmp1243	37.7	23.1-51.6	*	*	49.8	30.3-68.3	29.4	27.3-31.8
cmp1249	28.3	23.2-33.3	24.3	23.1-26.8	44.7	30.7-53.5	28.2	27-29.1
cmp1254	24.5	22.8-24.8	42.8	22.9-60	*	*	*	*
cmp1464	24	23.5-25.1	*	*	*	*	*	*
cmp1490	25.1	22.5-32.3	*	*	34.7	30.7-41.2	35.7	27.3-45.2
cmp1515	41.7405	22.6-62.2	*	*	*	*	*	*
cmp1538	29.9	23.5-37.7	*	*	33.6	31.6-38.1	36.9	27.1-45
cmp1616	28.8	23.4-33.5	*	*	*	*	*	*
cmp1618	41.4	23.3-56.9	*	*	*	*	*	*
cmp1620	36.8	24-48.6	*	*	30.3	30.3-30.3	41.1	28.7-55.4
cmp1624	27	24.3-35.6	*	*	*	*	*	*
cmp1628	*	*	*	*	44.3	30.2-57.6	39.1	27.9-45.9
cmp1630	25	23.6-25.7	*	*	*	*	*	*
cmp1632	28.4	22.5-32.8	*	*	41.6	30.3-51.9	40.5	26.8-49
Tissue type: YL represents young leaf ; OL represents old leaf ; OF represents mature pericarp at 210 DAF; OJ represents mature pulp at 210 DAF.
a) Metabolic traits detected in tissues.
b) The percentage of the variance explained for by the QTL in different tissues; The asterisk represents the missing value.
* represents the missing data
