# Supplementary material for: Multiomics-based dissection of citrus flavonoid metabolism using a Citrus reticulata × Poncirus trifoliata population
Source: Hortic Res. 2021 Mar 1;8:56. doi: 10.1038/s41438-021-00472-8 (PMC7917093; doi:10.1038/s41438-021-00472-8)
Supplement: Supplementary file 11 — Table S7 [file 41438_2021_472_MOESM11_ESM.xlsx]

## Sheet: Young leaf
Supplemental Table S7A. The detailed information of all QTLs in young leaf.
Traits	Nr	Chr	Position	Locus	LOD	# Iter.	mu_ac{00}	mu_ad{00}	mu_bc{00}	mu_bd{00}	Variance	% Expl.	GIC_1	GIC_2	GIC_m
nengye_100.mqo	3776	7	104.675		5.07	1	0.963384	1.24378	0.610405	0.778865	0.197854	22.6	0.997	0.996	0.997
nengye_100.mqo	3777	7	104.746	Marker1445507	5.08	1	0.963384	1.24377	0.609784	0.779311	0.197792	22.7	1	0.999	0.999
nengye_100.mqo	3778	7	104.746	Marker1372116	5.08	1	0.963384	1.24377	0.6097	0.779365	0.197783	22.7	1	0.999	1
nengye_100.mqo	3779	7	104.746	Marker1376110	5.08	1	0.963384	1.24377	0.609617	0.779417	0.197775	22.7	1	1	1
nengye_100.mqo	3780	7	104.746	Marker1458570	5.08	1	0.963385	1.24377	0.609536	0.779467	0.197766	22.7	1	1	1
nengye_100.mqo	3781	7	104.746	Marker1444166	5.08	1	0.963384	1.24377	0.609536	0.779322	0.197774	22.7	1	0.999	1
nengye_100.mqo	3782	7	104.746	Marker1374431	5.08	1	0.963384	1.24377	0.609537	0.779175	0.197782	22.7	1	0.999	0.999
nengye_100.mqo	3820	7	115.457	Marker1410456	5.15	1	1.00934	1.16058	0.562035	0.75233	0.197102	22.9	1	0.979	0.99
nengye_100.mqo	3821	7	115.457	Marker1403500	5.15	1	1.00938	1.16051	0.562035	0.75233	0.197107	22.9	1	0.979	0.99
nengye_100.mqo	3754	7	100.321		5.3	1	0.969294	1.31206	0.62462	0.749388	0.195582	23.5	0.978	0.972	0.975
nengye_100.mqo	3795	7	110.219	Marker1472297	5.32	1	1.00767	1.20805	0.620783	0.664746	0.195364	23.6	1	1	1
nengye_100.mqo	3796	7	110.219	Marker1517631	5.32	1	1.00764	1.20804	0.620771	0.664748	0.195361	23.6	1	1	1
nengye_100.mqo	3797	7	110.219	Marker1366558	5.32	1	1.00762	1.20804	0.620759	0.66475	0.195357	23.6	1	1	1
nengye_100.mqo	3798	7	110.219	Marker1475722	5.32	1	1.00762	1.20804	0.620759	0.66475	0.195357	23.6	1	1	1
nengye_100.mqo	3799	7	110.219	Marker1464859	5.32	1	1.00762	1.20804	0.620759	0.66475	0.195357	23.6	1	1	1
nengye_100.mqo	3800	7	110.219	Marker1417593	5.32	1	1.00762	1.20804	0.620759	0.66475	0.195357	23.6	1	1	1
nengye_100.mqo	3801	7	110.219	Marker1472356	5.32	1	1.00762	1.20804	0.620759	0.66475	0.195357	23.6	1	1	1
nengye_100.mqo	3802	7	110.219	Marker1450697	5.32	1	1.00761	1.20804	0.620759	0.66475	0.195357	23.6	1	1	1
nengye_100.mqo	3783	7	105.51	Marker1366213	5.36	1	0.963413	1.25675	0.615712	0.726724	0.194983	23.8	0.989	1	0.995
nengye_100.mqo	3784	7	105.51	Marker1359273	5.37	1	0.963413	1.25687	0.615712	0.72637	0.19494	23.8	0.989	1	0.995
nengye_100.mqo	3785	7	105.51	Marker1429951	5.37	1	0.963413	1.25699	0.615712	0.726017	0.194897	23.8	0.989	1	0.995
nengye_100.mqo	3804	7	111.306	Marker1397809	5.38	1	1.01	1.20804	0.618621	0.66475	0.194827	23.8	1	1	1
nengye_100.mqo	3805	7	111.306	Marker1443283	5.38	1	1.01	1.20804	0.61862	0.66475	0.194827	23.8	1	1	1
nengye_100.mqo	3806	7	111.306	Marker1371350	5.38	1	1.01	1.20804	0.61862	0.664749	0.194827	23.8	1	1	1
nengye_100.mqo	3807	7	111.306	Marker1394398	5.38	1	1.01	1.20804	0.61862	0.664749	0.194827	23.8	1	1	1
nengye_100.mqo	3803	7	111.219		5.4	1	1.01205	1.20805	0.616781	0.664746	0.19462	23.9	0.994	1	0.997
nengye_100.mqo	3808	7	111.844	Marker1511234	5.44	1	1.01	1.20804	0.603214	0.694385	0.194215	24.1	1	1	1
nengye_100.mqo	3809	7	111.844	Marker1450485	5.44	1	1.0099	1.20812	0.603214	0.694385	0.194207	24.1	1	1	1
nengye_100.mqo	3810	7	111.844	Marker1438923	5.44	1	1.00979	1.20819	0.603214	0.694385	0.194199	24.1	1	1	1
nengye_100.mqo	3819	7	115.006		5.48	1	1.01105	1.18104	0.563645	0.725678	0.193858	24.2	0.982	0.984	0.983
nengye_100.mqo	3822	7	116.174	Marker1457541	5.51	1	1.03739	1.15494	0.556389	0.752343	0.193559	24.3	1	0.977	0.988
nengye_100.mqo	3794	7	109.673		5.51	1	0.993056	1.22847	0.618575	0.674137	0.193487	24.4	0.988	0.98	0.984
nengye_100.mqo	3883	7	136.189		5.53	1	1.08737	1.14733	0.587265	0.630964	0.193345	24.4	0.99	0.986	0.988
nengye_100.mqo	3884	7	136.429	Marker1507778	5.52	1	1.08617	1.14609	0.598486	0.623131	0.193482	24.4	1	0.999	1
nengye_100.mqo	3885	7	136.429	Marker1366335	5.52	1	1.08617	1.14609	0.598895	0.622762	0.193486	24.4	1	1	1
nengye_100.mqo	3886	7	136.429	Marker1444692	5.52	1	1.08617	1.14609	0.598895	0.622762	0.193486	24.4	1	1	1
nengye_100.mqo	3887	7	136.429	Marker1368952	5.52	1	1.08617	1.14609	0.598895	0.622762	0.193486	24.4	1	1	1
nengye_100.mqo	3888	7	136.429	Marker1465954	5.52	1	1.08617	1.14609	0.598895	0.622762	0.193486	24.4	1	1	1
nengye_100.mqo	3889	7	136.429	Marker1418557	5.52	1	1.08617	1.14609	0.598895	0.622762	0.193486	24.4	1	1	1
nengye_100.mqo	3890	7	136.429	Marker1524924	5.52	1	1.08617	1.14609	0.598895	0.622762	0.193486	24.4	1	1	1
nengye_100.mqo	3891	7	136.429	Marker1432349	5.52	1	1.08617	1.14609	0.598895	0.622762	0.193486	24.4	1	1	1
nengye_100.mqo	3892	7	136.429	Marker1492067	5.51	1	1.08617	1.14609	0.598922	0.622727	0.193486	24.4	1	1	1
nengye_100.mqo	3755	7	101.321		5.58	1	0.967793	1.30602	0.62088	0.748887	0.192879	24.6	0.993	0.969	0.981
nengye_100.mqo	3882	7	135.189	Marker1486191	5.66	1	1.0929	1.15211	0.543695	0.660599	0.192068	24.9	0.952	1	0.976
nengye_100.mqo	3756	7	101.505	Marker1497579	5.68	1	0.959642	1.30084	0.618312	0.755921	0.191921	25	1	0.957	0.978
nengye_100.mqo	3786	7	106.51		5.72	1	0.963323	1.26083	0.618134	0.70376	0.191495	25.1	0.999	0.962	0.981
nengye_100.mqo	3787	7	106.557	Marker1483519	5.73	1	0.963318	1.26063	0.618333	0.703008	0.191383	25.2	1	0.962	0.981
nengye_100.mqo	3788	7	106.557	Marker1474164	5.73	1	0.963318	1.26063	0.618371	0.703008	0.191384	25.2	1	0.961	0.981
nengye_100.mqo	3789	7	106.557	Marker1431424	5.73	1	0.963318	1.26063	0.618408	0.703008	0.191385	25.2	1	0.961	0.981
nengye_100.mqo	3811	7	112.559	Marker1487321	5.76	1	1.02284	1.21246	0.6003	0.694395	0.191068	25.3	1	0.99	0.995
nengye_100.mqo	3880	7	135.189	Marker1419924	5.77	1	1.08867	1.14628	0.538443	0.666429	0.191028	25.3	0.99	1	0.995
nengye_100.mqo	3881	7	135.189	Marker1436420	5.77	1	1.08866	1.14628	0.538521	0.66643	0.191034	25.3	0.99	1	0.995
nengye_100.mqo	3879	7	134.949		5.79	1	1.08491	1.15028	0.536709	0.666412	0.190764	25.4	0.989	0.987	0.988
nengye_100.mqo	3790	7	107.557		5.82	1	0.967982	1.26078	0.615703	0.700389	0.190538	25.5	0.982	0.96	0.971
nengye_100.mqo	3791	7	108.557		5.88	1	0.970606	1.26077	0.617205	0.691159	0.189931	25.7	0.978	0.994	0.986
nengye_100.mqo	3792	7	108.673	Marker1363773	5.89	1	0.970777	1.26076	0.617577	0.689719	0.189875	25.8	0.978	1	0.989
nengye_100.mqo	3793	7	108.673	Marker1520199	5.89	1	0.97079	1.26076	0.617534	0.689719	0.189868	25.8	0.978	1	0.989
nengye_100.mqo	3868	7	132.068	Marker1390541	5.89	1	1.04173	1.17519	0.556895	0.64745	0.189866	25.8	1	1	1
nengye_100.mqo	3869	7	132.068	Marker1446193	5.89	1	1.04173	1.17519	0.556895	0.64745	0.189866	25.8	1	1	1
nengye_100.mqo	3870	7	132.068	Marker1469024	5.89	1	1.04173	1.17519	0.556895	0.64745	0.189866	25.8	1	1	1
nengye_100.mqo	3871	7	132.068	Marker1493992	5.89	1	1.04173	1.17519	0.556895	0.64745	0.189866	25.8	1	1	1
nengye_100.mqo	3872	7	132.068	Marker1437692	5.89	1	1.04173	1.17519	0.556895	0.64745	0.189866	25.8	1	1	1
nengye_100.mqo	3873	7	132.068	Marker1514797	5.89	1	1.04173	1.17519	0.556895	0.64745	0.189866	25.8	1	1	1
nengye_100.mqo	3874	7	132.068	Marker1416214	5.89	1	1.0418	1.17518	0.556732	0.64758	0.189866	25.8	1	0.999	1
nengye_100.mqo	3875	7	133.068		5.88	1	1.05674	1.17537	0.53587	0.654205	0.189902	25.8	0.961	0.968	0.964
nengye_100.mqo	3876	7	133.949	Marker1516600	5.89	1	1.07069	1.16111	0.531307	0.666385	0.189813	25.8	0.988	1	0.994
nengye_100.mqo	3877	7	133.949	Marker1470648	5.89	1	1.07071	1.16111	0.531346	0.666384	0.189815	25.8	0.988	1	0.994
nengye_100.mqo	3878	7	133.949	Marker1505626	5.89	1	1.07073	1.16111	0.531385	0.666384	0.189817	25.8	0.988	1	0.994
nengye_100.mqo	3864	7	129.666		5.92	1	1.03379	1.19206	0.542028	0.700526	0.189535	25.9	1	0.935	0.967
nengye_100.mqo	3865	7	129.672	Marker1516102	5.92	1	1.03366	1.19203	0.542165	0.700447	0.189568	25.9	1	0.935	0.967
nengye_100.mqo	3867	7	131.672		5.93	1	1.04021	1.18091	0.553733	0.652229	0.189458	25.9	0.994	0.978	0.986
nengye_100.mqo	3866	7	130.672		5.97	1	1.03664	1.19028	0.54676	0.671545	0.189079	26.1	0.989	0.943	0.966
nengye_100.mqo	3816	7	114.006	Marker1462207	6.02	1	1.00481	1.21572	0.578704	0.694385	0.188648	26.2	1	1	1
nengye_100.mqo	3817	7	114.006	Marker1458839	6.01	1	1.00492	1.21553	0.578488	0.694476	0.188675	26.2	0.999	1	1
nengye_100.mqo	3818	7	114.006	Marker1452900	6.01	1	1.00503	1.21534	0.578273	0.694572	0.188702	26.2	0.999	1	0.999
nengye_100.mqo	3812	7	113.559		6.03	1	1.01706	1.21554	0.579066	0.694369	0.188536	26.3	0.981	0.993	0.987
nengye_100.mqo	3813	7	114.006	Marker1516363	6.02	1	1.00564	1.21572	0.578544	0.694382	0.188606	26.3	0.998	1	0.999
nengye_100.mqo	3814	7	114.006	Marker1396507	6.02	1	1.00537	1.21572	0.578595	0.694383	0.18862	26.3	0.999	1	0.999
nengye_100.mqo	3815	7	114.006	Marker1446722	6.02	1	1.00509	1.21572	0.578648	0.694384	0.188634	26.3	0.999	1	1
nengye_100.mqo	3828	7	118.343	Marker1368995	6.17	1	1.0774	1.13731	0.513654	0.807857	0.187151	26.8	1	1	1
nengye_100.mqo	3829	7	118.343	Marker1374663	6.17	1	1.0774	1.13731	0.513654	0.807857	0.187151	26.8	1	1	1
nengye_100.mqo	3830	7	118.343	Marker1457296	6.17	1	1.0774	1.13731	0.513654	0.807857	0.187151	26.8	1	1	1
nengye_100.mqo	3831	7	118.343	Marker1425725	6.17	1	1.0774	1.13731	0.513654	0.807857	0.187151	26.8	1	1	1
nengye_100.mqo	3832	7	118.343	Marker1408627	6.17	1	1.0774	1.13731	0.513654	0.807857	0.187151	26.8	1	1	1
nengye_100.mqo	3833	7	118.343	Marker1466956	6.17	1	1.0774	1.13731	0.513654	0.807857	0.187151	26.8	1	1	1
nengye_100.mqo	3834	7	118.343	Marker1415570	6.17	1	1.0774	1.13731	0.513654	0.807857	0.187151	26.8	1	1	1
nengye_100.mqo	3835	7	118.343	Marker1378031	6.17	1	1.0774	1.13731	0.513654	0.807857	0.187151	26.8	1	1	1
nengye_100.mqo	3836	7	118.343	Marker1482826	6.17	1	1.0774	1.13731	0.513654	0.807857	0.187151	26.8	1	1	1
nengye_100.mqo	3826	7	118.343	Marker1506699	6.19	1	1.0774	1.13804	0.513653	0.805849	0.187011	26.9	0.999	1	0.999
nengye_100.mqo	3827	7	118.343	Marker1465892	6.18	1	1.0774	1.13768	0.513653	0.806851	0.187081	26.9	0.999	1	1
nengye_100.mqo	3898	7	139.153	Marker1478058	6.18	1	1.10003	1.17789	0.603332	0.60465	0.187038	26.9	1	1	1
nengye_100.mqo	3899	7	139.153	Marker1502526	6.18	1	1.10003	1.17789	0.603333	0.604651	0.187038	26.9	1	1	1
nengye_100.mqo	3900	7	139.153	Marker1358991	6.18	1	1.10003	1.17789	0.603333	0.604652	0.187038	26.9	1	1	1
nengye_100.mqo	3901	7	139.153	Marker1446389	6.18	1	1.09999	1.1779	0.603333	0.604652	0.187038	26.9	1	0.999	1
nengye_100.mqo	3893	7	137.429		6.21	1	1.08618	1.1848	0.602923	0.604225	0.186755	27	0.997	0.997	0.997
nengye_100.mqo	3897	7	138.504		6.21	1	1.09279	1.18482	0.603301	0.604613	0.186772	27	1	0.969	0.985
nengye_100.mqo	3894	7	137.504	Marker1358744	6.24	1	1.08617	1.1859	0.603247	0.604721	0.186474	27.1	1	0.999	1
nengye_100.mqo	3895	7	137.504	Marker1518991	6.24	1	1.08617	1.1859	0.60329	0.604686	0.186475	27.1	1	1	1
nengye_100.mqo	3896	7	137.504	Marker1413434	6.24	1	1.08617	1.1859	0.603333	0.604652	0.186475	27.1	1	1	1
nengye_100.mqo	3823	7	117.174		6.4	1	1.06577	1.16025	0.522786	0.745904	0.185009	27.7	0.982	0.982	0.982
nengye_100.mqo	3863	7	128.666		6.45	1	1.05294	1.19591	0.526837	0.710907	0.184544	27.8	0.989	0.954	0.971
nengye_100.mqo	3839	7	120.149	Marker1396064	6.47	1	1.04891	1.16223	0.503209	0.8163	0.18432	27.9	1	0.99	0.995
nengye_100.mqo	3840	7	120.149	Marker1424027	6.48	1	1.04891	1.16223	0.503047	0.816431	0.184302	27.9	1	0.99	0.995
nengye_100.mqo	3837	7	119.343		6.48	1	1.06699	1.15662	0.501813	0.80784	0.18422	28	0.979	0.992	0.985
nengye_100.mqo	3838	7	119.693	Marker1408195	6.49	1	1.05713	1.16224	0.504185	0.807835	0.184136	28	0.984	1	0.992
nengye_100.mqo	3841	7	120.149	Marker1364553	6.48	1	1.04891	1.16223	0.502886	0.81656	0.184284	28	1	0.99	0.995
nengye_100.mqo	3902	7	140.153		6.49	1	1.10327	1.1761	0.576421	0.604618	0.184191	28	0.99	0.98	0.985
nengye_100.mqo	3903	7	140.778	Marker1491206	6.56	1	1.10058	1.17225	0.570588	0.604652	0.183525	28.2	1	1	1
nengye_100.mqo	3904	7	140.778	Marker1424662	6.56	1	1.10058	1.17225	0.570588	0.604652	0.183525	28.2	1	1	1
nengye_100.mqo	3905	7	140.778	Marker1511980	6.56	1	1.10058	1.17225	0.570331	0.604869	0.183522	28.2	1	0.999	1
nengye_100.mqo	3906	7	140.778	Marker1403146	6.56	1	1.10058	1.17225	0.570074	0.605087	0.183518	28.3	1	0.999	0.999
nengye_100.mqo	3907	7	141.316	Marker1416502	6.58	1	1.1006	1.17227	0.558872	0.615755	0.183298	28.3	1	1	1
nengye_100.mqo	3908	7	141.316	Marker1423815	6.58	1	1.1006	1.17227	0.558872	0.615755	0.183298	28.3	1	1	1
nengye_100.mqo	3909	7	141.316	Marker1444079	6.58	1	1.1006	1.17227	0.558872	0.615755	0.183298	28.3	1	1	1
nengye_100.mqo	3914	7	142.391	Marker1468307	6.6	1	1.09735	1.17725	0.558889	0.615773	0.183131	28.4	1	1	1
nengye_100.mqo	3915	7	142.391	Marker1456828	6.6	1	1.09735	1.17725	0.558659	0.616009	0.183126	28.4	1	0.999	1
nengye_100.mqo	3916	7	142.929	Marker1368549	6.63	1	1.09736	1.17725	0.549894	0.626619	0.182838	28.5	1	1	1
nengye_100.mqo	3917	7	142.929	Marker1376178	6.63	1	1.09735	1.17725	0.549895	0.626619	0.182838	28.5	1	1	1
nengye_100.mqo	3918	7	142.929	Marker1474078	6.63	1	1.09755	1.17692	0.550179	0.626384	0.182859	28.5	1	0.999	1
nengye_100.mqo	3919	7	142.929	Marker1404699	6.63	1	1.09775	1.17659	0.550464	0.626148	0.182879	28.5	1	0.999	0.999
nengye_100.mqo	3920	7	142.929	Marker1370647	6.63	1	1.09795	1.17625	0.550749	0.625911	0.1829	28.5	1	0.998	0.999
nengye_100.mqo	3842	7	121.043	Marker1418885	6.66	1	1.06267	1.16222	0.502704	0.818133	0.1826	28.6	1	1	1
nengye_100.mqo	3843	7	121.043	Marker1374416	6.66	1	1.06257	1.16222	0.503038	0.818133	0.182631	28.6	1	1	1
nengye_100.mqo	3844	7	121.043	Marker1361140	6.66	1	1.06257	1.16222	0.503038	0.818133	0.182631	28.6	1	1	1
nengye_100.mqo	3845	7	121.043	Marker1523372	6.66	1	1.06257	1.16225	0.503051	0.818207	0.182634	28.6	1	0.999	1
nengye_100.mqo	3824	7	117.625	Marker1476544	6.68	1	1.07186	1.15768	0.513591	0.75314	0.182454	28.7	1	0.987	0.994
nengye_100.mqo	3825	7	117.625	Marker1384697	6.67	1	1.07193	1.15759	0.513591	0.753139	0.182457	28.7	1	0.987	0.994
nengye_100.mqo	3910	7	141.853	Marker1457878	6.72	1	1.0796	1.19881	0.558887	0.615771	0.182055	28.8	1	1	1
nengye_100.mqo	3911	7	141.853	Marker1495317	6.72	1	1.0796	1.19881	0.558888	0.615771	0.182055	28.8	1	1	1
nengye_100.mqo	3912	7	141.853	Marker1519898	6.72	1	1.07965	1.19887	0.558837	0.615714	0.182055	28.8	1	1	1
nengye_100.mqo	3913	7	141.853	Marker1433283	6.72	1	1.0796	1.19881	0.558889	0.615773	0.182055	28.8	1	1	1
nengye_100.mqo	3933	7	146.166	Marker1471556	6.74	1	1.16534	1.1135	0.586981	0.611162	0.181833	28.9	1	0.958	0.979
nengye_100.mqo	3934	7	146.166	Marker1474409	6.74	1	1.16534	1.11349	0.586979	0.611164	0.181833	28.9	1	0.958	0.979
nengye_100.mqo	3935	7	146.166	Marker1458120	6.74	1	1.16535	1.11349	0.586976	0.611167	0.181833	28.9	1	0.957	0.979
nengye_100.mqo	3936	7	146.166	Marker1391673	6.74	1	1.16535	1.11348	0.586974	0.611169	0.181833	28.9	1	0.957	0.978
nengye_100.mqo	3937	7	146.166	Marker1469211	6.74	1	1.16536	1.11348	0.586971	0.611172	0.181833	28.9	1	0.956	0.978
nengye_100.mqo	3853	7	124.878	Marker1518377	6.76	1	1.07116	1.17269	0.521654	0.738429	0.18163	29	1	1	1
nengye_100.mqo	3854	7	124.878	Marker1363961	6.76	1	1.07116	1.17269	0.521592	0.738326	0.181637	29	1	0.999	1
nengye_100.mqo	3855	7	124.878	Marker1521398	6.77	1	1.07116	1.17284	0.521534	0.738072	0.181624	29	1	0.999	0.999
nengye_100.mqo	3856	7	125.572	Marker1445119	6.8	1	1.07122	1.18208	0.525576	0.710205	0.181272	29.1	0.991	1	0.995
nengye_100.mqo	3932	7	146.091		6.79	1	1.16528	1.11534	0.587029	0.607661	0.181404	29.1	0.997	0.961	0.979
nengye_100.mqo	3846	7	122.043		6.82	1	1.06451	1.17249	0.507007	0.793771	0.181139	29.2	0.989	0.968	0.978
nengye_100.mqo	3852	7	124.229		6.83	1	1.07119	1.17273	0.517789	0.752083	0.181059	29.2	1	0.969	0.985
nengye_100.mqo	3847	7	123.043		6.89	1	1.06986	1.17363	0.515506	0.768408	0.180516	29.4	0.996	0.99	0.993
nengye_100.mqo	3848	7	123.229	Marker1441030	6.89	1	1.07116	1.17274	0.517442	0.76404	0.180498	29.4	1	1	1
nengye_100.mqo	3849	7	123.229	Marker1380753	6.89	1	1.07116	1.17272	0.517443	0.763943	0.180486	29.4	1	1	1
nengye_100.mqo	3850	7	123.229	Marker1459319	6.89	1	1.07116	1.17269	0.517444	0.763846	0.180475	29.4	1	1	1
nengye_100.mqo	3851	7	123.229	Marker1473585	6.89	1	1.07116	1.17269	0.517444	0.763845	0.180475	29.4	1	1	1
nengye_100.mqo	3862	7	127.666	Marker1399229	6.88	1	1.06577	1.19925	0.526084	0.7149	0.180596	29.4	0.994	1	0.997
nengye_100.mqo	3857	7	126.265	Marker1513992	6.9	1	1.06878	1.18637	0.525564	0.708364	0.180362	29.5	0.989	1	0.995
nengye_100.mqo	3921	7	143.929		6.97	1	1.13998	1.14176	0.566987	0.599661	0.179777	29.7	0.99	0.98	0.985
nengye_100.mqo	3858	7	127.265		7	1	1.06717	1.19856	0.525631	0.714828	0.179504	29.8	1	0.982	0.991
nengye_100.mqo	3859	7	127.275	Marker1449334	7	1	1.06721	1.19861	0.525632	0.714945	0.179501	29.8	1	0.982	0.991
nengye_100.mqo	3860	7	127.275	Marker1450443	7	1	1.06725	1.19864	0.525632	0.714945	0.1795	29.8	1	0.983	0.991
nengye_100.mqo	3861	7	127.275	Marker1386231	7	1	1.06729	1.19868	0.525632	0.714945	0.179499	29.8	1	0.983	0.991
nengye_100.mqo	3922	7	144.553	Marker1418840	7.15	1	1.16044	1.12119	0.587136	0.581949	0.178138	30.4	1	1	1
nengye_100.mqo	3923	7	144.553	Marker1514747	7.15	1	1.16048	1.12119	0.587238	0.58195	0.17812	30.4	1	1	1
nengye_100.mqo	3924	7	144.553	Marker1509790	7.15	1	1.16058	1.12109	0.587238	0.58195	0.178118	30.4	1	0.999	1
nengye_100.mqo	3925	7	144.553	Marker1418659	7.15	1	1.16068	1.12099	0.587238	0.58195	0.178117	30.4	1	0.999	0.999
nengye_100.mqo	3926	7	145.091	Marker1521642	7.16	1	1.16479	1.1175	0.587238	0.58195	0.178024	30.4	1	1	1
nengye_100.mqo	3927	7	145.091	Marker1464379	7.16	1	1.16479	1.1175	0.587238	0.58195	0.178024	30.4	1	1	1
nengye_100.mqo	3928	7	145.091	Marker1440177	7.16	1	1.16479	1.1175	0.587238	0.58195	0.178024	30.4	1	1	1
nengye_100.mqo	3929	7	145.091	Marker1446123	7.16	1	1.16479	1.11769	0.587238	0.581985	0.178032	30.4	1	1	1
nengye_100.mqo	3930	7	145.091	Marker1490949	7.16	1	1.16479	1.11769	0.587237	0.581985	0.178032	30.4	1	1	1
nengye_100.mqo	3931	7	145.091	Marker1398458	7.16	1	1.16479	1.11788	0.587237	0.582024	0.178041	30.4	0.999	1	1
nengye_100.mqo	3978	7	157.015	Marker1478709	7.72	1	1.17623	1.14682	0.597371	0.579051	0.173083	32.3	1	0.949	0.975
nengye_100.mqo	3979	7	157.015	Marker1403874	7.72	1	1.17624	1.14682	0.597373	0.57905	0.173083	32.3	1	0.949	0.975
nengye_100.mqo	3980	7	157.015	Marker1439662	7.72	1	1.17624	1.14682	0.597374	0.579048	0.173083	32.3	1	0.949	0.974
nengye_100.mqo	3981	7	157.015	Marker1496075	7.72	1	1.17624	1.14681	0.597376	0.579046	0.173083	32.3	1	0.948	0.974
nengye_100.mqo	3982	7	157.015	Marker1429721	7.72	1	1.17625	1.14681	0.597378	0.579044	0.173083	32.3	1	0.948	0.974
nengye_100.mqo	3991	7	157.015	Marker1417979	7.71	1	1.157	1.17201	0.580595	0.596591	0.173173	32.3	1	0.88	0.94
nengye_100.mqo	3992	7	157.015	Marker1514337	7.71	1	1.157	1.17201	0.580596	0.59659	0.173173	32.3	1	0.88	0.94
nengye_100.mqo	3993	7	157.015	Marker1375670	7.71	1	1.157	1.17201	0.580598	0.596588	0.173173	32.3	1	0.88	0.94
nengye_100.mqo	3994	7	157.015	Marker1482655	7.71	1	1.157	1.17201	0.5806	0.596587	0.173173	32.3	1	0.881	0.94
nengye_100.mqo	3995	7	157.015	Marker1425859	7.71	1	1.157	1.17201	0.580601	0.596585	0.173173	32.3	1	0.881	0.941
nengye_100.mqo	3996	7	157.015	Marker1471505	7.71	1	1.157	1.172	0.580603	0.596583	0.173173	32.3	1	0.882	0.941
nengye_100.mqo	3997	7	158.015		7.71	1	1.16297	1.17767	0.574939	0.590613	0.173173	32.3	0.961	0.918	0.939
nengye_100.mqo	3998	7	159.015		7.71	1	1.16906	1.18345	0.569155	0.584528	0.173173	32.3	0.923	0.955	0.939
nengye_100.mqo	3999	7	160.015		7.71	1	1.17526	1.18936	0.563248	0.578326	0.173173	32.3	0.887	0.994	0.94
nengye_100.mqo	4000	7	160.167	Marker1477254	7.71	1	1.17621	1.19027	0.562339	0.577373	0.173173	32.3	0.882	1	0.941
nengye_100.mqo	4001	7	160.167	Marker1517577	7.71	1	1.17627	1.19033	0.562277	0.577312	0.173173	32.3	0.881	1	0.941
nengye_100.mqo	4002	7	160.167	Marker1447349	7.71	1	1.17634	1.19039	0.562216	0.577251	0.173173	32.3	0.881	1	0.94
nengye_100.mqo	4003	7	160.167	Marker1432899	7.71	1	1.1764	1.19045	0.562155	0.577189	0.173173	32.3	0.88	1	0.94
nengye_100.mqo	4004	7	160.167	Marker1484898	7.71	1	1.17646	1.19051	0.562093	0.577128	0.173173	32.3	0.88	1	0.94
nengye_100.mqo	3977	7	156.719		7.84	1	1.17756	1.15152	0.590686	0.577231	0.172011	32.7	0.989	0.961	0.975
nengye_100.mqo	3966	7	153.717	Marker1506932	7.99	1	1.15456	1.17322	0.570392	0.583212	0.17073	33.2	1	0.921	0.961
nengye_100.mqo	3967	7	153.717	Marker1475373	7.99	1	1.15456	1.17322	0.570394	0.583211	0.17073	33.2	1	0.922	0.961
nengye_100.mqo	3968	7	153.717	Marker1514175	7.99	1	1.15456	1.17321	0.570395	0.58321	0.17073	33.2	1	0.922	0.961
nengye_100.mqo	3969	7	153.717	Marker1462184	7.99	1	1.15456	1.17321	0.570396	0.583208	0.17073	33.2	1	0.922	0.961
nengye_100.mqo	3970	7	153.717	Marker1367032	7.99	1	1.15457	1.17321	0.570397	0.583207	0.17073	33.2	1	0.923	0.961
nengye_100.mqo	3971	7	153.717	Marker1424563	7.99	1	1.15457	1.17321	0.570399	0.583206	0.17073	33.2	1	0.923	0.962
nengye_100.mqo	3973	7	155.717		8.13	1	1.1774	1.16443	0.573424	0.574025	0.169517	33.7	0.968	1	0.984
nengye_100.mqo	3974	7	155.719	Marker1477561	8.13	1	1.1774	1.16442	0.573448	0.574027	0.16952	33.7	0.968	1	0.984
nengye_100.mqo	3975	7	155.719	Marker1362513	8.13	1	1.17744	1.16432	0.573568	0.574034	0.169535	33.7	0.969	1	0.984
nengye_100.mqo	3976	7	155.719	Marker1518637	8.12	1	1.17748	1.16422	0.573689	0.574041	0.16955	33.7	0.969	1	0.984
nengye_100.mqo	3972	7	154.717		8.18	1	1.16969	1.17148	0.566621	0.576065	0.169108	33.9	0.972	0.961	0.966
nengye_100.mqo	3958	7	151.468		8.49	1	0.348938	1.98256	1.11625	0	0.166435	34.9	0.978	0	0.489
nengye_1166.mqo	4664	9	57.363	Marker1143774	5.05	1	0.976722	1.03284	0.871796	0.640561	0.0858339	22.5	1	0.999	1
nengye_1166.mqo	4665	9	57.363	Marker1208968	5.05	1	0.976728	1.03284	0.871773	0.640584	0.0858339	22.5	1	1	1
nengye_1166.mqo	4666	9	57.363	Marker1316023	5.05	1	0.976733	1.03283	0.87175	0.640607	0.0858339	22.5	1	1	1
nengye_1166.mqo	4667	9	57.363	Marker1326527	5.05	1	0.976733	1.03283	0.87175	0.640607	0.0858339	22.5	1	1	1
nengye_1166.mqo	4668	9	57.363	Marker1250373	5.05	1	0.976733	1.03283	0.87175	0.640607	0.0858339	22.5	1	1	1
nengye_1166.mqo	4669	9	57.363	Marker1233212	5.05	1	0.976733	1.03283	0.87175	0.640607	0.0858339	22.5	1	1	1
nengye_1166.mqo	4670	9	57.363	Marker1161594	5.05	1	0.976733	1.03283	0.87175	0.640607	0.0858339	22.5	1	1	1
nengye_1166.mqo	4671	9	57.363	Marker1295806	5.05	1	0.976733	1.03283	0.87175	0.640607	0.0858339	22.5	1	1	1
nengye_1166.mqo	4672	9	57.363	Marker1298971	5.05	1	0.976733	1.03283	0.87175	0.640607	0.0858339	22.5	1	1	1
nengye_1166.mqo	4673	9	57.363	Marker1246857	5.05	1	0.976733	1.03283	0.87175	0.640607	0.0858339	22.5	1	1	1
nengye_1166.mqo	4674	9	57.363	Marker1163567	5.05	1	0.976733	1.03283	0.87175	0.640607	0.0858339	22.5	1	1	1
nengye_1166.mqo	4675	9	57.363	Marker1293325	5.05	1	0.976733	1.03283	0.87175	0.640607	0.0858339	22.5	1	1	1
nengye_1166.mqo	4676	9	57.363	Marker1220918	5.05	1	0.976733	1.03283	0.87175	0.640607	0.0858339	22.5	1	1	1
nengye_1166.mqo	4677	9	57.363	Marker1296343	5.05	1	0.976733	1.03283	0.87175	0.640607	0.0858339	22.5	1	1	1
nengye_1166.mqo	4678	9	57.363	Marker1234198	5.05	1	0.976744	1.03287	0.87174	0.640568	0.0858339	22.5	1	1	1
nengye_1166.mqo	4679	9	57.363	Marker1220049	5.05	1	0.976754	1.03291	0.871729	0.640529	0.0858339	22.5	0.999	1	1
nengye_1166.mqo	4680	9	57.363	Marker1207092	5.05	1	0.976765	1.03295	0.871718	0.640489	0.0858339	22.5	0.999	1	0.999
nengye_1166.mqo	4681	9	57.363	Marker1310750	5.05	1	0.976775	1.03299	0.871708	0.64045	0.0858339	22.5	0.998	1	0.999
nengye_1166.mqo	4682	9	57.363	Marker1194349	5.05	1	0.976786	1.03303	0.871697	0.640411	0.0858339	22.5	0.998	1	0.999
nengye_1166.mqo	4659	9	56.825	Marker1277910	5.09	1	0.975913	1.02646	0.875757	0.628734	0.085661	22.7	1	0.936	0.968
nengye_1166.mqo	4660	9	56.825	Marker1138699	5.09	1	0.976729	1.02564	0.871773	0.632717	0.085661	22.7	1	1	1
nengye_1166.mqo	4661	9	56.825	Marker1328923	5.09	1	0.976729	1.02564	0.871773	0.632718	0.085661	22.7	1	1	1
nengye_1166.mqo	4662	9	56.825	Marker1179955	5.09	1	0.976729	1.02564	0.871773	0.632718	0.085661	22.7	1	1	1
nengye_1166.mqo	4663	9	56.825	Marker1203406	5.09	1	0.976729	1.02564	0.871773	0.632718	0.085661	22.7	1	1	1
nengye_1170.mqo	3856	7	125.572	Marker1445119	5.01	1	1.17831	0.983277	0.278734	0.684511	0.43439	22.4	0.991	1	0.995
nengye_1170.mqo	3853	7	124.878	Marker1518377	5.09	1	1.1782	0.974808	0.276308	0.727714	0.432639	22.7	1	1	1
nengye_1170.mqo	3854	7	124.878	Marker1363961	5.09	1	1.1782	0.974808	0.276102	0.727645	0.432648	22.7	1	0.999	1
nengye_1170.mqo	3855	7	124.878	Marker1521398	5.09	1	1.1782	0.974933	0.275902	0.727405	0.432646	22.7	1	0.999	0.999
nengye_1170.mqo	3852	7	124.229		5.17	1	1.17827	0.974809	0.270779	0.751336	0.430847	23	1	0.969	0.985
nengye_1170.mqo	3857	7	126.265	Marker1513992	5.16	1	1.20413	0.973583	0.27871	0.679267	0.431158	23	0.989	1	0.995
nengye_1170.mqo	3862	7	127.666	Marker1399229	5.21	1	1.20309	0.958939	0.275502	0.677415	0.430056	23.2	0.994	1	0.997
nengye_1170.mqo	3847	7	123.043		5.25	1	1.18365	0.969815	0.271725	0.772384	0.429103	23.3	0.996	0.99	0.993
nengye_1170.mqo	3848	7	123.229	Marker1441030	5.24	1	1.1782	0.974704	0.273589	0.76843	0.429458	23.3	1	1	1
nengye_1170.mqo	3849	7	123.229	Marker1380753	5.24	1	1.1782	0.974756	0.273591	0.768253	0.429448	23.3	1	1	1
nengye_1170.mqo	3850	7	123.229	Marker1459319	5.24	1	1.1782	0.974808	0.273593	0.768077	0.429438	23.3	1	1	1
nengye_1170.mqo	3851	7	123.229	Marker1473585	5.24	1	1.1782	0.974808	0.273591	0.768077	0.429438	23.3	1	1	1
nengye_1170.mqo	3858	7	127.265		5.25	1	1.2093	0.961093	0.278821	0.677442	0.429067	23.4	1	0.982	0.991
nengye_1170.mqo	3859	7	127.275	Marker1449334	5.26	1	1.20925	0.96104	0.278824	0.677454	0.429054	23.4	1	0.982	0.991
nengye_1170.mqo	3860	7	127.275	Marker1450443	5.26	1	1.20921	0.960949	0.278824	0.677454	0.429048	23.4	1	0.983	0.991
nengye_1170.mqo	3861	7	127.275	Marker1386231	5.26	1	1.20915	0.96086	0.278824	0.677454	0.429041	23.4	1	0.983	0.991
nengye_1170.mqo	3978	7	157.015	Marker1478709	5.3	1	1.14623	1.11956	0.456826	0.36381	0.428186	23.5	1	0.949	0.975
nengye_1170.mqo	3979	7	157.015	Marker1403874	5.3	1	1.14624	1.11956	0.456836	0.363801	0.428186	23.5	1	0.949	0.975
nengye_1170.mqo	3980	7	157.015	Marker1439662	5.3	1	1.14624	1.11955	0.456845	0.363791	0.428186	23.5	1	0.949	0.974
nengye_1170.mqo	3981	7	157.015	Marker1496075	5.3	1	1.14624	1.11955	0.456854	0.363782	0.428186	23.5	1	0.948	0.974
nengye_1170.mqo	3982	7	157.015	Marker1429721	5.3	1	1.14624	1.11955	0.456864	0.363773	0.428186	23.5	1	0.948	0.974
nengye_1170.mqo	3991	7	157.015	Marker1417979	5.3	1	1.10469	1.17059	0.44752	0.373612	0.428175	23.5	1	0.88	0.94
nengye_1170.mqo	3992	7	157.015	Marker1514337	5.3	1	1.10469	1.17058	0.447512	0.37362	0.428175	23.5	1	0.88	0.94
nengye_1170.mqo	3993	7	157.015	Marker1375670	5.3	1	1.1047	1.17058	0.447505	0.373627	0.428175	23.5	1	0.88	0.94
nengye_1170.mqo	3994	7	157.015	Marker1482655	5.3	1	1.10471	1.17057	0.447497	0.373635	0.428175	23.5	1	0.881	0.94
nengye_1170.mqo	3995	7	157.015	Marker1425859	5.3	1	1.10471	1.17056	0.44749	0.373642	0.428175	23.5	1	0.881	0.941
nengye_1170.mqo	3996	7	157.015	Marker1471505	5.3	1	1.10472	1.17056	0.447483	0.373649	0.428175	23.5	1	0.882	0.941
nengye_1170.mqo	3997	7	158.015		5.3	1	1.11202	1.17794	0.440099	0.366345	0.428175	23.5	0.961	0.918	0.939
nengye_1170.mqo	3998	7	159.015		5.3	1	1.11948	1.18547	0.432568	0.358892	0.428175	23.5	0.923	0.955	0.939
nengye_1170.mqo	3999	7	160.015		5.3	1	1.12708	1.19315	0.424886	0.351286	0.428175	23.5	0.887	0.994	0.94
nengye_1170.mqo	4000	7	160.167	Marker1477254	5.3	1	1.12825	1.19433	0.423705	0.350116	0.428175	23.5	0.882	1	0.941
nengye_1170.mqo	4001	7	160.167	Marker1517577	5.3	1	1.12832	1.19442	0.423635	0.350032	0.428175	23.5	0.881	1	0.941
nengye_1170.mqo	4002	7	160.167	Marker1447349	5.3	1	1.12839	1.1945	0.423565	0.349948	0.428175	23.5	0.881	1	0.94
nengye_1170.mqo	4003	7	160.167	Marker1432899	5.3	1	1.12846	1.19459	0.423494	0.349863	0.428175	23.5	0.88	1	0.94
nengye_1170.mqo	4004	7	160.167	Marker1484898	5.3	1	1.12853	1.19467	0.423424	0.349779	0.428175	23.5	0.88	1	0.94
nengye_1170.mqo	3842	7	121.043	Marker1418885	5.31	1	1.23002	0.926963	0.268725	0.7904	0.427771	23.6	1	1	1
nengye_1170.mqo	3843	7	121.043	Marker1374416	5.32	1	1.23009	0.926963	0.269077	0.7904	0.42774	23.6	1	1	1
nengye_1170.mqo	3844	7	121.043	Marker1361140	5.32	1	1.23009	0.926963	0.269077	0.7904	0.42774	23.6	1	1	1
nengye_1170.mqo	3845	7	121.043	Marker1523372	5.32	1	1.22995	0.926977	0.269006	0.79068	0.427741	23.6	1	0.999	1
nengye_1170.mqo	3846	7	122.043		5.32	1	1.21081	0.944867	0.266125	0.787721	0.427728	23.6	0.989	0.968	0.978
nengye_1170.mqo	3867	7	131.672		5.46	1	1.15062	1.06124	0.270893	0.485039	0.424709	24.1	0.994	0.978	0.986
nengye_1170.mqo	3977	7	156.719		5.58	1	1.15803	1.12603	0.435486	0.361365	0.421974	24.6	0.989	0.961	0.975
nengye_1170.mqo	3868	7	132.068	Marker1390541	5.69	1	1.14915	1.07515	0.273632	0.45705	0.419667	25	1	1	1
nengye_1170.mqo	3869	7	132.068	Marker1446193	5.69	1	1.14915	1.07515	0.273632	0.45705	0.419667	25	1	1	1
nengye_1170.mqo	3870	7	132.068	Marker1469024	5.69	1	1.14915	1.07515	0.273632	0.45705	0.419667	25	1	1	1
nengye_1170.mqo	3871	7	132.068	Marker1493992	5.69	1	1.14915	1.07515	0.273632	0.45705	0.419667	25	1	1	1
nengye_1170.mqo	3872	7	132.068	Marker1437692	5.69	1	1.14915	1.07515	0.273632	0.45705	0.419667	25	1	1	1
nengye_1170.mqo	3873	7	132.068	Marker1514797	5.69	1	1.14915	1.07515	0.273632	0.45705	0.419667	25	1	1	1
nengye_1170.mqo	3874	7	132.068	Marker1416214	5.69	1	1.14915	1.07512	0.273609	0.457023	0.419669	25	1	0.999	1
nengye_1170.mqo	3875	7	133.068		5.68	1	1.15648	1.07989	0.265369	0.445496	0.420018	25	0.961	0.968	0.964
nengye_1170.mqo	3876	7	133.949	Marker1516600	5.89	1	1.16461	1.07534	0.268708	0.443129	0.415435	25.8	0.988	1	0.994
nengye_1170.mqo	3877	7	133.949	Marker1470648	5.89	1	1.16469	1.07534	0.2687	0.443129	0.415416	25.8	0.988	1	0.994
nengye_1170.mqo	3878	7	133.949	Marker1505626	5.89	1	1.16477	1.07534	0.268694	0.443128	0.415397	25.8	0.988	1	0.994
nengye_1170.mqo	3879	7	134.949		5.92	1	1.14615	1.10012	0.270989	0.443147	0.414925	25.9	0.989	0.987	0.988
nengye_1170.mqo	3880	7	135.189	Marker1419924	5.92	1	1.14085	1.1074	0.272288	0.443166	0.414864	25.9	0.99	1	0.995
nengye_1170.mqo	3881	7	135.189	Marker1436420	5.92	1	1.14088	1.1074	0.272345	0.443167	0.414857	25.9	0.99	1	0.995
nengye_1170.mqo	3882	7	135.189	Marker1486191	5.93	1	1.15296	1.11547	0.272373	0.435096	0.414595	25.9	0.952	1	0.976
nengye_1170.mqo	3883	7	136.189		5.93	1	1.14424	1.10873	0.281214	0.441722	0.414694	25.9	0.99	0.986	0.988
nengye_1170.mqo	3884	7	136.429	Marker1507778	5.92	1	1.14217	1.10714	0.286527	0.44038	0.41482	25.9	1	0.999	1
nengye_1170.mqo	3885	7	136.429	Marker1366335	5.92	1	1.14217	1.10714	0.286684	0.440238	0.414826	25.9	1	1	1
nengye_1170.mqo	3886	7	136.429	Marker1444692	5.92	1	1.14217	1.10714	0.286684	0.440238	0.414826	25.9	1	1	1
nengye_1170.mqo	3887	7	136.429	Marker1368952	5.92	1	1.14217	1.10714	0.286684	0.440238	0.414826	25.9	1	1	1
nengye_1170.mqo	3888	7	136.429	Marker1465954	5.92	1	1.14217	1.10714	0.286684	0.440238	0.414826	25.9	1	1	1
nengye_1170.mqo	3889	7	136.429	Marker1418557	5.92	1	1.14217	1.10714	0.286684	0.440238	0.414826	25.9	1	1	1
nengye_1170.mqo	3890	7	136.429	Marker1524924	5.92	1	1.14217	1.10714	0.286684	0.440238	0.414826	25.9	1	1	1
nengye_1170.mqo	3891	7	136.429	Marker1432349	5.92	1	1.14217	1.10714	0.286684	0.440238	0.414826	25.9	1	1	1
nengye_1170.mqo	3892	7	136.429	Marker1492067	5.92	1	1.14217	1.10714	0.286655	0.440199	0.414829	25.9	1	1	1
nengye_1170.mqo	3893	7	137.429		6.38	1	1.14218	1.15366	0.290719	0.41514	0.40523	27.6	0.997	0.997	0.997
nengye_1170.mqo	3894	7	137.504	Marker1358744	6.4	1	1.14217	1.15486	0.291504	0.415312	0.404889	27.7	1	0.999	1
nengye_1170.mqo	3895	7	137.504	Marker1518991	6.4	1	1.14217	1.15486	0.291612	0.415178	0.404894	27.7	1	1	1
nengye_1170.mqo	3896	7	137.504	Marker1413434	6.4	1	1.14217	1.15486	0.291722	0.415043	0.4049	27.7	1	1	1
nengye_1170.mqo	3897	7	138.504		6.4	1	1.14835	1.14628	0.291657	0.415003	0.404921	27.7	1	0.969	0.985
nengye_1170.mqo	3898	7	139.153	Marker1478058	6.4	1	1.15182	1.13984	0.291719	0.415041	0.404903	27.7	1	1	1
nengye_1170.mqo	3899	7	139.153	Marker1502526	6.4	1	1.15181	1.13983	0.291721	0.415042	0.404903	27.7	1	1	1
nengye_1170.mqo	3900	7	139.153	Marker1358991	6.4	1	1.15181	1.13983	0.291722	0.415043	0.404903	27.7	1	1	1
nengye_1170.mqo	3901	7	139.153	Marker1446389	6.4	1	1.15209	1.13935	0.291722	0.415044	0.404901	27.7	1	0.999	1
nengye_1170.mqo	3976	7	155.719	Marker1518637	6.59	1	1.19229	1.14418	0.367371	0.356508	0.401101	28.3	0.969	1	0.984
nengye_1170.mqo	3973	7	155.717		6.61	1	1.19294	1.1445	0.365977	0.356461	0.400652	28.4	0.968	1	0.984
nengye_1170.mqo	3974	7	155.719	Marker1477561	6.61	1	1.19288	1.14447	0.366103	0.356466	0.400693	28.4	0.968	1	0.984
nengye_1170.mqo	3975	7	155.719	Marker1362513	6.6	1	1.19258	1.14432	0.366737	0.356487	0.400897	28.4	0.969	1	0.984
nengye_1170.mqo	3902	7	140.153		6.94	1	1.19257	1.0923	0.24124	0.415012	0.393967	29.6	0.99	0.98	0.985
nengye_1170.mqo	3933	7	146.166	Marker1471556	6.98	1	1.28954	0.98062	0.343458	0.394399	0.393221	29.8	1	0.958	0.979
nengye_1170.mqo	3934	7	146.166	Marker1474409	6.98	1	1.28957	0.980589	0.343453	0.394404	0.393221	29.8	1	0.958	0.979
nengye_1170.mqo	3935	7	146.166	Marker1458120	6.98	1	1.2896	0.980558	0.343448	0.394409	0.393221	29.8	1	0.957	0.979
nengye_1170.mqo	3936	7	146.166	Marker1391673	6.98	1	1.28963	0.980527	0.343443	0.394414	0.393221	29.8	1	0.957	0.978
nengye_1170.mqo	3937	7	146.166	Marker1469211	6.98	1	1.28966	0.980496	0.343438	0.394419	0.393221	29.8	1	0.956	0.978
nengye_1170.mqo	3932	7	146.091		7.02	1	1.28928	0.984052	0.343541	0.389189	0.392337	29.9	0.997	0.961	0.979
nengye_1170.mqo	3910	7	141.853	Marker1457878	7.11	1	1.1851	1.10343	0.224219	0.427771	0.390618	30.2	1	1	1
nengye_1170.mqo	3911	7	141.853	Marker1495317	7.11	1	1.1851	1.10343	0.22422	0.427771	0.390618	30.2	1	1	1
nengye_1170.mqo	3912	7	141.853	Marker1519898	7.11	1	1.1852	1.1035	0.224126	0.427705	0.390618	30.2	1	1	1
nengye_1170.mqo	3913	7	141.853	Marker1433283	7.11	1	1.1851	1.10343	0.224222	0.427773	0.390618	30.2	1	1	1
nengye_1170.mqo	3903	7	140.778	Marker1491206	7.15	1	1.20429	1.0696	0.229471	0.415043	0.389908	30.3	1	1	1
nengye_1170.mqo	3904	7	140.778	Marker1424662	7.15	1	1.20429	1.0696	0.229471	0.415043	0.389908	30.3	1	1	1
nengye_1170.mqo	3905	7	140.778	Marker1511980	7.15	1	1.20429	1.0696	0.229178	0.415405	0.389888	30.3	1	0.999	1
nengye_1170.mqo	3906	7	140.778	Marker1403146	7.15	1	1.20429	1.0696	0.228893	0.415762	0.389868	30.4	1	0.999	0.999
nengye_1170.mqo	3907	7	141.316	Marker1416502	7.19	1	1.20432	1.06962	0.224191	0.427752	0.3891	30.5	1	1	1
nengye_1170.mqo	3908	7	141.316	Marker1423815	7.19	1	1.20432	1.06962	0.224191	0.427752	0.3891	30.5	1	1	1
nengye_1170.mqo	3909	7	141.316	Marker1444079	7.19	1	1.20432	1.06962	0.224191	0.427752	0.3891	30.5	1	1	1
nengye_1170.mqo	3916	7	142.929	Marker1368549	7.19	1	1.20945	1.0616	0.235052	0.427666	0.389044	30.5	1	1	1
nengye_1170.mqo	3917	7	142.929	Marker1376178	7.19	1	1.20945	1.0616	0.235053	0.427667	0.389044	30.5	1	1	1
nengye_1170.mqo	3918	7	142.929	Marker1474078	7.19	1	1.20972	1.06123	0.235588	0.427237	0.389063	30.5	1	0.999	1
nengye_1170.mqo	3919	7	142.929	Marker1404699	7.19	1	1.20998	1.06087	0.236125	0.426807	0.389082	30.5	1	0.999	0.999
nengye_1170.mqo	3920	7	142.929	Marker1370647	7.19	1	1.21025	1.0605	0.236662	0.426374	0.389101	30.5	1	0.998	0.999
nengye_1170.mqo	3914	7	142.391	Marker1468307	7.21	1	1.20945	1.0616	0.224222	0.427773	0.388603	30.6	1	1	1
nengye_1170.mqo	3915	7	142.391	Marker1456828	7.21	1	1.20945	1.0616	0.224228	0.427937	0.388603	30.6	1	0.999	1
nengye_1170.mqo	3921	7	143.929		7.37	1	1.25586	1.02696	0.292902	0.377189	0.38559	31.1	0.99	0.98	0.985
nengye_1170.mqo	3922	7	144.553	Marker1418840	7.39	1	1.27058	1.01105	0.343641	0.343549	0.385183	31.2	1	1	1
nengye_1170.mqo	3923	7	144.553	Marker1514747	7.38	1	1.27052	1.01105	0.344	0.34355	0.385221	31.2	1	1	1
nengye_1170.mqo	3924	7	144.553	Marker1509790	7.39	1	1.27095	1.01068	0.344	0.34355	0.385176	31.2	1	0.999	1
nengye_1170.mqo	3925	7	144.553	Marker1418659	7.39	1	1.27137	1.01031	0.344	0.34355	0.385132	31.2	1	0.999	0.999
nengye_1170.mqo	3926	7	145.091	Marker1521642	7.48	1	1.28625	1.00282	0.344	0.34355	0.383356	31.5	1	1	1
nengye_1170.mqo	3927	7	145.091	Marker1464379	7.48	1	1.28625	1.00282	0.344	0.34355	0.383356	31.5	1	1	1
nengye_1170.mqo	3928	7	145.091	Marker1440177	7.48	1	1.28625	1.00282	0.344	0.34355	0.383356	31.5	1	1	1
nengye_1170.mqo	3929	7	145.091	Marker1446123	7.48	1	1.28625	1.00292	0.344	0.343732	0.383409	31.5	1	1	1
nengye_1170.mqo	3930	7	145.091	Marker1490949	7.48	1	1.28625	1.00293	0.343999	0.343733	0.383409	31.5	1	1	1
nengye_1170.mqo	3931	7	145.091	Marker1398458	7.48	1	1.28625	1.00303	0.343998	0.343922	0.383463	31.5	0.999	1	1
nengye_1170.mqo	3972	7	154.717		7.58	1	1.21671	1.15455	0.30825	0.358419	0.38135	31.9	0.972	0.961	0.966
nengye_1170.mqo	3966	7	153.717	Marker1506932	8.44	1	1.22725	1.15685	0.264616	0.368266	0.365242	34.8	1	0.921	0.961
nengye_1170.mqo	3967	7	153.717	Marker1475373	8.44	1	1.22724	1.15686	0.264627	0.368255	0.365242	34.8	1	0.922	0.961
nengye_1170.mqo	3968	7	153.717	Marker1514175	8.44	1	1.22723	1.15686	0.264637	0.368245	0.365242	34.8	1	0.922	0.961
nengye_1170.mqo	3969	7	153.717	Marker1462184	8.44	1	1.22723	1.15687	0.264647	0.368235	0.365242	34.8	1	0.922	0.961
nengye_1170.mqo	3970	7	153.717	Marker1367032	8.44	1	1.22722	1.15688	0.264658	0.368224	0.365242	34.8	1	0.923	0.961
nengye_1170.mqo	3971	7	153.717	Marker1424563	8.44	1	1.22721	1.15688	0.264668	0.368214	0.365242	34.8	1	0.923	0.962
nengye_1170.mqo	3958	7	151.468		9.08	1	2.41936	-0.00111806	0.0715557	0.5	0.353475	36.9	0.978	0	0.489
nengye_1186.mqo	3827	7	118.343	Marker1465892	5.25	1	0.562879	0.54336	1.40892	1.55388	0.671944	23.3	0.999	1	1
nengye_1186.mqo	3828	7	118.343	Marker1368995	5.25	1	0.56288	0.543654	1.40892	1.55236	0.672115	23.3	1	1	1
nengye_1186.mqo	3829	7	118.343	Marker1374663	5.25	1	0.56288	0.543654	1.40892	1.55236	0.672115	23.3	1	1	1
nengye_1186.mqo	3830	7	118.343	Marker1457296	5.25	1	0.56288	0.543654	1.40892	1.55236	0.672115	23.3	1	1	1
nengye_1186.mqo	3831	7	118.343	Marker1425725	5.25	1	0.56288	0.543654	1.40892	1.55236	0.672115	23.3	1	1	1
nengye_1186.mqo	3832	7	118.343	Marker1408627	5.25	1	0.56288	0.543654	1.40892	1.55236	0.672115	23.3	1	1	1
nengye_1186.mqo	3833	7	118.343	Marker1466956	5.25	1	0.56288	0.543654	1.40892	1.55236	0.672115	23.3	1	1	1
nengye_1186.mqo	3834	7	118.343	Marker1415570	5.25	1	0.56288	0.543654	1.40892	1.55236	0.672115	23.3	1	1	1
nengye_1186.mqo	3835	7	118.343	Marker1378031	5.25	1	0.56288	0.543654	1.40892	1.55236	0.672115	23.3	1	1	1
nengye_1186.mqo	3836	7	118.343	Marker1482826	5.25	1	0.56288	0.543654	1.40892	1.55236	0.672115	23.3	1	1	1
nengye_1186.mqo	3826	7	118.343	Marker1506699	5.26	1	0.562879	0.543079	1.40892	1.55538	0.671776	23.4	0.999	1	0.999
nengye_1186.mqo	3824	7	117.625	Marker1476544	5.3	1	0.564764	0.557911	1.40887	1.59659	0.670202	23.5	1	0.987	0.994
nengye_1186.mqo	3825	7	117.625	Marker1384697	5.3	1	0.564739	0.557937	1.40887	1.59659	0.670202	23.5	1	0.987	0.994
nengye_1186.mqo	3842	7	121.043	Marker1418885	5.3	1	0.529238	0.549296	1.44737	1.46313	0.670099	23.5	1	1	1
nengye_1186.mqo	3843	7	121.043	Marker1374416	5.3	1	0.529565	0.549296	1.44669	1.46313	0.670252	23.5	1	1	1
nengye_1186.mqo	3844	7	121.043	Marker1361140	5.3	1	0.529565	0.549296	1.44669	1.46313	0.670252	23.5	1	1	1
nengye_1186.mqo	3845	7	121.043	Marker1523372	5.3	1	0.529436	0.549413	1.44673	1.46307	0.670251	23.5	1	0.999	1
nengye_1186.mqo	81	1	30.926	Marker33039	5.35	1	0.437212	1.05093	0.675252	1.72525	0.668607	23.7	0.975	1	0.987
nengye_1186.mqo	78	1	30.291	Marker37359	5.39	1	0.43388	1.06328	0.673552	1.7212	0.667113	23.9	1	0.993	0.996
nengye_1186.mqo	79	1	30.291	Marker14142	5.39	1	0.433938	1.06317	0.673554	1.7212	0.667134	23.9	1	0.993	0.996
nengye_1186.mqo	80	1	30.291	Marker206406	5.39	1	0.433998	1.06305	0.673557	1.72119	0.667155	23.9	1	0.993	0.997
nengye_1186.mqo	3846	7	122.043		5.45	1	0.516851	0.555757	1.45078	1.49603	0.665274	24.1	0.989	0.968	0.978
nengye_1186.mqo	3839	7	120.149	Marker1396064	5.46	1	0.539125	0.549297	1.44073	1.52255	0.664754	24.2	1	0.99	0.995
nengye_1186.mqo	3840	7	120.149	Marker1424027	5.46	1	0.539125	0.549297	1.44108	1.52188	0.66477	24.2	1	0.99	0.995
nengye_1186.mqo	3841	7	120.149	Marker1364553	5.46	1	0.539125	0.549297	1.44143	1.52121	0.664786	24.2	1	0.99	0.995
nengye_1186.mqo	3847	7	123.043		5.49	1	0.506486	0.576312	1.45521	1.50249	0.663916	24.2	0.996	0.99	0.993
nengye_1186.mqo	3848	7	123.229	Marker1441030	5.48	1	0.505036	0.581468	1.45608	1.50042	0.664059	24.2	1	1	1
nengye_1186.mqo	3849	7	123.229	Marker1380753	5.48	1	0.505038	0.581657	1.45608	1.50036	0.664073	24.2	1	1	1
nengye_1186.mqo	3850	7	123.229	Marker1459319	5.48	1	0.50504	0.581846	1.45607	1.50031	0.664088	24.2	1	1	1
nengye_1186.mqo	3851	7	123.229	Marker1473585	5.48	1	0.505038	0.581845	1.45608	1.50031	0.664088	24.2	1	1	1
nengye_1186.mqo	44	1	14.375		5.49	1	0.425456	1.01183	0.721662	1.79583	0.663712	24.3	0.966	0.946	0.956
nengye_1186.mqo	3837	7	119.343		5.51	1	0.530186	0.547921	1.43551	1.55244	0.663304	24.3	0.979	0.992	0.985
nengye_1186.mqo	3852	7	124.229		5.51	1	0.504974	0.581789	1.43582	1.53781	0.663278	24.3	1	0.969	0.985
nengye_1186.mqo	3838	7	119.693	Marker1408195	5.53	1	0.529431	0.549235	1.43468	1.55242	0.662654	24.4	0.984	1	0.992
nengye_1186.mqo	3853	7	124.878	Marker1518377	5.53	1	0.50504	0.581846	1.42362	1.55743	0.662486	24.4	1	1	1
nengye_1186.mqo	3854	7	124.878	Marker1363961	5.53	1	0.50504	0.581846	1.42332	1.55784	0.662469	24.4	1	0.999	1
nengye_1186.mqo	3855	7	124.878	Marker1521398	5.54	1	0.50504	0.581392	1.42302	1.55881	0.662285	24.4	1	0.999	0.999
nengye_1186.mqo	77	1	29.403		5.55	1	0.428555	1.04884	0.673412	1.74195	0.661809	24.5	0.951	0.988	0.97
nengye_1186.mqo	76	1	28.403		5.69	1	0.428405	1.03111	0.672381	1.76033	0.657138	25	0.909	0.99	0.95
nengye_1186.mqo	75	1	27.403	Marker60694	5.79	1	0.434266	1.01328	0.670206	1.77217	0.65399	25.4	0.881	1	0.94
nengye_1186.mqo	82	1	30.926	Marker196415	5.84	1	0.438713	1.02796	0.673751	1.7967	0.65217	25.6	0.997	1	0.998
nengye_1186.mqo	83	1	30.926	Marker30070	5.85	1	0.438714	1.02791	0.673751	1.79738	0.651978	25.6	0.997	1	0.999
nengye_1186.mqo	84	1	30.926	Marker143860	5.85	1	0.438714	1.02788	0.673751	1.79804	0.65179	25.6	0.998	1	0.999
nengye_1186.mqo	45	1	15.375		5.87	1	0.429539	1.01633	0.701366	1.82133	0.651368	25.7	0.97	0.951	0.961
nengye_1186.mqo	85	1	30.926	Marker212814	5.86	1	0.438714	1.02786	0.673751	1.79868	0.651603	25.7	0.998	1	0.999
nengye_1186.mqo	86	1	30.926	Marker122301	5.87	1	0.438667	1.0277	0.673797	1.80065	0.651059	25.7	0.999	1	1
nengye_1186.mqo	87	1	30.926	Marker94563	5.87	1	0.438691	1.02778	0.673774	1.80058	0.651059	25.7	1	1	1
nengye_1186.mqo	88	1	30.926	Marker88047	5.87	1	0.438714	1.02786	0.67375	1.8005	0.651059	25.7	1	1	1
nengye_1186.mqo	89	1	30.926	Marker122443	5.87	1	0.438714	1.02786	0.67375	1.8005	0.651059	25.7	1	1	1
nengye_1186.mqo	90	1	30.926	Marker111149	5.87	1	0.438714	1.02786	0.67375	1.8005	0.651059	25.7	1	1	1
nengye_1186.mqo	91	1	30.926	Marker206824	5.87	1	0.438714	1.02786	0.67375	1.8005	0.651059	25.7	1	1	1
nengye_1186.mqo	92	1	30.926	Marker113996	5.87	1	0.438714	1.02786	0.67375	1.8005	0.651059	25.7	1	1	1
nengye_1186.mqo	93	1	30.926	Marker109833	5.87	1	0.438742	1.02786	0.673761	1.8005	0.651062	25.7	1	1	1
nengye_1186.mqo	3856	7	125.572	Marker1445119	5.91	1	0.504933	0.552249	1.40707	1.60712	0.650018	25.8	0.991	1	0.995
nengye_1186.mqo	74	1	26.881		5.96	1	0.435132	1.00371	0.661053	1.79437	0.648403	26	0.872	0.994	0.933
nengye_1186.mqo	46	1	16.375		6.02	1	0.434666	1.02473	0.703303	1.80944	0.646322	26.3	0.988	0.978	0.983
nengye_1186.mqo	47	1	16.836	Marker158231	6.02	1	0.437444	1.02971	0.71052	1.79322	0.646382	26.3	1	0.998	0.999
nengye_1186.mqo	48	1	16.836	Marker75771	6.02	1	0.437447	1.0297	0.710739	1.79304	0.64635	26.3	1	0.999	0.999
nengye_1186.mqo	49	1	16.836	Marker79490	6.02	1	0.437449	1.0297	0.71096	1.79285	0.646319	26.3	1	0.999	1
nengye_1186.mqo	50	1	16.836	Marker62155	6.02	1	0.437452	1.0297	0.711183	1.79266	0.646289	26.3	1	1	1
nengye_1186.mqo	51	1	16.836	Marker135344	6.02	1	0.437455	1.0297	0.711408	1.79247	0.646259	26.3	1	1	1
nengye_1186.mqo	52	1	16.836	Marker145917	6.02	1	0.437455	1.0297	0.711407	1.79247	0.646259	26.3	1	1	1
nengye_1186.mqo	53	1	16.836	Marker27736	6.02	1	0.437423	1.02962	0.711437	1.79255	0.646258	26.3	1	1	1
nengye_1186.mqo	54	1	16.836	Marker203246	6.02	1	0.437331	1.02937	0.711425	1.79286	0.646194	26.3	0.999	1	0.999
nengye_1186.mqo	55	1	16.836	Marker196708	6.03	1	0.43727	1.02921	0.711216	1.79321	0.646095	26.3	0.998	1	0.999
nengye_1186.mqo	73	1	25.881		6.21	1	0.437718	0.990395	0.648594	1.82346	0.639941	27	0.866	0.988	0.927
nengye_1186.mqo	3857	7	126.265	Marker1513992	6.21	1	0.508457	0.524489	1.40709	1.62611	0.640199	27	0.989	1	0.995
nengye_1186.mqo	56	1	17.836		6.29	1	0.433643	1.01558	0.690841	1.82028	0.637652	27.2	0.948	0.99	0.969
nengye_1186.mqo	72	1	24.881		6.36	1	0.441281	0.98512	0.643584	1.83247	0.635109	27.5	0.874	0.99	0.932
nengye_1186.mqo	61	1	20.358	Marker76176	6.39	1	0.457621	1.00961	0.642779	1.809	0.634318	27.6	0.952	1	0.976
nengye_1186.mqo	62	1	20.358	Marker8852	6.39	1	0.45764	1.00963	0.64276	1.80946	0.634296	27.6	0.952	1	0.976
nengye_1186.mqo	71	1	23.881	Marker172397	6.39	1	0.445768	0.988225	0.645793	1.82141	0.634218	27.6	0.896	1	0.948
nengye_1186.mqo	63	1	21.358		6.41	1	0.459356	1.01769	0.629592	1.80085	0.63366	27.7	0.991	0.99	0.99
nengye_1186.mqo	64	1	21.594	Marker50026	6.4	1	0.459739	1.01955	0.627493	1.7975	0.633844	27.7	1	0.989	0.995
nengye_1186.mqo	65	1	21.594	Marker155824	6.4	1	0.459738	1.01955	0.627429	1.79742	0.633855	27.7	1	0.989	0.995
nengye_1186.mqo	66	1	21.594	Marker194749	6.4	1	0.459738	1.01955	0.627366	1.79735	0.633866	27.7	1	0.989	0.995
nengye_1186.mqo	67	1	21.594	Marker123136	6.4	1	0.459737	1.01955	0.627304	1.79727	0.633877	27.7	1	0.989	0.995
nengye_1186.mqo	68	1	21.594	Marker136742	6.4	1	0.459737	1.01955	0.627243	1.79719	0.633888	27.7	1	0.989	0.995
nengye_1186.mqo	57	1	18.836		6.45	1	0.43511	1.00764	0.67328	1.83067	0.632484	27.8	0.925	0.988	0.957
nengye_1186.mqo	70	1	23.594		6.43	1	0.44736	0.990175	0.641363	1.82328	0.633133	27.8	0.905	0.996	0.951
nengye_1186.mqo	59	1	20.358	Marker57250	6.47	1	0.445606	1.0082	0.654655	1.81251	0.631632	27.9	0.941	1	0.97
nengye_1186.mqo	60	1	20.358	Marker1948	6.47	1	0.445701	1.00826	0.654552	1.81245	0.631645	27.9	0.941	1	0.97
nengye_1186.mqo	69	1	22.594		6.47	1	0.453249	1.00186	0.630659	1.81828	0.631732	27.9	0.945	0.989	0.967
nengye_1186.mqo	58	1	19.836		6.49	1	0.44102	1.0063	0.659829	1.82319	0.630974	28	0.928	0.994	0.961
nengye_1186.mqo	3858	7	127.265		6.54	1	0.507199	0.505059	1.40695	1.63097	0.629387	28.2	1	0.982	0.991
nengye_1186.mqo	3859	7	127.275	Marker1449334	6.55	1	0.507189	0.504933	1.40695	1.63088	0.629302	28.2	1	0.982	0.991
nengye_1186.mqo	3860	7	127.275	Marker1450443	6.55	1	0.507175	0.504946	1.40695	1.63088	0.629302	28.2	1	0.983	0.991
nengye_1186.mqo	3861	7	127.275	Marker1386231	6.55	1	0.507161	0.50496	1.40695	1.63088	0.629302	28.2	1	0.983	0.991
nengye_1186.mqo	3862	7	127.666	Marker1399229	6.68	1	0.498572	0.505412	1.42134	1.63096	0.624926	28.7	0.994	1	0.997
nengye_1186.mqo	3863	7	128.666		6.95	1	0.489287	0.502205	1.45605	1.61104	0.616674	29.6	0.989	0.954	0.971
nengye_1186.mqo	3864	7	129.666		7.12	1	0.493358	0.499141	1.48674	1.58509	0.611387	30.2	1	0.935	0.967
nengye_1186.mqo	3865	7	129.672	Marker1516102	7.12	1	0.493424	0.499123	1.4869	1.58493	0.611365	30.2	1	0.935	0.967
nengye_1186.mqo	3866	7	130.672		7.47	1	0.496359	0.480209	1.50287	1.60638	0.60065	31.5	0.989	0.943	0.966
nengye_1186.mqo	3882	7	135.189	Marker1486191	7.52	1	0.486105	0.459919	1.46296	1.63935	0.599155	31.6	0.952	1	0.976
nengye_1186.mqo	3883	7	136.189		7.5	1	0.495762	0.471608	1.45937	1.62218	0.599673	31.6	0.99	0.986	0.988
nengye_1186.mqo	3884	7	136.429	Marker1507778	7.49	1	0.498069	0.474364	1.46178	1.61515	0.599896	31.6	1	0.999	1
nengye_1186.mqo	3885	7	136.429	Marker1366335	7.49	1	0.498069	0.474364	1.462	1.61495	0.599905	31.6	1	1	1
nengye_1186.mqo	3886	7	136.429	Marker1444692	7.49	1	0.498069	0.474364	1.462	1.61495	0.599905	31.6	1	1	1
nengye_1186.mqo	3887	7	136.429	Marker1368952	7.49	1	0.498069	0.474364	1.462	1.61495	0.599905	31.6	1	1	1
nengye_1186.mqo	3888	7	136.429	Marker1465954	7.49	1	0.498069	0.474364	1.462	1.61495	0.599905	31.6	1	1	1
nengye_1186.mqo	3889	7	136.429	Marker1418557	7.49	1	0.498069	0.474364	1.462	1.61495	0.599905	31.6	1	1	1
nengye_1186.mqo	3890	7	136.429	Marker1524924	7.49	1	0.498069	0.474364	1.462	1.61495	0.599905	31.6	1	1	1
nengye_1186.mqo	3891	7	136.429	Marker1432349	7.49	1	0.498069	0.474364	1.462	1.61495	0.599905	31.6	1	1	1
nengye_1186.mqo	3892	7	136.429	Marker1492067	7.49	1	0.498069	0.474364	1.46112	1.61568	0.599853	31.6	1	1	1
nengye_1186.mqo	3880	7	135.189	Marker1419924	7.65	1	0.492301	0.473908	1.47438	1.62536	0.595043	32.1	0.99	1	0.995
nengye_1186.mqo	3881	7	135.189	Marker1436420	7.65	1	0.492325	0.473911	1.47423	1.62536	0.595069	32.1	0.99	1	0.995
nengye_1186.mqo	3933	7	146.166	Marker1471556	7.66	1	0.522041	0.410721	1.32744	1.68865	0.594821	32.1	1	0.958	0.979
nengye_1186.mqo	3934	7	146.166	Marker1474409	7.66	1	0.522052	0.41071	1.32741	1.68869	0.594821	32.1	1	0.958	0.979
nengye_1186.mqo	3935	7	146.166	Marker1458120	7.66	1	0.522063	0.410699	1.32737	1.68872	0.594821	32.1	1	0.957	0.979
nengye_1186.mqo	3936	7	146.166	Marker1391673	7.66	1	0.522074	0.410688	1.32734	1.68876	0.594821	32.1	1	0.957	0.978
nengye_1186.mqo	3937	7	146.166	Marker1469211	7.66	1	0.522086	0.410676	1.3273	1.6888	0.594821	32.1	1	0.956	0.978
nengye_1186.mqo	3867	7	131.672		7.67	1	0.499278	0.477974	1.52413	1.60257	0.594499	32.2	0.994	0.978	0.986
nengye_1186.mqo	3879	7	134.949		7.67	1	0.492578	0.473224	1.47794	1.62541	0.594424	32.2	0.989	0.987	0.988
nengye_1186.mqo	3868	7	132.068	Marker1390541	7.71	1	0.500462	0.481385	1.53321	1.59565	0.59334	32.3	1	1	1
nengye_1186.mqo	3869	7	132.068	Marker1446193	7.71	1	0.500462	0.481385	1.53321	1.59565	0.59334	32.3	1	1	1
nengye_1186.mqo	3870	7	132.068	Marker1469024	7.71	1	0.500462	0.481385	1.53321	1.59565	0.59334	32.3	1	1	1
nengye_1186.mqo	3871	7	132.068	Marker1493992	7.71	1	0.500462	0.481385	1.53321	1.59565	0.59334	32.3	1	1	1
nengye_1186.mqo	3872	7	132.068	Marker1437692	7.71	1	0.500462	0.481385	1.53321	1.59565	0.59334	32.3	1	1	1
nengye_1186.mqo	3873	7	132.068	Marker1514797	7.71	1	0.500462	0.481385	1.53321	1.59565	0.59334	32.3	1	1	1
nengye_1186.mqo	3874	7	132.068	Marker1416214	7.71	1	0.500505	0.481334	1.533	1.59583	0.593335	32.3	1	0.999	1
nengye_1186.mqo	3893	7	137.429		7.71	1	0.498063	0.447913	1.37497	1.65569	0.593207	32.3	0.997	0.997	0.997
nengye_1186.mqo	3894	7	137.504	Marker1358744	7.7	1	0.498069	0.449857	1.36919	1.65395	0.593719	32.3	1	0.999	1
nengye_1186.mqo	3895	7	137.504	Marker1518991	7.7	1	0.498069	0.449857	1.36842	1.65443	0.593633	32.3	1	1	1
nengye_1186.mqo	3896	7	137.504	Marker1413434	7.7	1	0.498069	0.449857	1.36767	1.65491	0.593547	32.3	1	1	1
nengye_1186.mqo	3875	7	133.068		7.73	1	0.494216	0.464816	1.52245	1.62434	0.592648	32.4	0.961	0.968	0.964
nengye_1186.mqo	3876	7	133.949	Marker1516600	7.74	1	0.495163	0.472037	1.48962	1.62545	0.592469	32.4	0.988	1	0.994
nengye_1186.mqo	3877	7	133.949	Marker1470648	7.74	1	0.495139	0.472036	1.48953	1.62545	0.592482	32.4	0.988	1	0.994
nengye_1186.mqo	3878	7	133.949	Marker1505626	7.74	1	0.495115	0.472036	1.48945	1.62545	0.592496	32.4	0.988	1	0.994
nengye_1186.mqo	3932	7	146.091		7.75	1	0.521996	0.40631	1.32763	1.69711	0.592122	32.4	0.997	0.961	0.979
nengye_1186.mqo	3897	7	138.504		7.77	1	0.530113	0.393627	1.3677	1.65502	0.591586	32.5	1	0.969	0.985
nengye_1186.mqo	3898	7	139.153	Marker1478058	7.83	1	0.543997	0.360162	1.36767	1.65492	0.58958	32.7	1	1	1
nengye_1186.mqo	3899	7	139.153	Marker1502526	7.83	1	0.543999	0.360165	1.36767	1.65492	0.58958	32.7	1	1	1
nengye_1186.mqo	3900	7	139.153	Marker1358991	7.83	1	0.544	0.360167	1.36767	1.65491	0.58958	32.7	1	1	1
nengye_1186.mqo	3901	7	139.153	Marker1446389	7.83	1	0.544044	0.360214	1.36767	1.65491	0.589584	32.7	1	0.999	1
nengye_1186.mqo	3902	7	140.153		8.12	1	0.533076	0.372338	1.416	1.65501	0.581108	33.7	0.99	0.98	0.985
nengye_1186.mqo	3903	7	140.778	Marker1491206	8.19	1	0.533097	0.3854	1.42794	1.65491	0.578923	33.9	1	1	1
nengye_1186.mqo	3904	7	140.778	Marker1424662	8.19	1	0.533097	0.3854	1.42794	1.65491	0.578923	33.9	1	1	1
nengye_1186.mqo	3905	7	140.778	Marker1511980	8.2	1	0.533097	0.3854	1.42708	1.65573	0.57885	34	1	0.999	1
nengye_1186.mqo	3906	7	140.778	Marker1403146	8.2	1	0.533097	0.3854	1.42623	1.65654	0.578777	34	1	0.999	0.999
nengye_1186.mqo	3914	7	142.391	Marker1468307	8.28	1	0.514065	0.4149	1.39517	1.69205	0.576469	34.2	1	1	1
nengye_1186.mqo	3915	7	142.391	Marker1456828	8.28	1	0.514065	0.4149	1.39458	1.69277	0.5764	34.2	1	0.999	1
nengye_1186.mqo	3910	7	141.853	Marker1457878	8.29	1	0.522297	0.407853	1.39517	1.69205	0.576005	34.3	1	1	1
nengye_1186.mqo	3911	7	141.853	Marker1495317	8.29	1	0.522298	0.407854	1.39517	1.69205	0.576005	34.3	1	1	1
nengye_1186.mqo	3912	7	141.853	Marker1519898	8.29	1	0.522213	0.407729	1.39525	1.69217	0.576005	34.3	1	1	1
nengye_1186.mqo	3913	7	141.853	Marker1433283	8.29	1	0.5223	0.407857	1.39517	1.69205	0.576005	34.3	1	1	1
nengye_1186.mqo	3907	7	141.316	Marker1416502	8.33	1	0.53307	0.385359	1.39519	1.69209	0.574869	34.4	1	1	1
nengye_1186.mqo	3908	7	141.316	Marker1423815	8.33	1	0.53307	0.385359	1.39519	1.69209	0.574869	34.4	1	1	1
nengye_1186.mqo	3909	7	141.316	Marker1444079	8.33	1	0.53307	0.385359	1.39519	1.69209	0.574869	34.4	1	1	1
nengye_1186.mqo	3916	7	142.929	Marker1368549	8.38	1	0.514064	0.414899	1.38016	1.71976	0.573416	34.6	1	1	1
nengye_1186.mqo	3917	7	142.929	Marker1376178	8.38	1	0.514065	0.4149	1.38016	1.71976	0.573416	34.6	1	1	1
nengye_1186.mqo	3918	7	142.929	Marker1474078	8.39	1	0.514184	0.414745	1.37992	1.72007	0.573375	34.6	1	0.999	1
nengye_1186.mqo	3919	7	142.929	Marker1404699	8.39	1	0.514304	0.41459	1.37969	1.72038	0.573335	34.6	1	0.999	0.999
nengye_1186.mqo	3920	7	142.929	Marker1370647	8.39	1	0.514423	0.414435	1.37945	1.72069	0.573295	34.6	1	0.998	0.999
nengye_1186.mqo	3991	7	157.015	Marker1417979	8.39	1	0.404553	0.468577	1.43263	1.62919	0.573279	34.6	1	0.88	0.94
nengye_1186.mqo	3992	7	157.015	Marker1514337	8.39	1	0.404559	0.46857	1.43265	1.62917	0.573279	34.6	1	0.88	0.94
nengye_1186.mqo	3993	7	157.015	Marker1375670	8.39	1	0.404565	0.468564	1.43267	1.62915	0.573279	34.6	1	0.88	0.94
nengye_1186.mqo	3994	7	157.015	Marker1482655	8.39	1	0.404572	0.468558	1.43269	1.62913	0.573279	34.6	1	0.881	0.94
nengye_1186.mqo	3995	7	157.015	Marker1425859	8.39	1	0.404578	0.468551	1.43271	1.62911	0.573279	34.6	1	0.881	0.941
nengye_1186.mqo	3996	7	157.015	Marker1471505	8.39	1	0.404585	0.468545	1.43273	1.62909	0.573279	34.6	1	0.882	0.941
nengye_1186.mqo	3997	7	158.015		8.39	1	0.39482	0.456202	1.44507	1.63886	0.573279	34.6	0.961	0.918	0.939
nengye_1186.mqo	3998	7	159.015		8.39	1	0.384806	0.443662	1.45761	1.64887	0.573279	34.6	0.923	0.955	0.939
nengye_1186.mqo	3999	7	160.015		8.39	1	0.374539	0.430919	1.47035	1.65914	0.573279	34.6	0.887	0.994	0.94
nengye_1186.mqo	4000	7	160.167	Marker1477254	8.39	1	0.372956	0.428964	1.47231	1.66072	0.573279	34.6	0.882	1	0.941
nengye_1186.mqo	4001	7	160.167	Marker1517577	8.39	1	0.372847	0.428841	1.47242	1.66084	0.573279	34.6	0.881	1	0.941
nengye_1186.mqo	4002	7	160.167	Marker1447349	8.39	1	0.372737	0.428718	1.47253	1.66097	0.573279	34.6	0.881	1	0.94
nengye_1186.mqo	4003	7	160.167	Marker1432899	8.39	1	0.372627	0.428595	1.47264	1.66109	0.573279	34.6	0.88	1	0.94
nengye_1186.mqo	4004	7	160.167	Marker1484898	8.39	1	0.372517	0.428471	1.47275	1.66121	0.573279	34.6	0.88	1	0.94
nengye_1186.mqo	3926	7	145.091	Marker1521642	8.46	1	0.520857	0.404272	1.33129	1.75685	0.571164	34.8	1	1	1
nengye_1186.mqo	3927	7	145.091	Marker1464379	8.46	1	0.520857	0.404273	1.33129	1.75685	0.571164	34.8	1	1	1
nengye_1186.mqo	3928	7	145.091	Marker1440177	8.46	1	0.520857	0.404273	1.33129	1.75685	0.571164	34.8	1	1	1
nengye_1186.mqo	3929	7	145.091	Marker1446123	8.46	1	0.520857	0.403787	1.33129	1.75677	0.571209	34.8	1	1	1
nengye_1186.mqo	3930	7	145.091	Marker1490949	8.46	1	0.520856	0.403781	1.33129	1.75677	0.571209	34.8	1	1	1
nengye_1186.mqo	3931	7	145.091	Marker1398458	8.46	1	0.520855	0.403299	1.33129	1.75668	0.571257	34.8	0.999	1	1
nengye_1186.mqo	3922	7	144.553	Marker1418840	8.48	1	0.523327	0.395141	1.33169	1.75685	0.570738	34.9	1	1	1
nengye_1186.mqo	3923	7	144.553	Marker1514747	8.47	1	0.523448	0.395143	1.33129	1.75685	0.570801	34.9	1	1	1
nengye_1186.mqo	3924	7	144.553	Marker1509790	8.47	1	0.523481	0.395207	1.33129	1.75685	0.570804	34.9	1	0.999	1
nengye_1186.mqo	3925	7	144.553	Marker1418659	8.47	1	0.523512	0.395274	1.33129	1.75685	0.570808	34.9	1	0.999	0.999
nengye_1186.mqo	3921	7	143.929		8.51	1	0.513988	0.400992	1.35423	1.74707	0.569724	35	0.99	0.98	0.985
nengye_1186.mqo	3966	7	153.717	Marker1506932	8.58	1	0.488516	0.384917	1.36497	1.69727	0.56776	35.2	1	0.921	0.961
nengye_1186.mqo	3967	7	153.717	Marker1475373	8.58	1	0.488506	0.384928	1.365	1.69724	0.56776	35.2	1	0.922	0.961
nengye_1186.mqo	3968	7	153.717	Marker1514175	8.58	1	0.488495	0.384938	1.36504	1.69721	0.56776	35.2	1	0.922	0.961
nengye_1186.mqo	3969	7	153.717	Marker1462184	8.58	1	0.488485	0.384948	1.36507	1.69717	0.56776	35.2	1	0.922	0.961
nengye_1186.mqo	3970	7	153.717	Marker1367032	8.58	1	0.488475	0.384959	1.3651	1.69714	0.56776	35.2	1	0.923	0.961
nengye_1186.mqo	3971	7	153.717	Marker1424563	8.58	1	0.488464	0.384969	1.36514	1.69711	0.56776	35.2	1	0.923	0.962
nengye_1186.mqo	3978	7	157.015	Marker1478709	8.88	1	0.452049	0.409101	1.33044	1.73629	0.559076	36.2	1	0.949	0.975
nengye_1186.mqo	3979	7	157.015	Marker1403874	8.88	1	0.452054	0.409096	1.3304	1.73633	0.559076	36.2	1	0.949	0.975
nengye_1186.mqo	3980	7	157.015	Marker1439662	8.88	1	0.452058	0.409092	1.33036	1.73637	0.559076	36.2	1	0.949	0.974
nengye_1186.mqo	3981	7	157.015	Marker1496075	8.88	1	0.452062	0.409088	1.33032	1.73641	0.559076	36.2	1	0.948	0.974
nengye_1186.mqo	3982	7	157.015	Marker1429721	8.88	1	0.452067	0.409083	1.33028	1.73645	0.559076	36.2	1	0.948	0.974
nengye_1186.mqo	3972	7	154.717		8.94	1	0.463932	0.378343	1.37558	1.71908	0.557605	36.4	0.972	0.961	0.966
nengye_1186.mqo	3977	7	156.719		8.96	1	0.450052	0.4017	1.34141	1.73648	0.556968	36.5	0.989	0.961	0.975
nengye_1186.mqo	3958	7	151.468		8.99	1	-0.116032	0.981763	1.1672	2	0.556026	36.6	0.978	0	0.489
nengye_1186.mqo	3973	7	155.717		9.07	1	0.450428	0.384145	1.37012	1.72997	0.553888	36.8	0.968	1	0.984
nengye_1186.mqo	3974	7	155.719	Marker1477561	9.07	1	0.450413	0.384169	1.37009	1.72998	0.553887	36.8	0.968	1	0.984
nengye_1186.mqo	3975	7	155.719	Marker1362513	9.07	1	0.450346	0.384284	1.36992	1.73006	0.553884	36.8	0.969	1	0.984
nengye_1186.mqo	3976	7	155.719	Marker1518637	9.07	1	0.45028	0.3844	1.36975	1.73014	0.553882	36.8	0.969	1	0.984
nengye_1188.mqo	3902	7	140.153		5.12	1	0.745516	0.632248	1.12911	1.539	0.429846	22.8	0.99	0.98	0.985
nengye_1188.mqo	3916	7	142.929	Marker1368549	5.12	1	0.707703	0.687746	1.17395	1.55157	0.429834	22.8	1	1	1
nengye_1188.mqo	3917	7	142.929	Marker1376178	5.12	1	0.707703	0.687747	1.17395	1.55157	0.429834	22.8	1	1	1
nengye_1188.mqo	3918	7	142.929	Marker1474078	5.12	1	0.707845	0.687533	1.17371	1.5519	0.429794	22.8	1	0.999	1
nengye_1188.mqo	3919	7	142.929	Marker1404699	5.12	1	0.707988	0.687319	1.17347	1.55222	0.429754	22.8	1	0.999	0.999
nengye_1188.mqo	3920	7	142.929	Marker1370647	5.12	1	0.70813	0.687105	1.17323	1.55255	0.429714	22.8	1	0.998	0.999
nengye_1188.mqo	3903	7	140.778	Marker1491206	5.21	1	0.736929	0.642447	1.14665	1.53891	0.427797	23.2	1	1	1
nengye_1188.mqo	3904	7	140.778	Marker1424662	5.21	1	0.736929	0.642447	1.14665	1.53891	0.427797	23.2	1	1	1
nengye_1188.mqo	3905	7	140.778	Marker1511980	5.22	1	0.736929	0.642447	1.14589	1.53978	0.427685	23.2	1	0.999	1
nengye_1188.mqo	3906	7	140.778	Marker1403146	5.22	1	0.736929	0.642447	1.14514	1.54064	0.427573	23.2	1	0.999	0.999
nengye_1188.mqo	3915	7	142.391	Marker1456828	5.38	1	0.707703	0.687747	1.1285	1.57196	0.424105	23.8	1	0.999	1
nengye_1188.mqo	3910	7	141.853	Marker1457878	5.39	1	0.717826	0.674232	1.12806	1.57196	0.423823	23.9	1	1	1
nengye_1188.mqo	3911	7	141.853	Marker1495317	5.39	1	0.717826	0.674233	1.12806	1.57196	0.423823	23.9	1	1	1
nengye_1188.mqo	3912	7	141.853	Marker1519898	5.39	1	0.717786	0.674145	1.1281	1.57204	0.423823	23.9	1	1	1
nengye_1188.mqo	3913	7	141.853	Marker1433283	5.39	1	0.717827	0.674235	1.12806	1.57195	0.423823	23.9	1	1	1
nengye_1188.mqo	3914	7	142.391	Marker1468307	5.39	1	0.707703	0.687747	1.12806	1.57195	0.424028	23.9	1	1	1
nengye_1188.mqo	3921	7	143.929		5.41	1	0.708014	0.666445	1.16517	1.57952	0.42355	23.9	0.99	0.98	0.985
nengye_1188.mqo	3978	7	157.015	Marker1478709	5.43	1	0.704381	0.662916	1.09753	1.59301	0.422979	24	1	0.949	0.975
nengye_1188.mqo	3979	7	157.015	Marker1403874	5.43	1	0.704385	0.662912	1.09748	1.59306	0.422979	24	1	0.949	0.975
nengye_1188.mqo	3980	7	157.015	Marker1439662	5.43	1	0.704389	0.662908	1.09743	1.5931	0.422979	24	1	0.949	0.974
nengye_1188.mqo	3981	7	157.015	Marker1496075	5.43	1	0.704393	0.662904	1.09738	1.59315	0.422979	24	1	0.948	0.974
nengye_1188.mqo	3982	7	157.015	Marker1429721	5.43	1	0.704397	0.6629	1.09733	1.5932	0.422979	24	1	0.948	0.974
nengye_1188.mqo	3907	7	141.316	Marker1416502	5.44	1	0.736917	0.642417	1.12807	1.57198	0.422889	24.1	1	1	1
nengye_1188.mqo	3908	7	141.316	Marker1423815	5.44	1	0.736917	0.642417	1.12807	1.57198	0.422889	24.1	1	1	1
nengye_1188.mqo	3909	7	141.316	Marker1444079	5.44	1	0.736917	0.642417	1.12807	1.57198	0.422889	24.1	1	1	1
nengye_1188.mqo	3958	7	151.468		5.49	1	-0.65412	1.97169	1.81179	1	0.421804	24.3	0.978	0	0.489
nengye_1188.mqo	3922	7	144.553	Marker1418840	5.53	1	0.713426	0.654996	1.15968	1.58935	0.421042	24.4	1	1	1
nengye_1188.mqo	3923	7	144.553	Marker1514747	5.53	1	0.713407	0.654997	1.15957	1.58935	0.421036	24.4	1	1	1
nengye_1188.mqo	3924	7	144.553	Marker1509790	5.53	1	0.713414	0.655037	1.15957	1.58935	0.421038	24.4	1	0.999	1
nengye_1188.mqo	3925	7	144.553	Marker1418659	5.53	1	0.71342	0.655078	1.15957	1.58935	0.421039	24.4	1	0.999	0.999
nengye_1188.mqo	3926	7	145.091	Marker1521642	5.52	1	0.711778	0.659724	1.15957	1.58935	0.421126	24.4	1	1	1
nengye_1188.mqo	3927	7	145.091	Marker1464379	5.52	1	0.711779	0.659724	1.15957	1.58935	0.421126	24.4	1	1	1
nengye_1188.mqo	3928	7	145.091	Marker1440177	5.52	1	0.711779	0.659724	1.15957	1.58935	0.421126	24.4	1	1	1
nengye_1188.mqo	3929	7	145.091	Marker1446123	5.52	1	0.711779	0.659474	1.15957	1.58921	0.421185	24.4	1	1	1
nengye_1188.mqo	3930	7	145.091	Marker1490949	5.52	1	0.711778	0.65947	1.15957	1.5892	0.421185	24.4	1	1	1
nengye_1188.mqo	3931	7	145.091	Marker1398458	5.52	1	0.711778	0.659223	1.15957	1.58905	0.421246	24.4	0.999	1	1
nengye_1188.mqo	3977	7	156.719		5.59	1	0.699192	0.654097	1.10889	1.596	0.419719	24.6	0.989	0.961	0.975
nengye_1188.mqo	3975	7	155.719	Marker1362513	6.07	1	0.684538	0.628947	1.14487	1.60132	0.409581	26.4	0.969	1	0.984
nengye_1188.mqo	3976	7	155.719	Marker1518637	6.07	1	0.68465	0.62916	1.14459	1.60126	0.409672	26.4	0.969	1	0.984
nengye_1188.mqo	3973	7	155.717		6.08	1	0.684405	0.628691	1.1452	1.6014	0.409472	26.5	0.968	1	0.984
nengye_1188.mqo	3974	7	155.719	Marker1477561	6.07	1	0.684426	0.628735	1.14516	1.60138	0.40949	26.5	0.968	1	0.984
nengye_1188.mqo	3972	7	154.717		6.46	1	0.677228	0.611345	1.16548	1.60711	0.401543	27.9	0.972	0.961	0.966
nengye_1188.mqo	3966	7	153.717	Marker1506932	6.72	1	0.677147	0.603194	1.17758	1.60403	0.396248	28.8	1	0.921	0.961
nengye_1188.mqo	3967	7	153.717	Marker1475373	6.72	1	0.67714	0.603201	1.17762	1.60399	0.396248	28.8	1	0.922	0.961
nengye_1188.mqo	3968	7	153.717	Marker1514175	6.72	1	0.677132	0.603209	1.17766	1.60394	0.396248	28.8	1	0.922	0.961
nengye_1188.mqo	3969	7	153.717	Marker1462184	6.72	1	0.677125	0.603216	1.17771	1.6039	0.396248	28.8	1	0.922	0.961
nengye_1188.mqo	3970	7	153.717	Marker1367032	6.72	1	0.677117	0.603223	1.17775	1.60386	0.396248	28.8	1	0.923	0.961
nengye_1188.mqo	3971	7	153.717	Marker1424563	6.72	1	0.67711	0.603231	1.17779	1.60382	0.396248	28.8	1	0.923	0.962
nengye_1197.mqo	4014	8	2.075		5.51	1	0.188574	1.49831	0.457028	1.28569	0.906858	24.3	0.954	0.997	0.975
nengye_1197.mqo	4015	8	2.151	Marker789570	5.54	1	0.188827	1.49812	0.453285	1.28732	0.905221	24.5	0.957	1	0.978
nengye_1197.mqo	4016	8	2.151	Marker788178	5.54	1	0.188853	1.4981	0.453259	1.28735	0.905221	24.5	0.957	1	0.978
nengye_1197.mqo	4017	8	3.151		5.63	1	0.191333	1.49615	0.433799	1.30932	0.901211	24.8	0.996	0.978	0.987
nengye_1197.mqo	4018	8	3.25	Marker676894	5.63	1	0.191572	1.49597	0.433435	1.30965	0.901181	24.8	1	0.978	0.989
nengye_1197.mqo	4019	8	3.25	Marker794512	5.63	1	0.191572	1.49597	0.433438	1.30965	0.901182	24.8	1	0.978	0.989
nengye_1197.mqo	4020	8	4.25		5.72	1	0.191704	1.56622	0.448359	1.23869	0.897071	25.1	0.997	0.997	0.997
nengye_1197.mqo	4021	8	4.325	Marker797069	5.72	1	0.191728	1.5706	0.450385	1.23357	0.896886	25.2	1	1	1
nengye_1197.mqo	4022	8	4.325	Marker796363	5.73	1	0.191726	1.5706	0.449803	1.23388	0.896761	25.2	1	1	1
nengye_1197.mqo	4023	8	4.325	Marker759814	5.73	1	0.191725	1.5706	0.449227	1.23419	0.896638	25.2	1	0.999	1
nengye_1197.mqo	4024	8	5.296	Marker661082	6.06	1	0.191638	1.62861	0.42169	1.1752	0.881578	26.4	0.972	1	0.986
nengye_1197.mqo	4121	8	44.514		6.43	1	-0.868657	2.95135	1.47694	-1.28104e-18	0.86529	27.8	0	0.981	0.49
nengye_1197.mqo	4025	8	6.296		6.96	1	0.150804	1.72836	0.396753	1.14352	0.842319	29.7	0.957	0.967	0.962
nengye_1197.mqo	4026	8	7.296		7.79	1	0.125785	1.79995	0.379621	1.10962	0.808061	32.6	0.957	0.956	0.956
nengye_1197.mqo	4035	8	10.959	Marker645317	8.27	1	0.143642	1.75476	0.299203	1.06059	0.788285	34.2	0.998	1	0.999
nengye_1197.mqo	4036	8	10.959	Marker811622	8.27	1	0.143642	1.75476	0.299203	1.06059	0.788285	34.2	0.998	1	0.999
nengye_1197.mqo	4027	8	8.296		8.42	1	0.120895	1.83531	0.369864	1.0789	0.782481	34.7	0.971	0.967	0.969
nengye_1197.mqo	4034	8	10.31		8.72	1	0.122205	1.80285	0.311711	1.07351	0.770654	35.7	0.999	0.969	0.984
nengye_1197.mqo	4028	8	9.296		8.8	1	0.136575	1.83467	0.366796	1.05359	0.767549	35.9	0.999	0.999	0.999
nengye_1197.mqo	4029	8	9.31	Marker769411	8.81	1	0.136929	1.83444	0.366797	1.05328	0.767417	36	1	1	1
nengye_1197.mqo	4030	8	9.31	Marker788700	8.8	1	0.137182	1.83418	0.3668	1.05327	0.767437	36	1	1	1
nengye_1197.mqo	4031	8	9.31	Marker685294	8.8	1	0.137182	1.83418	0.3668	1.05327	0.767437	36	1	1	1
nengye_1197.mqo	4032	8	9.31	Marker751043	8.8	1	0.137182	1.83418	0.3668	1.05327	0.767437	36	1	1	1
nengye_1197.mqo	4033	8	9.31	Marker758297	8.81	1	0.136755	1.83414	0.366094	1.0537	0.767328	36	1	0.999	1
nengye_1197.mqo	4109	8	39.803		8.92	1	0.472197	-128	0	131.141	0.762804	36.3	0	0.99	0.495
nengye_1197.mqo	4037	8	11.959		9.42	1	0.0603692	1.77773	0.2453	1.11227	0.743807	37.9	0.998	0.951	0.974
nengye_1197.mqo	4038	8	12.959		10.19	1	0.0151245	1.76389	0.209311	1.14687	0.715621	40.3	0.999	0.956	0.977
nengye_1197.mqo	4096	8	36.739		10.39	1	311.523	-3.21539	-311.14	6.43078	0.708239	40.9	0	0.987	0.493
nengye_1197.mqo	4039	8	13.771	Marker731837	10.41	1	0.0110518	1.7264	0.196523	1.15925	0.707462	41	1	1	1
nengye_1197.mqo	4040	8	13.771	Marker730477	10.41	1	0.0110526	1.7264	0.196522	1.15925	0.707462	41	1	1	1
nengye_1197.mqo	4041	8	13.771	Marker651515	10.41	1	0.0110526	1.7264	0.196522	1.15925	0.707462	41	1	1	1
nengye_1197.mqo	4042	8	13.771	Marker657497	10.41	1	0.0110525	1.7264	0.196522	1.15925	0.707462	41	1	1	1
nengye_1197.mqo	4043	8	14.308	Marker796266	10.84	1	0.0110526	1.7264	0.188333	1.20965	0.692459	42.2	1	1	1
nengye_1197.mqo	4044	8	14.308	Marker740273	10.86	1	0.0110491	1.7264	0.186765	1.2115	0.691724	42.3	1	0.999	1
nengye_1197.mqo	4045	8	15.308		13.17	1	0.0105489	1.72664	0.0532179	1.37834	0.615426	48.6	0.989	0.968	0.979
nengye_1197.mqo	4046	8	16.308		15.32	1	0.0115993	1.72646	0.000135373	1.46801	0.55184	53.9	0.991	0.997	0.994
nengye_1197.mqo	4047	8	16.363	Marker723122	15.42	1	0.0116276	1.72644	-8.78913e-05	1.47005	0.549166	54.2	0.991	1	0.996
nengye_1197.mqo	4072	8	22.678		15.68	1	-0.0101669	1.68845	0.000383802	1.53335	0.54193	54.8	0.832	0.995	0.913
nengye_1197.mqo	4048	8	17.033	Marker799677	16.33	1	0.0116667	1.7264	-4.75132e-06	1.54009	0.524286	56.2	1	1	1
nengye_1197.mqo	4049	8	17.033	Marker700081	16.33	1	0.0116667	1.7264	-3.17832e-06	1.54009	0.524286	56.2	1	1	1
nengye_1197.mqo	4050	8	17.033	Marker808481	16.33	1	0.0116667	1.7264	-1.59454e-06	1.54009	0.524286	56.2	1	1	1
nengye_1197.mqo	4051	8	17.033	Marker814914	16.33	1	0.0116667	1.7264	0	1.5401	0.524286	56.2	1	1	1
nengye_1197.mqo	4055	8	18.108	Marker669021	16.33	1	0.0116667	1.7264	0	1.5401	0.524286	56.2	1	1	1
nengye_1197.mqo	4056	8	18.108	Marker717302	16.33	1	0.0116667	1.7264	0	1.5401	0.524286	56.2	1	1	1
nengye_1197.mqo	4057	8	18.108	Marker673919	16.33	1	0.0116667	1.7264	-2.3338e-10	1.5401	0.524286	56.2	1	1	1
nengye_1197.mqo	4058	8	18.108	Marker631510	16.33	1	0.0116667	1.7264	-2.3338e-10	1.5401	0.524286	56.2	1	1	1
nengye_1197.mqo	4059	8	18.108	Marker774674	16.33	1	0.0116667	1.7264	0	1.5401	0.524286	56.2	1	1	1
nengye_1197.mqo	4060	8	18.108	Marker787846	16.33	1	0.0116667	1.7264	-1.1669e-10	1.5401	0.524286	56.2	1	1	1
nengye_1197.mqo	4061	8	18.108	Marker770382	16.33	1	0.0116666	1.7264	-1.5404e-08	1.5401	0.524286	56.2	1	1	1
nengye_1197.mqo	4062	8	18.108	Marker718979	16.33	1	0.0116667	1.7264	-1.1669e-10	1.5401	0.524286	56.2	1	1	1
nengye_1197.mqo	4063	8	18.108	Marker759864	16.35	1	0.0110605	1.72727	-2.418e-06	1.5401	0.523876	56.3	1	1	1
nengye_1197.mqo	4071	8	21.678		16.8	1	-0.0446695	1.75507	0.00123687	1.53271	0.512086	57.3	0.866	0.979	0.922
nengye_1197.mqo	4064	8	19.108		17.48	1	-0.0112151	1.79136	2.25964e-05	1.53767	0.494772	58.7	0.961	0.99	0.975
nengye_1197.mqo	4070	8	20.678		17.5	1	-0.0362963	1.79396	0.000603398	1.53381	0.494352	58.7	0.901	0.981	0.941
nengye_1197.mqo	4052	8	17.57	Marker730278	17.66	1	0.011053	1.79834	-3.31192e-07	1.54009	0.490171	59.1	1	1	1
nengye_1197.mqo	4053	8	17.57	Marker801602	17.66	1	0.011053	1.79834	-3.31314e-07	1.54009	0.490171	59.1	1	1	1
nengye_1197.mqo	4054	8	17.57	Marker771856	17.66	1	0.011053	1.79834	-3.31214e-07	1.54009	0.490171	59.1	1	1	1
nengye_1197.mqo	4065	8	19.678	Marker764936	17.66	1	0.0112289	1.80245	-0.000176279	1.53598	0.490171	59.1	0.939	1	0.97
nengye_1197.mqo	4066	8	19.678	Marker706679	17.66	1	0.0112301	1.80248	-0.00017742	1.53595	0.490171	59.1	0.939	1	0.969
nengye_1197.mqo	4067	8	19.678	Marker791757	17.66	1	0.0112312	1.80251	-0.000178561	1.53592	0.490171	59.1	0.938	1	0.969
nengye_1197.mqo	4068	8	19.678	Marker741580	17.66	1	0.0112323	1.80253	-0.000179702	1.5359	0.490171	59.1	0.938	1	0.969
nengye_1197.mqo	4069	8	19.678	Marker747973	17.66	1	0.0112335	1.80256	-0.000180844	1.53587	0.490171	59.1	0.938	1	0.969
nengye_1198.mqo	4024	8	5.296	Marker661082	5.09	1	0.207957	1.87674	0.437689	1.30648	1.45531	22.7	0.972	1	0.986
nengye_1198.mqo	4109	8	39.803		5.52	1	0.636192	-256	0	259.377	1.42409	24.4	0	0.99	0.495
nengye_1198.mqo	4025	8	6.296		6.1	1	0.149043	2.03445	0.410706	1.2402	1.38327	26.5	0.957	0.967	0.962
nengye_1198.mqo	4096	8	36.739		6.91	1	387.639	-3.51228	-387.143	7.02456	1.32742	29.5	0	0.987	0.493
nengye_1198.mqo	4026	8	7.296		7.13	1	0.107875	2.15785	0.393076	1.17059	1.3129	30.3	0.957	0.956	0.956
nengye_1198.mqo	4027	8	8.296		8.06	1	0.0914248	2.23215	0.383242	1.10847	1.25216	33.5	0.971	0.967	0.969
nengye_1198.mqo	4035	8	10.959	Marker645317	8.62	1	0.106935	2.15666	0.245282	1.13081	1.21772	35.3	0.998	1	0.999
nengye_1198.mqo	4036	8	10.959	Marker811622	8.62	1	0.106935	2.15666	0.245282	1.13081	1.21772	35.3	0.998	1	0.999
nengye_1198.mqo	4028	8	9.296		8.79	1	0.101587	2.25444	0.379619	1.05971	1.20694	35.9	0.999	0.999	0.999
nengye_1198.mqo	4029	8	9.31	Marker769411	8.8	1	0.101907	2.25441	0.379607	1.05913	1.20643	35.9	1	1	1
nengye_1198.mqo	4030	8	9.31	Marker788700	8.8	1	0.102138	2.25418	0.3796	1.05914	1.20638	35.9	1	1	1
nengye_1198.mqo	4031	8	9.31	Marker685294	8.8	1	0.102138	2.25418	0.3796	1.05914	1.20638	35.9	1	1	1
nengye_1198.mqo	4032	8	9.31	Marker751043	8.8	1	0.102138	2.25418	0.3796	1.05914	1.20638	35.9	1	1	1
nengye_1198.mqo	4033	8	9.31	Marker758297	8.8	1	0.101576	2.25416	0.378527	1.05998	1.20614	36	1	0.999	1
nengye_1198.mqo	4034	8	10.31		8.9	1	0.0810666	2.21649	0.283709	1.12141	1.20011	36.3	0.999	0.969	0.984
nengye_1198.mqo	4037	8	11.959		9.26	1	0.0246905	2.16561	0.195378	1.17866	1.17867	37.4	0.998	0.951	0.974
nengye_1198.mqo	4039	8	13.771	Marker731837	9.27	1	0.00636773	2.06873	0.160435	1.21254	1.17815	37.4	1	1	1
nengye_1198.mqo	4040	8	13.771	Marker730477	9.27	1	0.00636842	2.06872	0.160435	1.21254	1.17815	37.4	1	1	1
nengye_1198.mqo	4041	8	13.771	Marker651515	9.27	1	0.0063684	2.06872	0.160435	1.21254	1.17815	37.4	1	1	1
nengye_1198.mqo	4042	8	13.771	Marker657497	9.27	1	0.00636834	2.06872	0.160435	1.21254	1.17815	37.4	1	1	1
nengye_1198.mqo	4038	8	12.959		9.46	1	-0.00767052	2.12904	0.166215	1.20678	1.16666	38.1	0.999	0.956	0.977
nengye_1198.mqo	4043	8	14.308	Marker796266	9.55	1	0.00636842	2.06872	0.15375	1.26526	1.16157	38.3	1	1	1
nengye_1198.mqo	4044	8	14.308	Marker740273	9.56	1	0.00636418	2.06873	0.152301	1.26701	1.16085	38.4	1	0.999	1
nengye_1198.mqo	4045	8	15.308		10.81	1	0.00591772	2.06906	0.0342092	1.41907	1.08977	42.1	0.989	0.968	0.979
nengye_1198.mqo	4072	8	22.678		11.72	1	-0.0125962	2.03194	0.000494541	1.53989	1.04052	44.7	0.832	0.995	0.913
nengye_1198.mqo	4046	8	16.308		11.78	1	0.00668081	2.06883	-0.000760804	1.48943	1.0373	44.9	0.991	0.997	0.994
nengye_1198.mqo	4047	8	16.363	Marker723122	11.82	1	0.0066997	2.06881	-5.06421e-05	1.49042	1.03533	45	0.991	1	0.996
nengye_1198.mqo	4048	8	17.033	Marker799677	12.32	1	0.00672223	2.06873	-2.73766e-06	1.56147	1.00976	46.4	1	1	1
nengye_1198.mqo	4049	8	17.033	Marker700081	12.32	1	0.00672224	2.06873	-1.83132e-06	1.56147	1.00976	46.4	1	1	1
nengye_1198.mqo	4050	8	17.033	Marker808481	12.32	1	0.00672224	2.06872	-9.18759e-07	1.56148	1.00976	46.4	1	1	1
nengye_1198.mqo	4051	8	17.033	Marker814914	12.32	1	0.00672222	2.06872	0	1.56148	1.00976	46.4	1	1	1
nengye_1198.mqo	4055	8	18.108	Marker669021	12.32	1	0.00672222	2.06872	0	1.56148	1.00976	46.4	1	1	1
nengye_1198.mqo	4056	8	18.108	Marker717302	12.32	1	0.00672222	2.06872	0	1.56148	1.00976	46.4	1	1	1
nengye_1198.mqo	4057	8	18.108	Marker673919	12.32	1	0.00672222	2.06872	-1.34471e-10	1.56148	1.00976	46.4	1	1	1
nengye_1198.mqo	4058	8	18.108	Marker631510	12.32	1	0.00672222	2.06872	-1.34471e-10	1.56148	1.00976	46.4	1	1	1
nengye_1198.mqo	4059	8	18.108	Marker774674	12.32	1	0.00672222	2.06872	0	1.56148	1.00976	46.4	1	1	1
nengye_1198.mqo	4060	8	18.108	Marker787846	12.32	1	0.00672222	2.06872	-6.72357e-11	1.56148	1.00976	46.4	1	1	1
nengye_1198.mqo	4061	8	18.108	Marker770382	12.32	1	0.0067222	2.06872	-1.56179e-08	1.56148	1.00976	46.4	1	1	1
nengye_1198.mqo	4062	8	18.108	Marker718979	12.32	1	0.00672222	2.06872	-6.72357e-11	1.56148	1.00976	46.4	1	1	1
nengye_1198.mqo	4063	8	18.108	Marker759864	12.33	1	0.00599586	2.06977	-2.45157e-06	1.56148	1.00916	46.4	1	1	1
nengye_1198.mqo	4071	8	21.678		12.59	1	-0.0563411	2.11032	0.00165282	1.54205	0.995936	47.1	0.866	0.979	0.922
nengye_1198.mqo	4064	8	19.108		13.17	1	-0.0206087	2.14949	0.000115286	1.55569	0.967299	48.6	0.961	0.99	0.975
nengye_1198.mqo	4070	8	20.678		13.14	1	-0.0485788	2.15564	0.000919129	1.54632	0.968592	48.6	0.901	0.981	0.941
nengye_1198.mqo	4052	8	17.57	Marker730278	13.3	1	0.00636861	2.15494	-1.9083e-07	1.56146	0.960768	49	1	1	1
nengye_1198.mqo	4053	8	17.57	Marker801602	13.3	1	0.00636861	2.15494	-1.909e-07	1.56146	0.960768	49	1	1	1
nengye_1198.mqo	4054	8	17.57	Marker771856	13.3	1	0.00636861	2.15494	-1.90843e-07	1.56146	0.960768	49	1	1	1
nengye_1198.mqo	4065	8	19.678	Marker764936	13.3	1	0.00646999	2.16438	-0.000101571	1.55201	0.960768	49	0.939	1	0.97
nengye_1198.mqo	4066	8	19.678	Marker706679	13.3	1	0.00647065	2.16445	-0.000102228	1.55195	0.960768	49	0.939	1	0.969
nengye_1198.mqo	4067	8	19.678	Marker791757	13.3	1	0.00647131	2.16451	-0.000102885	1.55189	0.960768	49	0.938	1	0.969
nengye_1198.mqo	4068	8	19.678	Marker741580	13.3	1	0.00647196	2.16457	-0.000103543	1.55183	0.960768	49	0.938	1	0.969
nengye_1198.mqo	4069	8	19.678	Marker747973	13.3	1	0.00647262	2.16463	-0.0001042	1.55177	0.960768	49	0.938	1	0.969
nengye_1208.mqo	3856	7	125.572	Marker1445119	5.02	1	0.499447	0.711824	1.22749	1.55872	0.530732	22.4	0.991	1	0.995
nengye_1208.mqo	3857	7	126.265	Marker1513992	5.32	1	0.494036	0.687009	1.22751	1.57975	0.522508	23.6	0.989	1	0.995
nengye_1208.mqo	3858	7	127.265		5.71	1	0.492848	0.676773	1.22739	1.59132	0.512483	25.1	1	0.982	0.991
nengye_1208.mqo	3859	7	127.275	Marker1449334	5.71	1	0.492913	0.676654	1.22739	1.59133	0.512402	25.1	1	0.982	0.991
nengye_1208.mqo	3860	7	127.275	Marker1450443	5.71	1	0.492975	0.676695	1.22739	1.59133	0.512401	25.1	1	0.983	0.991
nengye_1208.mqo	3861	7	127.275	Marker1386231	5.71	1	0.493039	0.676734	1.22739	1.59133	0.5124	25.1	1	0.983	0.991
nengye_1208.mqo	3862	7	127.666	Marker1399229	5.83	1	0.489484	0.67707	1.23965	1.59138	0.509299	25.6	0.994	1	0.997
nengye_1208.mqo	3863	7	128.666		6.15	1	0.479939	0.673747	1.23879	1.60431	0.501004	26.8	0.989	0.954	0.971
nengye_1208.mqo	3864	7	129.666		6.37	1	0.481527	0.669753	1.23384	1.6055	0.495641	27.5	1	0.935	0.967
nengye_1208.mqo	3882	7	135.189	Marker1486191	6.35	1	0.508255	0.612461	1.27951	1.55608	0.496049	27.5	0.952	1	0.976
nengye_1208.mqo	3865	7	129.672	Marker1516102	6.37	1	0.481569	0.669726	1.2338	1.60548	0.495618	27.6	1	0.935	0.967
nengye_1208.mqo	3880	7	135.189	Marker1419924	6.39	1	0.516562	0.623654	1.28318	1.54488	0.495147	27.6	0.99	1	0.995
nengye_1208.mqo	3881	7	135.189	Marker1436420	6.39	1	0.516554	0.623656	1.28311	1.54488	0.49515	27.6	0.99	1	0.995
nengye_1208.mqo	3879	7	134.949		6.4	1	0.510404	0.630038	1.28503	1.54492	0.494728	27.7	0.989	0.987	0.988
nengye_1208.mqo	3876	7	133.949	Marker1516600	6.46	1	0.492207	0.646466	1.29008	1.54494	0.493399	27.9	0.988	1	0.994
nengye_1208.mqo	3877	7	133.949	Marker1470648	6.46	1	0.492157	0.646466	1.29005	1.54495	0.493394	27.9	0.988	1	0.994
nengye_1208.mqo	3878	7	133.949	Marker1505626	6.46	1	0.492107	0.646465	1.29003	1.54495	0.493388	27.9	0.988	1	0.994
nengye_1208.mqo	3883	7	136.189		6.47	1	0.515953	0.621748	1.24484	1.57119	0.493043	27.9	0.99	0.986	0.988
nengye_1208.mqo	3884	7	136.429	Marker1507778	6.49	1	0.517701	0.624018	1.24317	1.56886	0.492697	28	1	0.999	1
nengye_1208.mqo	3885	7	136.429	Marker1366335	6.49	1	0.517701	0.624018	1.24323	1.5688	0.492686	28	1	1	1
nengye_1208.mqo	3886	7	136.429	Marker1444692	6.49	1	0.517701	0.624018	1.24323	1.5688	0.492686	28	1	1	1
nengye_1208.mqo	3887	7	136.429	Marker1368952	6.49	1	0.517701	0.624018	1.24323	1.5688	0.492686	28	1	1	1
nengye_1208.mqo	3888	7	136.429	Marker1465954	6.49	1	0.517701	0.624018	1.24323	1.5688	0.492686	28	1	1	1
nengye_1208.mqo	3889	7	136.429	Marker1418557	6.49	1	0.517701	0.624018	1.24323	1.5688	0.492686	28	1	1	1
nengye_1208.mqo	3890	7	136.429	Marker1524924	6.49	1	0.517701	0.624018	1.24323	1.5688	0.492686	28	1	1	1
nengye_1208.mqo	3891	7	136.429	Marker1432349	6.49	1	0.517701	0.624018	1.24323	1.5688	0.492686	28	1	1	1
nengye_1208.mqo	3892	7	136.429	Marker1492067	6.49	1	0.517701	0.624018	1.24201	1.56977	0.492541	28	1	1	1
nengye_1208.mqo	3897	7	138.504		6.53	1	0.554907	0.587956	1.11897	1.59944	0.491568	28.1	1	0.969	0.985
nengye_1208.mqo	3898	7	139.153	Marker1478058	6.53	1	0.578071	0.549074	1.11896	1.59935	0.491595	28.1	1	1	1
nengye_1208.mqo	3899	7	139.153	Marker1502526	6.53	1	0.578072	0.549076	1.11896	1.59935	0.491595	28.1	1	1	1
nengye_1208.mqo	3900	7	139.153	Marker1358991	6.53	1	0.578073	0.549078	1.11896	1.59934	0.491595	28.1	1	1	1
nengye_1208.mqo	3901	7	139.153	Marker1446389	6.53	1	0.578085	0.549075	1.11896	1.59934	0.491595	28.1	1	0.999	1
nengye_1208.mqo	3875	7	133.068		6.57	1	0.488847	0.643688	1.25753	1.59243	0.490674	28.3	0.961	0.968	0.964
nengye_1208.mqo	3894	7	137.504	Marker1358744	6.59	1	0.5177	0.636591	1.12086	1.59823	0.490169	28.3	1	0.999	1
nengye_1208.mqo	3893	7	137.429		6.6	1	0.517695	0.632688	1.12813	1.60044	0.489735	28.4	0.997	0.997	0.997
nengye_1208.mqo	3895	7	137.504	Marker1518991	6.59	1	0.517701	0.636591	1.11991	1.59879	0.48999	28.4	1	1	1
nengye_1208.mqo	3896	7	137.504	Marker1413434	6.6	1	0.517701	0.63659	1.11896	1.59934	0.48981	28.4	1	1	1
nengye_1208.mqo	3866	7	130.672		6.68	1	0.484544	0.653322	1.21973	1.63429	0.487921	28.7	0.989	0.943	0.966
nengye_1208.mqo	3867	7	131.672		6.81	1	0.488248	0.650673	1.21774	1.6298	0.484638	29.2	0.994	0.978	0.986
nengye_1208.mqo	3868	7	132.068	Marker1390541	6.81	1	0.489935	0.653169	1.21991	1.62045	0.4846	29.2	1	1	1
nengye_1208.mqo	3869	7	132.068	Marker1446193	6.81	1	0.489935	0.653169	1.21991	1.62045	0.4846	29.2	1	1	1
nengye_1208.mqo	3870	7	132.068	Marker1469024	6.81	1	0.489935	0.653169	1.21991	1.62045	0.4846	29.2	1	1	1
nengye_1208.mqo	3871	7	132.068	Marker1493992	6.81	1	0.489935	0.653169	1.21991	1.62045	0.4846	29.2	1	1	1
nengye_1208.mqo	3872	7	132.068	Marker1437692	6.81	1	0.489935	0.653169	1.21991	1.62045	0.4846	29.2	1	1	1
nengye_1208.mqo	3873	7	132.068	Marker1514797	6.81	1	0.489935	0.653169	1.21991	1.62045	0.4846	29.2	1	1	1
nengye_1208.mqo	3874	7	132.068	Marker1416214	6.81	1	0.489966	0.653205	1.22013	1.62013	0.484659	29.2	1	0.999	1
nengye_1208.mqo	3902	7	140.153		6.81	1	0.56361	0.550286	1.16481	1.59944	0.484573	29.2	0.99	0.98	0.985
nengye_1208.mqo	3933	7	146.166	Marker1471556	6.85	1	0.551506	0.542312	1.164	1.62066	0.483675	29.3	1	0.958	0.979
nengye_1208.mqo	3934	7	146.166	Marker1474409	6.85	1	0.551507	0.542311	1.16395	1.62071	0.483675	29.3	1	0.958	0.979
nengye_1208.mqo	3935	7	146.166	Marker1458120	6.85	1	0.551507	0.54231	1.16391	1.62075	0.483675	29.3	1	0.957	0.979
nengye_1208.mqo	3936	7	146.166	Marker1391673	6.85	1	0.551508	0.542309	1.16386	1.6208	0.483675	29.3	1	0.957	0.978
nengye_1208.mqo	3937	7	146.166	Marker1469211	6.85	1	0.551509	0.542308	1.16382	1.62084	0.483675	29.3	1	0.956	0.978
nengye_1208.mqo	3903	7	140.778	Marker1491206	6.95	1	0.561472	0.55157	1.18153	1.59934	0.481353	29.6	1	1	1
nengye_1208.mqo	3904	7	140.778	Marker1424662	6.95	1	0.561472	0.55157	1.18153	1.59934	0.481353	29.6	1	1	1
nengye_1208.mqo	3932	7	146.091		6.94	1	0.551536	0.538119	1.16427	1.62809	0.481554	29.6	0.997	0.961	0.979
nengye_1208.mqo	3905	7	140.778	Marker1511980	6.95	1	0.561472	0.55157	1.18072	1.60027	0.481225	29.7	1	0.999	1
nengye_1208.mqo	3906	7	140.778	Marker1403146	6.96	1	0.561472	0.55157	1.17992	1.60119	0.481098	29.7	1	0.999	0.999
nengye_1208.mqo	3916	7	142.929	Marker1368549	7.02	1	0.541439	0.582619	1.19574	1.62628	0.479572	29.9	1	1	1
nengye_1208.mqo	3917	7	142.929	Marker1376178	7.02	1	0.541439	0.58262	1.19574	1.62628	0.479572	29.9	1	1	1
nengye_1208.mqo	3918	7	142.929	Marker1474078	7.02	1	0.541537	0.582456	1.19538	1.62673	0.47951	29.9	1	0.999	1
nengye_1208.mqo	3919	7	142.929	Marker1404699	7.02	1	0.541635	0.582292	1.19502	1.62718	0.479448	29.9	1	0.999	0.999
nengye_1208.mqo	3920	7	142.929	Marker1370647	7.03	1	0.541733	0.582128	1.19466	1.62763	0.479387	29.9	1	0.998	0.999
nengye_1208.mqo	3991	7	157.015	Marker1417979	7.17	1	0.477721	0.589907	1.17351	1.6221	0.475902	30.4	1	0.88	0.94
nengye_1208.mqo	3992	7	157.015	Marker1514337	7.17	1	0.477732	0.589896	1.17356	1.62205	0.475902	30.4	1	0.88	0.94
nengye_1208.mqo	3993	7	157.015	Marker1375670	7.17	1	0.477744	0.589884	1.1736	1.62201	0.475902	30.4	1	0.88	0.94
nengye_1208.mqo	3994	7	157.015	Marker1482655	7.17	1	0.477755	0.589873	1.17365	1.62196	0.475902	30.4	1	0.881	0.94
nengye_1208.mqo	3995	7	157.015	Marker1425859	7.17	1	0.477766	0.589862	1.17369	1.62192	0.475902	30.4	1	0.881	0.941
nengye_1208.mqo	3996	7	157.015	Marker1471505	7.17	1	0.477777	0.589851	1.17374	1.62187	0.475902	30.4	1	0.882	0.941
nengye_1208.mqo	3997	7	158.015		7.17	1	0.471824	0.578351	1.18524	1.62783	0.475902	30.4	0.961	0.918	0.939
nengye_1208.mqo	3998	7	159.015		7.17	1	0.465639	0.566729	1.19686	1.63401	0.475902	30.4	0.923	0.955	0.939
nengye_1208.mqo	3999	7	160.015		7.17	1	0.45922	0.554982	1.20861	1.64043	0.475902	30.4	0.887	0.994	0.94
nengye_1208.mqo	4000	7	160.167	Marker1477254	7.17	1	0.458224	0.553185	1.2104	1.64143	0.475902	30.4	0.882	1	0.941
nengye_1208.mqo	4001	7	160.167	Marker1517577	7.17	1	0.458149	0.553076	1.21048	1.64154	0.475902	30.4	0.881	1	0.941
nengye_1208.mqo	4002	7	160.167	Marker1447349	7.17	1	0.458073	0.552967	1.21055	1.64165	0.475902	30.4	0.881	1	0.94
nengye_1208.mqo	4003	7	160.167	Marker1432899	7.17	1	0.457998	0.552858	1.21063	1.64175	0.475902	30.4	0.88	1	0.94
nengye_1208.mqo	4004	7	160.167	Marker1484898	7.17	1	0.457923	0.552749	1.21071	1.64186	0.475902	30.4	0.88	1	0.94
nengye_1208.mqo	3907	7	141.316	Marker1416502	7.18	1	0.561453	0.551536	1.16163	1.63467	0.475763	30.5	1	1	1
nengye_1208.mqo	3908	7	141.316	Marker1423815	7.18	1	0.561453	0.551536	1.16163	1.63467	0.475763	30.5	1	1	1
nengye_1208.mqo	3909	7	141.316	Marker1444079	7.18	1	0.561453	0.551536	1.16163	1.63467	0.475763	30.5	1	1	1
nengye_1208.mqo	3910	7	141.853	Marker1457878	7.18	1	0.548219	0.570968	1.16161	1.63464	0.475705	30.5	1	1	1
nengye_1208.mqo	3911	7	141.853	Marker1495317	7.18	1	0.548219	0.570969	1.16161	1.63463	0.475705	30.5	1	1	1
nengye_1208.mqo	3912	7	141.853	Marker1519898	7.18	1	0.548159	0.570865	1.16167	1.63474	0.475705	30.5	1	1	1
nengye_1208.mqo	3913	7	141.853	Marker1433283	7.18	1	0.548221	0.570971	1.16161	1.63463	0.475705	30.5	1	1	1
nengye_1208.mqo	3914	7	142.391	Marker1468307	7.19	1	0.541439	0.58262	1.16161	1.63463	0.475549	30.5	1	1	1
nengye_1208.mqo	3915	7	142.391	Marker1456828	7.18	1	0.541439	0.58262	1.1618	1.63487	0.475583	30.5	1	0.999	1
nengye_1208.mqo	3921	7	143.929		7.49	1	0.531061	0.56535	1.18028	1.6665	0.468334	31.5	0.99	0.98	0.985
nengye_1208.mqo	3978	7	157.015	Marker1478709	7.63	1	0.483461	0.593224	1.13243	1.66548	0.464934	32	1	0.949	0.975
nengye_1208.mqo	3979	7	157.015	Marker1403874	7.63	1	0.48345	0.593235	1.13237	1.66553	0.464934	32	1	0.949	0.975
nengye_1208.mqo	3980	7	157.015	Marker1439662	7.63	1	0.483439	0.593246	1.13232	1.66559	0.464934	32	1	0.949	0.974
nengye_1208.mqo	3981	7	157.015	Marker1496075	7.63	1	0.483428	0.593257	1.13227	1.66564	0.464934	32	1	0.948	0.974
nengye_1208.mqo	3982	7	157.015	Marker1429721	7.63	1	0.483417	0.593268	1.13221	1.66569	0.464934	32	1	0.948	0.974
nengye_1208.mqo	3922	7	144.553	Marker1418840	7.68	1	0.532952	0.554874	1.169	1.68275	0.463742	32.2	1	1	1
nengye_1208.mqo	3923	7	144.553	Marker1514747	7.68	1	0.532918	0.554876	1.16886	1.68274	0.463728	32.2	1	1	1
nengye_1208.mqo	3924	7	144.553	Marker1509790	7.68	1	0.533225	0.554434	1.16886	1.68275	0.463733	32.2	1	0.999	1
nengye_1208.mqo	3925	7	144.553	Marker1418659	7.68	1	0.533534	0.55399	1.16886	1.68275	0.463737	32.2	1	0.999	0.999
nengye_1208.mqo	3926	7	145.091	Marker1521642	7.68	1	0.551408	0.530345	1.16886	1.68275	0.463733	32.2	1	1	1
nengye_1208.mqo	3927	7	145.091	Marker1464379	7.68	1	0.551408	0.530345	1.16886	1.68274	0.463733	32.2	1	1	1
nengye_1208.mqo	3928	7	145.091	Marker1440177	7.68	1	0.551408	0.530345	1.16886	1.68275	0.463733	32.2	1	1	1
nengye_1208.mqo	3929	7	145.091	Marker1446123	7.68	1	0.551408	0.52998	1.16886	1.68263	0.463792	32.2	1	1	1
nengye_1208.mqo	3930	7	145.091	Marker1490949	7.68	1	0.551407	0.529975	1.16886	1.68263	0.463792	32.2	1	1	1
nengye_1208.mqo	3931	7	145.091	Marker1398458	7.68	1	0.551407	0.529613	1.16886	1.6825	0.463855	32.2	0.999	1	1
nengye_1208.mqo	3977	7	156.719		7.84	1	0.477597	0.583356	1.14745	1.66829	0.460093	32.7	0.989	0.961	0.975
nengye_1208.mqo	3958	7	151.468		8.02	1	-0.000926898	1.00091	-0.0581785	3	0.45598	33.3	0.978	0	0.489
nengye_1208.mqo	3973	7	155.717		8.49	1	0.462592	0.555233	1.19392	1.67241	0.445258	34.9	0.968	1	0.984
nengye_1208.mqo	3974	7	155.719	Marker1477561	8.48	1	0.462616	0.555274	1.19386	1.6724	0.445283	34.9	0.968	1	0.984
nengye_1208.mqo	3975	7	155.719	Marker1362513	8.48	1	0.462727	0.555492	1.1935	1.67235	0.445411	34.9	0.969	1	0.984
nengye_1208.mqo	3976	7	155.719	Marker1518637	8.47	1	0.462839	0.555711	1.19314	1.67231	0.44554	34.9	0.969	1	0.984
nengye_1208.mqo	3972	7	154.717		8.97	1	0.455776	0.539562	1.21934	1.67609	0.434505	36.5	0.972	0.961	0.966
nengye_1208.mqo	3966	7	153.717	Marker1506932	9.25	1	0.459377	0.534478	1.23185	1.6698	0.428292	37.4	1	0.921	0.961
nengye_1208.mqo	3967	7	153.717	Marker1475373	9.25	1	0.459385	0.534471	1.23189	1.66976	0.428292	37.4	1	0.922	0.961
nengye_1208.mqo	3968	7	153.717	Marker1514175	9.25	1	0.459392	0.534463	1.23193	1.66971	0.428292	37.4	1	0.922	0.961
nengye_1208.mqo	3969	7	153.717	Marker1462184	9.25	1	0.4594	0.534456	1.23198	1.66967	0.428292	37.4	1	0.922	0.961
nengye_1208.mqo	3970	7	153.717	Marker1367032	9.25	1	0.459407	0.534448	1.23202	1.66963	0.428292	37.4	1	0.923	0.961
nengye_1208.mqo	3971	7	153.717	Marker1424563	9.25	1	0.459415	0.534441	1.23206	1.66958	0.428292	37.4	1	0.923	0.962
nengye_1234.mqo	1538	3	100.739	Marker387084	5.01	1	0.395097	0.390794	1.26181	0.651077	0.446683	22.4	1	1	1
nengye_1234.mqo	1539	3	100.739	Marker446795	5.01	1	0.395098	0.391139	1.2618	0.650572	0.446729	22.4	1	1	1
nengye_1234.mqo	1540	3	100.739	Marker328112	5.01	1	0.395098	0.391139	1.2618	0.650573	0.446729	22.4	1	1	1
nengye_1234.mqo	1541	3	100.739	Marker331430	5.01	1	0.395098	0.391139	1.2618	0.650573	0.446729	22.4	1	1	1
nengye_1234.mqo	1542	3	100.739	Marker434620	5.01	1	0.395098	0.391139	1.26181	0.650573	0.446729	22.4	1	1	1
nengye_1234.mqo	1543	3	101.276	Marker284115	5.02	1	0.38051	0.405041	1.2618	0.650573	0.446643	22.4	1	1	1
nengye_1234.mqo	1544	3	101.276	Marker446484	5.02	1	0.38051	0.405041	1.2618	0.650573	0.446643	22.4	1	1	1
nengye_1234.mqo	1545	3	101.276	Marker453289	5.02	1	0.38051	0.405041	1.2618	0.650573	0.446643	22.4	1	1	1
nengye_1234.mqo	1546	3	101.276	Marker442221	5.02	1	0.38051	0.405041	1.2618	0.650572	0.446643	22.4	1	1	1
nengye_1234.mqo	1547	3	101.276	Marker396754	5.02	1	0.38051	0.405041	1.2618	0.650573	0.446643	22.4	1	1	1
nengye_1234.mqo	1548	3	101.276	Marker467767	5.02	1	0.38051	0.405041	1.2618	0.650573	0.446643	22.4	1	1	1
nengye_1234.mqo	1549	3	101.276	Marker267414	5.01	1	0.38051	0.405041	1.26159	0.650589	0.446706	22.4	1	1	1
nengye_1234.mqo	1550	3	101.276	Marker432688	5.01	1	0.38051	0.405041	1.26138	0.65061	0.44677	22.4	1	0.999	1
nengye_1234.mqo	1537	3	100.114		5.16	1	0.404662	0.361114	1.2619	0.680288	0.44346	23	0.99	0.98	0.985
nengye_1234.mqo	1751	3	133.37	Marker457000	5.17	1	0.251271	0.463528	1.14592	0.832939	0.443231	23	1	1	1
nengye_1234.mqo	1752	3	133.37	Marker284764	5.16	1	0.251561	0.4637	1.14555	0.832832	0.443379	23	1	1	1
nengye_1234.mqo	1753	3	133.37	Marker501245	5.16	1	0.251561	0.4637	1.14555	0.832832	0.443379	23	1	1	1
nengye_1234.mqo	1754	3	133.37	Marker355259	5.16	1	0.251561	0.4637	1.14555	0.832832	0.443379	23	1	1	1
nengye_1234.mqo	1755	3	133.37	Marker572329	5.16	1	0.251561	0.4637	1.14555	0.832832	0.443379	23	1	1	1
nengye_1234.mqo	1756	3	133.37	Marker366431	5.16	1	0.251549	0.463607	1.14526	0.833038	0.443433	23	1	0.999	1
nengye_1234.mqo	1515	3	98.465		5.31	1	0.417529	0.320827	1.27777	0.712881	0.439947	23.6	0.969	1	0.985
nengye_1234.mqo	1516	3	99.114	Marker479924	5.42	1	0.418246	0.320859	1.2618	0.712892	0.43756	24	1	1	1
nengye_1234.mqo	1517	3	99.114	Marker386746	5.42	1	0.418246	0.320859	1.2618	0.712892	0.43756	24	1	1	1
nengye_1234.mqo	1518	3	99.114	Marker266081	5.42	1	0.418246	0.320859	1.2618	0.712892	0.43756	24	1	1	1
nengye_1234.mqo	1519	3	99.114	Marker421236	5.42	1	0.418246	0.320859	1.2618	0.712892	0.43756	24	1	1	1
nengye_1234.mqo	1520	3	99.114	Marker263706	5.42	1	0.418246	0.320859	1.2618	0.712892	0.43756	24	1	1	1
nengye_1234.mqo	1521	3	99.114	Marker606867	5.42	1	0.418246	0.320859	1.2618	0.712892	0.43756	24	1	1	1
nengye_1234.mqo	1522	3	99.114	Marker337425	5.42	1	0.418246	0.320859	1.2618	0.712892	0.43756	24	1	1	1
nengye_1234.mqo	1523	3	99.114	Marker572501	5.42	1	0.418246	0.320859	1.2618	0.712892	0.43756	24	1	1	1
nengye_1234.mqo	1524	3	99.114	Marker254187	5.42	1	0.418246	0.320859	1.2618	0.712892	0.43756	24	1	1	1
nengye_1234.mqo	1525	3	99.114	Marker263577	5.42	1	0.418246	0.320859	1.2618	0.712892	0.43756	24	1	1	1
nengye_1234.mqo	1526	3	99.114	Marker542058	5.42	1	0.418246	0.320859	1.2618	0.712892	0.43756	24	1	1	1
nengye_1234.mqo	1527	3	99.114	Marker378979	5.42	1	0.418246	0.320859	1.2618	0.712892	0.43756	24	1	1	1
nengye_1234.mqo	1528	3	99.114	Marker616336	5.42	1	0.418246	0.320859	1.2618	0.712892	0.43756	24	1	1	1
nengye_1234.mqo	1529	3	99.114	Marker489276	5.42	1	0.418246	0.320859	1.2618	0.712892	0.43756	24	1	1	1
nengye_1234.mqo	1530	3	99.114	Marker594640	5.42	1	0.418246	0.320859	1.2618	0.712892	0.43756	24	1	1	1
nengye_1234.mqo	1531	3	99.114	Marker328349	5.42	1	0.418246	0.320859	1.2618	0.712892	0.43756	24	1	1	1
nengye_1234.mqo	1532	3	99.114	Marker276822	5.42	1	0.418246	0.320859	1.2618	0.712892	0.43756	24	1	1	1
nengye_1234.mqo	1533	3	99.114	Marker538567	5.42	1	0.418246	0.320859	1.2618	0.712892	0.43756	24	1	1	1
nengye_1234.mqo	1534	3	99.114	Marker481539	5.42	1	0.418246	0.320859	1.2618	0.712892	0.43756	24	1	1	1
nengye_1234.mqo	1535	3	99.114	Marker533094	5.42	1	0.418152	0.320946	1.26181	0.712891	0.437566	24	1	0.999	1
nengye_1234.mqo	1536	3	99.114	Marker480635	5.42	1	0.418058	0.321033	1.26181	0.71289	0.437572	24	1	0.999	0.999
nengye_1234.mqo	1551	3	102.276		5.57	1	0.333401	0.392953	1.27386	0.693413	0.434322	24.6	0.97	0.992	0.981
nengye_1234.mqo	1750	3	132.678		5.63	1	0.226371	0.452985	1.17029	0.839802	0.433031	24.8	0.981	0.973	0.977
nengye_1234.mqo	1552	3	102.638	Marker337137	5.83	1	0.314726	0.393255	1.28151	0.704441	0.428573	25.6	0.967	1	0.984
nengye_1234.mqo	1553	3	102.638	Marker517592	5.84	1	0.314365	0.393188	1.28192	0.704482	0.428374	25.6	0.967	1	0.984
nengye_1234.mqo	1749	3	131.678		6.25	1	0.197164	0.435154	1.1988	0.847881	0.419536	27.1	0.968	0.956	0.962
nengye_1234.mqo	1554	3	103.638		6.67	1	0.283692	0.390838	1.31012	0.705694	0.410796	28.6	0.985	0.991	0.988
nengye_1234.mqo	1748	3	130.678		6.79	1	0.17953	0.413491	1.2174	0.853455	0.408329	29.1	0.969	0.965	0.967
nengye_1234.mqo	1555	3	104.001	Marker584814	6.91	1	0.279157	0.389755	1.3139	0.704812	0.405878	29.5	1	1	1
nengye_1234.mqo	1556	3	104.001	Marker353260	6.91	1	0.279136	0.389744	1.3139	0.704813	0.405876	29.5	1	1	1
nengye_1234.mqo	1557	3	104.001	Marker450232	6.91	1	0.279136	0.389744	1.3139	0.704813	0.405876	29.5	1	1	1
nengye_1234.mqo	1558	3	104.001	Marker266164	6.91	1	0.279136	0.389744	1.3139	0.704812	0.405876	29.5	1	1	1
nengye_1234.mqo	1559	3	104.001	Marker393821	6.91	1	0.279136	0.389744	1.3139	0.704812	0.405876	29.5	1	1	1
nengye_1234.mqo	1560	3	104.001	Marker318695	6.92	1	0.278162	0.389744	1.31455	0.704813	0.405535	29.6	1	1	1
nengye_1234.mqo	1561	3	104.001	Marker415933	6.94	1	0.277192	0.389744	1.3152	0.704813	0.405195	29.6	0.999	1	1
nengye_1234.mqo	1562	3	104.001	Marker274261	6.96	1	0.276228	0.389743	1.31583	0.704814	0.404856	29.7	0.999	1	0.999
nengye_1234.mqo	1739	3	127.873	Marker543559	7.06	1	0.170052	0.424634	1.22005	0.81837	0.402731	30	1	1	1
nengye_1234.mqo	1740	3	127.873	Marker583864	7.06	1	0.170053	0.425086	1.22005	0.817989	0.40279	30	1	1	1
nengye_1234.mqo	1741	3	127.873	Marker594794	7.06	1	0.170053	0.425086	1.22005	0.817989	0.40279	30	1	1	1
nengye_1234.mqo	1742	3	127.873	Marker584561	7.06	1	0.170053	0.425086	1.22005	0.817989	0.40279	30	1	1	1
nengye_1234.mqo	1743	3	127.873	Marker368428	7.06	1	0.170028	0.425179	1.22016	0.817952	0.402781	30	1	1	1
nengye_1234.mqo	1747	3	129.678	Marker399639	7.19	1	0.17514	0.389817	1.22505	0.856112	0.400032	30.5	0.987	1	0.993
nengye_1234.mqo	1744	3	128.873		7.31	1	0.170782	0.395456	1.2267	0.844128	0.397594	30.9	0.992	0.979	0.985
nengye_1234.mqo	1745	3	129.224	Marker368253	7.37	1	0.172356	0.388235	1.22671	0.849405	0.396511	31.1	1	0.984	0.992
nengye_1234.mqo	1746	3	129.224	Marker332275	7.37	1	0.172406	0.388227	1.22669	0.849528	0.39652	31.1	1	0.984	0.992
nengye_1234.mqo	1737	3	126.931	Marker504854	7.89	1	0.170021	0.390709	1.25815	0.763998	0.386268	32.9	0.992	1	0.996
nengye_1234.mqo	1738	3	126.931	Marker512802	7.88	1	0.17002	0.390979	1.25815	0.76384	0.386308	32.9	0.992	1	0.996
nengye_1234.mqo	1735	3	125.989	Marker536719	7.96	1	0.163198	0.381083	1.25653	0.754329	0.384836	33.2	0.975	1	0.988
nengye_1234.mqo	1736	3	126.62	Marker424495	7.98	1	0.170049	0.383428	1.2595	0.756219	0.384416	33.2	1	0.991	0.995
nengye_1234.mqo	1726	3	124.086	Marker325848	8.07	1	0.166573	0.378205	1.25081	0.761885	0.382648	33.5	1	0.999	0.999
nengye_1234.mqo	1727	3	124.086	Marker547488	8.05	1	0.167366	0.378205	1.24989	0.762464	0.38301	33.5	1	1	1
nengye_1234.mqo	1728	3	124.086	Marker482371	8.05	1	0.167366	0.378205	1.24936	0.763047	0.383117	33.5	1	1	1
nengye_1234.mqo	1725	3	124.01		8.21	1	0.160716	0.378204	1.25762	0.757616	0.379951	34	0.997	0.997	0.997
nengye_1234.mqo	1733	3	125.989	Marker252047	8.28	1	0.160406	0.382433	1.26931	0.747789	0.378584	34.2	0.983	1	0.992
nengye_1234.mqo	1734	3	125.989	Marker334104	8.28	1	0.160514	0.38243	1.26904	0.747874	0.378668	34.2	0.984	1	0.992
nengye_1234.mqo	1563	3	105.001		8.29	1	0.203902	0.403612	1.34131	0.704809	0.378369	34.3	0.997	0.997	0.997
nengye_1234.mqo	1730	3	125.989	Marker284560	8.3	1	0.160089	0.382444	1.2701	0.74753	0.378335	34.3	0.983	1	0.991
nengye_1234.mqo	1731	3	125.989	Marker294942	8.29	1	0.160193	0.38244	1.26984	0.747617	0.378418	34.3	0.983	1	0.992
nengye_1234.mqo	1732	3	125.989	Marker356417	8.29	1	0.160299	0.382436	1.26958	0.747703	0.378501	34.3	0.983	1	0.992
nengye_1234.mqo	1564	3	105.076	Marker388114	8.35	1	0.202052	0.404167	1.33999	0.704812	0.377226	34.5	1	1	1
nengye_1234.mqo	1565	3	105.076	Marker248546	8.35	1	0.202056	0.404235	1.33999	0.704813	0.377218	34.5	1	1	1
nengye_1234.mqo	1566	3	105.076	Marker451845	8.35	1	0.202056	0.404235	1.33999	0.704813	0.377218	34.5	1	1	1
nengye_1234.mqo	1567	3	105.076	Marker300263	8.35	1	0.202056	0.404235	1.33999	0.704812	0.377218	34.5	1	1	1
nengye_1234.mqo	1729	3	125.086		8.43	1	0.152195	0.38519	1.29063	0.735808	0.375762	34.7	0.961	0.978	0.97
nengye_1234.mqo	1610	3	107.238	Marker554746	9.15	1	0.181319	0.405826	1.38668	0.669275	0.362341	37.1	0.989	1	0.994
nengye_1234.mqo	1611	3	107.238	Marker400671	9.15	1	0.18144	0.405853	1.38656	0.669249	0.362341	37.1	0.989	1	0.994
nengye_1234.mqo	1612	3	107.238	Marker432960	9.15	1	0.18156	0.405879	1.38644	0.669222	0.362341	37.1	0.989	1	0.995
nengye_1234.mqo	1613	3	107.238	Marker467167	9.15	1	0.18156	0.405879	1.38644	0.669222	0.362341	37.1	0.989	1	0.995
nengye_1234.mqo	1614	3	107.238	Marker499654	9.15	1	0.181559	0.405879	1.38644	0.669223	0.362341	37.1	0.989	1	0.995
nengye_1234.mqo	1615	3	107.238	Marker573555	9.15	1	0.181558	0.405879	1.38644	0.669223	0.362341	37.1	0.989	1	0.995
nengye_1234.mqo	1616	3	108.238		9.18	1	0.172389	0.406532	1.38655	0.669218	0.361773	37.2	0.989	0.997	0.993
nengye_1234.mqo	1617	3	108.314	Marker443308	9.18	1	0.172346	0.40593	1.38654	0.669221	0.361769	37.2	0.989	1	0.994
nengye_1234.mqo	1618	3	108.314	Marker295019	9.18	1	0.172224	0.405818	1.38666	0.669249	0.361769	37.2	0.989	1	0.994
nengye_1234.mqo	1619	3	108.314	Marker609665	9.18	1	0.172102	0.405791	1.38678	0.669275	0.361769	37.2	0.989	1	0.994
nengye_1234.mqo	1620	3	108.314	Marker255373	9.18	1	0.171981	0.405765	1.3869	0.669301	0.361769	37.2	0.988	1	0.994
nengye_1234.mqo	1602	3	106.613		9.23	1	0.197323	0.404131	1.39484	0.673885	0.360901	37.3	0.994	1	0.997
nengye_1234.mqo	1603	3	106.701	Marker518319	9.21	1	0.197334	0.405891	1.39483	0.66918	0.361156	37.3	1	1	1
nengye_1234.mqo	1604	3	107.238	Marker247904	9.22	1	0.197293	0.405879	1.39513	0.669222	0.361119	37.3	1	1	1
nengye_1234.mqo	1605	3	107.238	Marker602431	9.22	1	0.197175	0.405853	1.39524	0.669249	0.36112	37.3	0.999	1	1
nengye_1234.mqo	1568	3	105.613	Marker612267	9.32	1	0.197346	0.404235	1.39479	0.704812	0.359161	37.6	1	1	1
nengye_1234.mqo	1569	3	105.613	Marker262714	9.32	1	0.197347	0.404235	1.39479	0.704813	0.359161	37.6	1	1	1
nengye_1234.mqo	1570	3	105.613	Marker360709	9.32	1	0.197347	0.404235	1.39479	0.704813	0.359161	37.6	1	1	1
nengye_1234.mqo	1571	3	105.613	Marker335518	9.32	1	0.197347	0.404235	1.39479	0.704813	0.359161	37.6	1	1	1
nengye_1234.mqo	1572	3	105.613	Marker314362	9.32	1	0.197347	0.404235	1.39479	0.704812	0.359161	37.6	1	1	1
nengye_1234.mqo	1573	3	105.613	Marker239913	9.32	1	0.197347	0.404235	1.39479	0.704813	0.359161	37.6	1	1	1
nengye_1234.mqo	1574	3	105.613	Marker540229	9.32	1	0.197347	0.404235	1.39479	0.704813	0.359161	37.6	1	1	1
nengye_1234.mqo	1575	3	105.613	Marker499886	9.32	1	0.197346	0.404235	1.39479	0.704813	0.359161	37.6	1	1	1
nengye_1234.mqo	1576	3	105.613	Marker560508	9.32	1	0.197347	0.404235	1.39479	0.704813	0.359161	37.6	1	1	1
nengye_1234.mqo	1577	3	105.613	Marker379064	9.32	1	0.197347	0.404235	1.39479	0.704812	0.359161	37.6	1	1	1
nengye_1234.mqo	1578	3	105.613	Marker455282	9.32	1	0.197347	0.404235	1.39479	0.704813	0.359161	37.6	1	1	1
nengye_1234.mqo	1579	3	105.613	Marker459198	9.32	1	0.197347	0.404235	1.39479	0.704813	0.359161	37.6	1	1	1
nengye_1234.mqo	1580	3	105.613	Marker550108	9.32	1	0.197347	0.404235	1.39479	0.704812	0.359161	37.6	1	1	1
nengye_1234.mqo	1581	3	105.613	Marker534401	9.32	1	0.197346	0.404235	1.39479	0.704813	0.359161	37.6	1	1	1
nengye_1234.mqo	1582	3	105.613	Marker534946	9.32	1	0.197346	0.404235	1.39479	0.704813	0.359161	37.6	1	1	1
nengye_1234.mqo	1583	3	105.613	Marker498861	9.32	1	0.197346	0.404235	1.39479	0.704813	0.359161	37.6	1	1	1
nengye_1234.mqo	1584	3	105.613	Marker393929	9.32	1	0.197346	0.404235	1.39479	0.704813	0.359161	37.6	1	1	1
nengye_1234.mqo	1585	3	105.613	Marker441566	9.32	1	0.197347	0.404235	1.39479	0.704812	0.359161	37.6	1	1	1
nengye_1234.mqo	1586	3	105.613	Marker264257	9.32	1	0.197347	0.404235	1.39479	0.704813	0.359161	37.6	1	1	1
nengye_1234.mqo	1587	3	105.613	Marker452897	9.32	1	0.197347	0.404235	1.39479	0.704813	0.359161	37.6	1	1	1
nengye_1234.mqo	1588	3	105.613	Marker563501	9.32	1	0.197347	0.404235	1.39479	0.704813	0.359161	37.6	1	1	1
nengye_1234.mqo	1589	3	105.613	Marker616008	9.32	1	0.197346	0.404235	1.39479	0.704813	0.359161	37.6	1	1	1
nengye_1234.mqo	1590	3	105.613	Marker450086	9.32	1	0.197346	0.404235	1.39479	0.704813	0.359161	37.6	1	1	1
nengye_1234.mqo	1591	3	105.613	Marker582986	9.32	1	0.197346	0.404235	1.39479	0.704813	0.359161	37.6	1	1	1
nengye_1234.mqo	1592	3	105.613	Marker292222	9.32	1	0.197346	0.404235	1.39479	0.704813	0.359161	37.6	1	1	1
nengye_1234.mqo	1593	3	105.613	Marker580167	9.32	1	0.197347	0.404235	1.39479	0.704812	0.359161	37.6	1	1	1
nengye_1234.mqo	1594	3	105.613	Marker413333	9.32	1	0.197347	0.404235	1.39479	0.704813	0.359161	37.6	1	1	1
nengye_1234.mqo	1595	3	105.613	Marker438487	9.32	1	0.197347	0.404235	1.39479	0.704813	0.359161	37.6	1	1	1
nengye_1234.mqo	1596	3	105.613	Marker597155	9.32	1	0.197347	0.404235	1.39479	0.704813	0.359161	37.6	1	1	1
nengye_1234.mqo	1597	3	105.613	Marker490377	9.32	1	0.197347	0.404235	1.39479	0.704813	0.359161	37.6	1	1	1
nengye_1234.mqo	1598	3	105.613	Marker301155	9.32	1	0.197347	0.404235	1.39479	0.704813	0.359161	37.6	1	1	1
nengye_1234.mqo	1599	3	105.613	Marker468520	9.32	1	0.197345	0.404043	1.39479	0.704788	0.359163	37.6	0.999	1	1
nengye_1234.mqo	1600	3	105.613	Marker247678	9.32	1	0.197344	0.403854	1.39479	0.704758	0.359166	37.6	0.998	1	0.999
nengye_1234.mqo	1601	3	105.613	Marker311706	9.32	1	0.197343	0.403668	1.39479	0.704722	0.359169	37.6	0.998	1	0.999
nengye_1234.mqo	1621	3	108.314	Marker427964	9.31	1	0.161656	0.405471	1.37303	0.669481	0.359419	37.6	0.997	1	0.998
nengye_1234.mqo	1622	3	108.314	Marker315681	9.33	1	0.160865	0.405378	1.37382	0.669544	0.359048	37.6	0.996	1	0.998
nengye_1234.mqo	1606	3	107.238	Marker332580	9.37	1	0.182931	0.405879	1.39816	0.669222	0.358307	37.8	0.992	1	0.996
nengye_1234.mqo	1607	3	107.238	Marker369854	9.41	1	0.17783	0.405879	1.39726	0.669222	0.357624	37.9	0.99	1	0.995
nengye_1234.mqo	1608	3	107.238	Marker515617	9.42	1	0.174193	0.405879	1.39473	0.669222	0.357438	37.9	0.989	1	0.995
nengye_1234.mqo	1609	3	107.238	Marker473108	9.4	1	0.172053	0.405879	1.39057	0.669222	0.357752	37.9	0.99	1	0.995
nengye_1234.mqo	1719	3	123.01	Marker583725	9.42	1	0.12006	0.378205	1.29343	0.729544	0.357401	37.9	1	1	1
nengye_1234.mqo	1720	3	123.01	Marker426092	9.42	1	0.12006	0.378205	1.29343	0.729544	0.357401	37.9	1	1	1
nengye_1234.mqo	1721	3	123.01	Marker419636	9.42	1	0.12006	0.378205	1.29343	0.729544	0.357401	37.9	1	1	1
nengye_1234.mqo	1722	3	123.01	Marker423950	9.42	1	0.12006	0.378205	1.29343	0.729544	0.357401	37.9	1	1	1
nengye_1234.mqo	1723	3	123.01	Marker520844	9.42	1	0.12006	0.378205	1.29343	0.729544	0.357401	37.9	1	1	1
nengye_1234.mqo	1724	3	123.01	Marker535644	9.42	1	0.120084	0.378204	1.2938	0.729545	0.357416	37.9	1	1	1
nengye_1234.mqo	1718	3	123.01	Marker430559	9.43	1	0.119529	0.378204	1.29392	0.729545	0.357175	38	1	1	1
nengye_1234.mqo	1710	3	119.206	Marker480554	9.71	1	0.0301115	0.376127	1.25298	0.880684	0.352163	38.8	0.953	1	0.977
nengye_1234.mqo	1711	3	119.206	Marker591969	9.71	1	0.0302338	0.376178	1.25286	0.880633	0.352163	38.8	0.954	1	0.977
nengye_1234.mqo	1708	3	118.286	Marker457707	9.82	1	0.0182867	0.371448	1.28071	0.882747	0.350238	39.2	0.918	1	0.959
nengye_1234.mqo	1709	3	118.286	Marker533160	9.82	1	0.0184129	0.371499	1.28058	0.882696	0.350238	39.2	0.919	1	0.959
nengye_1234.mqo	1717	3	122.394		9.93	1	0.0837359	0.38268	1.31022	0.744362	0.348266	39.5	0.984	0.976	0.98
nengye_1234.mqo	1712	3	120.206		10.07	1	0.0450246	0.386249	1.27257	0.827965	0.345746	39.9	0.993	0.966	0.979
nengye_1234.mqo	1713	3	120.394	Marker324066	10.15	1	0.0482854	0.387559	1.27595	0.818606	0.344479	40.2	1	0.962	0.981
nengye_1234.mqo	1714	3	120.394	Marker407321	10.15	1	0.0483403	0.387581	1.27625	0.818158	0.344412	40.2	1	0.962	0.981
nengye_1234.mqo	1715	3	120.394	Marker501199	10.16	1	0.0483723	0.387602	1.27675	0.817705	0.344329	40.2	1	0.962	0.981
nengye_1234.mqo	1716	3	121.394		10.33	1	0.048788	0.387555	1.31056	0.776288	0.341231	40.7	0.979	0.957	0.968
nengye_1234.mqo	1706	3	118.286	Marker325114	11.47	1	0.0190217	0.362778	1.33072	0.880945	0.322175	44	0.967	1	0.983
nengye_1234.mqo	1707	3	118.286	Marker462598	11.46	1	0.0189942	0.362839	1.33048	0.88094	0.322261	44	0.967	1	0.983
nengye_1234.mqo	1637	3	111.563	Marker470028	11.6	1	0.0488729	0.414884	1.42705	0.767	0.320039	44.4	1	1	1
nengye_1234.mqo	1638	3	111.563	Marker483930	11.6	1	0.0488743	0.414884	1.42705	0.767	0.320039	44.4	1	1	1
nengye_1234.mqo	1639	3	111.563	Marker409125	11.6	1	0.0488743	0.414884	1.42705	0.767	0.320039	44.4	1	1	1
nengye_1234.mqo	1640	3	111.563	Marker424310	11.6	1	0.0488743	0.414884	1.42705	0.767	0.320039	44.4	1	1	1
nengye_1234.mqo	1641	3	111.563	Marker316386	11.6	1	0.0488743	0.414884	1.42705	0.767	0.320039	44.4	1	1	1
nengye_1234.mqo	1642	3	111.563	Marker618799	11.6	1	0.0488743	0.414884	1.42705	0.767	0.320039	44.4	1	1	1
nengye_1234.mqo	1643	3	111.563	Marker305029	11.6	1	0.0486534	0.415088	1.42705	0.766999	0.320011	44.4	1	1	1
nengye_1234.mqo	1644	3	111.563	Marker495994	11.61	1	0.0484348	0.41529	1.42705	0.766997	0.319984	44.4	1	0.999	1
nengye_1234.mqo	1703	3	118.286	Marker592792	11.95	1	0.0236736	0.34658	1.37598	0.885683	0.314493	45.4	0.928	1	0.964
nengye_1234.mqo	1704	3	118.286	Marker518543	11.95	1	0.0235383	0.346526	1.37612	0.885737	0.314493	45.4	0.928	1	0.964
nengye_1234.mqo	1705	3	118.286	Marker613796	11.95	1	0.023403	0.346472	1.37625	0.885791	0.314493	45.4	0.928	1	0.964
nengye_1234.mqo	1702	3	117.426		12.22	1	0.0299566	0.350406	1.38901	0.863758	0.310119	46.1	0.961	0.979	0.97
nengye_1234.mqo	1645	3	112.563		12.39	1	0.033515	0.376806	1.42728	0.828997	0.307562	46.6	0.978	0.978	0.978
nengye_1234.mqo	1681	3	115.888	Marker483808	12.4	1	0.0419613	0.336888	1.39283	0.85299	0.307416	46.6	1	1	1
nengye_1234.mqo	1682	3	115.888	Marker585205	12.4	1	0.0419613	0.336888	1.39283	0.85299	0.307416	46.6	1	1	1
nengye_1234.mqo	1683	3	115.888	Marker376496	12.4	1	0.0419612	0.336887	1.39283	0.852991	0.307416	46.6	1	1	1
nengye_1234.mqo	1684	3	115.888	Marker465758	12.4	1	0.0419612	0.336887	1.39283	0.852991	0.307416	46.6	1	1	1
nengye_1234.mqo	1685	3	115.888	Marker351251	12.4	1	0.0419612	0.336887	1.39283	0.852991	0.307416	46.6	1	1	1
nengye_1234.mqo	1686	3	115.888	Marker598195	12.4	1	0.0419612	0.336887	1.39283	0.852991	0.307416	46.6	1	1	1
nengye_1234.mqo	1687	3	115.888	Marker496010	12.4	1	0.0419612	0.336887	1.39283	0.852991	0.307416	46.6	1	1	1
nengye_1234.mqo	1688	3	115.888	Marker539589	12.4	1	0.0419613	0.336888	1.39283	0.85299	0.307416	46.6	1	1	1
nengye_1234.mqo	1689	3	115.888	Marker489527	12.4	1	0.0419613	0.336888	1.39283	0.85299	0.307416	46.6	1	1	1
nengye_1234.mqo	1690	3	115.888	Marker494456	12.4	1	0.0417787	0.337287	1.39283	0.85299	0.307389	46.6	1	0.999	1
nengye_1234.mqo	1691	3	116.426	Marker550313	12.44	1	0.0444629	0.3471	1.39283	0.85299	0.306821	46.7	1	1	1
nengye_1234.mqo	1692	3	116.426	Marker577098	12.44	1	0.0444629	0.3471	1.39283	0.85299	0.306821	46.7	1	1	1
nengye_1234.mqo	1693	3	116.426	Marker446467	12.44	1	0.0444629	0.3471	1.39283	0.85299	0.306821	46.7	1	1	1
nengye_1234.mqo	1694	3	116.426	Marker539593	12.44	1	0.0444629	0.3471	1.39283	0.85299	0.306821	46.7	1	1	1
nengye_1234.mqo	1695	3	116.426	Marker422050	12.44	1	0.0444629	0.3471	1.39283	0.85299	0.306821	46.7	1	1	1
nengye_1234.mqo	1696	3	116.426	Marker282523	12.44	1	0.0444629	0.3471	1.39283	0.85299	0.306821	46.7	1	1	1
nengye_1234.mqo	1697	3	116.426	Marker266112	12.44	1	0.0444629	0.3471	1.39283	0.85299	0.306821	46.7	1	1	1
nengye_1234.mqo	1698	3	116.426	Marker243290	12.44	1	0.0444629	0.3471	1.39283	0.85299	0.306821	46.7	1	1	1
nengye_1234.mqo	1699	3	116.426	Marker357550	12.44	1	0.0444629	0.3471	1.39283	0.85299	0.306821	46.7	1	1	1
nengye_1234.mqo	1700	3	116.426	Marker245215	12.44	1	0.0444629	0.3471	1.39283	0.85299	0.306821	46.7	1	1	1
nengye_1234.mqo	1701	3	116.426	Marker441903	12.44	1	0.0444629	0.3471	1.39283	0.85299	0.306821	46.7	1	1	1
nengye_1234.mqo	1623	3	108.314	Marker328694	12.52	1	0.0534517	0.38861	1.48014	0.675502	0.30548	46.9	0.916	1	0.958
nengye_1234.mqo	1624	3	108.314	Marker417316	12.52	1	0.0535944	0.388639	1.47999	0.675473	0.30548	46.9	0.916	1	0.958
nengye_1234.mqo	1679	3	115.35	Marker428506	12.79	1	0.0419613	0.326855	1.39283	0.89083	0.301418	47.6	0.999	1	1
nengye_1234.mqo	1680	3	115.35	Marker566841	12.79	1	0.0419606	0.326851	1.39283	0.890826	0.301419	47.6	0.999	1	1
nengye_1234.mqo	1625	3	109.314		12.81	1	0.0477392	0.404621	1.48282	0.670941	0.301129	47.7	0.953	0.978	0.966
nengye_1234.mqo	1674	3	115.35	Marker260758	12.79	1	0.0419613	0.327084	1.39283	0.89105	0.301364	47.7	1	1	1
nengye_1234.mqo	1675	3	115.35	Marker395846	12.79	1	0.0419613	0.327084	1.39283	0.89105	0.301364	47.7	1	1	1
nengye_1234.mqo	1676	3	115.35	Marker290573	12.79	1	0.0419613	0.327084	1.39283	0.89105	0.301364	47.7	1	1	1
nengye_1234.mqo	1677	3	115.35	Marker250726	12.79	1	0.0419613	0.327084	1.39283	0.89105	0.301364	47.7	1	1	1
nengye_1234.mqo	1678	3	115.35	Marker444413	12.79	1	0.0419613	0.327084	1.39283	0.89105	0.301364	47.7	1	1	1
nengye_1234.mqo	1666	3	114.813	Marker263444	12.84	1	0.0301589	0.326312	1.39283	0.89105	0.300596	47.8	1	0.999	1
nengye_1234.mqo	1667	3	114.813	Marker425659	12.84	1	0.0303686	0.325927	1.39283	0.89105	0.300627	47.8	1	1	1
nengye_1234.mqo	1668	3	114.813	Marker404284	12.84	1	0.0303686	0.325927	1.39283	0.89105	0.300627	47.8	1	1	1
nengye_1234.mqo	1669	3	114.813	Marker547796	12.84	1	0.0303686	0.325926	1.39283	0.891049	0.300627	47.8	1	1	1
nengye_1234.mqo	1670	3	114.813	Marker613590	12.84	1	0.0303686	0.325927	1.39283	0.89105	0.300627	47.8	1	1	1
nengye_1234.mqo	1671	3	114.813	Marker237783	12.84	1	0.0303686	0.325927	1.39283	0.89105	0.300627	47.8	1	1	1
nengye_1234.mqo	1672	3	114.813	Marker375957	12.84	1	0.0303686	0.325927	1.39283	0.89105	0.300627	47.8	1	1	1
nengye_1234.mqo	1673	3	114.813	Marker332077	12.84	1	0.0303487	0.326152	1.39283	0.89105	0.300623	47.8	1	0.999	1
nengye_1234.mqo	1626	3	110.314		12.88	1	0.0478864	0.4139	1.47098	0.684031	0.299953	47.9	0.992	0.994	0.993
nengye_1234.mqo	1627	3	110.488	Marker530471	12.87	1	0.0485906	0.414829	1.46746	0.687905	0.300078	47.9	0.999	1	1
nengye_1234.mqo	1628	3	110.488	Marker372130	12.87	1	0.0487325	0.414857	1.46732	0.687877	0.300078	47.9	1	1	1
nengye_1234.mqo	1629	3	110.488	Marker520916	12.87	1	0.0488743	0.414884	1.46717	0.68785	0.300078	47.9	1	1	1
nengye_1234.mqo	1630	3	110.488	Marker309928	12.87	1	0.0488743	0.414884	1.46717	0.68785	0.300078	47.9	1	1	1
nengye_1234.mqo	1631	3	110.488	Marker283848	12.87	1	0.0488743	0.414884	1.46717	0.68785	0.300078	47.9	1	1	1
nengye_1234.mqo	1632	3	110.488	Marker497842	12.87	1	0.0488743	0.414884	1.46717	0.68785	0.300078	47.9	1	1	1
nengye_1234.mqo	1633	3	110.488	Marker575861	12.87	1	0.0488743	0.414884	1.46717	0.68785	0.300078	47.9	1	1	1
nengye_1234.mqo	1634	3	110.488	Marker593056	12.87	1	0.0488743	0.414884	1.46717	0.68785	0.300078	47.9	1	1	1
nengye_1234.mqo	1635	3	110.488	Marker486553	12.87	1	0.0488742	0.414884	1.46717	0.68785	0.300078	47.9	1	0.999	1
nengye_1234.mqo	1636	3	111.025	Marker376510	12.87	1	0.0488326	0.414876	1.46722	0.687858	0.300078	47.9	1	1	1
nengye_1234.mqo	1663	3	114.275	Marker423357	12.89	1	0.0319682	0.336223	1.39287	0.891067	0.299882	47.9	1	1	1
nengye_1234.mqo	1664	3	114.275	Marker307469	12.89	1	0.0319682	0.336223	1.39287	0.891067	0.299882	47.9	1	1	1
nengye_1234.mqo	1665	3	114.275	Marker457442	12.89	1	0.0319681	0.336223	1.39287	0.891067	0.299882	47.9	1	1	1
nengye_1234.mqo	1646	3	113.563		13.15	1	0.03138	0.341555	1.42712	0.873562	0.295947	48.6	0.993	0.993	0.993
nengye_1234.mqo	1647	3	113.737	Marker326809	13.27	1	0.0320504	0.336596	1.42705	0.878819	0.294136	48.9	1	0.999	1
nengye_1234.mqo	1648	3	113.737	Marker489775	13.28	1	0.0320384	0.336323	1.42705	0.879095	0.294035	48.9	1	1	1
nengye_1234.mqo	1649	3	113.737	Marker568681	13.28	1	0.0320235	0.336282	1.42705	0.879095	0.294033	48.9	1	1	1
nengye_1234.mqo	1650	3	113.737	Marker295324	13.28	1	0.0320091	0.33624	1.42705	0.879095	0.29403	48.9	1	1	1
nengye_1234.mqo	1651	3	113.737	Marker619925	13.28	1	0.0320091	0.33624	1.42705	0.879095	0.29403	48.9	1	1	1
nengye_1234.mqo	1652	3	113.737	Marker377388	13.28	1	0.0320091	0.33624	1.42705	0.879095	0.29403	48.9	1	1	1
nengye_1234.mqo	1653	3	113.737	Marker279616	13.28	1	0.0320091	0.33624	1.42705	0.879095	0.29403	48.9	1	1	1
nengye_1234.mqo	1654	3	113.737	Marker362207	13.28	1	0.0320091	0.33624	1.42705	0.879095	0.29403	48.9	1	1	1
nengye_1234.mqo	1655	3	113.737	Marker461304	13.28	1	0.0320091	0.33624	1.42705	0.879095	0.29403	48.9	1	1	1
nengye_1234.mqo	1656	3	113.737	Marker455429	13.28	1	0.0320091	0.33624	1.42705	0.879095	0.29403	48.9	1	1	1
nengye_1234.mqo	1657	3	113.737	Marker391074	13.28	1	0.0320091	0.33624	1.42705	0.879095	0.29403	48.9	1	1	1
nengye_1234.mqo	1658	3	113.737	Marker379631	13.28	1	0.0320091	0.33624	1.42705	0.879095	0.29403	48.9	1	1	1
nengye_1234.mqo	1659	3	113.737	Marker464835	13.28	1	0.0320091	0.33624	1.42705	0.879095	0.29403	48.9	1	1	1
nengye_1234.mqo	1660	3	113.737	Marker432883	13.28	1	0.0320091	0.33624	1.42705	0.879095	0.29403	48.9	1	1	1
nengye_1234.mqo	1661	3	113.737	Marker263186	13.27	1	0.032009	0.33624	1.42684	0.878839	0.294083	48.9	1	0.999	1
nengye_1234.mqo	1662	3	113.737	Marker593613	13.27	1	0.0320088	0.33624	1.42663	0.8786	0.294138	48.9	1	0.999	0.999
nengye_1239.mqo	4720	9	65.807		5.05	1	1.10214	1.39908	0.500867	0.559223	0.477245	22.5	0.933	0.982	0.957
nengye_1239.mqo	4721	9	66.261	Marker1317573	5.05	1	1.10857	1.40059	0.498047	0.55544	0.477184	22.6	0.916	1	0.958
nengye_1239.mqo	4722	9	66.261	Marker1224201	5.05	1	1.10864	1.40068	0.497986	0.555355	0.477184	22.6	0.916	1	0.958
nengye_1239.mqo	4723	9	66.261	Marker1289049	5.05	1	1.1087	1.40076	0.497925	0.555271	0.477184	22.6	0.916	1	0.958
nengye_1239.mqo	4561	9	43.716	Marker1176805	5.08	1	1.29303	1.23025	0.460644	0.559552	0.476394	22.7	0.998	1	0.999
nengye_1239.mqo	4712	9	63.864		5.23	1	1.12721	1.36981	0.503044	0.554262	0.472917	23.2	0.984	1	0.992
nengye_1239.mqo	4562	9	44.716		5.29	1	1.34548	1.23036	0.464173	0.559714	0.471371	23.5	0.997	1	0.998
nengye_1239.mqo	4563	9	44.803	Marker1147554	5.29	1	1.34501	1.23036	0.466787	0.559734	0.471522	23.5	1	1	1
nengye_1239.mqo	4564	9	45.34	Marker1150485	6.12	1	1.38462	1.23037	0.415193	0.559729	0.452093	26.6	1	1	1
nengye_1239.mqo	4565	9	45.34	Marker1350526	6.12	1	1.38462	1.23037	0.415193	0.559729	0.452093	26.6	1	1	1
nengye_1239.mqo	4566	9	45.34	Marker1244008	6.12	1	1.38462	1.23037	0.415193	0.559729	0.452093	26.6	1	1	1
nengye_1239.mqo	4567	9	45.34	Marker1324440	6.12	1	1.38462	1.23037	0.415193	0.559729	0.452093	26.6	1	1	1
nengye_1239.mqo	4568	9	45.34	Marker1251400	6.12	1	1.38462	1.23037	0.415193	0.559729	0.452093	26.6	1	1	1
nengye_1239.mqo	4569	9	45.34	Marker1320618	6.12	1	1.38462	1.23037	0.415193	0.559729	0.452093	26.6	1	1	1
nengye_1239.mqo	4570	9	45.34	Marker1273874	6.12	1	1.38462	1.23037	0.415193	0.559729	0.452093	26.6	1	1	1
nengye_1239.mqo	4571	9	45.34	Marker1207544	6.12	1	1.38462	1.23037	0.415193	0.559729	0.452093	26.6	1	1	1
nengye_1239.mqo	4572	9	45.34	Marker1265832	6.12	1	1.38462	1.23037	0.415193	0.559729	0.452093	26.6	1	1	1
nengye_1239.mqo	4573	9	45.34	Marker1172255	6.12	1	1.38462	1.23037	0.415193	0.559729	0.452093	26.6	1	1	1
nengye_1239.mqo	4574	9	45.34	Marker1342889	6.12	1	1.38471	1.23043	0.415096	0.559661	0.452093	26.6	1	1	1
nengye_1239.mqo	4575	9	45.34	Marker1142502	6.13	1	1.38462	1.23104	0.415188	0.558769	0.451885	26.7	0.999	1	1
nengye_1239.mqo	4576	9	45.34	Marker1279814	6.13	1	1.38462	1.23137	0.415186	0.558292	0.451781	26.7	0.999	1	0.999
nengye_1239.mqo	4577	9	45.34	Marker1187179	6.14	1	1.38462	1.23171	0.415184	0.557817	0.451678	26.7	0.998	1	0.999
nengye_1239.mqo	4578	9	45.34	Marker1133283	6.14	1	1.38463	1.23204	0.415182	0.557344	0.451574	26.7	0.998	1	0.999
nengye_1239.mqo	4711	9	62.864		6.39	1	1.16011	1.39584	0.472014	0.483745	0.445952	27.6	0.957	1	0.978
nengye_1239.mqo	4582	9	47.422		6.65	1	1.31922	1.28875	0.424398	0.49983	0.440131	28.6	0.997	0.997	0.997
nengye_1239.mqo	4583	9	47.503	Marker1328506	6.65	1	1.31336	1.29052	0.425123	0.500468	0.440171	28.6	1	1	1
nengye_1239.mqo	4584	9	47.503	Marker1201278	6.65	1	1.31336	1.29052	0.425123	0.500468	0.440171	28.6	1	1	1
nengye_1239.mqo	4585	9	47.503	Marker1251956	6.65	1	1.31336	1.29051	0.425116	0.500476	0.440171	28.6	1	1	1
nengye_1239.mqo	4580	9	46.34		6.71	1	1.39592	1.26932	0.412833	0.49298	0.438644	28.8	0.955	0.997	0.976
nengye_1239.mqo	4581	9	46.422	Marker1340268	6.71	1	1.3951	1.2687	0.414638	0.492164	0.438688	28.8	0.958	1	0.979
nengye_1239.mqo	4579	9	45.34	Marker1328620	6.74	1	1.40604	1.27684	0.393764	0.500387	0.43809	28.9	0.917	1	0.959
nengye_1239.mqo	4586	9	48.128	Marker1351096	6.99	1	1.31332	1.3199	0.42465	0.499573	0.432501	29.8	1	0.975	0.987
nengye_1239.mqo	4587	9	48.128	Marker1190754	7	1	1.31336	1.31986	0.420856	0.503328	0.432333	29.8	1	0.993	0.997
nengye_1239.mqo	4588	9	48.128	Marker1202135	7	1	1.31336	1.31986	0.42079	0.503393	0.43233	29.8	1	0.993	0.997
nengye_1239.mqo	4704	9	61.864	Marker1259932	7.14	1	1.1722	1.37937	0.45155	0.451722	0.42921	30.3	1	1	1
nengye_1239.mqo	4705	9	61.864	Marker1278228	7.13	1	1.1722	1.37868	0.45155	0.452179	0.429434	30.3	1	1	1
nengye_1239.mqo	4706	9	61.864	Marker1283298	7.13	1	1.1722	1.37868	0.45155	0.452179	0.429434	30.3	1	1	1
nengye_1239.mqo	4707	9	61.864	Marker1322327	7.13	1	1.1722	1.37868	0.45155	0.452179	0.429434	30.3	1	1	1
nengye_1239.mqo	4708	9	61.864	Marker1188054	7.13	1	1.1722	1.37868	0.45155	0.452179	0.429434	30.3	1	1	1
nengye_1239.mqo	4709	9	61.864	Marker1151998	7.13	1	1.1722	1.37868	0.45155	0.452179	0.429434	30.3	1	1	1
nengye_1239.mqo	4710	9	61.864	Marker1142946	7.13	1	1.17219	1.37904	0.451692	0.452272	0.429535	30.3	0.999	1	1
nengye_1239.mqo	4703	9	61.777		7.31	1	1.17938	1.38521	0.444632	0.447987	0.425556	30.9	0.993	1	0.997
nengye_1239.mqo	4589	9	48.753	Marker1279592	7.36	1	1.30846	1.31986	0.383021	0.507652	0.424456	31.1	1	0.989	0.995
nengye_1239.mqo	4590	9	48.753	Marker1286882	7.42	1	1.30816	1.32016	0.362251	0.524937	0.423318	31.3	1	0.901	0.95
nengye_1239.mqo	4591	9	48.753	Marker1273195	7.42	1	1.30816	1.32016	0.362267	0.52492	0.423318	31.3	1	0.901	0.951
nengye_1239.mqo	4592	9	48.753	Marker1297462	7.42	1	1.30816	1.32016	0.362283	0.524904	0.423318	31.3	1	0.902	0.951
nengye_1239.mqo	4593	9	49.753		7.42	1	1.31782	1.32809	0.354354	0.515246	0.423318	31.3	0.961	0.938	0.95
nengye_1239.mqo	4594	9	50.753		7.42	1	1.32764	1.33621	0.346231	0.505428	0.423318	31.3	0.923	0.977	0.95
nengye_1239.mqo	4595	9	51.34	Marker1226163	7.42	1	1.33348	1.34107	0.34137	0.499589	0.423318	31.3	0.902	1	0.951
nengye_1239.mqo	4596	9	51.34	Marker1178250	7.42	1	1.33358	1.34116	0.341271	0.499504	0.423318	31.3	0.901	1	0.951
nengye_1239.mqo	4597	9	51.34	Marker1155980	7.42	1	1.33368	1.34124	0.341172	0.49942	0.423318	31.3	0.901	1	0.95
nengye_1239.mqo	4598	9	51.34	Marker1240076	7.42	1	1.33378	1.34133	0.341072	0.499336	0.423318	31.3	0.901	1	0.95
nengye_1239.mqo	4599	9	51.34	Marker1343668	7.42	1	1.33388	1.34141	0.340973	0.499252	0.423318	31.3	0.9	1	0.95
nengye_1239.mqo	4689	9	57.363	Marker1138519	8.76	1	1.24477	1.4592	0.360726	0.405094	0.395472	35.8	0.871	1	0.935
nengye_1239.mqo	4690	9	57.363	Marker1151883	8.76	1	1.24469	1.4591	0.360815	0.405199	0.395472	35.8	0.871	1	0.935
nengye_1239.mqo	4691	9	57.363	Marker1217501	8.76	1	1.2446	1.45899	0.360903	0.405305	0.395472	35.8	0.871	1	0.936
nengye_1239.mqo	4692	9	57.363	Marker1198825	8.76	1	1.24451	1.45889	0.360991	0.40541	0.395472	35.8	0.872	1	0.936
nengye_1239.mqo	4693	9	57.363	Marker1333358	8.76	1	1.24442	1.45878	0.36108	0.405515	0.395472	35.8	0.872	1	0.936
nengye_1239.mqo	4694	9	57.363	Marker1188546	8.76	1	1.24433	1.45868	0.361168	0.405621	0.395472	35.8	0.872	1	0.936
nengye_1239.mqo	4695	9	58.363		8.76	1	1.23554	1.4483	0.369901	0.416058	0.395472	35.8	0.908	0.999	0.953
nengye_1239.mqo	4696	9	59.363		8.76	1	1.22696	1.43809	0.378469	0.42628	0.395472	35.8	0.945	0.999	0.972
nengye_1239.mqo	4697	9	60.363		8.76	1	1.21859	1.42804	0.386878	0.436289	0.395472	35.8	0.984	0.999	0.992
nengye_1239.mqo	4698	9	60.777	Marker1346223	8.76	1	1.21519	1.42393	0.390313	0.440372	0.395472	35.8	1	1	1
nengye_1239.mqo	4699	9	60.777	Marker1170168	8.76	1	1.21519	1.42393	0.390313	0.440372	0.395472	35.8	1	1	1
nengye_1239.mqo	4700	9	60.777	Marker1167837	8.76	1	1.21519	1.42393	0.390313	0.440372	0.395472	35.8	1	1	1
nengye_1239.mqo	4701	9	60.777	Marker1265589	8.76	1	1.21519	1.42393	0.390313	0.440372	0.395472	35.8	1	1	1
nengye_1239.mqo	4702	9	60.777	Marker1356770	8.75	1	1.21529	1.42383	0.390571	0.440121	0.395635	35.8	0.999	1	1
nengye_1239.mqo	4637	9	51.877	Marker1135943	9.23	1	1.29253	1.41459	0.376342	0.450452	0.386272	37.3	1	1	1
nengye_1239.mqo	4638	9	51.877	Marker1251519	9.23	1	1.29253	1.41459	0.376342	0.450452	0.386272	37.3	1	1	1
nengye_1239.mqo	4639	9	51.877	Marker1286114	9.23	1	1.29253	1.41459	0.376342	0.450452	0.386272	37.3	1	1	1
nengye_1239.mqo	4636	9	51.877	Marker1160517	9.39	1	1.31288	1.41459	0.37017	0.450452	0.38301	37.8	0.994	1	0.997
nengye_1239.mqo	4635	9	51.877	Marker1286598	9.54	1	1.33045	1.41459	0.366036	0.450452	0.380159	38.3	0.991	1	0.995
nengye_1239.mqo	4634	9	51.877	Marker1205179	9.67	1	1.34481	1.41459	0.364103	0.450452	0.377788	38.7	0.989	1	0.995
nengye_1239.mqo	4633	9	51.877	Marker1314866	9.76	1	1.3556	1.41459	0.364457	0.450452	0.375954	39	0.991	1	0.995
nengye_1239.mqo	4632	9	51.877	Marker1321391	9.83	1	1.36262	1.41459	0.367105	0.450452	0.374691	39.2	0.994	1	0.997
nengye_1239.mqo	4605	9	51.34	Marker1187499	9.86	1	1.36638	1.41517	0.371371	0.449873	0.374015	39.3	0.998	1	0.999
nengye_1239.mqo	4606	9	51.34	Marker1329709	9.86	1	1.36628	1.41507	0.371471	0.44997	0.374015	39.3	0.998	1	0.999
nengye_1239.mqo	4607	9	51.34	Marker1318745	9.86	1	1.36618	1.41498	0.37157	0.450066	0.374015	39.3	0.998	1	0.999
nengye_1239.mqo	4608	9	51.34	Marker1179830	9.86	1	1.36608	1.41488	0.37167	0.450163	0.374015	39.3	0.999	1	0.999
nengye_1239.mqo	4609	9	51.34	Marker1225753	9.86	1	1.36598	1.41479	0.371769	0.450259	0.374015	39.3	0.999	1	1
nengye_1239.mqo	4610	9	51.34	Marker1278015	9.86	1	1.36589	1.41469	0.371869	0.450356	0.374015	39.3	1	1	1
nengye_1239.mqo	4611	9	51.34	Marker1166678	9.86	1	1.36579	1.41459	0.371968	0.450452	0.374015	39.3	1	1	1
nengye_1239.mqo	4612	9	51.34	Marker1167308	9.86	1	1.36579	1.41459	0.371968	0.450452	0.374015	39.3	1	1	1
nengye_1239.mqo	4613	9	51.34	Marker1197124	9.86	1	1.36579	1.41459	0.371968	0.450452	0.374015	39.3	1	1	1
nengye_1239.mqo	4614	9	51.34	Marker1287431	9.86	1	1.36579	1.41459	0.371968	0.450452	0.374015	39.3	1	1	1
nengye_1239.mqo	4615	9	51.34	Marker1211641	9.86	1	1.36579	1.41459	0.371968	0.450452	0.374015	39.3	1	1	1
nengye_1239.mqo	4616	9	51.34	Marker1202668	9.86	1	1.36579	1.41459	0.371968	0.450452	0.374015	39.3	1	1	1
nengye_1239.mqo	4617	9	51.34	Marker1328647	9.86	1	1.36579	1.41459	0.371968	0.450452	0.374015	39.3	1	1	1
nengye_1239.mqo	4618	9	51.34	Marker1218831	9.86	1	1.36579	1.41459	0.371968	0.450452	0.374015	39.3	1	1	1
nengye_1239.mqo	4619	9	51.34	Marker1185902	9.86	1	1.36579	1.41459	0.371968	0.450452	0.374015	39.3	1	1	1
nengye_1239.mqo	4620	9	51.34	Marker1287023	9.86	1	1.36579	1.41459	0.371968	0.450452	0.374015	39.3	1	1	1
nengye_1239.mqo	4621	9	51.34	Marker1313125	9.86	1	1.36579	1.41459	0.371968	0.450452	0.374015	39.3	1	1	1
nengye_1239.mqo	4622	9	51.34	Marker1289581	9.86	1	1.36579	1.41459	0.371968	0.450452	0.374015	39.3	1	1	1
nengye_1239.mqo	4623	9	51.34	Marker1134071	9.86	1	1.36579	1.41459	0.371968	0.450452	0.374015	39.3	1	1	1
nengye_1239.mqo	4624	9	51.34	Marker1264186	9.86	1	1.36579	1.41459	0.371968	0.450452	0.374015	39.3	1	1	1
nengye_1239.mqo	4625	9	51.34	Marker1286485	9.86	1	1.36579	1.41459	0.371968	0.450452	0.374015	39.3	1	1	1
nengye_1239.mqo	4626	9	51.34	Marker1296017	9.86	1	1.36579	1.41459	0.371968	0.450452	0.374015	39.3	1	1	1
nengye_1239.mqo	4627	9	51.34	Marker1139965	9.86	1	1.36579	1.41459	0.371967	0.450451	0.374015	39.3	1	1	1
nengye_1239.mqo	4628	9	51.34	Marker1318944	9.86	1	1.36579	1.41459	0.371967	0.450451	0.374015	39.3	1	1	1
nengye_1239.mqo	4629	9	51.34	Marker1178861	9.86	1	1.36579	1.41459	0.371966	0.45045	0.374015	39.3	1	1	1
nengye_1239.mqo	4630	9	51.34	Marker1250670	9.86	1	1.36579	1.41459	0.371966	0.45045	0.374015	39.3	1	1	1
nengye_1239.mqo	4631	9	51.877	Marker1301049	9.86	1	1.36579	1.41459	0.371968	0.450452	0.374015	39.3	1	1	1
nengye_1239.mqo	4640	9	52.877		9.95	1	1.29092	1.45832	0.381718	0.413888	0.372466	39.5	0.963	0.99	0.976
nengye_1239.mqo	4641	9	53.527	Marker1208850	10.3	1	1.28394	1.48074	0.389475	0.396948	0.365826	40.6	0.956	1	0.978
nengye_1239.mqo	4642	9	53.527	Marker1284215	10.31	1	1.2838	1.48104	0.389454	0.396898	0.36574	40.6	0.956	1	0.978
nengye_1239.mqo	4643	9	53.527	Marker1309115	10.31	1	1.28366	1.48133	0.389434	0.39685	0.365655	40.7	0.956	1	0.978
nengye_1239.mqo	4644	9	53.527	Marker1220660	10.31	1	1.28352	1.48163	0.389415	0.396804	0.36557	40.7	0.956	1	0.978
nengye_1239.mqo	4645	9	53.527	Marker1336251	10.32	1	1.28337	1.48192	0.389396	0.39676	0.365486	40.7	0.956	1	0.978
nengye_1239.mqo	4646	9	54.527		10.63	1	1.2643	1.50343	0.374224	0.415524	0.359779	41.6	0.973	0.99	0.981
nengye_1239.mqo	4647	9	55.176	Marker1247866	10.67	1	1.24694	1.5094	0.368226	0.434085	0.359012	41.7	1	1	1
nengye_1239.mqo	4648	9	55.176	Marker1137021	10.67	1	1.24694	1.5094	0.368226	0.434085	0.359012	41.7	1	1	1
nengye_1239.mqo	4649	9	55.176	Marker1243718	10.67	1	1.24694	1.5094	0.368226	0.434085	0.359012	41.7	1	1	1
nengye_1239.mqo	4650	9	55.176	Marker1140757	10.67	1	1.24694	1.5094	0.368226	0.434085	0.359012	41.7	1	1	1
nengye_1239.mqo	4651	9	55.176	Marker1213422	10.67	1	1.24694	1.5094	0.368226	0.434085	0.359012	41.7	1	1	1
nengye_1239.mqo	4652	9	55.176	Marker1194389	10.67	1	1.24694	1.5094	0.368226	0.434085	0.359012	41.7	1	1	1
nengye_1239.mqo	4653	9	55.176	Marker1210331	10.69	1	1.24762	1.51015	0.367975	0.433394	0.35861	41.8	0.999	1	1
nengye_1239.mqo	4654	9	55.176	Marker1234377	10.72	1	1.2483	1.51089	0.367726	0.432708	0.35821	41.9	0.999	1	0.999
nengye_1239.mqo	4655	9	55.176	Marker1202246	10.74	1	1.24898	1.51162	0.36748	0.432026	0.357811	41.9	0.998	1	0.999
nengye_1239.mqo	4656	9	55.176	Marker1161833	10.76	1	1.24966	1.51236	0.367236	0.431348	0.357414	42	0.997	1	0.999
nengye_1239.mqo	4657	9	55.176	Marker1322448	10.78	1	1.25033	1.51308	0.366994	0.430675	0.357018	42.1	0.996	1	0.998
nengye_1239.mqo	4664	9	57.363	Marker1143774	12.26	1	1.31222	1.55984	0.363995	0.429309	0.331312	46.2	1	0.999	1
nengye_1239.mqo	4665	9	57.363	Marker1208968	12.26	1	1.31224	1.55982	0.364002	0.429303	0.331312	46.2	1	1	1
nengye_1239.mqo	4666	9	57.363	Marker1316023	12.26	1	1.31227	1.55979	0.364008	0.429296	0.331312	46.2	1	1	1
nengye_1239.mqo	4667	9	57.363	Marker1326527	12.26	1	1.31227	1.55979	0.364008	0.429296	0.331312	46.2	1	1	1
nengye_1239.mqo	4668	9	57.363	Marker1250373	12.26	1	1.31227	1.55979	0.364008	0.429296	0.331312	46.2	1	1	1
nengye_1239.mqo	4669	9	57.363	Marker1233212	12.26	1	1.31227	1.55979	0.364008	0.429296	0.331312	46.2	1	1	1
nengye_1239.mqo	4670	9	57.363	Marker1161594	12.26	1	1.31227	1.55979	0.364008	0.429296	0.331312	46.2	1	1	1
nengye_1239.mqo	4671	9	57.363	Marker1295806	12.26	1	1.31227	1.55979	0.364008	0.429296	0.331312	46.2	1	1	1
nengye_1239.mqo	4672	9	57.363	Marker1298971	12.26	1	1.31227	1.55979	0.364008	0.429296	0.331312	46.2	1	1	1
nengye_1239.mqo	4673	9	57.363	Marker1246857	12.26	1	1.31227	1.55979	0.364008	0.429296	0.331312	46.2	1	1	1
nengye_1239.mqo	4674	9	57.363	Marker1163567	12.26	1	1.31227	1.55979	0.364008	0.429296	0.331312	46.2	1	1	1
nengye_1239.mqo	4675	9	57.363	Marker1293325	12.26	1	1.31227	1.55979	0.364008	0.429296	0.331312	46.2	1	1	1
nengye_1239.mqo	4676	9	57.363	Marker1220918	12.26	1	1.31227	1.55979	0.364008	0.429296	0.331312	46.2	1	1	1
nengye_1239.mqo	4677	9	57.363	Marker1296343	12.26	1	1.31227	1.55979	0.364008	0.429296	0.331312	46.2	1	1	1
nengye_1239.mqo	4678	9	57.363	Marker1234198	12.26	1	1.31236	1.5599	0.363913	0.429183	0.331312	46.2	1	1	1
nengye_1239.mqo	4679	9	57.363	Marker1220049	12.26	1	1.31246	1.56002	0.363819	0.42907	0.331312	46.2	0.999	1	1
nengye_1239.mqo	4680	9	57.363	Marker1207092	12.26	1	1.31255	1.56013	0.363724	0.428957	0.331312	46.2	0.999	1	0.999
nengye_1239.mqo	4681	9	57.363	Marker1310750	12.26	1	1.31265	1.56024	0.363629	0.428844	0.331312	46.2	0.998	1	0.999
nengye_1239.mqo	4682	9	57.363	Marker1194349	12.26	1	1.31274	1.56036	0.363534	0.428731	0.331312	46.2	0.998	1	0.999
nengye_1239.mqo	4658	9	56.176		12.46	1	1.29829	1.55931	0.355725	0.390609	0.328005	46.8	0.97	0.961	0.965
nengye_1239.mqo	4659	9	56.825	Marker1277910	12.77	1	1.30828	1.55419	0.363467	0.396849	0.322878	47.6	1	0.936	0.968
nengye_1239.mqo	4660	9	56.825	Marker1138699	12.77	1	1.31224	1.55022	0.364005	0.396311	0.322878	47.6	1	1	1
nengye_1239.mqo	4661	9	56.825	Marker1328923	12.77	1	1.31224	1.55022	0.364005	0.396311	0.322878	47.6	1	1	1
nengye_1239.mqo	4662	9	56.825	Marker1179955	12.77	1	1.31224	1.55022	0.364005	0.39631	0.322878	47.6	1	1	1
nengye_1239.mqo	4663	9	56.825	Marker1203406	12.77	1	1.31224	1.55022	0.364005	0.39631	0.322878	47.6	1	1	1
nengye_1243.mqo	4582	9	47.422		5.19	1	1.36314	1.23946	0.489158	0.502995	0.514161	23.1	0.997	0.997	0.997
nengye_1243.mqo	4583	9	47.503	Marker1328506	5.18	1	1.35893	1.24024	0.489865	0.503591	0.514267	23.1	1	1	1
nengye_1243.mqo	4584	9	47.503	Marker1201278	5.18	1	1.35893	1.24024	0.489865	0.503591	0.514267	23.1	1	1	1
nengye_1243.mqo	4585	9	47.503	Marker1251956	5.18	1	1.35894	1.24023	0.489864	0.503592	0.514267	23.1	1	1	1
nengye_1243.mqo	4579	9	45.34	Marker1328620	5.25	1	1.42057	1.24198	0.45964	0.501272	0.512561	23.3	0.917	1	0.959
nengye_1243.mqo	4580	9	46.34		5.24	1	1.41095	1.23479	0.478327	0.496119	0.512707	23.3	0.955	0.997	0.976
nengye_1243.mqo	4581	9	46.422	Marker1340268	5.24	1	1.41018	1.2342	0.479917	0.495693	0.512714	23.3	0.958	1	0.979
nengye_1243.mqo	4589	9	48.753	Marker1279592	5.49	1	1.32068	1.27445	0.459975	0.512858	0.506388	24.2	1	0.989	0.995
nengye_1243.mqo	4590	9	48.753	Marker1286882	5.55	1	1.3219	1.27323	0.419623	0.551731	0.504676	24.5	1	0.901	0.95
nengye_1243.mqo	4591	9	48.753	Marker1273195	5.55	1	1.3219	1.27323	0.419637	0.551718	0.504676	24.5	1	0.901	0.951
nengye_1243.mqo	4592	9	48.753	Marker1297462	5.55	1	1.32189	1.27324	0.41965	0.551704	0.504676	24.5	1	0.902	0.951
nengye_1243.mqo	4593	9	49.753		5.55	1	1.33051	1.28103	0.411862	0.543091	0.504676	24.5	0.961	0.938	0.95
nengye_1243.mqo	4594	9	50.753		5.55	1	1.33928	1.28899	0.4039	0.53432	0.504676	24.5	0.923	0.977	0.95
nengye_1243.mqo	4595	9	51.34	Marker1226163	5.55	1	1.3445	1.29374	0.399145	0.529097	0.504676	24.5	0.902	1	0.951
nengye_1243.mqo	4596	9	51.34	Marker1178250	5.55	1	1.3446	1.29382	0.39905	0.52902	0.504676	24.5	0.901	1	0.951
nengye_1243.mqo	4597	9	51.34	Marker1155980	5.55	1	1.34469	1.2939	0.398956	0.528944	0.504676	24.5	0.901	1	0.95
nengye_1243.mqo	4598	9	51.34	Marker1240076	5.55	1	1.34478	1.29397	0.398861	0.528867	0.504676	24.5	0.901	1	0.95
nengye_1243.mqo	4599	9	51.34	Marker1343668	5.55	1	1.34488	1.29405	0.398766	0.528791	0.504676	24.5	0.9	1	0.95
nengye_1243.mqo	4586	9	48.128	Marker1351096	5.57	1	1.35947	1.27392	0.489839	0.493983	0.504333	24.6	1	0.975	0.987
nengye_1243.mqo	4587	9	48.128	Marker1190754	5.57	1	1.35895	1.27445	0.481354	0.503419	0.504271	24.6	1	0.993	0.997
nengye_1243.mqo	4588	9	48.128	Marker1202135	5.57	1	1.35895	1.27445	0.48122	0.503566	0.504269	24.6	1	0.993	0.997
nengye_1243.mqo	4718	9	64.807	Marker1195736	7.07	1	1.27882	1.45295	0.500947	0.450138	0.467393	30.1	0.972	1	0.986
nengye_1243.mqo	4719	9	64.807	Marker1206761	7.07	1	1.2789	1.45305	0.500869	0.450037	0.467393	30.1	0.971	1	0.986
nengye_1243.mqo	4713	9	64.088	Marker1193910	7.15	1	1.23564	1.45996	0.5065	0.457296	0.46545	30.4	1	1	1
nengye_1243.mqo	4714	9	64.088	Marker1331639	7.15	1	1.23564	1.45996	0.5065	0.457296	0.46545	30.4	1	1	1
nengye_1243.mqo	4715	9	64.088	Marker1136711	7.15	1	1.23564	1.45996	0.5065	0.457296	0.46545	30.4	1	1	1
nengye_1243.mqo	4716	9	64.088	Marker1195192	7.15	1	1.23597	1.4599	0.5065	0.457296	0.465472	30.4	1	0.999	1
nengye_1243.mqo	4717	9	64.088	Marker1195118	7.15	1	1.23631	1.45983	0.5065	0.457296	0.465495	30.4	1	0.999	0.999
nengye_1243.mqo	4720	9	65.807		7.15	1	1.25216	1.48481	0.493611	0.43953	0.465395	30.4	0.933	0.982	0.957
nengye_1243.mqo	4721	9	66.261	Marker1317573	7.18	1	1.24955	1.49336	0.490282	0.434683	0.464694	30.5	0.916	1	0.958
nengye_1243.mqo	4722	9	66.261	Marker1224201	7.18	1	1.24963	1.49347	0.490206	0.434577	0.464694	30.5	0.916	1	0.958
nengye_1243.mqo	4723	9	66.261	Marker1289049	7.18	1	1.2497	1.49358	0.49013	0.434471	0.464694	30.5	0.916	1	0.958
nengye_1243.mqo	4712	9	63.864		7.41	1	1.23899	1.46875	0.501651	0.437682	0.459481	31.3	0.984	1	0.992
nengye_1243.mqo	4711	9	62.864		8.22	1	1.24118	1.47906	0.486826	0.37225	0.44102	34	0.957	1	0.978
nengye_1243.mqo	4704	9	61.864	Marker1259932	8.3	1	1.2226	1.43999	0.484271	0.35567	0.439128	34.3	1	1	1
nengye_1243.mqo	4705	9	61.864	Marker1278228	8.29	1	1.2226	1.43925	0.484271	0.356125	0.439388	34.3	1	1	1
nengye_1243.mqo	4706	9	61.864	Marker1283298	8.29	1	1.2226	1.43925	0.484271	0.356125	0.439388	34.3	1	1	1
nengye_1243.mqo	4707	9	61.864	Marker1322327	8.29	1	1.2226	1.43925	0.484271	0.356125	0.439388	34.3	1	1	1
nengye_1243.mqo	4708	9	61.864	Marker1188054	8.29	1	1.2226	1.43925	0.484271	0.356125	0.439388	34.3	1	1	1
nengye_1243.mqo	4709	9	61.864	Marker1151998	8.29	1	1.2226	1.43925	0.484271	0.356125	0.439388	34.3	1	1	1
nengye_1243.mqo	4710	9	61.864	Marker1142946	8.29	1	1.22288	1.43985	0.484236	0.356028	0.439321	34.3	0.999	1	1
nengye_1243.mqo	4703	9	61.777		8.42	1	1.22404	1.44621	0.480911	0.351998	0.436544	34.7	0.993	1	0.997
nengye_1243.mqo	4637	9	51.877	Marker1135943	8.93	1	1.2972	1.45011	0.437646	0.38772	0.425341	36.4	1	1	1
nengye_1243.mqo	4638	9	51.877	Marker1251519	8.93	1	1.2972	1.45011	0.437646	0.38772	0.425341	36.4	1	1	1
nengye_1243.mqo	4639	9	51.877	Marker1286114	8.93	1	1.2972	1.45011	0.437646	0.38772	0.425341	36.4	1	1	1
nengye_1243.mqo	4636	9	51.877	Marker1160517	9.02	1	1.31282	1.45011	0.433984	0.38772	0.423452	36.7	0.994	1	0.997
nengye_1243.mqo	4689	9	57.363	Marker1138519	9.03	1	1.22301	1.52495	0.443949	0.310144	0.423223	36.7	0.871	1	0.935
nengye_1243.mqo	4690	9	57.363	Marker1151883	9.03	1	1.22293	1.52483	0.444027	0.310265	0.423223	36.7	0.871	1	0.935
nengye_1243.mqo	4691	9	57.363	Marker1217501	9.03	1	1.22285	1.52471	0.444104	0.310386	0.423223	36.7	0.871	1	0.936
nengye_1243.mqo	4692	9	57.363	Marker1198825	9.03	1	1.22278	1.52459	0.444182	0.310508	0.423223	36.7	0.872	1	0.936
nengye_1243.mqo	4693	9	57.363	Marker1333358	9.03	1	1.2227	1.52447	0.44426	0.310629	0.423223	36.7	0.872	1	0.936
nengye_1243.mqo	4694	9	57.363	Marker1188546	9.03	1	1.22262	1.52435	0.444338	0.310751	0.423223	36.7	0.872	1	0.936
nengye_1243.mqo	4695	9	58.363		9.03	1	1.21484	1.5124	0.452075	0.322735	0.423223	36.7	0.908	0.999	0.953
nengye_1243.mqo	4696	9	59.363		9.03	1	1.20728	1.50064	0.459632	0.334508	0.423223	36.7	0.945	0.999	0.972
nengye_1243.mqo	4697	9	60.363		9.03	1	1.19992	1.48905	0.467015	0.346072	0.423223	36.7	0.984	0.999	0.992
nengye_1243.mqo	4698	9	60.777	Marker1346223	9.03	1	1.19694	1.4843	0.470022	0.3508	0.423223	36.7	1	1	1
nengye_1243.mqo	4699	9	60.777	Marker1170168	9.03	1	1.19694	1.4843	0.470022	0.3508	0.423223	36.7	1	1	1
nengye_1243.mqo	4700	9	60.777	Marker1167837	9.03	1	1.19694	1.4843	0.470022	0.3508	0.423223	36.7	1	1	1
nengye_1243.mqo	4701	9	60.777	Marker1265589	9.03	1	1.19694	1.4843	0.470022	0.3508	0.423223	36.7	1	1	1
nengye_1243.mqo	4702	9	60.777	Marker1356770	9.03	1	1.19757	1.48425	0.469871	0.350439	0.423197	36.7	0.999	1	1
nengye_1243.mqo	4635	9	51.877	Marker1286598	9.09	1	1.3257	1.45011	0.432245	0.38772	0.421963	36.9	0.991	1	0.995
nengye_1243.mqo	4634	9	51.877	Marker1205179	9.14	1	1.33546	1.45011	0.432542	0.38772	0.420919	37	0.989	1	0.995
nengye_1243.mqo	4605	9	51.34	Marker1187499	9.15	1	1.34475	1.45075	0.445161	0.387082	0.420668	37.1	0.998	1	0.999
nengye_1243.mqo	4606	9	51.34	Marker1329709	9.15	1	1.34466	1.45064	0.44525	0.387188	0.420668	37.1	0.998	1	0.999
nengye_1243.mqo	4607	9	51.34	Marker1318745	9.15	1	1.34457	1.45054	0.44534	0.387295	0.420668	37.1	0.998	1	0.999
nengye_1243.mqo	4608	9	51.34	Marker1179830	9.15	1	1.34448	1.45043	0.44543	0.387401	0.420668	37.1	0.999	1	0.999
nengye_1243.mqo	4609	9	51.34	Marker1225753	9.15	1	1.34439	1.45032	0.44552	0.387507	0.420668	37.1	0.999	1	1
nengye_1243.mqo	4610	9	51.34	Marker1278015	9.15	1	1.3443	1.45022	0.44561	0.387614	0.420668	37.1	1	1	1
nengye_1243.mqo	4611	9	51.34	Marker1166678	9.15	1	1.34421	1.45011	0.4457	0.38772	0.420668	37.1	1	1	1
nengye_1243.mqo	4612	9	51.34	Marker1167308	9.15	1	1.34421	1.45011	0.4457	0.38772	0.420668	37.1	1	1	1
nengye_1243.mqo	4613	9	51.34	Marker1197124	9.15	1	1.34421	1.45011	0.4457	0.38772	0.420668	37.1	1	1	1
nengye_1243.mqo	4614	9	51.34	Marker1287431	9.15	1	1.34421	1.45011	0.4457	0.38772	0.420668	37.1	1	1	1
nengye_1243.mqo	4615	9	51.34	Marker1211641	9.15	1	1.34421	1.45011	0.4457	0.38772	0.420668	37.1	1	1	1
nengye_1243.mqo	4616	9	51.34	Marker1202668	9.15	1	1.34421	1.45011	0.4457	0.38772	0.420668	37.1	1	1	1
nengye_1243.mqo	4617	9	51.34	Marker1328647	9.15	1	1.34421	1.45011	0.4457	0.38772	0.420668	37.1	1	1	1
nengye_1243.mqo	4618	9	51.34	Marker1218831	9.15	1	1.34421	1.45011	0.4457	0.38772	0.420668	37.1	1	1	1
nengye_1243.mqo	4619	9	51.34	Marker1185902	9.15	1	1.34421	1.45011	0.4457	0.38772	0.420668	37.1	1	1	1
nengye_1243.mqo	4620	9	51.34	Marker1287023	9.15	1	1.34421	1.45011	0.4457	0.38772	0.420668	37.1	1	1	1
nengye_1243.mqo	4621	9	51.34	Marker1313125	9.15	1	1.34421	1.45011	0.4457	0.38772	0.420668	37.1	1	1	1
nengye_1243.mqo	4622	9	51.34	Marker1289581	9.15	1	1.34421	1.45011	0.4457	0.38772	0.420668	37.1	1	1	1
nengye_1243.mqo	4623	9	51.34	Marker1134071	9.15	1	1.34421	1.45011	0.4457	0.38772	0.420668	37.1	1	1	1
nengye_1243.mqo	4624	9	51.34	Marker1264186	9.15	1	1.34421	1.45011	0.4457	0.38772	0.420668	37.1	1	1	1
nengye_1243.mqo	4625	9	51.34	Marker1286485	9.15	1	1.34421	1.45011	0.4457	0.38772	0.420668	37.1	1	1	1
nengye_1243.mqo	4626	9	51.34	Marker1296017	9.15	1	1.34421	1.45011	0.4457	0.38772	0.420668	37.1	1	1	1
nengye_1243.mqo	4627	9	51.34	Marker1139965	9.15	1	1.34421	1.45011	0.445699	0.387719	0.420668	37.1	1	1	1
nengye_1243.mqo	4628	9	51.34	Marker1318944	9.15	1	1.34422	1.45011	0.445699	0.387719	0.420668	37.1	1	1	1
nengye_1243.mqo	4629	9	51.34	Marker1178861	9.15	1	1.34422	1.45011	0.445699	0.387718	0.420668	37.1	1	1	1
nengye_1243.mqo	4630	9	51.34	Marker1250670	9.15	1	1.34422	1.45011	0.445698	0.387718	0.420668	37.1	1	1	1
nengye_1243.mqo	4631	9	51.877	Marker1301049	9.15	1	1.34421	1.45011	0.4457	0.38772	0.420668	37.1	1	1	1
nengye_1243.mqo	4632	9	51.877	Marker1321391	9.17	1	1.34479	1.45011	0.439339	0.38772	0.420268	37.1	0.994	1	0.997
nengye_1243.mqo	4633	9	51.877	Marker1314866	9.17	1	1.34188	1.45011	0.434917	0.38772	0.42035	37.1	0.991	1	0.995
nengye_1243.mqo	4640	9	52.877		10.02	1	1.30915	1.49865	0.454688	0.326446	0.402487	39.8	0.963	0.99	0.976
nengye_1243.mqo	4641	9	53.527	Marker1208850	10.66	1	1.31114	1.52367	0.467009	0.296667	0.389746	41.7	0.956	1	0.978
nengye_1243.mqo	4642	9	53.527	Marker1284215	10.67	1	1.31114	1.52399	0.466905	0.29662	0.389598	41.7	0.956	1	0.978
nengye_1243.mqo	4643	9	53.527	Marker1309115	10.68	1	1.31114	1.52432	0.466802	0.296575	0.389451	41.7	0.956	1	0.978
nengye_1243.mqo	4644	9	53.527	Marker1220660	10.68	1	1.31114	1.52465	0.466699	0.296532	0.389304	41.8	0.956	1	0.978
nengye_1243.mqo	4645	9	53.527	Marker1336251	10.69	1	1.31113	1.52497	0.466597	0.29649	0.389159	41.8	0.956	1	0.978
nengye_1243.mqo	4646	9	54.527		11.14	1	1.3062	1.54821	0.425841	0.336004	0.380418	43.1	0.973	0.99	0.981
nengye_1243.mqo	4647	9	55.176	Marker1247866	11.29	1	1.29738	1.55464	0.400152	0.36963	0.377505	43.5	1	1	1
nengye_1243.mqo	4648	9	55.176	Marker1137021	11.29	1	1.29738	1.55464	0.400152	0.36963	0.377505	43.5	1	1	1
nengye_1243.mqo	4649	9	55.176	Marker1243718	11.29	1	1.29738	1.55464	0.400152	0.36963	0.377505	43.5	1	1	1
nengye_1243.mqo	4650	9	55.176	Marker1140757	11.29	1	1.29738	1.55464	0.400152	0.36963	0.377505	43.5	1	1	1
nengye_1243.mqo	4651	9	55.176	Marker1213422	11.29	1	1.29738	1.55464	0.400152	0.36963	0.377505	43.5	1	1	1
nengye_1243.mqo	4652	9	55.176	Marker1194389	11.29	1	1.29738	1.55464	0.400152	0.36963	0.377505	43.5	1	1	1
nengye_1243.mqo	4653	9	55.176	Marker1210331	11.32	1	1.29795	1.55562	0.399983	0.368721	0.376971	43.6	0.999	1	1
nengye_1243.mqo	4654	9	55.176	Marker1234377	11.35	1	1.29852	1.5566	0.399817	0.367817	0.37644	43.7	0.999	1	0.999
nengye_1243.mqo	4655	9	55.176	Marker1202246	11.37	1	1.29908	1.55757	0.399653	0.366917	0.37591	43.8	0.998	1	0.999
nengye_1243.mqo	4656	9	55.176	Marker1161833	11.4	1	1.29965	1.55854	0.399492	0.366022	0.375382	43.8	0.997	1	0.999
nengye_1243.mqo	4657	9	55.176	Marker1322448	11.43	1	1.30021	1.5595	0.399333	0.365131	0.374855	43.9	0.996	1	0.998
nengye_1243.mqo	4658	9	56.176		13.72	1	1.33545	1.62702	0.397855	0.304353	0.333865	50.1	0.97	0.961	0.965
nengye_1243.mqo	4664	9	57.363	Marker1143774	14.29	1	1.3412	1.6524	0.410121	0.328198	0.324347	51.5	1	0.999	1
nengye_1243.mqo	4665	9	57.363	Marker1208968	14.29	1	1.34124	1.65236	0.410112	0.328206	0.324347	51.5	1	1	1
nengye_1243.mqo	4666	9	57.363	Marker1316023	14.29	1	1.34127	1.65233	0.410104	0.328214	0.324347	51.5	1	1	1
nengye_1243.mqo	4667	9	57.363	Marker1326527	14.29	1	1.34127	1.65233	0.410104	0.328214	0.324347	51.5	1	1	1
nengye_1243.mqo	4668	9	57.363	Marker1250373	14.29	1	1.34127	1.65233	0.410104	0.328214	0.324347	51.5	1	1	1
nengye_1243.mqo	4669	9	57.363	Marker1233212	14.29	1	1.34127	1.65233	0.410104	0.328214	0.324347	51.5	1	1	1
nengye_1243.mqo	4670	9	57.363	Marker1161594	14.29	1	1.34127	1.65233	0.410104	0.328214	0.324347	51.5	1	1	1
nengye_1243.mqo	4671	9	57.363	Marker1295806	14.29	1	1.34127	1.65233	0.410104	0.328214	0.324347	51.5	1	1	1
nengye_1243.mqo	4672	9	57.363	Marker1298971	14.29	1	1.34127	1.65233	0.410104	0.328214	0.324347	51.5	1	1	1
nengye_1243.mqo	4673	9	57.363	Marker1246857	14.29	1	1.34127	1.65233	0.410104	0.328214	0.324347	51.5	1	1	1
nengye_1243.mqo	4674	9	57.363	Marker1163567	14.29	1	1.34127	1.65233	0.410104	0.328214	0.324347	51.5	1	1	1
nengye_1243.mqo	4675	9	57.363	Marker1293325	14.29	1	1.34127	1.65233	0.410104	0.328214	0.324347	51.5	1	1	1
nengye_1243.mqo	4676	9	57.363	Marker1220918	14.29	1	1.34127	1.65233	0.410104	0.328214	0.324347	51.5	1	1	1
nengye_1243.mqo	4677	9	57.363	Marker1296343	14.29	1	1.34127	1.65233	0.410104	0.328214	0.324347	51.5	1	1	1
nengye_1243.mqo	4678	9	57.363	Marker1234198	14.29	1	1.34136	1.65247	0.410011	0.328082	0.324347	51.5	1	1	1
nengye_1243.mqo	4679	9	57.363	Marker1220049	14.29	1	1.34145	1.6526	0.409918	0.327949	0.324347	51.5	0.999	1	1
nengye_1243.mqo	4680	9	57.363	Marker1207092	14.29	1	1.34155	1.65273	0.409825	0.327817	0.324347	51.5	0.999	1	0.999
nengye_1243.mqo	4681	9	57.363	Marker1310750	14.29	1	1.34164	1.65286	0.409732	0.327684	0.324347	51.5	0.998	1	0.999
nengye_1243.mqo	4682	9	57.363	Marker1194349	14.29	1	1.34173	1.653	0.409638	0.327552	0.324347	51.5	0.998	1	0.999
nengye_1243.mqo	4659	9	56.825	Marker1277910	14.35	1	1.33648	1.63142	0.4119	0.301167	0.323402	51.6	1	0.936	0.968
nengye_1243.mqo	4660	9	56.825	Marker1138699	14.35	1	1.34124	1.62667	0.410115	0.302953	0.323402	51.6	1	1	1
nengye_1243.mqo	4661	9	56.825	Marker1328923	14.35	1	1.34124	1.62667	0.410115	0.302953	0.323402	51.6	1	1	1
nengye_1243.mqo	4662	9	56.825	Marker1179955	14.35	1	1.34124	1.62667	0.410114	0.302953	0.323402	51.6	1	1	1
nengye_1243.mqo	4663	9	56.825	Marker1203406	14.35	1	1.34124	1.62667	0.410114	0.302953	0.323402	51.6	1	1	1
nengye_1249.mqo	1748	3	130.678		5.22	1	0.156704	0.457356	1.92634	1.02668	1.56954	23.2	0.969	0.965	0.967
nengye_1249.mqo	1563	3	105.001		5.44	1	0.219026	0.551185	2.0147	0.722382	1.55251	24	0.997	0.997	0.997
nengye_1249.mqo	1621	3	108.314	Marker427964	5.45	1	0.215958	0.516721	2.0122	0.736824	1.55165	24.1	0.997	1	0.998
nengye_1249.mqo	1622	3	108.314	Marker315681	5.46	1	0.214687	0.516657	2.01346	0.736859	1.55075	24.1	0.996	1	0.998
nengye_1249.mqo	1564	3	105.076	Marker388114	5.48	1	0.21558	0.551591	2.01372	0.72239	1.5487	24.2	1	1	1
nengye_1249.mqo	1565	3	105.076	Marker248546	5.48	1	0.215658	0.551635	2.01372	0.722392	1.54869	24.2	1	1	1
nengye_1249.mqo	1566	3	105.076	Marker451845	5.48	1	0.215658	0.551635	2.01372	0.722392	1.54869	24.2	1	1	1
nengye_1249.mqo	1567	3	105.076	Marker300263	5.48	1	0.215658	0.551635	2.01372	0.722391	1.54869	24.2	1	1	1
nengye_1249.mqo	1747	3	129.678	Marker399639	5.58	1	0.153712	0.408397	1.94652	1.0327	1.54096	24.6	0.987	1	0.993
nengye_1249.mqo	1710	3	119.206	Marker480554	5.62	1	0.0621667	0.336542	1.83518	1.16313	1.53791	24.8	0.953	1	0.977
nengye_1249.mqo	1711	3	119.206	Marker591969	5.62	1	0.062344	0.336625	1.835	1.16305	1.53791	24.8	0.954	1	0.977
nengye_1249.mqo	1609	3	107.238	Marker473108	5.71	1	0.204562	0.526687	2.05463	0.736682	1.53078	25.1	0.99	1	0.995
nengye_1249.mqo	1740	3	127.873	Marker583864	5.75	1	0.14806	0.45922	1.95897	0.927495	1.52795	25.2	1	1	1
nengye_1249.mqo	1741	3	127.873	Marker594794	5.75	1	0.14806	0.45922	1.95897	0.927495	1.52795	25.2	1	1	1
nengye_1249.mqo	1742	3	127.873	Marker584561	5.75	1	0.14806	0.45922	1.95897	0.927495	1.52795	25.2	1	1	1
nengye_1249.mqo	1743	3	127.873	Marker368428	5.75	1	0.14801	0.459356	1.95914	0.927562	1.52797	25.2	1	1	1
nengye_1249.mqo	1739	3	127.873	Marker543559	5.75	1	0.148058	0.458574	1.95897	0.928079	1.52785	25.3	1	1	1
nengye_1249.mqo	1608	3	107.238	Marker515617	5.8	1	0.202323	0.526687	2.06689	0.736682	1.52446	25.4	0.989	1	0.995
nengye_1249.mqo	1610	3	107.238	Marker554746	5.79	1	0.202356	0.526645	2.06638	0.736724	1.52487	25.4	0.989	1	0.994
nengye_1249.mqo	1611	3	107.238	Marker400671	5.79	1	0.202542	0.526666	2.06619	0.736703	1.52487	25.4	0.989	1	0.994
nengye_1249.mqo	1612	3	107.238	Marker432960	5.79	1	0.202728	0.526687	2.066	0.736682	1.52487	25.4	0.989	1	0.995
nengye_1249.mqo	1613	3	107.238	Marker467167	5.79	1	0.202728	0.526687	2.066	0.736682	1.52487	25.4	0.989	1	0.995
nengye_1249.mqo	1614	3	107.238	Marker499654	5.79	1	0.202726	0.526687	2.06601	0.736682	1.52487	25.4	0.989	1	0.995
nengye_1249.mqo	1615	3	107.238	Marker573555	5.79	1	0.202724	0.526687	2.06601	0.736682	1.52487	25.4	0.989	1	0.995
nengye_1249.mqo	1616	3	108.238		5.79	1	0.198676	0.518657	2.06607	0.736672	1.52529	25.4	0.989	0.997	0.993
nengye_1249.mqo	1617	3	108.314	Marker443308	5.78	1	0.199289	0.517182	2.06604	0.73668	1.5254	25.4	0.989	1	0.994
nengye_1249.mqo	1618	3	108.314	Marker295019	5.78	1	0.19919	0.516958	2.06623	0.736704	1.52542	25.4	0.989	1	0.994
nengye_1249.mqo	1619	3	108.314	Marker609665	5.78	1	0.199003	0.516936	2.06641	0.736726	1.52542	25.4	0.989	1	0.994
nengye_1249.mqo	1620	3	108.314	Marker255373	5.78	1	0.198816	0.516914	2.0666	0.736748	1.52542	25.4	0.988	1	0.994
nengye_1249.mqo	1745	3	129.224	Marker368253	5.8	1	0.148349	0.404093	1.95965	1.00981	1.52407	25.4	1	0.984	0.992
nengye_1249.mqo	1746	3	129.224	Marker332275	5.8	1	0.148391	0.404107	1.95949	1.01027	1.52417	25.4	1	0.984	0.992
nengye_1249.mqo	1744	3	128.873		5.81	1	0.14706	0.415444	1.96395	0.990092	1.52361	25.5	0.992	0.979	0.985
nengye_1249.mqo	1607	3	107.238	Marker369854	5.86	1	0.202424	0.526687	2.07675	0.736682	1.51926	25.7	0.99	1	0.995
nengye_1249.mqo	1712	3	120.206		5.9	1	0.0786535	0.352282	1.87288	1.07182	1.51652	25.8	0.993	0.966	0.979
nengye_1249.mqo	1606	3	107.238	Marker332580	5.92	1	0.204857	0.526687	2.08412	0.736682	1.51523	25.9	0.992	1	0.996
nengye_1249.mqo	1708	3	118.286	Marker457707	5.93	1	0.0440078	0.330101	1.92305	1.10895	1.51423	25.9	0.918	1	0.959
nengye_1249.mqo	1709	3	118.286	Marker533160	5.93	1	0.0441957	0.330179	1.92287	1.10887	1.51423	25.9	0.919	1	0.959
nengye_1249.mqo	1568	3	105.613	Marker612267	5.95	1	0.216941	0.551635	2.09045	0.722391	1.51299	26	1	1	1
nengye_1249.mqo	1569	3	105.613	Marker262714	5.95	1	0.216941	0.551635	2.09044	0.722392	1.51299	26	1	1	1
nengye_1249.mqo	1570	3	105.613	Marker360709	5.95	1	0.216941	0.551635	2.09044	0.722392	1.51299	26	1	1	1
nengye_1249.mqo	1571	3	105.613	Marker335518	5.95	1	0.216941	0.551635	2.09044	0.722392	1.51299	26	1	1	1
nengye_1249.mqo	1572	3	105.613	Marker314362	5.95	1	0.216941	0.551635	2.09044	0.722392	1.51299	26	1	1	1
nengye_1249.mqo	1573	3	105.613	Marker239913	5.95	1	0.216941	0.551635	2.09044	0.722392	1.51299	26	1	1	1
nengye_1249.mqo	1574	3	105.613	Marker540229	5.95	1	0.216941	0.551635	2.09044	0.722392	1.51299	26	1	1	1
nengye_1249.mqo	1575	3	105.613	Marker499886	5.95	1	0.216941	0.551635	2.09044	0.722392	1.51299	26	1	1	1
nengye_1249.mqo	1576	3	105.613	Marker560508	5.95	1	0.216941	0.551635	2.09044	0.722392	1.51299	26	1	1	1
nengye_1249.mqo	1577	3	105.613	Marker379064	5.95	1	0.216941	0.551635	2.09044	0.722392	1.51299	26	1	1	1
nengye_1249.mqo	1578	3	105.613	Marker455282	5.95	1	0.216941	0.551635	2.09044	0.722392	1.51299	26	1	1	1
nengye_1249.mqo	1579	3	105.613	Marker459198	5.95	1	0.216941	0.551635	2.09044	0.722392	1.51299	26	1	1	1
nengye_1249.mqo	1580	3	105.613	Marker550108	5.95	1	0.216941	0.551635	2.09044	0.722392	1.51299	26	1	1	1
nengye_1249.mqo	1581	3	105.613	Marker534401	5.95	1	0.216941	0.551635	2.09044	0.722392	1.51299	26	1	1	1
nengye_1249.mqo	1582	3	105.613	Marker534946	5.95	1	0.216941	0.551635	2.09044	0.722392	1.51299	26	1	1	1
nengye_1249.mqo	1583	3	105.613	Marker498861	5.95	1	0.216941	0.551635	2.09044	0.722392	1.51299	26	1	1	1
nengye_1249.mqo	1584	3	105.613	Marker393929	5.95	1	0.216941	0.551635	2.09044	0.722392	1.51299	26	1	1	1
nengye_1249.mqo	1585	3	105.613	Marker441566	5.95	1	0.216941	0.551635	2.09044	0.722392	1.51299	26	1	1	1
nengye_1249.mqo	1586	3	105.613	Marker264257	5.95	1	0.216941	0.551635	2.09044	0.722392	1.51299	26	1	1	1
nengye_1249.mqo	1587	3	105.613	Marker452897	5.95	1	0.216941	0.551635	2.09044	0.722392	1.51299	26	1	1	1
nengye_1249.mqo	1588	3	105.613	Marker563501	5.95	1	0.216941	0.551635	2.09044	0.722392	1.51299	26	1	1	1
nengye_1249.mqo	1589	3	105.613	Marker616008	5.95	1	0.216941	0.551635	2.09044	0.722392	1.51299	26	1	1	1
nengye_1249.mqo	1590	3	105.613	Marker450086	5.95	1	0.216941	0.551635	2.09044	0.722392	1.51299	26	1	1	1
nengye_1249.mqo	1591	3	105.613	Marker582986	5.95	1	0.216941	0.551635	2.09044	0.722392	1.51299	26	1	1	1
nengye_1249.mqo	1592	3	105.613	Marker292222	5.95	1	0.216941	0.551635	2.09044	0.722392	1.51299	26	1	1	1
nengye_1249.mqo	1593	3	105.613	Marker580167	5.95	1	0.216941	0.551635	2.09044	0.722392	1.51299	26	1	1	1
nengye_1249.mqo	1594	3	105.613	Marker413333	5.95	1	0.216941	0.551635	2.09044	0.722392	1.51299	26	1	1	1
nengye_1249.mqo	1595	3	105.613	Marker438487	5.95	1	0.216941	0.551635	2.09044	0.722392	1.51299	26	1	1	1
nengye_1249.mqo	1596	3	105.613	Marker597155	5.95	1	0.216941	0.551635	2.09044	0.722392	1.51299	26	1	1	1
nengye_1249.mqo	1597	3	105.613	Marker490377	5.95	1	0.216941	0.551635	2.09044	0.722392	1.51299	26	1	1	1
nengye_1249.mqo	1598	3	105.613	Marker301155	5.95	1	0.216941	0.551635	2.09044	0.722392	1.51299	26	1	1	1
nengye_1249.mqo	1599	3	105.613	Marker468520	5.95	1	0.216939	0.551311	2.09045	0.722725	1.51297	26	0.999	1	1
nengye_1249.mqo	1600	3	105.613	Marker247678	5.95	1	0.216937	0.550989	2.09045	0.723056	1.51295	26	0.998	1	0.999
nengye_1249.mqo	1601	3	105.613	Marker311706	5.95	1	0.216935	0.550667	2.09045	0.723384	1.51293	26	0.998	1	0.999
nengye_1249.mqo	1713	3	120.394	Marker324066	5.95	1	0.0821526	0.354685	1.8794	1.05566	1.51224	26	1	0.962	0.981
nengye_1249.mqo	1714	3	120.394	Marker407321	5.96	1	0.0821628	0.354738	1.87992	1.05489	1.51201	26	1	0.962	0.981
nengye_1249.mqo	1602	3	106.613		5.97	1	0.216904	0.527559	2.09055	0.737296	1.51127	26.1	0.994	1	0.997
nengye_1249.mqo	1603	3	106.701	Marker518319	5.97	1	0.216923	0.526706	2.09052	0.736602	1.51118	26.1	1	1	1
nengye_1249.mqo	1604	3	107.238	Marker247904	5.97	1	0.216514	0.526687	2.09136	0.736681	1.51072	26.1	1	1	1
nengye_1249.mqo	1605	3	107.238	Marker602431	5.97	1	0.216334	0.526666	2.09153	0.736703	1.51073	26.1	0.999	1	1
nengye_1249.mqo	1715	3	120.394	Marker501199	5.96	1	0.0818672	0.354797	1.88096	1.0541	1.5115	26.1	1	0.962	0.981
nengye_1249.mqo	1735	3	125.989	Marker536719	6.28	1	0.136521	0.392502	1.97676	0.850413	1.48721	27.2	0.975	1	0.988
nengye_1249.mqo	1726	3	124.086	Marker325848	6.41	1	0.146927	0.35683	1.96698	0.894261	1.47752	27.7	1	0.999	0.999
nengye_1249.mqo	1727	3	124.086	Marker547488	6.4	1	0.148021	0.35683	1.96587	0.894749	1.4782	27.7	1	1	1
nengye_1249.mqo	1728	3	124.086	Marker482371	6.4	1	0.148021	0.35683	1.96519	0.895248	1.4784	27.7	1	1	1
nengye_1249.mqo	1725	3	124.01		6.48	1	0.138912	0.356828	1.97491	0.890862	1.47262	28	0.997	0.997	0.997
nengye_1249.mqo	1716	3	121.394		6.51	1	0.0463543	0.359145	1.96264	0.981816	1.47	28.1	0.979	0.957	0.968
nengye_1249.mqo	1734	3	125.989	Marker334104	6.53	1	0.133197	0.386161	1.99665	0.852112	1.46873	28.1	0.984	1	0.992
nengye_1249.mqo	1730	3	125.989	Marker284560	6.55	1	0.132555	0.385666	1.99836	0.852289	1.46772	28.2	0.983	1	0.991
nengye_1249.mqo	1731	3	125.989	Marker294942	6.54	1	0.132712	0.385789	1.99794	0.852246	1.46797	28.2	0.983	1	0.992
nengye_1249.mqo	1732	3	125.989	Marker356417	6.54	1	0.132872	0.385912	1.99751	0.852202	1.46822	28.2	0.983	1	0.992
nengye_1249.mqo	1733	3	125.989	Marker252047	6.54	1	0.133033	0.386037	1.99708	0.852157	1.46847	28.2	0.983	1	0.992
nengye_1249.mqo	1736	3	126.62	Marker424495	6.65	1	0.148055	0.395378	2.02484	0.801085	1.46005	28.6	1	0.991	0.995
nengye_1249.mqo	1637	3	111.563	Marker470028	6.71	1	0.0713086	0.50086	2.13945	0.875807	1.45583	28.8	1	1	1
nengye_1249.mqo	1638	3	111.563	Marker483930	6.71	1	0.0713109	0.50086	2.13945	0.875807	1.45583	28.8	1	1	1
nengye_1249.mqo	1639	3	111.563	Marker409125	6.71	1	0.0713109	0.50086	2.13945	0.875807	1.45583	28.8	1	1	1
nengye_1249.mqo	1640	3	111.563	Marker424310	6.71	1	0.0713109	0.50086	2.13945	0.875807	1.45583	28.8	1	1	1
nengye_1249.mqo	1641	3	111.563	Marker316386	6.71	1	0.0713108	0.50086	2.13945	0.875807	1.45583	28.8	1	1	1
nengye_1249.mqo	1642	3	111.563	Marker618799	6.71	1	0.0713108	0.50086	2.13945	0.875807	1.45583	28.8	1	1	1
nengye_1249.mqo	1643	3	111.563	Marker305029	6.71	1	0.0711137	0.501042	2.13945	0.875804	1.45581	28.8	1	1	1
nengye_1249.mqo	1644	3	111.563	Marker495994	6.71	1	0.0709188	0.501223	2.13945	0.875801	1.45578	28.8	1	0.999	1
nengye_1249.mqo	1706	3	118.286	Marker325114	6.71	1	0.0432533	0.332086	1.99927	1.08873	1.45561	28.8	0.967	1	0.983
nengye_1249.mqo	1707	3	118.286	Marker462598	6.71	1	0.0432206	0.332108	1.99891	1.0888	1.45578	28.8	0.967	1	0.983
nengye_1249.mqo	1729	3	125.086		6.71	1	0.124067	0.363837	2.03417	0.856627	1.45576	28.8	0.961	0.978	0.97
nengye_1249.mqo	1737	3	126.931	Marker504854	6.74	1	0.148003	0.408177	2.03983	0.792212	1.45355	28.9	0.992	1	0.996
nengye_1249.mqo	1738	3	126.931	Marker512802	6.74	1	0.148002	0.408627	2.03983	0.791843	1.45362	28.9	0.992	1	0.996
nengye_1249.mqo	1717	3	122.394		6.77	1	0.0617813	0.358752	1.99132	0.926977	1.45089	29	0.984	0.976	0.98
nengye_1249.mqo	1718	3	123.01	Marker430559	6.76	1	0.0949643	0.356828	1.98166	0.902735	1.45173	29	1	1	1
nengye_1249.mqo	1719	3	123.01	Marker583725	6.76	1	0.0955422	0.35683	1.98112	0.902734	1.45203	29	1	1	1
nengye_1249.mqo	1720	3	123.01	Marker426092	6.76	1	0.0955422	0.35683	1.98112	0.902734	1.45203	29	1	1	1
nengye_1249.mqo	1721	3	123.01	Marker419636	6.76	1	0.0955422	0.35683	1.98112	0.902734	1.45203	29	1	1	1
nengye_1249.mqo	1722	3	123.01	Marker423950	6.76	1	0.0955422	0.35683	1.98112	0.902734	1.45203	29	1	1	1
nengye_1249.mqo	1723	3	123.01	Marker520844	6.76	1	0.0955422	0.35683	1.98112	0.902734	1.45203	29	1	1	1
nengye_1249.mqo	1724	3	123.01	Marker535644	6.76	1	0.095356	0.356829	1.98193	0.902734	1.45184	29	1	1	1
nengye_1249.mqo	1703	3	118.286	Marker592792	6.9	1	0.0486956	0.321798	2.06833	1.081	1.44171	29.5	0.928	1	0.964
nengye_1249.mqo	1704	3	118.286	Marker518543	6.9	1	0.0484936	0.321722	2.06853	1.08108	1.44171	29.5	0.928	1	0.964
nengye_1249.mqo	1705	3	118.286	Marker613796	6.9	1	0.0482915	0.321647	2.06873	1.08115	1.44171	29.5	0.928	1	0.964
nengye_1249.mqo	1702	3	117.426		7.02	1	0.0584513	0.331023	2.08345	1.0594	1.43256	29.9	0.961	0.979	0.97
nengye_1249.mqo	1645	3	112.563		7.04	1	0.0606047	0.414176	2.13983	0.990417	1.43108	30	0.978	0.978	0.978
nengye_1249.mqo	1681	3	115.888	Marker483808	7.08	1	0.0762724	0.32373	2.07834	1.0617	1.42865	30.1	1	1	1
nengye_1249.mqo	1682	3	115.888	Marker585205	7.08	1	0.0762724	0.32373	2.07834	1.0617	1.42865	30.1	1	1	1
nengye_1249.mqo	1683	3	115.888	Marker376496	7.08	1	0.0762723	0.32373	2.07834	1.0617	1.42865	30.1	1	1	1
nengye_1249.mqo	1684	3	115.888	Marker465758	7.08	1	0.0762722	0.32373	2.07834	1.0617	1.42865	30.1	1	1	1
nengye_1249.mqo	1685	3	115.888	Marker351251	7.08	1	0.0762722	0.32373	2.07834	1.0617	1.42865	30.1	1	1	1
nengye_1249.mqo	1686	3	115.888	Marker598195	7.08	1	0.0762722	0.32373	2.07834	1.0617	1.42865	30.1	1	1	1
nengye_1249.mqo	1687	3	115.888	Marker496010	7.08	1	0.0762723	0.32373	2.07834	1.0617	1.42865	30.1	1	1	1
nengye_1249.mqo	1688	3	115.888	Marker539589	7.08	1	0.0762724	0.32373	2.07834	1.0617	1.42865	30.1	1	1	1
nengye_1249.mqo	1689	3	115.888	Marker489527	7.08	1	0.0762724	0.32373	2.07834	1.0617	1.42865	30.1	1	1	1
nengye_1249.mqo	1690	3	115.888	Marker494456	7.08	1	0.0760703	0.324112	2.07834	1.0617	1.42862	30.1	1	0.999	1
nengye_1249.mqo	1691	3	116.426	Marker550313	7.09	1	0.0758027	0.334979	2.07834	1.0617	1.42788	30.1	1	1	1
nengye_1249.mqo	1692	3	116.426	Marker577098	7.09	1	0.0758027	0.334979	2.07834	1.0617	1.42788	30.1	1	1	1
nengye_1249.mqo	1693	3	116.426	Marker446467	7.09	1	0.0758027	0.334979	2.07834	1.0617	1.42788	30.1	1	1	1
nengye_1249.mqo	1694	3	116.426	Marker539593	7.09	1	0.0758027	0.334979	2.07834	1.0617	1.42788	30.1	1	1	1
nengye_1249.mqo	1695	3	116.426	Marker422050	7.09	1	0.0758027	0.334979	2.07834	1.0617	1.42788	30.1	1	1	1
nengye_1249.mqo	1696	3	116.426	Marker282523	7.09	1	0.0758027	0.334979	2.07834	1.0617	1.42788	30.1	1	1	1
nengye_1249.mqo	1697	3	116.426	Marker266112	7.09	1	0.0758027	0.334979	2.07834	1.0617	1.42788	30.1	1	1	1
nengye_1249.mqo	1698	3	116.426	Marker243290	7.09	1	0.0758027	0.334979	2.07834	1.0617	1.42788	30.1	1	1	1
nengye_1249.mqo	1699	3	116.426	Marker357550	7.09	1	0.0758027	0.334979	2.07834	1.0617	1.42788	30.1	1	1	1
nengye_1249.mqo	1700	3	116.426	Marker245215	7.09	1	0.0758027	0.334979	2.07834	1.0617	1.42788	30.1	1	1	1
nengye_1249.mqo	1701	3	116.426	Marker441903	7.09	1	0.0758027	0.334979	2.07834	1.0617	1.42788	30.1	1	1	1
nengye_1249.mqo	1666	3	114.813	Marker263444	7.25	1	0.0679413	0.309094	2.07834	1.11464	1.41644	30.7	1	0.999	1
nengye_1249.mqo	1667	3	114.813	Marker425659	7.25	1	0.0681938	0.308711	2.07834	1.11464	1.41647	30.7	1	1	1
nengye_1249.mqo	1668	3	114.813	Marker404284	7.25	1	0.0681938	0.308711	2.07834	1.11464	1.41647	30.7	1	1	1
nengye_1249.mqo	1669	3	114.813	Marker547796	7.25	1	0.0681938	0.308709	2.07834	1.11464	1.41647	30.7	1	1	1
nengye_1249.mqo	1670	3	114.813	Marker613590	7.25	1	0.0681939	0.308711	2.07834	1.11464	1.41647	30.7	1	1	1
nengye_1249.mqo	1671	3	114.813	Marker237783	7.25	1	0.0681938	0.308711	2.07834	1.11464	1.41647	30.7	1	1	1
nengye_1249.mqo	1672	3	114.813	Marker375957	7.25	1	0.0681939	0.308711	2.07834	1.11464	1.41647	30.7	1	1	1
nengye_1249.mqo	1673	3	114.813	Marker332077	7.25	1	0.0681518	0.308916	2.07834	1.11464	1.41647	30.7	1	0.999	1
nengye_1249.mqo	1674	3	115.35	Marker260758	7.24	1	0.0762724	0.310899	2.07834	1.11464	1.4168	30.7	1	1	1
nengye_1249.mqo	1675	3	115.35	Marker395846	7.24	1	0.0762724	0.310899	2.07834	1.11464	1.4168	30.7	1	1	1
nengye_1249.mqo	1676	3	115.35	Marker290573	7.24	1	0.0762724	0.310899	2.07834	1.11464	1.4168	30.7	1	1	1
nengye_1249.mqo	1677	3	115.35	Marker250726	7.24	1	0.0762724	0.310899	2.07834	1.11464	1.4168	30.7	1	1	1
nengye_1249.mqo	1678	3	115.35	Marker444413	7.24	1	0.0762724	0.310899	2.07834	1.11464	1.4168	30.7	1	1	1
nengye_1249.mqo	1679	3	115.35	Marker428506	7.24	1	0.0762724	0.310554	2.07834	1.11435	1.4169	30.7	0.999	1	1
nengye_1249.mqo	1680	3	115.35	Marker566841	7.24	1	0.0762713	0.310547	2.07834	1.11435	1.4169	30.7	0.999	1	1
nengye_1249.mqo	1663	3	114.275	Marker423357	7.26	1	0.0651764	0.321028	2.0784	1.11467	1.41543	30.8	1	1	1
nengye_1249.mqo	1664	3	114.275	Marker307469	7.26	1	0.0651764	0.321028	2.0784	1.11467	1.41543	30.8	1	1	1
nengye_1249.mqo	1665	3	114.275	Marker457442	7.26	1	0.0651763	0.321028	2.0784	1.11467	1.41543	30.8	1	1	1
nengye_1249.mqo	1623	3	108.314	Marker328694	7.33	1	0.0326141	0.505852	2.19391	0.737859	1.41093	31	0.916	1	0.958
nengye_1249.mqo	1624	3	108.314	Marker417316	7.33	1	0.0328302	0.505875	2.1937	0.737835	1.41093	31	0.916	1	0.958
nengye_1249.mqo	1646	3	113.563		7.45	1	0.0638826	0.333322	2.13956	1.08343	1.40169	31.4	0.993	0.993	0.993
nengye_1249.mqo	1647	3	113.737	Marker326809	7.53	1	0.0651706	0.321812	2.13945	1.09584	1.39648	31.7	1	0.999	1
nengye_1249.mqo	1648	3	113.737	Marker489775	7.53	1	0.0651954	0.321183	2.13945	1.09652	1.39618	31.7	1	1	1
nengye_1249.mqo	1649	3	113.737	Marker568681	7.53	1	0.0652159	0.321118	2.13945	1.09652	1.39618	31.7	1	1	1
nengye_1249.mqo	1650	3	113.737	Marker295324	7.53	1	0.0652369	0.321052	2.13945	1.09652	1.39619	31.7	1	1	1
nengye_1249.mqo	1651	3	113.737	Marker619925	7.53	1	0.0652369	0.321052	2.13945	1.09652	1.39619	31.7	1	1	1
nengye_1249.mqo	1652	3	113.737	Marker377388	7.53	1	0.0652369	0.321052	2.13945	1.09652	1.39619	31.7	1	1	1
nengye_1249.mqo	1653	3	113.737	Marker279616	7.53	1	0.065237	0.321052	2.13945	1.09652	1.39619	31.7	1	1	1
nengye_1249.mqo	1654	3	113.737	Marker362207	7.53	1	0.0652369	0.321052	2.13945	1.09652	1.39619	31.7	1	1	1
nengye_1249.mqo	1655	3	113.737	Marker461304	7.53	1	0.065237	0.321052	2.13945	1.09652	1.39619	31.7	1	1	1
nengye_1249.mqo	1656	3	113.737	Marker455429	7.53	1	0.065237	0.321052	2.13945	1.09652	1.39619	31.7	1	1	1
nengye_1249.mqo	1657	3	113.737	Marker391074	7.53	1	0.0652369	0.321052	2.13945	1.09652	1.39619	31.7	1	1	1
nengye_1249.mqo	1658	3	113.737	Marker379631	7.53	1	0.0652369	0.321052	2.13945	1.09652	1.39619	31.7	1	1	1
nengye_1249.mqo	1659	3	113.737	Marker464835	7.53	1	0.065237	0.321052	2.13945	1.09652	1.39619	31.7	1	1	1
nengye_1249.mqo	1660	3	113.737	Marker432883	7.53	1	0.065237	0.321052	2.13945	1.09652	1.39619	31.7	1	1	1
nengye_1249.mqo	1661	3	113.737	Marker263186	7.53	1	0.0652368	0.321052	2.13914	1.09595	1.39634	31.7	1	0.999	1
nengye_1249.mqo	1662	3	113.737	Marker593613	7.53	1	0.0652367	0.321052	2.1388	1.09541	1.3965	31.7	1	0.999	0.999
nengye_1249.mqo	1625	3	109.314		7.71	1	0.0451825	0.508429	2.23101	0.698524	1.38349	32.3	0.953	0.978	0.966
nengye_1249.mqo	1626	3	110.314		7.96	1	0.0663624	0.502552	2.24179	0.693976	1.36607	33.2	0.992	0.994	0.993
nengye_1249.mqo	1627	3	110.488	Marker530471	7.99	1	0.0708769	0.500821	2.24078	0.696636	1.36421	33.3	0.999	1	1
nengye_1249.mqo	1628	3	110.488	Marker372130	7.99	1	0.0710939	0.50084	2.24056	0.696617	1.36421	33.3	1	1	1
nengye_1249.mqo	1629	3	110.488	Marker520916	7.99	1	0.0713109	0.50086	2.24034	0.696597	1.36421	33.3	1	1	1
nengye_1249.mqo	1630	3	110.488	Marker309928	7.99	1	0.0713109	0.50086	2.24034	0.696597	1.36421	33.3	1	1	1
nengye_1249.mqo	1631	3	110.488	Marker283848	7.99	1	0.0713108	0.50086	2.24034	0.696597	1.36421	33.3	1	1	1
nengye_1249.mqo	1632	3	110.488	Marker497842	7.99	1	0.0713109	0.50086	2.24034	0.696597	1.36421	33.3	1	1	1
nengye_1249.mqo	1633	3	110.488	Marker575861	7.99	1	0.0713109	0.50086	2.24034	0.696597	1.36421	33.3	1	1	1
nengye_1249.mqo	1634	3	110.488	Marker593056	7.99	1	0.0713108	0.50086	2.24034	0.696597	1.36421	33.3	1	1	1
nengye_1249.mqo	1635	3	110.488	Marker486553	7.99	1	0.0713106	0.50086	2.24034	0.696596	1.36421	33.3	1	0.999	1
nengye_1249.mqo	1636	3	111.025	Marker376510	7.99	1	0.071247	0.500854	2.24041	0.696603	1.36421	33.3	1	1	1
nengye_1254.mqo	4658	9	56.176		5.1	1	1.10085	1.43189	0.657178	0.519025	0.465494	22.8	0.97	0.961	0.965
nengye_1254.mqo	4659	9	56.825	Marker1277910	5.62	1	1.11648	1.44468	0.654284	0.508073	0.45341	24.8	1	0.936	0.968
nengye_1254.mqo	4660	9	56.825	Marker1138699	5.62	1	1.12177	1.43939	0.651926	0.510431	0.45341	24.8	1	1	1
nengye_1254.mqo	4661	9	56.825	Marker1328923	5.62	1	1.12177	1.43939	0.651926	0.510431	0.45341	24.8	1	1	1
nengye_1254.mqo	4662	9	56.825	Marker1179955	5.62	1	1.12177	1.43939	0.651926	0.510431	0.45341	24.8	1	1	1
nengye_1254.mqo	4663	9	56.825	Marker1203406	5.62	1	1.12177	1.43939	0.651926	0.510431	0.45341	24.8	1	1	1
nengye_1464.mqo	2980	5	163.316	Marker950047	5.3	1	0.921101	0.621858	1.47878	0.41661	0.513334	23.5	0.611	1	0.805
nengye_1464.mqo	2981	5	163.316	Marker1124330	5.3	1	0.921157	0.621838	1.47873	0.416631	0.513334	23.5	0.611	1	0.805
nengye_1464.mqo	2982	5	163.316	Marker883242	5.3	1	0.921213	0.621817	1.47867	0.416651	0.513334	23.5	0.611	1	0.806
nengye_1464.mqo	2983	5	163.316	Marker828684	5.3	1	0.921268	0.621797	1.47862	0.416672	0.513334	23.5	0.611	1	0.806
nengye_1464.mqo	2984	5	163.316	Marker923583	5.3	1	0.921324	0.621776	1.47856	0.416692	0.513334	23.5	0.612	1	0.806
nengye_1464.mqo	2985	5	164.316		5.3	1	0.927058	0.619529	1.47379	0.417979	0.513334	23.5	0.637	0.997	0.817
nengye_1464.mqo	2986	5	165.316		5.3	1	0.93263	0.617374	1.46891	0.419444	0.513334	23.5	0.663	0.995	0.829
nengye_1464.mqo	2987	5	166.316		5.3	1	0.938039	0.615316	1.46392	0.421084	0.513334	23.5	0.69	0.994	0.842
nengye_1464.mqo	2988	5	167.316		5.3	1	0.94328	0.613358	1.45882	0.422897	0.513334	23.5	0.718	0.994	0.856
nengye_1464.mqo	2989	5	168.316		5.3	1	0.948353	0.611504	1.45362	0.424879	0.513334	23.5	0.747	0.994	0.87
nengye_1464.mqo	2990	5	169.316		5.3	1	0.953254	0.609757	1.44832	0.427027	0.513334	23.5	0.778	0.995	0.886
nengye_1464.mqo	2991	5	170.316		5.3	1	0.957983	0.60812	1.44291	0.429336	0.513334	23.5	0.809	0.997	0.903
nengye_1464.mqo	2992	5	171.316		5.3	1	0.962538	0.606597	1.43742	0.431803	0.513334	23.5	0.842	1	0.921
nengye_1464.mqo	2993	5	171.379	Marker954357	5.3	1	0.962819	0.606505	1.43707	0.431964	0.513334	23.5	0.844	1	0.922
nengye_1464.mqo	2994	5	172.379		5.3	1	0.971178	0.601113	1.44246	0.423605	0.513334	23.5	0.879	0.961	0.92
nengye_1464.mqo	2995	5	173.379		5.3	1	0.979647	0.595553	1.44802	0.415136	0.513334	23.5	0.915	0.923	0.919
nengye_1464.mqo	2996	5	174.379		5.3	1	0.988228	0.589822	1.45375	0.406554	0.513334	23.5	0.952	0.887	0.919
nengye_1464.mqo	2997	5	175.379		5.3	1	0.996926	0.583918	1.45965	0.397856	0.513334	23.5	0.991	0.852	0.922
nengye_1464.mqo	2998	5	175.607	Marker1065504	5.3	1	0.998926	0.582548	1.46102	0.395856	0.513334	23.5	1	0.844	0.922
nengye_1464.mqo	2857	5	112.579		5.59	1	1.12402	0.545331	1.41253	0.347509	0.505973	24.6	1	0.994	0.997
nengye_1464.mqo	2858	5	112.666	Marker1020401	5.6	1	1.12262	0.54825	1.41055	0.344953	0.505509	24.7	1	1	1
nengye_1464.mqo	2859	5	112.666	Marker846641	5.6	1	1.12262	0.54825	1.41055	0.344953	0.505509	24.7	1	1	1
nengye_1464.mqo	2860	5	112.666	Marker1022054	5.61	1	1.12238	0.54825	1.41103	0.344953	0.505471	24.7	0.999	1	1
nengye_1464.mqo	2861	5	112.666	Marker1061589	5.61	1	1.12215	0.54825	1.4115	0.344953	0.505433	24.7	0.999	1	0.999
nengye_1464.mqo	2862	5	112.666	Marker937437	5.61	1	1.12193	0.54825	1.41197	0.344952	0.505395	24.7	0.999	1	0.999
nengye_1464.mqo	2863	5	112.666	Marker915097	5.61	1	1.1217	0.548251	1.41244	0.344952	0.505357	24.7	0.998	1	0.999
nengye_1464.mqo	2864	5	112.666	Marker1014495	5.61	1	1.12148	0.548251	1.4129	0.344952	0.505319	24.7	0.998	1	0.999
nengye_1464.mqo	2868	5	114.204	Marker1130942	5.6	1	1.13165	0.53922	1.4273	0.328199	0.505509	24.7	1	0.94	0.97
nengye_1464.mqo	2869	5	114.204	Marker892956	5.6	1	1.1317	0.53916	1.42741	0.32809	0.505509	24.7	1	0.94	0.97
nengye_1464.mqo	2870	5	114.204	Marker837634	5.6	1	1.13176	0.539101	1.42752	0.32798	0.505509	24.7	1	0.939	0.97
nengye_1464.mqo	2865	5	112.666	Marker826476	5.7	1	1.11213	0.549825	1.43955	0.343378	0.503068	25.1	0.97	1	0.985
nengye_1464.mqo	2866	5	113.435	Marker1102902	5.7	1	1.11902	0.543861	1.44552	0.33649	0.503068	25.1	1	0.97	0.985
nengye_1464.mqo	2867	5	113.435	Marker847045	5.7	1	1.11908	0.543803	1.44563	0.336379	0.503068	25.1	1	0.969	0.985
nengye_1490.mqo	1490	5	114.972	Marker1116672	5.04	1	0.910368	0.938562	0.305203	0.482529	0.253112	22.5	1	0.879	0.939
nengye_1490.mqo	1490	5	99.998	Marker1042647	5.13	1	0.872204	0.945669	0.282146	0.421791	0.251941	22.9	0.972	1	0.986
nengye_1490.mqo	1490	7	7.369	Marker1494762	5.14	1	0.378511	0.690564	1.0997	0.920034	0.251783	22.9	0.989	1	0.995
nengye_1490.mqo	1490	5	163.316	Marker950047	5.25	1	1.08526	0.996951	0.194821	0.667317	0.250393	23.3	0.611	1	0.805
nengye_1490.mqo	1490	5	163.316	Marker1124330	5.25	1	1.08517	0.996918	0.19491	0.66735	0.250393	23.3	0.611	1	0.805
nengye_1490.mqo	1490	5	163.316	Marker883242	5.25	1	1.08509	0.996885	0.194999	0.667383	0.250393	23.3	0.611	1	0.806
nengye_1490.mqo	1490	5	163.316	Marker828684	5.25	1	1.085	0.996853	0.195088	0.667416	0.250393	23.3	0.611	1	0.806
nengye_1490.mqo	1490	5	163.316	Marker923583	5.25	1	1.08491	0.99682	0.195177	0.667449	0.250393	23.3	0.612	1	0.806
nengye_1490.mqo	1490	5	164.316		5.25	1	1.07616	0.9935	0.203657	0.671039	0.250393	23.3	0.637	0.997	0.817
nengye_1490.mqo	1490	5	165.316		5.25	1	1.06756	0.990269	0.212061	0.674466	0.250393	23.3	0.663	0.995	0.829
nengye_1490.mqo	1490	5	166.316		5.25	1	1.05911	0.98712	0.220391	0.677732	0.250393	23.3	0.69	0.994	0.842
nengye_1490.mqo	1490	5	167.316		5.25	1	1.05081	0.98405	0.228647	0.680844	0.250393	23.3	0.718	0.994	0.856
nengye_1490.mqo	1490	5	168.316		5.25	1	1.04267	0.981054	0.236829	0.683804	0.250393	23.3	0.747	0.994	0.87
nengye_1490.mqo	1490	5	169.316		5.25	1	1.03467	0.978127	0.244937	0.686617	0.250393	23.3	0.778	0.995	0.886
nengye_1490.mqo	1490	5	170.316		5.25	1	1.02683	0.975267	0.252971	0.689288	0.250393	23.3	0.809	0.997	0.903
nengye_1490.mqo	1490	5	171.316		5.25	1	1.01913	0.972468	0.260932	0.69182	0.250393	23.3	0.842	1	0.921
nengye_1490.mqo	1490	5	171.379	Marker954357	5.25	1	1.01865	0.972293	0.261431	0.691975	0.250393	23.3	0.844	1	0.922
nengye_1490.mqo	1490	5	172.379		5.25	1	1.01158	0.969097	0.264626	0.699052	0.250393	23.3	0.879	0.961	0.92
nengye_1490.mqo	1490	5	173.379		5.25	1	1.00456	0.966042	0.267681	0.706066	0.250393	23.3	0.915	0.923	0.919
nengye_1490.mqo	1490	5	174.379		5.25	1	0.997609	0.963127	0.270597	0.71302	0.250393	23.3	0.952	0.887	0.919
nengye_1490.mqo	1490	5	175.379		5.25	1	0.990712	0.96035	0.273374	0.719917	0.250393	23.3	0.991	0.852	0.922
nengye_1490.mqo	1490	5	175.607	Marker1065504	5.25	1	0.989147	0.959736	0.273987	0.721482	0.250393	23.3	1	0.844	0.922
nengye_1490.mqo	1490	7	6.062	Marker1493521	5.28	1	0.378512	0.680848	1.09971	0.942625	0.249974	23.5	1	1	1
nengye_1490.mqo	1490	7	6.062	Marker1397407	5.29	1	0.378512	0.680577	1.09971	0.942766	0.249961	23.5	0.999	1	1
nengye_1490.mqo	1490	7	6.599	Marker1368757	5.28	1	0.378499	0.675736	1.09971	0.934758	0.249971	23.5	1	1	1
nengye_1490.mqo	1490	7	6.599	Marker1447968	5.28	1	0.378499	0.675736	1.09971	0.934758	0.249971	23.5	1	1	1
nengye_1490.mqo	1490	7	6.599	Marker1430841	5.28	1	0.378499	0.675737	1.09971	0.934758	0.249971	23.5	1	1	1
nengye_1490.mqo	1490	5	100.998		5.39	1	0.873086	0.963604	0.288207	0.396881	0.248666	23.9	0.953	0.978	0.966
nengye_1490.mqo	1490	5	175.607	Marker997398	5.47	1	0.994183	0.951479	0.291221	0.733808	0.247668	24.2	1	0.945	0.973
nengye_1490.mqo	1490	5	175.607	Marker897264	5.47	1	0.994179	0.951484	0.291265	0.733763	0.247668	24.2	1	0.946	0.973
nengye_1490.mqo	1490	7	1		5.53	1	0.319975	0.700522	1.081	0.908429	0.246861	24.4	0.981	0.989	0.985
nengye_1490.mqo	1490	5	101.879	Marker1042237	5.58	1	0.873681	0.975539	0.297912	0.373803	0.246248	24.6	0.944	1	0.972
nengye_1490.mqo	1490	5	101.879	Marker826655	5.58	1	0.873782	0.975566	0.297853	0.373814	0.246223	24.6	0.944	1	0.972
nengye_1490.mqo	1490	5	101.879	Marker840577	5.59	1	0.873883	0.975593	0.297794	0.373826	0.246199	24.6	0.944	1	0.972
nengye_1490.mqo	1490	5	175.607	Marker864025	5.61	1	0.994441	0.950751	0.27592	0.739939	0.245919	24.7	1	0.893	0.946
nengye_1490.mqo	1490	5	175.607	Marker982088	5.61	1	0.994441	0.950752	0.27603	0.739893	0.245926	24.7	1	0.893	0.947
nengye_1490.mqo	1490	5	175.607	Marker1051704	5.61	1	0.99444	0.950753	0.276141	0.739847	0.245933	24.7	1	0.894	0.947
nengye_1490.mqo	1490	5	175.607	Marker980669	5.61	1	0.994439	0.950754	0.276253	0.7398	0.24594	24.7	1	0.894	0.947
nengye_1490.mqo	1490	7	5.22		5.69	1	0.351687	0.688362	1.1223	0.940543	0.244946	25	0.963	0.985	0.974
nengye_1490.mqo	1490	7	1.485	Marker1388617	5.77	1	0.312127	0.705694	1.07643	0.908424	0.24388	25.3	1	0.991	0.996
nengye_1490.mqo	1490	7	1.485	Marker1408456	5.77	1	0.312105	0.705783	1.07643	0.908424	0.243863	25.3	1	0.991	0.996
nengye_1490.mqo	1490	7	1.485	Marker1465420	5.78	1	0.312084	0.705872	1.07643	0.908424	0.243846	25.3	1	0.992	0.996
nengye_1490.mqo	1490	5	112.666	Marker1020401	5.78	1	0.909424	0.949001	0.263286	0.476982	0.243804	25.4	1	1	1
nengye_1490.mqo	1490	5	112.666	Marker846641	5.78	1	0.909423	0.949	0.263287	0.476982	0.243804	25.4	1	1	1
nengye_1490.mqo	1490	5	112.666	Marker1022054	5.8	1	0.910236	0.949	0.26184	0.476982	0.243503	25.4	0.999	1	1
nengye_1490.mqo	1490	5	114.204	Marker1130942	5.78	1	0.908801	0.949622	0.259927	0.480342	0.243804	25.4	1	0.94	0.97
nengye_1490.mqo	1490	5	114.204	Marker892956	5.78	1	0.908797	0.949626	0.259905	0.480364	0.243804	25.4	1	0.94	0.97
nengye_1490.mqo	1490	5	114.204	Marker837634	5.78	1	0.908793	0.94963	0.259883	0.480386	0.243804	25.4	1	0.939	0.97
nengye_1490.mqo	1490	5	112.579		5.8	1	0.910402	0.948207	0.258973	0.481028	0.243493	25.5	1	0.994	0.997
nengye_1490.mqo	1490	5	112.666	Marker1061589	5.83	1	0.911042	0.949001	0.260397	0.476982	0.243202	25.5	0.999	1	0.999
nengye_1490.mqo	1490	7	2.22	Marker1523356	5.83	1	0.325934	0.710638	1.09707	0.908422	0.243178	25.5	1	0.995	0.998
nengye_1490.mqo	1490	5	112.666	Marker937437	5.85	1	0.911843	0.949001	0.25896	0.476981	0.242901	25.6	0.999	1	0.999
nengye_1490.mqo	1490	7	1.485	Marker1455685	5.84	1	0.309896	0.711691	1.0773	0.907558	0.243042	25.6	1	0.979	0.99
nengye_1490.mqo	1490	5	101.879	Marker964611	5.88	1	0.922999	0.984689	0.271834	0.40054	0.242607	25.7	0.857	1	0.928
nengye_1490.mqo	1490	5	101.879	Marker1038891	5.88	1	0.922934	0.984631	0.271899	0.400598	0.242607	25.7	0.857	1	0.929
nengye_1490.mqo	1490	5	102.879		5.87	1	0.915621	0.977859	0.278332	0.406446	0.242636	25.7	0.892	0.966	0.929
nengye_1490.mqo	1490	5	103.879		5.87	1	0.90946	0.970296	0.284627	0.41215	0.242681	25.7	0.929	0.956	0.942
nengye_1490.mqo	1490	5	104.879		5.86	1	0.904446	0.962092	0.290818	0.417684	0.242739	25.7	0.967	0.969	0.968
nengye_1490.mqo	1490	5	105.727	Marker1033110	5.86	1	0.900971	0.954833	0.29601	0.42223	0.242795	25.7	1	0.999	0.999
nengye_1490.mqo	1490	5	105.727	Marker887450	5.86	1	0.900994	0.9548	0.29601	0.42223	0.242796	25.7	1	0.999	1
nengye_1490.mqo	1490	5	105.727	Marker1125599	5.86	1	0.901017	0.954767	0.296011	0.422229	0.242796	25.7	1	1	1
nengye_1490.mqo	1490	5	105.727	Marker849780	5.86	1	0.90104	0.954733	0.296011	0.422229	0.242797	25.7	1	1	1
nengye_1490.mqo	1490	5	105.727	Marker1017986	5.86	1	0.90104	0.954733	0.296011	0.422229	0.242797	25.7	1	1	1
nengye_1490.mqo	1490	5	105.727	Marker939450	5.86	1	0.90104	0.954733	0.296011	0.422229	0.242797	25.7	1	1	1
nengye_1490.mqo	1490	5	105.727	Marker863536	5.86	1	0.90104	0.954733	0.296011	0.422229	0.242797	25.7	1	1	1
nengye_1490.mqo	1490	5	105.727	Marker938985	5.86	1	0.90104	0.954733	0.296011	0.422229	0.242797	25.7	1	1	1
nengye_1490.mqo	1490	5	105.727	Marker861990	5.86	1	0.90104	0.954733	0.296011	0.422229	0.242797	25.7	1	1	1
nengye_1490.mqo	1490	5	105.727	Marker1010450	5.86	1	0.90104	0.954733	0.296011	0.422229	0.242797	25.7	1	1	1
nengye_1490.mqo	1490	5	105.727	Marker1081297	5.86	1	0.90104	0.954733	0.296011	0.422229	0.242797	25.7	1	1	1
nengye_1490.mqo	1490	5	105.727	Marker947828	5.86	1	0.90104	0.954733	0.296011	0.422229	0.242797	25.7	1	1	1
nengye_1490.mqo	1490	5	105.727	Marker951651	5.86	1	0.90104	0.954733	0.296011	0.422229	0.242797	25.7	1	1	1
nengye_1490.mqo	1490	5	105.727	Marker1097156	5.86	1	0.90104	0.954733	0.296011	0.422229	0.242797	25.7	1	1	1
nengye_1490.mqo	1490	5	105.727	Marker1106251	5.86	1	0.90104	0.954733	0.296011	0.422229	0.242797	25.7	1	1	1
nengye_1490.mqo	1490	5	105.727	Marker1029086	5.86	1	0.90104	0.954733	0.296011	0.422229	0.242797	25.7	1	1	1
nengye_1490.mqo	1490	5	105.727	Marker1113018	5.86	1	0.90104	0.954733	0.296011	0.422229	0.242797	25.7	1	1	1
nengye_1490.mqo	1490	5	105.727	Marker819077	5.86	1	0.90104	0.954733	0.296011	0.422229	0.242797	25.7	1	1	1
nengye_1490.mqo	1490	5	105.727	Marker1046251	5.87	1	0.90133	0.9548	0.295588	0.422284	0.242739	25.7	0.999	1	1
nengye_1490.mqo	1490	5	105.727	Marker916720	5.87	1	0.90162	0.954866	0.295166	0.422339	0.24268	25.7	0.999	1	0.999
nengye_1490.mqo	1490	5	112.666	Marker915097	5.88	1	0.912637	0.949001	0.257528	0.476981	0.242601	25.7	0.998	1	0.999
nengye_1490.mqo	1490	5	112.666	Marker1014495	5.9	1	0.913426	0.949002	0.256102	0.476981	0.2423	25.8	0.998	1	0.999
nengye_1490.mqo	1490	7	2.006	Marker1384881	5.95	1	0.31604	0.709607	1.09967	0.90844	0.241732	26	0.991	1	0.996
nengye_1490.mqo	1490	7	4.22		5.99	1	0.329114	0.69741	1.13318	0.933611	0.241231	26.1	0.946	0.977	0.961
nengye_1490.mqo	1490	7	3.22		6.04	1	0.320276	0.705121	1.12416	0.922559	0.240633	26.3	0.958	0.981	0.969
nengye_1490.mqo	1490	5	111.579	Marker1067799	6.12	1	0.922658	0.937226	0.216397	0.514754	0.239583	26.6	1	0.999	1
nengye_1490.mqo	1490	5	111.579	Marker1018231	6.12	1	0.922538	0.937341	0.216704	0.514577	0.23962	26.6	1	0.998	0.999
nengye_1490.mqo	1490	5	111.579	Marker934507	6.12	1	0.922417	0.937457	0.217015	0.514397	0.239657	26.6	1	0.998	0.999
nengye_1490.mqo	1490	5	111.579	Marker1099598	6.13	1	0.922778	0.937111	0.216045	0.515005	0.23954	26.7	1	1	1
nengye_1490.mqo	1490	5	111.579	Marker1048274	6.13	1	0.922778	0.937111	0.216092	0.514928	0.239546	26.7	1	1	1
nengye_1490.mqo	1490	5	111.579	Marker889822	6.13	1	0.922778	0.937111	0.216092	0.514928	0.239546	26.7	1	1	1
nengye_1490.mqo	1490	5	106.727		6.3	1	0.928192	0.959969	0.255235	0.427934	0.237418	27.3	0.943	0.992	0.968
nengye_1490.mqo	1490	5	110.727		6.48	1	0.940784	0.946184	0.19845	0.49668	0.235302	28	0.951	0.993	0.972
nengye_1490.mqo	1490	5	107.727		6.63	1	0.947665	0.961685	0.221199	0.439616	0.233512	28.5	0.911	0.987	0.949
nengye_1490.mqo	1490	5	109.727		6.74	1	0.954297	0.954517	0.190479	0.47558	0.232236	28.9	0.915	0.988	0.951
nengye_1490.mqo	1490	5	108.727		6.79	1	0.956877	0.959819	0.198337	0.45605	0.23164	29.1	0.901	0.986	0.944
nengye_1490.mqo	1490	5	112.666	Marker826476	7.7	1	0.956598	0.952658	0.164786	0.473324	0.221158	32.3	0.97	1	0.985
nengye_1490.mqo	1490	5	113.435	Marker1102902	7.7	1	0.950568	0.948988	0.168456	0.479355	0.221158	32.3	1	0.97	0.985
nengye_1490.mqo	1490	5	113.435	Marker847045	7.7	1	0.950568	0.948988	0.168425	0.479386	0.221158	32.3	1	0.969	0.985
nengye_1515.mqo	1426	3	77.221	Marker251939	5.07	1	1.19781	0.286348	1.53432	0.738178	0.743043	22.6	1	1	1
nengye_1515.mqo	1427	3	77.221	Marker569844	5.07	1	1.19757	0.286347	1.53472	0.738179	0.743001	22.6	1	1	1
nengye_1515.mqo	1428	3	77.221	Marker473215	5.07	1	1.19734	0.286347	1.53512	0.73818	0.742959	22.6	0.999	1	1
nengye_1515.mqo	1423	3	77.221	Marker399584	5.09	1	1.19912	0.283546	1.53432	0.738177	0.742396	22.7	1	0.998	0.999
nengye_1515.mqo	1424	3	77.221	Marker464456	5.08	1	1.1987	0.284468	1.53432	0.738177	0.742608	22.7	1	0.999	0.999
nengye_1515.mqo	1425	3	77.221	Marker245284	5.08	1	1.19826	0.285402	1.53432	0.738178	0.742824	22.7	1	0.999	1
nengye_1515.mqo	1781	3	138.269	Marker292370	5.12	1	0.539348	0.491163	1.64104	1.074	0.741208	22.8	1	1	1
nengye_1515.mqo	1782	3	138.269	Marker413525	5.12	1	0.539859	0.491163	1.64075	1.074	0.741359	22.8	1	1	1
nengye_1515.mqo	1783	3	138.269	Marker527834	5.12	1	0.539859	0.491163	1.64075	1.074	0.741359	22.8	1	1	1
nengye_1515.mqo	1784	3	138.269	Marker350072	5.12	1	0.539859	0.491163	1.64075	1.074	0.741359	22.8	1	1	1
nengye_1515.mqo	1785	3	138.269	Marker289318	5.12	1	0.539859	0.491163	1.64075	1.074	0.741359	22.8	1	1	1
nengye_1515.mqo	1786	3	138.269	Marker296982	5.12	1	0.539859	0.491163	1.64075	1.074	0.741359	22.8	1	1	1
nengye_1515.mqo	1787	3	138.269	Marker488224	5.12	1	0.539533	0.491163	1.64078	1.074	0.741344	22.8	1	1	1
nengye_1515.mqo	1788	3	138.269	Marker613819	5.12	1	0.539071	0.491163	1.641	1.074	0.741229	22.8	0.999	1	1
nengye_1515.mqo	1789	3	138.269	Marker600525	5.12	1	0.538291	0.491162	1.64122	1.074	0.741103	22.8	0.998	1	0.999
nengye_1515.mqo	1431	3	78.834	Marker305377	5.15	1	1.20368	0.326051	1.58536	0.738176	0.740309	22.9	1	0.999	0.999
nengye_1515.mqo	1432	3	78.834	Marker401821	5.15	1	1.20379	0.326293	1.58556	0.738177	0.740208	22.9	1	0.999	1
nengye_1515.mqo	1433	3	78.834	Marker239290	5.15	1	1.20395	0.326544	1.58556	0.738178	0.740139	22.9	1	0.999	1
nengye_1515.mqo	1779	3	137.187	Marker428629	5.14	1	0.5176	0.49116	1.61054	1.07492	0.740341	22.9	1	0.978	0.989
nengye_1515.mqo	1780	3	138.187		5.15	1	0.535352	0.491157	1.64252	1.07348	0.740187	22.9	0.997	0.997	0.997
nengye_1515.mqo	1434	3	78.834	Marker565881	5.15	1	1.2041	0.326804	1.58556	0.738178	0.740073	23	1	1	1
nengye_1515.mqo	1435	3	78.834	Marker356499	5.15	1	1.2041	0.326804	1.58556	0.738178	0.740073	23	1	1	1
nengye_1515.mqo	1436	3	78.834	Marker481920	5.15	1	1.2041	0.326804	1.58556	0.738178	0.740073	23	1	1	1
nengye_1515.mqo	1778	3	137.106		5.16	1	0.517591	0.487929	1.6091	1.08175	0.739785	23	0.997	0.978	0.988
nengye_1515.mqo	1467	3	90.917	Marker595652	5.2	1	1.00389	0.378841	1.65152	0.701805	0.73823	23.1	1	1	1
nengye_1515.mqo	1468	3	90.917	Marker575770	5.2	1	1.00389	0.378841	1.65152	0.701805	0.73823	23.1	1	1	1
nengye_1515.mqo	1469	3	90.917	Marker371954	5.2	1	1.00389	0.378841	1.65152	0.701805	0.73823	23.1	1	1	1
nengye_1515.mqo	1470	3	90.917	Marker245018	5.2	1	1.00389	0.378841	1.65152	0.701805	0.73823	23.1	1	1	1
nengye_1515.mqo	1471	3	90.917	Marker332164	5.2	1	1.00389	0.378841	1.65152	0.701805	0.73823	23.1	1	1	1
nengye_1515.mqo	1472	3	90.917	Marker527411	5.2	1	1.00389	0.378841	1.65152	0.701805	0.73823	23.1	1	1	1
nengye_1515.mqo	1473	3	90.917	Marker518629	5.2	1	1.00389	0.378841	1.65152	0.701805	0.73823	23.1	1	1	1
nengye_1515.mqo	1474	3	90.917	Marker385248	5.2	1	1.00389	0.378841	1.65152	0.701805	0.73823	23.1	1	1	1
nengye_1515.mqo	1475	3	90.917	Marker518294	5.2	1	1.00389	0.378841	1.65152	0.701805	0.73823	23.1	1	1	1
nengye_1515.mqo	1476	3	90.917	Marker480444	5.2	1	1.00389	0.378841	1.65152	0.701805	0.73823	23.1	1	1	1
nengye_1515.mqo	1477	3	90.917	Marker463702	5.2	1	1.00389	0.378841	1.65152	0.701805	0.73823	23.1	1	1	1
nengye_1515.mqo	1478	3	90.917	Marker418385	5.2	1	1.00389	0.378841	1.65152	0.701805	0.73823	23.1	1	1	1
nengye_1515.mqo	1479	3	90.917	Marker521202	5.2	1	1.00389	0.37853	1.65152	0.702438	0.73817	23.1	0.999	1	1
nengye_1515.mqo	1464	3	90.917	Marker586407	5.21	1	1.00477	0.378523	1.65237	0.701366	0.737933	23.2	1	0.998	0.999
nengye_1515.mqo	1465	3	90.917	Marker459900	5.21	1	1.00447	0.378628	1.65209	0.701512	0.738032	23.2	1	0.999	0.999
nengye_1515.mqo	1466	3	90.917	Marker310205	5.2	1	1.00418	0.378734	1.65181	0.701658	0.738131	23.2	1	0.999	1
nengye_1515.mqo	1480	3	90.917	Marker383604	5.2	1	1.00389	0.378223	1.65152	0.703067	0.73811	23.2	0.999	1	0.999
nengye_1515.mqo	1481	3	90.917	Marker546999	5.21	1	1.00389	0.37792	1.65153	0.703692	0.738051	23.2	0.998	1	0.999
nengye_1515.mqo	1482	3	90.917	Marker537314	5.21	1	1.00389	0.377617	1.65153	0.704314	0.737992	23.2	0.998	1	0.999
nengye_1515.mqo	1416	3	74.336		5.28	1	1.17138	0.261633	1.53472	0.627688	0.735443	23.4	0.977	0.964	0.97
nengye_1515.mqo	1421	3	76.538	Marker404921	5.26	1	1.19031	0.250315	1.5367	0.741559	0.736185	23.4	0.973	1	0.986
nengye_1515.mqo	1422	3	76.538	Marker299580	5.26	1	1.19035	0.250364	1.53667	0.74151	0.736185	23.4	0.973	1	0.987
nengye_1515.mqo	1463	3	90.738		5.26	1	1.00873	0.376198	1.65841	0.699488	0.736214	23.4	0.993	0.989	0.991
nengye_1515.mqo	1770	3	136.106	Marker340258	5.26	1	0.517597	0.476855	1.58744	1.14719	0.735967	23.4	1	1	1
nengye_1515.mqo	1771	3	136.106	Marker302303	5.26	1	0.517597	0.476855	1.58744	1.14719	0.735967	23.4	1	1	1
nengye_1515.mqo	1772	3	136.106	Marker399836	5.26	1	0.517597	0.476855	1.58744	1.14719	0.735967	23.4	1	1	1
nengye_1515.mqo	1773	3	136.106	Marker472256	5.26	1	0.517597	0.476855	1.58744	1.14719	0.735967	23.4	1	1	1
nengye_1515.mqo	1774	3	136.106	Marker484834	5.26	1	0.517597	0.476855	1.58744	1.14719	0.735967	23.4	1	1	1
nengye_1515.mqo	1775	3	136.106	Marker540569	5.26	1	0.517597	0.476855	1.58744	1.14719	0.735967	23.4	1	1	1
nengye_1515.mqo	1776	3	136.106	Marker314144	5.26	1	0.517596	0.476676	1.58744	1.14703	0.736004	23.4	1	1	1
nengye_1515.mqo	1777	3	136.106	Marker385244	5.26	1	0.517594	0.476502	1.58744	1.14687	0.736042	23.4	0.999	1	1
nengye_1515.mqo	1483	3	91.636	Marker239298	5.3	1	1.0085	0.36292	1.65816	0.72884	0.734559	23.5	1	0.972	0.986
nengye_1515.mqo	1484	3	91.636	Marker310331	5.3	1	1.00856	0.362856	1.65825	0.728747	0.734559	23.5	1	0.971	0.986
nengye_1515.mqo	1420	3	76.159		5.37	1	1.19257	0.261456	1.55198	0.69509	0.73177	23.8	0.984	0.983	0.984
nengye_1515.mqo	1458	3	87.738	Marker593321	5.39	1	1.07907	0.382992	1.68194	0.704333	0.731281	23.9	0.966	1	0.983
nengye_1515.mqo	1459	3	87.738	Marker496790	5.39	1	1.07894	0.383003	1.68202	0.704345	0.731254	23.9	0.966	1	0.983
nengye_1515.mqo	1462	3	89.738		5.47	1	1.02571	0.368303	1.68768	0.694381	0.728428	24.2	0.954	0.959	0.957
nengye_1515.mqo	1417	3	75.159	Marker431382	5.54	1	1.19248	0.27329	1.53455	0.639911	0.725683	24.4	0.977	1	0.988
nengye_1515.mqo	1418	3	75.159	Marker462504	5.54	1	1.19248	0.273167	1.53455	0.640052	0.725659	24.5	0.977	1	0.989
nengye_1515.mqo	1419	3	75.159	Marker469541	5.54	1	1.19248	0.273043	1.53455	0.640194	0.725635	24.5	0.977	1	0.989
nengye_1515.mqo	1437	3	79.834		5.55	1	1.2044	0.326499	1.6473	0.689793	0.72517	24.5	0.997	0.969	0.983
nengye_1515.mqo	1438	3	79.909	Marker459766	5.58	1	1.20442	0.326486	1.6513	0.686628	0.724119	24.6	1	0.967	0.984
nengye_1515.mqo	1460	3	87.738	Marker395468	5.59	1	1.0259	0.38029	1.71926	0.713113	0.723906	24.6	0.881	1	0.94
nengye_1515.mqo	1461	3	88.738		5.58	1	1.03189	0.36979	1.70818	0.698959	0.72423	24.6	0.917	0.963	0.94
nengye_1515.mqo	1457	3	86.969	Marker364069	5.66	1	1.14277	0.369208	1.67384	0.703221	0.721317	24.9	0.972	1	0.986
nengye_1515.mqo	1485	3	92.636		5.76	1	0.983163	0.345825	1.72687	0.74972	0.71764	25.3	0.982	0.933	0.957
nengye_1515.mqo	1456	3	86.201	Marker585697	5.87	1	1.20062	0.364646	1.66502	0.701359	0.713783	25.7	0.983	1	0.992
nengye_1515.mqo	1486	3	93.089	Marker499844	5.92	1	0.981915	0.342683	1.7479	0.752708	0.71176	25.9	1	0.916	0.958
nengye_1515.mqo	1487	3	93.089	Marker574125	5.92	1	0.981979	0.342619	1.748	0.752608	0.71176	25.9	1	0.916	0.958
nengye_1515.mqo	1488	3	93.089	Marker465331	5.92	1	0.982043	0.342555	1.7481	0.752508	0.71176	25.9	1	0.916	0.958
nengye_1515.mqo	1439	3	80.909		6.02	1	1.1869	0.327137	1.71761	0.657793	0.708199	26.3	0.969	0.956	0.962
nengye_1515.mqo	1495	3	94.542	Marker568631	6.13	1	0.931736	0.276876	1.7142	0.773389	0.704387	26.7	1	0.888	0.944
nengye_1515.mqo	1496	3	94.542	Marker438396	6.13	1	0.93167	0.276941	1.71411	0.773483	0.704387	26.7	1	0.889	0.944
nengye_1515.mqo	1497	3	94.542	Marker421148	6.13	1	0.931605	0.277007	1.71401	0.773577	0.704387	26.7	1	0.889	0.944
nengye_1515.mqo	1769	3	135.457		6.17	1	0.475745	0.419129	1.62314	1.18263	0.702772	26.8	0.97	1	0.985
nengye_1515.mqo	1498	3	95.261	Marker325076	6.28	1	0.927111	0.273626	1.70634	0.823448	0.698877	27.2	1	0.915	0.957
nengye_1515.mqo	1499	3	95.261	Marker414128	6.28	1	0.927046	0.273691	1.70625	0.823536	0.698877	27.2	1	0.915	0.958
nengye_1515.mqo	1500	3	95.261	Marker240956	6.28	1	0.92698	0.273756	1.70617	0.823624	0.698877	27.2	1	0.916	0.958
nengye_1515.mqo	1489	3	94.089		6.3	1	0.946743	0.318819	1.77941	0.754204	0.698224	27.3	0.981	0.88	0.931
nengye_1515.mqo	1440	3	81.909		6.34	1	1.17283	0.33068	1.75375	0.645203	0.696734	27.5	0.956	0.962	0.959
nengye_1515.mqo	1449	3	84.894	Marker418822	6.43	1	1.266	0.341263	1.65571	0.654928	0.693607	27.8	1	1	1
nengye_1515.mqo	1441	3	82.909		6.5	1	1.16439	0.336339	1.75461	0.652655	0.691333	28	0.961	0.986	0.974
nengye_1515.mqo	1442	3	83.281	Marker435840	6.51	1	1.16274	0.338975	1.74674	0.660045	0.690911	28.1	0.967	1	0.984
nengye_1515.mqo	1443	3	83.281	Marker313563	6.52	1	1.16344	0.338719	1.74677	0.660133	0.69073	28.1	0.967	1	0.984
nengye_1515.mqo	1450	3	85.432	Marker367512	6.69	1	1.26597	0.297197	1.65568	0.698823	0.684789	28.7	1	1	1
nengye_1515.mqo	1451	3	85.432	Marker392250	6.69	1	1.26597	0.297197	1.65568	0.698823	0.684789	28.7	1	1	1
nengye_1515.mqo	1452	3	85.432	Marker441382	6.69	1	1.26597	0.297197	1.65568	0.698823	0.684789	28.7	1	1	1
nengye_1515.mqo	1453	3	85.432	Marker454134	6.69	1	1.26597	0.297197	1.65568	0.698823	0.684789	28.7	1	1	1
nengye_1515.mqo	1454	3	85.432	Marker237465	6.69	1	1.26597	0.297197	1.65568	0.698823	0.684789	28.7	1	1	1
nengye_1515.mqo	1455	3	85.432	Marker248237	6.69	1	1.26583	0.297189	1.6558	0.698865	0.684768	28.7	1	1	1
nengye_1515.mqo	1444	3	84.281		6.85	1	1.2074	0.339004	1.74778	0.655432	0.678988	29.3	0.997	0.997	0.997
nengye_1515.mqo	1445	3	84.357	Marker316846	6.86	1	1.20834	0.341086	1.74767	0.654956	0.678657	29.3	1	1	1
nengye_1515.mqo	1446	3	84.357	Marker459561	6.86	1	1.20843	0.34129	1.74767	0.654957	0.678621	29.3	1	1	1
nengye_1515.mqo	1447	3	84.357	Marker515561	6.86	1	1.20843	0.34129	1.74767	0.654957	0.678621	29.3	1	1	1
nengye_1515.mqo	1448	3	84.357	Marker516891	6.86	1	1.20843	0.34129	1.74767	0.654957	0.678621	29.3	1	1	1
nengye_1515.mqo	1501	3	96.261		7.32	1	0.837613	0.281154	1.81175	0.831054	0.66326	30.9	0.968	0.953	0.96
nengye_1515.mqo	1766	3	134.457	Marker336349	7.34	1	0.430773	0.369091	1.64941	1.18154	0.662562	31	0.998	1	0.999
nengye_1515.mqo	1767	3	134.457	Marker623705	7.33	1	0.431073	0.369281	1.64934	1.18188	0.66286	31	0.998	1	0.999
nengye_1515.mqo	1768	3	134.457	Marker385720	7.32	1	0.431375	0.369478	1.64927	1.18222	0.663161	31	0.997	1	0.999
nengye_1515.mqo	1758	3	134.457	Marker430506	7.36	1	0.430175	0.368722	1.64955	1.18084	0.661971	31.1	1	1	1
nengye_1515.mqo	1759	3	134.457	Marker599770	7.36	1	0.430177	0.368723	1.64955	1.18084	0.661971	31.1	1	1	1
nengye_1515.mqo	1760	3	134.457	Marker420259	7.36	1	0.430178	0.368724	1.64955	1.18084	0.661971	31.1	1	1	1
nengye_1515.mqo	1761	3	134.457	Marker370425	7.36	1	0.430179	0.368725	1.64955	1.18084	0.661971	31.1	1	1	1
nengye_1515.mqo	1762	3	134.457	Marker435189	7.36	1	0.430181	0.368726	1.64955	1.18084	0.661971	31.1	1	1	1
nengye_1515.mqo	1763	3	134.457	Marker571446	7.36	1	0.430061	0.368647	1.64967	1.18091	0.661971	31.1	1	1	1
nengye_1515.mqo	1764	3	134.457	Marker624178	7.36	1	0.430183	0.368728	1.64954	1.18083	0.661971	31.1	1	1	1
nengye_1515.mqo	1765	3	134.457	Marker593060	7.35	1	0.430477	0.368906	1.64948	1.18119	0.662265	31.1	0.999	1	1
nengye_1515.mqo	1757	3	134.37		7.39	1	0.417531	0.360775	1.66836	1.18215	0.660688	31.2	0.961	0.994	0.977
nengye_1515.mqo	1751	3	133.37	Marker457000	7.83	1	0.424762	0.374129	1.71565	1.12268	0.646213	32.7	1	1	1
nengye_1515.mqo	1752	3	133.37	Marker284764	7.82	1	0.425081	0.374418	1.71524	1.12252	0.646451	32.7	1	1	1
nengye_1515.mqo	1753	3	133.37	Marker501245	7.82	1	0.425081	0.374418	1.71524	1.12252	0.646451	32.7	1	1	1
nengye_1515.mqo	1754	3	133.37	Marker355259	7.82	1	0.425081	0.374418	1.71524	1.12252	0.646451	32.7	1	1	1
nengye_1515.mqo	1755	3	133.37	Marker572329	7.82	1	0.425081	0.374418	1.71524	1.12252	0.646451	32.7	1	1	1
nengye_1515.mqo	1756	3	133.37	Marker366431	7.82	1	0.425141	0.374336	1.71484	1.12274	0.646575	32.7	1	0.999	1
nengye_1515.mqo	1502	3	97.261		8.2	1	0.797974	0.286776	1.86475	0.840592	0.634137	34	0.989	0.992	0.99
nengye_1515.mqo	1503	3	97.465	Marker297689	8.34	1	0.796884	0.28784	1.86741	0.842654	0.629828	34.4	0.999	1	1
nengye_1515.mqo	1504	3	97.465	Marker273794	8.35	1	0.796938	0.287841	1.86757	0.842653	0.629633	34.4	1	1	1
nengye_1515.mqo	1505	3	97.465	Marker421645	8.35	1	0.796938	0.287841	1.86757	0.842653	0.629633	34.4	1	1	1
nengye_1515.mqo	1506	3	97.465	Marker498620	8.35	1	0.796938	0.287841	1.86757	0.842653	0.629633	34.4	1	1	1
nengye_1515.mqo	1507	3	97.465	Marker370125	8.35	1	0.796938	0.287841	1.86757	0.842653	0.629633	34.4	1	1	1
nengye_1515.mqo	1508	3	97.465	Marker441505	8.35	1	0.796938	0.287841	1.86757	0.842653	0.629633	34.4	1	1	1
nengye_1515.mqo	1509	3	97.465	Marker587083	8.35	1	0.796938	0.287841	1.86757	0.842653	0.629633	34.4	1	1	1
nengye_1515.mqo	1510	3	97.465	Marker302897	8.35	1	0.796938	0.287841	1.86757	0.842653	0.629633	34.4	1	1	1
nengye_1515.mqo	1511	3	97.465	Marker308223	8.35	1	0.796938	0.287841	1.86757	0.842653	0.629633	34.4	1	1	1
nengye_1515.mqo	1750	3	132.678		8.33	1	0.414531	0.340165	1.74152	1.13303	0.630193	34.4	0.981	0.973	0.977
nengye_1515.mqo	1512	3	97.465	Marker280701	8.36	1	0.795751	0.28784	1.86874	0.842654	0.629206	34.5	0.999	1	1
nengye_1515.mqo	1513	3	97.465	Marker490740	8.37	1	0.794568	0.287839	1.8699	0.842655	0.628781	34.5	0.998	1	0.999
nengye_1515.mqo	1514	3	97.465	Marker432892	8.39	1	0.79339	0.287838	1.87105	0.842656	0.628357	34.6	0.998	1	0.999
nengye_1515.mqo	1749	3	131.678		8.96	1	0.4073	0.298628	1.76846	1.14432	0.610332	36.5	0.968	0.956	0.962
nengye_1515.mqo	1543	3	101.276	Marker284115	9.3	1	0.701727	0.312378	1.90877	0.835256	0.600074	37.5	1	1	1
nengye_1515.mqo	1544	3	101.276	Marker446484	9.3	1	0.701727	0.312378	1.90877	0.835256	0.600074	37.5	1	1	1
nengye_1515.mqo	1545	3	101.276	Marker453289	9.3	1	0.701727	0.312378	1.90877	0.835256	0.600074	37.5	1	1	1
nengye_1515.mqo	1546	3	101.276	Marker442221	9.3	1	0.701727	0.312378	1.90877	0.835256	0.600074	37.5	1	1	1
nengye_1515.mqo	1547	3	101.276	Marker396754	9.3	1	0.701727	0.312378	1.90877	0.835256	0.600074	37.5	1	1	1
nengye_1515.mqo	1548	3	101.276	Marker467767	9.3	1	0.701727	0.312378	1.90877	0.835256	0.600074	37.5	1	1	1
nengye_1515.mqo	1549	3	101.276	Marker267414	9.29	1	0.701727	0.312377	1.90852	0.835123	0.600207	37.5	1	1	1
nengye_1515.mqo	1550	3	101.276	Marker432688	9.29	1	0.701728	0.312377	1.90826	0.834997	0.600341	37.5	1	0.999	1
nengye_1515.mqo	1515	3	98.465		9.39	1	0.714968	0.287776	1.93355	0.842619	0.59713	37.8	0.969	1	0.985
nengye_1515.mqo	1538	3	100.739	Marker387084	9.42	1	0.726558	0.303851	1.90877	0.835507	0.59619	37.9	1	1	1
nengye_1515.mqo	1539	3	100.739	Marker446795	9.42	1	0.72656	0.304111	1.90877	0.835256	0.596237	37.9	1	1	1
nengye_1515.mqo	1540	3	100.739	Marker328112	9.42	1	0.72656	0.304111	1.90877	0.835256	0.596237	37.9	1	1	1
nengye_1515.mqo	1541	3	100.739	Marker331430	9.42	1	0.72656	0.304111	1.90877	0.835256	0.596237	37.9	1	1	1
nengye_1515.mqo	1542	3	100.739	Marker434620	9.42	1	0.726559	0.30411	1.90877	0.835257	0.596237	37.9	1	1	1
nengye_1515.mqo	1748	3	130.678		9.45	1	0.40901	0.269058	1.78169	1.15034	0.59539	38	0.969	0.965	0.967
nengye_1515.mqo	1516	3	99.114	Marker479924	9.51	1	0.717856	0.287841	1.90877	0.842653	0.59358	38.2	1	1	1
nengye_1515.mqo	1517	3	99.114	Marker386746	9.51	1	0.717856	0.287841	1.90877	0.842653	0.59358	38.2	1	1	1
nengye_1515.mqo	1518	3	99.114	Marker266081	9.51	1	0.717856	0.287841	1.90877	0.842653	0.59358	38.2	1	1	1
nengye_1515.mqo	1519	3	99.114	Marker421236	9.51	1	0.717856	0.287841	1.90877	0.842653	0.59358	38.2	1	1	1
nengye_1515.mqo	1520	3	99.114	Marker263706	9.51	1	0.717856	0.287841	1.90877	0.842653	0.59358	38.2	1	1	1
nengye_1515.mqo	1521	3	99.114	Marker606867	9.51	1	0.717856	0.287841	1.90877	0.842653	0.59358	38.2	1	1	1
nengye_1515.mqo	1522	3	99.114	Marker337425	9.51	1	0.717856	0.287841	1.90877	0.842653	0.59358	38.2	1	1	1
nengye_1515.mqo	1523	3	99.114	Marker572501	9.51	1	0.717856	0.287841	1.90877	0.842653	0.59358	38.2	1	1	1
nengye_1515.mqo	1524	3	99.114	Marker254187	9.51	1	0.717856	0.287841	1.90877	0.842653	0.59358	38.2	1	1	1
nengye_1515.mqo	1525	3	99.114	Marker263577	9.51	1	0.717856	0.287841	1.90877	0.842653	0.59358	38.2	1	1	1
nengye_1515.mqo	1526	3	99.114	Marker542058	9.51	1	0.717856	0.287841	1.90877	0.842653	0.59358	38.2	1	1	1
nengye_1515.mqo	1527	3	99.114	Marker378979	9.51	1	0.717856	0.287841	1.90877	0.842653	0.59358	38.2	1	1	1
nengye_1515.mqo	1528	3	99.114	Marker616336	9.51	1	0.717856	0.287841	1.90877	0.842653	0.59358	38.2	1	1	1
nengye_1515.mqo	1529	3	99.114	Marker489276	9.51	1	0.717856	0.287841	1.90877	0.842653	0.59358	38.2	1	1	1
nengye_1515.mqo	1530	3	99.114	Marker594640	9.51	1	0.717856	0.287841	1.90877	0.842653	0.59358	38.2	1	1	1
nengye_1515.mqo	1531	3	99.114	Marker328349	9.51	1	0.717856	0.287841	1.90877	0.842653	0.59358	38.2	1	1	1
nengye_1515.mqo	1532	3	99.114	Marker276822	9.51	1	0.717856	0.287841	1.90877	0.842653	0.59358	38.2	1	1	1
nengye_1515.mqo	1533	3	99.114	Marker538567	9.51	1	0.717856	0.287841	1.90877	0.842653	0.59358	38.2	1	1	1
nengye_1515.mqo	1534	3	99.114	Marker481539	9.51	1	0.717856	0.287841	1.90877	0.842653	0.59358	38.2	1	1	1
nengye_1515.mqo	1535	3	99.114	Marker533094	9.51	1	0.718118	0.287598	1.90877	0.842651	0.593542	38.2	1	0.999	1
nengye_1515.mqo	1536	3	99.114	Marker480635	9.51	1	0.718377	0.287358	1.90878	0.84265	0.593506	38.2	1	0.999	0.999
nengye_1515.mqo	1537	3	100.114		9.52	1	0.731617	0.285361	1.90892	0.846335	0.59344	38.2	0.99	0.98	0.985
nengye_1515.mqo	1551	3	102.276		9.65	1	0.652652	0.290598	1.90626	0.890641	0.589518	38.6	0.97	0.992	0.981
nengye_1515.mqo	1747	3	129.678	Marker399639	9.76	1	0.418947	0.25326	1.78096	1.15068	0.586055	39	0.987	1	0.993
nengye_1515.mqo	1552	3	102.638	Marker337137	9.81	1	0.630985	0.289763	1.90838	0.906997	0.584582	39.1	0.967	1	0.984
nengye_1515.mqo	1553	3	102.638	Marker517592	9.82	1	0.630633	0.289636	1.90877	0.907069	0.584306	39.2	0.967	1	0.984
nengye_1515.mqo	1740	3	127.873	Marker583864	10.07	1	0.437685	0.304345	1.82252	1.0221	0.576917	39.9	1	1	1
nengye_1515.mqo	1741	3	127.873	Marker594794	10.07	1	0.437685	0.304345	1.82252	1.0221	0.576917	39.9	1	1	1
nengye_1515.mqo	1742	3	127.873	Marker584561	10.07	1	0.437685	0.304345	1.82252	1.0221	0.576917	39.9	1	1	1
nengye_1515.mqo	1743	3	127.873	Marker368428	10.07	1	0.43763	0.304377	1.82245	1.02244	0.577028	39.9	1	1	1
nengye_1515.mqo	1745	3	129.224	Marker368253	10.06	1	0.427971	0.245829	1.79378	1.11944	0.577447	39.9	1	0.984	0.992
nengye_1515.mqo	1746	3	129.224	Marker332275	10.05	1	0.427872	0.24591	1.79344	1.12005	0.577587	39.9	1	0.984	0.992
nengye_1515.mqo	1739	3	127.873	Marker543559	10.08	1	0.437683	0.303609	1.82252	1.02269	0.57675	40	1	1	1
nengye_1515.mqo	1744	3	128.873		10.11	1	0.431072	0.253203	1.80467	1.10031	0.575804	40.1	0.992	0.979	0.985
nengye_1515.mqo	1554	3	103.638		10.66	1	0.626093	0.273906	1.93212	0.908602	0.559925	41.7	0.985	0.991	0.988
nengye_1515.mqo	1726	3	124.086	Marker325848	10.85	1	0.462707	0.224671	1.80952	0.966698	0.554783	42.2	1	0.999	0.999
nengye_1515.mqo	1727	3	124.086	Marker547488	10.83	1	0.463627	0.224671	1.80842	0.96731	0.555322	42.2	1	1	1
nengye_1515.mqo	1728	3	124.086	Marker482371	10.82	1	0.463627	0.224671	1.80774	0.967929	0.555517	42.2	1	1	1
nengye_1515.mqo	1555	3	104.001	Marker584814	10.87	1	0.627844	0.27339	1.93274	0.906436	0.554128	42.3	1	1	1
nengye_1515.mqo	1556	3	104.001	Marker353260	10.87	1	0.62788	0.273452	1.93274	0.906438	0.55412	42.3	1	1	1
nengye_1515.mqo	1557	3	104.001	Marker450232	10.87	1	0.62788	0.273452	1.93274	0.906438	0.55412	42.3	1	1	1
nengye_1515.mqo	1558	3	104.001	Marker266164	10.87	1	0.62788	0.273452	1.93274	0.906438	0.55412	42.3	1	1	1
nengye_1515.mqo	1559	3	104.001	Marker393821	10.87	1	0.62788	0.273452	1.93274	0.906438	0.55412	42.3	1	1	1
nengye_1515.mqo	1560	3	104.001	Marker318695	10.88	1	0.626989	0.273451	1.93319	0.906438	0.55382	42.3	1	1	1
nengye_1515.mqo	1561	3	104.001	Marker415933	10.89	1	0.626105	0.27345	1.93364	0.906439	0.553522	42.4	0.999	1	1
nengye_1515.mqo	1562	3	104.001	Marker274261	10.9	1	0.625228	0.27345	1.93408	0.90644	0.553227	42.4	0.999	1	0.999
nengye_1515.mqo	1737	3	126.931	Marker504854	10.97	1	0.437643	0.249974	1.83323	0.995895	0.551332	42.6	0.992	1	0.996
nengye_1515.mqo	1738	3	126.931	Marker512802	10.97	1	0.437642	0.250356	1.83323	0.995766	0.55144	42.6	0.992	1	0.996
nengye_1515.mqo	1725	3	124.01		10.99	1	0.455927	0.224664	1.81753	0.962292	0.550793	42.7	0.997	0.997	0.997
nengye_1515.mqo	1736	3	126.62	Marker424495	11.24	1	0.437688	0.240263	1.84099	0.969872	0.543709	43.4	1	0.991	0.995
nengye_1515.mqo	1563	3	105.001		11.37	1	0.563972	0.277297	1.93081	0.906434	0.540308	43.7	0.997	0.997	0.997
nengye_1515.mqo	1564	3	105.076	Marker388114	11.36	1	0.562219	0.278359	1.92679	0.906436	0.540673	43.7	1	1	1
nengye_1515.mqo	1565	3	105.076	Marker248546	11.35	1	0.56196	0.278508	1.92679	0.906438	0.540697	43.7	1	1	1
nengye_1515.mqo	1566	3	105.076	Marker451845	11.35	1	0.56196	0.278508	1.92679	0.906438	0.540697	43.7	1	1	1
nengye_1515.mqo	1567	3	105.076	Marker300263	11.35	1	0.56196	0.278508	1.92679	0.906437	0.540697	43.7	1	1	1
nengye_1515.mqo	1729	3	125.086		11.38	1	0.443529	0.219267	1.86652	0.932703	0.539868	43.8	0.961	0.978	0.97
nengye_1515.mqo	1735	3	125.989	Marker536719	11.4	1	0.428815	0.235787	1.84343	0.950233	0.539474	43.8	0.975	1	0.988
nengye_1515.mqo	1731	3	125.989	Marker294942	11.69	1	0.429898	0.231853	1.85577	0.945232	0.531725	44.6	0.983	1	0.992
nengye_1515.mqo	1732	3	125.989	Marker356417	11.68	1	0.42996	0.231946	1.8555	0.945281	0.531815	44.6	0.983	1	0.992
nengye_1515.mqo	1733	3	125.989	Marker252047	11.68	1	0.430025	0.23204	1.85523	0.945328	0.531906	44.6	0.983	1	0.992
nengye_1515.mqo	1734	3	125.989	Marker334104	11.67	1	0.430091	0.232135	1.85496	0.945374	0.531998	44.6	0.984	1	0.992
nengye_1515.mqo	1730	3	125.989	Marker284560	11.69	1	0.429837	0.231762	1.85604	0.945182	0.531635	44.7	0.983	1	0.991
nengye_1515.mqo	1719	3	123.01	Marker583725	12.03	1	0.412172	0.224671	1.84852	0.950211	0.52245	45.6	1	1	1
nengye_1515.mqo	1720	3	123.01	Marker426092	12.03	1	0.412172	0.224671	1.84852	0.950211	0.52245	45.6	1	1	1
nengye_1515.mqo	1721	3	123.01	Marker419636	12.03	1	0.412172	0.224671	1.84852	0.950211	0.52245	45.6	1	1	1
nengye_1515.mqo	1722	3	123.01	Marker423950	12.03	1	0.412172	0.224671	1.84852	0.950211	0.52245	45.6	1	1	1
nengye_1515.mqo	1723	3	123.01	Marker520844	12.03	1	0.412172	0.224671	1.84852	0.950211	0.52245	45.6	1	1	1
nengye_1515.mqo	1724	3	123.01	Marker535644	12.03	1	0.412139	0.224671	1.84903	0.950212	0.522423	45.6	1	1	1
nengye_1515.mqo	1718	3	123.01	Marker430559	12.05	1	0.411333	0.22467	1.8493	0.950213	0.521962	45.7	1	1	1
nengye_1515.mqo	1568	3	105.613	Marker612267	12.5	1	0.550808	0.278508	1.99874	0.906437	0.510186	46.9	1	1	1
nengye_1515.mqo	1569	3	105.613	Marker262714	12.5	1	0.550808	0.278508	1.99874	0.906438	0.510186	46.9	1	1	1
nengye_1515.mqo	1570	3	105.613	Marker360709	12.5	1	0.550808	0.278508	1.99874	0.906438	0.510186	46.9	1	1	1
nengye_1515.mqo	1571	3	105.613	Marker335518	12.5	1	0.550808	0.278508	1.99874	0.906438	0.510186	46.9	1	1	1
nengye_1515.mqo	1572	3	105.613	Marker314362	12.5	1	0.550808	0.278508	1.99874	0.906438	0.510186	46.9	1	1	1
nengye_1515.mqo	1573	3	105.613	Marker239913	12.5	1	0.550808	0.278508	1.99874	0.906438	0.510186	46.9	1	1	1
nengye_1515.mqo	1574	3	105.613	Marker540229	12.5	1	0.550808	0.278508	1.99874	0.906438	0.510186	46.9	1	1	1
nengye_1515.mqo	1575	3	105.613	Marker499886	12.5	1	0.550808	0.278508	1.99874	0.906438	0.510186	46.9	1	1	1
nengye_1515.mqo	1576	3	105.613	Marker560508	12.5	1	0.550808	0.278508	1.99874	0.906438	0.510186	46.9	1	1	1
nengye_1515.mqo	1577	3	105.613	Marker379064	12.5	1	0.550808	0.278508	1.99874	0.906438	0.510186	46.9	1	1	1
nengye_1515.mqo	1578	3	105.613	Marker455282	12.5	1	0.550808	0.278508	1.99874	0.906438	0.510186	46.9	1	1	1
nengye_1515.mqo	1579	3	105.613	Marker459198	12.5	1	0.550808	0.278508	1.99874	0.906438	0.510186	46.9	1	1	1
nengye_1515.mqo	1580	3	105.613	Marker550108	12.5	1	0.550808	0.278508	1.99874	0.906438	0.510186	46.9	1	1	1
nengye_1515.mqo	1581	3	105.613	Marker534401	12.5	1	0.550808	0.278508	1.99874	0.906438	0.510186	46.9	1	1	1
nengye_1515.mqo	1582	3	105.613	Marker534946	12.5	1	0.550808	0.278508	1.99874	0.906438	0.510186	46.9	1	1	1
nengye_1515.mqo	1583	3	105.613	Marker498861	12.5	1	0.550808	0.278508	1.99874	0.906438	0.510186	46.9	1	1	1
nengye_1515.mqo	1584	3	105.613	Marker393929	12.5	1	0.550808	0.278508	1.99874	0.906438	0.510186	46.9	1	1	1
nengye_1515.mqo	1585	3	105.613	Marker441566	12.5	1	0.550808	0.278508	1.99874	0.906438	0.510186	46.9	1	1	1
nengye_1515.mqo	1586	3	105.613	Marker264257	12.5	1	0.550808	0.278508	1.99874	0.906438	0.510186	46.9	1	1	1
nengye_1515.mqo	1587	3	105.613	Marker452897	12.5	1	0.550808	0.278508	1.99874	0.906438	0.510186	46.9	1	1	1
nengye_1515.mqo	1588	3	105.613	Marker563501	12.5	1	0.550808	0.278508	1.99874	0.906438	0.510186	46.9	1	1	1
nengye_1515.mqo	1589	3	105.613	Marker616008	12.5	1	0.550808	0.278508	1.99874	0.906438	0.510186	46.9	1	1	1
nengye_1515.mqo	1590	3	105.613	Marker450086	12.5	1	0.550808	0.278508	1.99874	0.906438	0.510186	46.9	1	1	1
nengye_1515.mqo	1591	3	105.613	Marker582986	12.5	1	0.550808	0.278508	1.99874	0.906438	0.510186	46.9	1	1	1
nengye_1515.mqo	1592	3	105.613	Marker292222	12.5	1	0.550808	0.278508	1.99874	0.906438	0.510186	46.9	1	1	1
nengye_1515.mqo	1593	3	105.613	Marker580167	12.5	1	0.550808	0.278508	1.99874	0.906438	0.510186	46.9	1	1	1
nengye_1515.mqo	1594	3	105.613	Marker413333	12.5	1	0.550808	0.278508	1.99874	0.906438	0.510186	46.9	1	1	1
nengye_1515.mqo	1595	3	105.613	Marker438487	12.5	1	0.550808	0.278508	1.99874	0.906438	0.510186	46.9	1	1	1
nengye_1515.mqo	1596	3	105.613	Marker597155	12.5	1	0.550808	0.278508	1.99874	0.906438	0.510186	46.9	1	1	1
nengye_1515.mqo	1597	3	105.613	Marker490377	12.5	1	0.550808	0.278508	1.99874	0.906438	0.510186	46.9	1	1	1
nengye_1515.mqo	1598	3	105.613	Marker301155	12.5	1	0.550808	0.278508	1.99874	0.906438	0.510186	46.9	1	1	1
nengye_1515.mqo	1599	3	105.613	Marker468520	12.51	1	0.550806	0.277825	1.99874	0.906843	0.510096	46.9	0.999	1	1
nengye_1515.mqo	1600	3	105.613	Marker247678	12.51	1	0.550805	0.277148	1.99874	0.907237	0.510007	46.9	0.998	1	0.999
nengye_1515.mqo	1601	3	105.613	Marker311706	12.51	1	0.550803	0.276476	1.99874	0.907621	0.509919	46.9	0.998	1	0.999
nengye_1515.mqo	1602	3	106.613		12.59	1	0.550814	0.246661	1.99882	0.884612	0.507848	47.1	0.994	1	0.997
nengye_1515.mqo	1603	3	106.701	Marker518319	12.58	1	0.550825	0.247907	1.9988	0.877379	0.508309	47.1	1	1	1
nengye_1515.mqo	1604	3	107.238	Marker247904	12.57	1	0.550937	0.247925	1.99893	0.877445	0.508416	47.1	1	1	1
nengye_1515.mqo	1605	3	107.238	Marker602431	12.57	1	0.55079	0.247862	1.99907	0.877507	0.508414	47.1	0.999	1	1
nengye_1515.mqo	1606	3	107.238	Marker332580	13.05	1	0.523788	0.247925	2.01344	0.877445	0.49624	48.3	0.992	1	0.996
nengye_1515.mqo	1717	3	122.394		13.1	1	0.369259	0.221751	1.89406	0.947726	0.494987	48.5	0.984	0.976	0.98
nengye_1515.mqo	1610	3	107.238	Marker554746	13.18	1	0.510518	0.247799	2.01162	0.87757	0.493075	48.7	0.989	1	0.994
nengye_1515.mqo	1611	3	107.238	Marker400671	13.18	1	0.510669	0.247862	2.01147	0.877507	0.493075	48.7	0.989	1	0.994
nengye_1515.mqo	1612	3	107.238	Marker432960	13.18	1	0.510819	0.247925	2.01132	0.877444	0.493075	48.7	0.989	1	0.995
nengye_1515.mqo	1613	3	107.238	Marker467167	13.18	1	0.510819	0.247925	2.01132	0.877444	0.493075	48.7	0.989	1	0.995
nengye_1515.mqo	1614	3	107.238	Marker499654	13.18	1	0.510817	0.247924	2.01133	0.877445	0.493075	48.7	0.989	1	0.995
nengye_1515.mqo	1615	3	107.238	Marker573555	13.18	1	0.510815	0.247924	2.01133	0.877446	0.493075	48.7	0.989	1	0.995
nengye_1515.mqo	1616	3	108.238		13.22	1	0.523218	0.245519	2.01121	0.87744	0.492049	48.8	0.989	0.997	0.993
nengye_1515.mqo	1617	3	108.314	Marker443308	13.22	1	0.523415	0.246122	2.01119	0.877443	0.492026	48.8	0.989	1	0.994
nengye_1515.mqo	1618	3	108.314	Marker295019	13.22	1	0.523282	0.246145	2.01134	0.877508	0.492024	48.8	0.989	1	0.994
nengye_1515.mqo	1619	3	108.314	Marker609665	13.22	1	0.523133	0.246082	2.01149	0.877571	0.492024	48.8	0.989	1	0.994
nengye_1515.mqo	1620	3	108.314	Marker255373	13.22	1	0.522985	0.246019	2.01164	0.877634	0.492024	48.8	0.988	1	0.994
nengye_1515.mqo	1607	3	107.238	Marker369854	13.25	1	0.512599	0.247925	2.01775	0.877445	0.491125	48.9	0.99	1	0.995
nengye_1515.mqo	1608	3	107.238	Marker515617	13.43	1	0.503145	0.247925	2.02001	0.877445	0.486723	49.3	0.989	1	0.995
nengye_1515.mqo	1609	3	107.238	Marker473108	13.58	1	0.495503	0.247925	2.02021	0.877445	0.483068	49.7	0.99	1	0.995
nengye_1515.mqo	1621	3	108.314	Marker427964	13.96	1	0.492078	0.245238	2.01292	0.878169	0.473942	50.7	0.997	1	0.998
nengye_1515.mqo	1622	3	108.314	Marker315681	13.98	1	0.491146	0.244997	2.01385	0.878347	0.47337	50.7	0.996	1	0.998
nengye_1515.mqo	1716	3	121.394		14.44	1	0.324387	0.219791	1.93433	0.954425	0.462625	51.8	0.979	0.957	0.968
nengye_1515.mqo	1710	3	119.206	Marker480554	14.52	1	0.300809	0.209558	1.91578	1.0333	0.460612	52	0.953	1	0.977
nengye_1515.mqo	1711	3	119.206	Marker591969	14.52	1	0.30097	0.20964	1.91562	1.03321	0.460612	52	0.954	1	0.977
nengye_1515.mqo	1708	3	118.286	Marker457707	14.72	1	0.285091	0.201589	1.95714	1.05213	0.455983	52.5	0.918	1	0.959
nengye_1515.mqo	1709	3	118.286	Marker533160	14.72	1	0.285259	0.201674	1.95698	1.05205	0.455983	52.5	0.919	1	0.959
nengye_1515.mqo	1712	3	120.206		14.97	1	0.315071	0.217446	1.92616	0.985413	0.450343	53.1	0.993	0.966	0.979
nengye_1515.mqo	1713	3	120.394	Marker324066	15.04	1	0.317618	0.218954	1.9272	0.9779	0.448603	53.3	1	0.962	0.981
nengye_1515.mqo	1714	3	120.394	Marker407321	15.05	1	0.317591	0.218959	1.9274	0.97759	0.448512	53.3	1	0.962	0.981
nengye_1515.mqo	1715	3	120.394	Marker501199	15.05	1	0.317679	0.218962	1.92774	0.977279	0.448516	53.3	1	0.962	0.981
nengye_1515.mqo	1706	3	118.286	Marker325114	16.41	1	0.302625	0.187385	2.0074	1.04888	0.418654	56.4	0.967	1	0.983
nengye_1515.mqo	1707	3	118.286	Marker462598	16.41	1	0.302515	0.187486	2.00716	1.04887	0.418745	56.4	0.967	1	0.983
nengye_1515.mqo	1703	3	118.286	Marker592792	16.51	1	0.322061	0.160647	2.0523	1.05655	0.416568	56.6	0.928	1	0.964
nengye_1515.mqo	1704	3	118.286	Marker518543	16.51	1	0.321888	0.160557	2.05247	1.05664	0.416568	56.6	0.928	1	0.964
nengye_1515.mqo	1705	3	118.286	Marker613796	16.51	1	0.321715	0.160468	2.05265	1.05673	0.416568	56.6	0.928	1	0.964
nengye_1515.mqo	1627	3	110.488	Marker530471	16.97	1	0.400355	0.229667	2.10521	0.933291	0.40695	57.6	0.999	1	1
nengye_1515.mqo	1628	3	110.488	Marker372130	16.97	1	0.400525	0.229738	2.10504	0.93322	0.40695	57.6	1	1	1
nengye_1515.mqo	1629	3	110.488	Marker520916	16.97	1	0.400696	0.229808	2.10487	0.93315	0.40695	57.6	1	1	1
nengye_1515.mqo	1630	3	110.488	Marker309928	16.97	1	0.400696	0.229808	2.10487	0.93315	0.40695	57.6	1	1	1
nengye_1515.mqo	1631	3	110.488	Marker283848	16.97	1	0.400696	0.229808	2.10487	0.93315	0.40695	57.6	1	1	1
nengye_1515.mqo	1632	3	110.488	Marker497842	16.97	1	0.400696	0.229808	2.10487	0.93315	0.40695	57.6	1	1	1
nengye_1515.mqo	1633	3	110.488	Marker575861	16.97	1	0.400696	0.229808	2.10487	0.93315	0.40695	57.6	1	1	1
nengye_1515.mqo	1634	3	110.488	Marker593056	16.97	1	0.400696	0.229808	2.10487	0.93315	0.40695	57.6	1	1	1
nengye_1515.mqo	1635	3	110.488	Marker486553	16.97	1	0.400696	0.229808	2.10487	0.933149	0.40695	57.6	1	0.999	1
nengye_1515.mqo	1636	3	111.025	Marker376510	16.97	1	0.400646	0.229787	2.10492	0.933171	0.40695	57.6	1	1	1
nengye_1515.mqo	1626	3	110.314		17.07	1	0.398558	0.226813	2.11122	0.926288	0.404975	57.8	0.992	0.994	0.993
nengye_1515.mqo	1702	3	117.426		17.09	1	0.344304	0.163575	2.07538	1.02774	0.40444	57.9	0.961	0.979	0.97
nengye_1515.mqo	1637	3	111.563	Marker470028	17.19	1	0.400694	0.229807	2.13873	0.953477	0.402482	58.1	1	1	1
nengye_1515.mqo	1638	3	111.563	Marker483930	17.19	1	0.400696	0.229808	2.13873	0.953476	0.402482	58.1	1	1	1
nengye_1515.mqo	1639	3	111.563	Marker409125	17.19	1	0.400696	0.229808	2.13873	0.953476	0.402482	58.1	1	1	1
nengye_1515.mqo	1640	3	111.563	Marker424310	17.19	1	0.400696	0.229808	2.13873	0.953476	0.402482	58.1	1	1	1
nengye_1515.mqo	1641	3	111.563	Marker316386	17.19	1	0.400696	0.229808	2.13873	0.953476	0.402482	58.1	1	1	1
nengye_1515.mqo	1642	3	111.563	Marker618799	17.19	1	0.400696	0.229808	2.13873	0.953476	0.402482	58.1	1	1	1
nengye_1515.mqo	1643	3	111.563	Marker305029	17.19	1	0.400778	0.229732	2.13873	0.953474	0.402478	58.1	1	1	1
nengye_1515.mqo	1644	3	111.563	Marker495994	17.19	1	0.40086	0.229656	2.13873	0.953471	0.402474	58.1	1	0.999	1
nengye_1515.mqo	1625	3	109.314		17.45	1	0.386162	0.212075	2.13336	0.899249	0.39715	58.7	0.953	0.978	0.966
nengye_1515.mqo	1691	3	116.426	Marker550313	17.5	1	0.366604	0.17117	2.0793	1.0227	0.396234	58.7	1	1	1
nengye_1515.mqo	1692	3	116.426	Marker577098	17.5	1	0.366604	0.17117	2.0793	1.0227	0.396234	58.7	1	1	1
nengye_1515.mqo	1693	3	116.426	Marker446467	17.5	1	0.366604	0.17117	2.0793	1.0227	0.396234	58.7	1	1	1
nengye_1515.mqo	1694	3	116.426	Marker539593	17.5	1	0.366604	0.17117	2.0793	1.0227	0.396234	58.7	1	1	1
nengye_1515.mqo	1695	3	116.426	Marker422050	17.5	1	0.366604	0.17117	2.0793	1.0227	0.396234	58.7	1	1	1
nengye_1515.mqo	1696	3	116.426	Marker282523	17.5	1	0.366604	0.17117	2.0793	1.0227	0.396234	58.7	1	1	1
nengye_1515.mqo	1697	3	116.426	Marker266112	17.5	1	0.366604	0.17117	2.0793	1.0227	0.396234	58.7	1	1	1
nengye_1515.mqo	1698	3	116.426	Marker243290	17.5	1	0.366604	0.17117	2.0793	1.0227	0.396234	58.7	1	1	1
nengye_1515.mqo	1699	3	116.426	Marker357550	17.5	1	0.366604	0.17117	2.0793	1.0227	0.396234	58.7	1	1	1
nengye_1515.mqo	1700	3	116.426	Marker245215	17.5	1	0.366604	0.17117	2.0793	1.0227	0.396234	58.7	1	1	1
nengye_1515.mqo	1701	3	116.426	Marker441903	17.5	1	0.366604	0.17117	2.0793	1.0227	0.396234	58.7	1	1	1
nengye_1515.mqo	1623	3	108.314	Marker328694	17.51	1	0.370103	0.200205	2.13352	0.898369	0.396051	58.8	0.916	1	0.958
nengye_1515.mqo	1624	3	108.314	Marker417316	17.51	1	0.37028	0.200275	2.13335	0.898299	0.396051	58.8	0.916	1	0.958
nengye_1515.mqo	1681	3	115.888	Marker483808	17.55	1	0.380587	0.165913	2.0793	1.0227	0.395216	58.9	1	1	1
nengye_1515.mqo	1682	3	115.888	Marker585205	17.55	1	0.380587	0.165913	2.0793	1.0227	0.395216	58.9	1	1	1
nengye_1515.mqo	1683	3	115.888	Marker376496	17.55	1	0.380587	0.165912	2.0793	1.0227	0.395216	58.9	1	1	1
nengye_1515.mqo	1684	3	115.888	Marker465758	17.55	1	0.380587	0.165912	2.0793	1.0227	0.395216	58.9	1	1	1
nengye_1515.mqo	1685	3	115.888	Marker351251	17.55	1	0.380587	0.165912	2.0793	1.0227	0.395216	58.9	1	1	1
nengye_1515.mqo	1686	3	115.888	Marker598195	17.55	1	0.380587	0.165912	2.0793	1.0227	0.395216	58.9	1	1	1
nengye_1515.mqo	1687	3	115.888	Marker496010	17.55	1	0.380587	0.165912	2.0793	1.0227	0.395216	58.9	1	1	1
nengye_1515.mqo	1688	3	115.888	Marker539589	17.55	1	0.380587	0.165912	2.0793	1.0227	0.395216	58.9	1	1	1
nengye_1515.mqo	1689	3	115.888	Marker489527	17.55	1	0.380587	0.165913	2.0793	1.0227	0.395216	58.9	1	1	1
nengye_1515.mqo	1690	3	115.888	Marker494456	17.55	1	0.380488	0.165844	2.07931	1.0227	0.395227	58.9	1	0.999	1
nengye_1515.mqo	1674	3	115.35	Marker260758	18.07	1	0.380587	0.162188	2.0793	1.0702	0.384896	59.9	1	1	1
nengye_1515.mqo	1675	3	115.35	Marker395846	18.07	1	0.380587	0.162188	2.0793	1.0702	0.384896	59.9	1	1	1
nengye_1515.mqo	1676	3	115.35	Marker290573	18.07	1	0.380587	0.162188	2.0793	1.0702	0.384896	59.9	1	1	1
nengye_1515.mqo	1677	3	115.35	Marker250726	18.07	1	0.380587	0.162188	2.0793	1.0702	0.384896	59.9	1	1	1
nengye_1515.mqo	1678	3	115.35	Marker444413	18.07	1	0.380587	0.162188	2.0793	1.0702	0.384896	59.9	1	1	1
nengye_1515.mqo	1679	3	115.35	Marker428506	18.07	1	0.380587	0.161612	2.0793	1.07011	0.384931	59.9	0.999	1	1
nengye_1515.mqo	1680	3	115.35	Marker566841	18.07	1	0.380586	0.161601	2.07931	1.0701	0.384932	59.9	0.999	1	1
nengye_1515.mqo	1666	3	114.813	Marker263444	18.13	1	0.395232	0.158029	2.0793	1.0702	0.383817	60	1	0.999	1
[truncated: 4,277 more rows]

## Sheet: Old leaf
Supplemental Table S7B. The detailed information of all QTLs in old leaf.
Traits	Nr	Chr	Position	Locus	LOD	# Iter.	mu_ac{00}	mu_ad{00}	mu_bc{00}	mu_bd{00}	Variance	% Expl.	GIC_1	GIC_2	GIC_m
oldleaf_1027.mqo	4740	9	72.974		5.08	1	0.988953	0.969417	0.643113	0.531185	0.132939	22.4	0.992	0.987	0.989
oldleaf_1027.mqo	4739	9	71.974	Marker1203967	5.33	1	0.988646	0.967503	0.648518	0.516905	0.131284	23.4	1	0.984	0.992
oldleaf_1027.mqo	4738	9	71.974	Marker1158056	5.33	1	0.988639	0.967513	0.648557	0.516893	0.131282	23.4	1	0.984	0.992
oldleaf_1027.mqo	4737	9	71.517	Marker1253998	5.51	1	1.00298	0.968018	0.645015	0.51669	0.13007	24.1	0.99	1	0.995
oldleaf_1027.mqo	4553	9	43.067		5.59	1	1.15624	0.8635	0.654404	0.505426	0.129575	24.4	0.969	1	0.985
oldleaf_1027.mqo	4736	9	70.624	Marker1222448	5.73	1	1.02002	0.969196	0.644445	0.516708	0.128677	24.9	1	1	1
oldleaf_1027.mqo	4735	9	70.624	Marker1348900	5.73	1	1.02	0.969231	0.644444	0.516708	0.128678	24.9	1	1	1
oldleaf_1027.mqo	4734	9	70.624	Marker1292065	5.73	1	1.02	0.969231	0.644444	0.516708	0.128678	24.9	1	1	1
oldleaf_1027.mqo	4733	9	70.624	Marker1273962	5.73	1	1.02	0.969231	0.644444	0.516708	0.128678	24.9	1	1	1
oldleaf_1027.mqo	4732	9	70.624	Marker1253894	5.73	1	1.02004	0.969276	0.644407	0.516663	0.128678	24.9	1	1	1
oldleaf_1027.mqo	4731	9	70.418		5.77	1	1.02081	0.970216	0.648199	0.51218	0.128431	25.1	0.991	0.989	0.99
oldleaf_1027.mqo	4730	9	69.418		5.96	1	1.02432	0.975	0.66524	0.494269	0.127183	25.8	0.953	0.968	0.96
oldleaf_1027.mqo	4729	9	68.418	Marker1298370	6.13	1	1.02763	0.979946	0.675705	0.485618	0.126102	26.4	0.915	1	0.958
oldleaf_1027.mqo	4728	9	68.418	Marker1342123	6.13	1	1.02766	0.979995	0.67567	0.485569	0.126102	26.4	0.915	1	0.957
oldleaf_1027.mqo	4727	9	67.699	Marker1232453	6.13	1	1.02892	0.982308	0.673159	0.482026	0.126095	26.4	0.889	1	0.944
oldleaf_1027.mqo	4726	9	67.699	Marker1166421	6.13	1	1.02896	0.982358	0.673123	0.481975	0.126095	26.4	0.889	1	0.944
oldleaf_1027.mqo	4725	9	67.699	Marker1132994	6.13	1	1.029	0.982408	0.673087	0.481925	0.126095	26.4	0.888	1	0.944
oldleaf_1027.mqo	4556	9	43.716	Marker1246267	6.38	1	1.17692	0.862943	0.644444	0.499655	0.124543	27.3	0.999	1	1
oldleaf_1027.mqo	4555	9	43.716	Marker1270328	6.37	1	1.17692	0.862503	0.644444	0.500048	0.124606	27.3	1	1	1
oldleaf_1027.mqo	4554	9	43.716	Marker1261001	6.37	1	1.17692	0.8625	0.644444	0.50005	0.124606	27.3	1	1	1
oldleaf_1027.mqo	4559	9	43.716	Marker1207751	6.41	1	1.17875	0.863389	0.644086	0.499263	0.124367	27.4	0.997	1	0.999
oldleaf_1027.mqo	4558	9	43.716	Marker1169771	6.4	1	1.17815	0.863169	0.644203	0.499456	0.124435	27.4	0.998	1	0.999
oldleaf_1027.mqo	4557	9	43.716	Marker1214536	6.39	1	1.17754	0.862947	0.644322	0.499651	0.124505	27.4	0.999	1	0.999
oldleaf_1027.mqo	4560	9	43.716	Marker1314051	6.42	1	1.17935	0.863608	0.643972	0.499073	0.124299	27.5	0.997	1	0.998
oldleaf_1027.mqo	4561	9	43.716	Marker1176805	6.77	1	1.17994	0.877387	0.643861	0.495139	0.122131	28.8	0.998	1	0.999
oldleaf_1027.mqo	4563	9	44.803	Marker1147554	6.98	1	1.20835	0.8774	0.650009	0.495277	0.12089	29.5	1	1	1
oldleaf_1027.mqo	4562	9	44.716		7	1	1.20905	0.8774	0.648174	0.495261	0.12077	29.5	0.997	1	0.998
oldleaf_1027.mqo	4574	9	45.34	Marker1342889	7.13	1	1.19236	0.877458	0.636981	0.495247	0.119945	30	1	1	1
oldleaf_1027.mqo	4573	9	45.34	Marker1172255	7.13	1	1.19231	0.877419	0.637037	0.495286	0.119945	30	1	1	1
oldleaf_1027.mqo	4572	9	45.34	Marker1265832	7.13	1	1.19231	0.877419	0.637037	0.495286	0.119945	30	1	1	1
oldleaf_1027.mqo	4571	9	45.34	Marker1207544	7.13	1	1.19231	0.877419	0.637037	0.495286	0.119945	30	1	1	1
oldleaf_1027.mqo	4570	9	45.34	Marker1273874	7.13	1	1.19231	0.877419	0.637037	0.495286	0.119945	30	1	1	1
oldleaf_1027.mqo	4569	9	45.34	Marker1320618	7.13	1	1.19231	0.877419	0.637037	0.495286	0.119945	30	1	1	1
oldleaf_1027.mqo	4568	9	45.34	Marker1251400	7.13	1	1.19231	0.877419	0.637037	0.495286	0.119945	30	1	1	1
oldleaf_1027.mqo	4567	9	45.34	Marker1324440	7.13	1	1.19231	0.877419	0.637037	0.495286	0.119945	30	1	1	1
oldleaf_1027.mqo	4566	9	45.34	Marker1244008	7.13	1	1.19231	0.877419	0.637037	0.495286	0.119945	30	1	1	1
oldleaf_1027.mqo	4565	9	45.34	Marker1350526	7.13	1	1.19231	0.877419	0.637037	0.495286	0.119945	30	1	1	1
oldleaf_1027.mqo	4564	9	45.34	Marker1150485	7.13	1	1.19231	0.877419	0.637037	0.495286	0.119945	30	1	1	1
oldleaf_1027.mqo	4578	9	45.34	Marker1133283	7.16	1	1.19231	0.878331	0.637031	0.493941	0.119781	30.1	0.998	1	0.999
oldleaf_1027.mqo	4577	9	45.34	Marker1187179	7.15	1	1.19231	0.87815	0.637032	0.494208	0.119814	30.1	0.998	1	0.999
oldleaf_1027.mqo	4576	9	45.34	Marker1279814	7.15	1	1.19231	0.877969	0.637033	0.494476	0.119846	30.1	0.999	1	0.999
oldleaf_1027.mqo	4575	9	45.34	Marker1142502	7.14	1	1.19231	0.877786	0.637035	0.494745	0.119879	30.1	0.999	1	1
oldleaf_1027.mqo	4585	9	47.503	Marker1251956	7.59	1	1.1786	0.889971	0.62309	0.495487	0.117231	31.6	1	1	1
oldleaf_1027.mqo	4584	9	47.503	Marker1201278	7.59	1	1.17857	0.89	0.623077	0.4955	0.117231	31.6	1	1	1
oldleaf_1027.mqo	4583	9	47.503	Marker1328506	7.59	1	1.17857	0.89	0.623077	0.4955	0.117231	31.6	1	1	1
oldleaf_1027.mqo	4582	9	47.422		7.6	1	1.18144	0.88992	0.622626	0.495179	0.117152	31.7	0.997	0.997	0.997
oldleaf_1027.mqo	4581	9	46.422	Marker1340268	7.63	1	1.19853	0.897898	0.616857	0.49115	0.116985	31.8	0.958	1	0.979
oldleaf_1027.mqo	4580	9	46.34		7.65	1	1.19899	0.898255	0.617845	0.488627	0.116879	31.8	0.955	0.997	0.976
oldleaf_1027.mqo	4579	9	45.34	Marker1328620	7.87	1	1.20458	0.902878	0.624763	0.462146	0.115574	32.6	0.917	1	0.959
oldleaf_1027.mqo	4639	9	51.877	Marker1286114	8.14	1	1.11333	0.95	0.625	0.48004	0.114037	33.5	1	1	1
oldleaf_1027.mqo	4638	9	51.877	Marker1251519	8.14	1	1.11333	0.95	0.625	0.48004	0.114037	33.5	1	1	1
oldleaf_1027.mqo	4637	9	51.877	Marker1135943	8.14	1	1.11333	0.95	0.625	0.48004	0.114037	33.5	1	1	1
oldleaf_1027.mqo	4723	9	66.261	Marker1289049	8.19	1	1.06874	1.01201	0.663261	0.454693	0.113755	33.6	0.916	1	0.958
oldleaf_1027.mqo	4722	9	66.261	Marker1224201	8.19	1	1.0687	1.01196	0.663302	0.454748	0.113755	33.6	0.916	1	0.958
oldleaf_1027.mqo	4721	9	66.261	Marker1317573	8.19	1	1.06866	1.0119	0.663342	0.454804	0.113755	33.6	0.916	1	0.958
oldleaf_1027.mqo	4720	9	65.807		8.19	1	1.06866	1.00828	0.665152	0.457331	0.113737	33.6	0.933	0.982	0.957
oldleaf_1027.mqo	4719	9	64.807	Marker1206761	8.19	1	1.06285	1.00392	0.669151	0.462787	0.113755	33.6	0.971	1	0.986
oldleaf_1027.mqo	4718	9	64.807	Marker1195736	8.19	1	1.06281	1.00386	0.66919	0.462842	0.113755	33.6	0.972	1	0.986
oldleaf_1027.mqo	4588	9	48.128	Marker1202135	8.17	1	1.17863	0.910288	0.621365	0.489899	0.113905	33.6	1	0.993	0.997
oldleaf_1027.mqo	4587	9	48.128	Marker1190754	8.17	1	1.17863	0.910289	0.621394	0.489852	0.113902	33.6	1	0.993	0.997
oldleaf_1027.mqo	4717	9	64.088	Marker1195118	8.2	1	1.06428	0.999935	0.672	0.466703	0.113713	33.7	1	0.999	0.999
oldleaf_1027.mqo	4716	9	64.088	Marker1195192	8.2	1	1.06428	0.999967	0.672	0.466704	0.113713	33.7	1	0.999	1
oldleaf_1027.mqo	4715	9	64.088	Marker1136711	8.2	1	1.06429	1	0.672	0.466704	0.113713	33.7	1	1	1
oldleaf_1027.mqo	4714	9	64.088	Marker1331639	8.2	1	1.06429	1	0.672	0.466703	0.113713	33.7	1	1	1
oldleaf_1027.mqo	4713	9	64.088	Marker1193910	8.2	1	1.06429	1	0.672001	0.466703	0.113713	33.7	1	1	1
oldleaf_1027.mqo	4586	9	48.128	Marker1351096	8.2	1	1.18029	0.908631	0.623947	0.48613	0.113715	33.7	1	0.975	0.987
oldleaf_1027.mqo	4599	9	51.34	Marker1343668	8.25	1	1.18218	0.921187	0.576158	0.497533	0.113433	33.8	0.9	1	0.95
oldleaf_1027.mqo	4598	9	51.34	Marker1240076	8.25	1	1.18212	0.921145	0.576218	0.497575	0.113433	33.8	0.901	1	0.95
oldleaf_1027.mqo	4597	9	51.34	Marker1155980	8.25	1	1.18205	0.921102	0.576279	0.497618	0.113433	33.8	0.901	1	0.95
oldleaf_1027.mqo	4596	9	51.34	Marker1178250	8.25	1	1.18199	0.92106	0.576339	0.49766	0.113433	33.8	0.901	1	0.951
oldleaf_1027.mqo	4595	9	51.34	Marker1226163	8.25	1	1.18193	0.921018	0.5764	0.497702	0.113433	33.8	0.902	1	0.951
oldleaf_1027.mqo	4594	9	50.753		8.25	1	1.17993	0.917013	0.580405	0.499702	0.113433	33.8	0.923	0.977	0.95
oldleaf_1027.mqo	4593	9	49.753		8.25	1	1.17664	0.910244	0.587174	0.503	0.113433	33.8	0.961	0.938	0.95
oldleaf_1027.mqo	4592	9	48.753	Marker1297462	8.25	1	1.17347	0.903539	0.593878	0.506164	0.113433	33.8	1	0.902	0.951
oldleaf_1027.mqo	4591	9	48.753	Marker1273195	8.25	1	1.1735	0.903512	0.593887	0.506155	0.113433	33.8	1	0.901	0.951
oldleaf_1027.mqo	4590	9	48.753	Marker1286882	8.25	1	1.17353	0.903485	0.593896	0.506146	0.113433	33.8	1	0.901	0.95
oldleaf_1027.mqo	4589	9	48.753	Marker1279592	8.36	1	1.16675	0.910259	0.603808	0.493139	0.112774	34.2	1	0.989	0.995
oldleaf_1027.mqo	4712	9	63.864		8.48	1	1.06639	1.00413	0.669233	0.456615	0.112112	34.6	0.984	1	0.992
oldleaf_1027.mqo	4636	9	51.877	Marker1160517	8.49	1	1.13065	0.95	0.617742	0.48004	0.112078	34.6	0.994	1	0.997
oldleaf_1027.mqo	4635	9	51.877	Marker1286598	8.83	1	1.14675	0.95	0.611551	0.48004	0.110164	35.7	0.991	1	0.995
oldleaf_1027.mqo	4701	9	60.777	Marker1265589	8.96	1	1.05625	0.985714	0.643478	0.44004	0.109449	36.1	1	1	1
oldleaf_1027.mqo	4700	9	60.777	Marker1167837	8.96	1	1.05625	0.985714	0.643478	0.44004	0.109449	36.1	1	1	1
oldleaf_1027.mqo	4699	9	60.777	Marker1170168	8.96	1	1.05625	0.985714	0.643478	0.44004	0.109449	36.1	1	1	1
oldleaf_1027.mqo	4698	9	60.777	Marker1346223	8.96	1	1.05625	0.985714	0.643479	0.440039	0.109449	36.1	1	1	1
oldleaf_1027.mqo	4697	9	60.363		8.96	1	1.05797	0.987974	0.641788	0.437746	0.109449	36.1	0.984	0.999	0.992
oldleaf_1027.mqo	4696	9	59.363		8.96	1	1.06219	0.993521	0.637617	0.432156	0.109449	36.1	0.945	0.999	0.972
oldleaf_1027.mqo	4695	9	58.363		8.96	1	1.06648	0.999194	0.63332	0.426494	0.109449	36.1	0.908	0.999	0.953
oldleaf_1027.mqo	4694	9	57.363	Marker1188546	8.96	1	1.07083	1.00499	0.628894	0.42076	0.109449	36.1	0.872	1	0.936
oldleaf_1027.mqo	4693	9	57.363	Marker1333358	8.96	1	1.07088	1.00505	0.62885	0.420702	0.109449	36.1	0.872	1	0.936
oldleaf_1027.mqo	4692	9	57.363	Marker1198825	8.96	1	1.07092	1.00511	0.628806	0.420643	0.109449	36.1	0.872	1	0.936
oldleaf_1027.mqo	4691	9	57.363	Marker1217501	8.96	1	1.07097	1.00517	0.628761	0.420585	0.109449	36.1	0.871	1	0.936
oldleaf_1027.mqo	4690	9	57.363	Marker1151883	8.96	1	1.07101	1.00523	0.628717	0.420526	0.109449	36.1	0.871	1	0.935
oldleaf_1027.mqo	4689	9	57.363	Marker1138519	8.96	1	1.07106	1.00529	0.628673	0.420468	0.109449	36.1	0.871	1	0.935
oldleaf_1027.mqo	4702	9	60.777	Marker1356770	8.97	1	1.05652	0.985894	0.643457	0.439641	0.109385	36.2	0.999	1	1
oldleaf_1027.mqo	4634	9	51.877	Marker1205179	9.17	1	1.16129	0.95	0.606585	0.48004	0.108334	36.8	0.989	1	0.995
oldleaf_1027.mqo	4640	9	52.877		9.24	1	1.11797	0.973401	0.62712	0.451347	0.107943	37	0.963	0.99	0.976
oldleaf_1027.mqo	4711	9	62.864		9.36	1	1.06887	1.00784	0.660493	0.423556	0.107299	37.4	0.957	1	0.978
oldleaf_1027.mqo	4710	9	61.864	Marker1142946	9.38	1	1.06014	0.986526	0.658322	0.416641	0.107166	37.5	0.999	1	1
oldleaf_1027.mqo	4709	9	61.864	Marker1151998	9.38	1	1.06	0.986207	0.658333	0.416708	0.107188	37.5	1	1	1
oldleaf_1027.mqo	4708	9	61.864	Marker1188054	9.38	1	1.06	0.986207	0.658333	0.416708	0.107188	37.5	1	1	1
oldleaf_1027.mqo	4707	9	61.864	Marker1322327	9.38	1	1.06	0.986207	0.658333	0.416708	0.107188	37.5	1	1	1
oldleaf_1027.mqo	4706	9	61.864	Marker1283298	9.38	1	1.06	0.986207	0.658333	0.416708	0.107188	37.5	1	1	1
oldleaf_1027.mqo	4705	9	61.864	Marker1278228	9.38	1	1.06	0.986207	0.658334	0.416708	0.107188	37.5	1	1	1
oldleaf_1027.mqo	4704	9	61.864	Marker1259932	9.38	1	1.06	0.986378	0.658334	0.416715	0.10719	37.5	1	1	1
oldleaf_1027.mqo	4703	9	61.777		9.41	1	1.06165	0.987748	0.655961	0.416928	0.107002	37.6	0.993	1	0.997
oldleaf_1027.mqo	4633	9	51.877	Marker1314866	9.49	1	1.17397	0.95	0.602964	0.48004	0.106623	37.8	0.991	1	0.995
oldleaf_1027.mqo	4632	9	51.877	Marker1321391	9.78	1	1.18455	0.95	0.600762	0.48004	0.105062	38.7	0.994	1	0.997
oldleaf_1027.mqo	4644	9	53.527	Marker1220660	9.89	1	1.11769	0.986383	0.627469	0.438897	0.104484	39	0.956	1	0.978
oldleaf_1027.mqo	4643	9	53.527	Marker1309115	9.88	1	1.11771	0.986216	0.627515	0.438946	0.104521	39	0.956	1	0.978
oldleaf_1027.mqo	4642	9	53.527	Marker1284215	9.88	1	1.11774	0.986048	0.627561	0.438996	0.104558	39	0.956	1	0.978
oldleaf_1027.mqo	4641	9	53.527	Marker1208850	9.87	1	1.11776	0.985879	0.627607	0.439047	0.104596	39	0.956	1	0.978
oldleaf_1027.mqo	4645	9	53.527	Marker1336251	9.9	1	1.11767	0.986549	0.627424	0.438848	0.104448	39.1	0.956	1	0.978
oldleaf_1027.mqo	4631	9	51.877	Marker1301049	10.04	1	1.19286	0.95	0.6	0.48004	0.103677	39.5	1	1	1
oldleaf_1027.mqo	4630	9	51.34	Marker1250670	10.04	1	1.19286	0.950001	0.599999	0.480039	0.103677	39.5	1	1	1
oldleaf_1027.mqo	4629	9	51.34	Marker1178861	10.04	1	1.19286	0.950001	0.599999	0.480039	0.103677	39.5	1	1	1
oldleaf_1027.mqo	4628	9	51.34	Marker1318944	10.04	1	1.19286	0.950001	0.599999	0.480039	0.103677	39.5	1	1	1
oldleaf_1027.mqo	4627	9	51.34	Marker1139965	10.04	1	1.19286	0.95	0.6	0.48004	0.103677	39.5	1	1	1
oldleaf_1027.mqo	4626	9	51.34	Marker1296017	10.04	1	1.19286	0.95	0.6	0.48004	0.103677	39.5	1	1	1
oldleaf_1027.mqo	4625	9	51.34	Marker1286485	10.04	1	1.19286	0.95	0.6	0.48004	0.103677	39.5	1	1	1
oldleaf_1027.mqo	4624	9	51.34	Marker1264186	10.04	1	1.19286	0.95	0.6	0.48004	0.103677	39.5	1	1	1
oldleaf_1027.mqo	4623	9	51.34	Marker1134071	10.04	1	1.19286	0.95	0.6	0.48004	0.103677	39.5	1	1	1
oldleaf_1027.mqo	4622	9	51.34	Marker1289581	10.04	1	1.19286	0.95	0.6	0.48004	0.103677	39.5	1	1	1
oldleaf_1027.mqo	4621	9	51.34	Marker1313125	10.04	1	1.19286	0.95	0.6	0.48004	0.103677	39.5	1	1	1
oldleaf_1027.mqo	4620	9	51.34	Marker1287023	10.04	1	1.19286	0.95	0.6	0.48004	0.103677	39.5	1	1	1
oldleaf_1027.mqo	4619	9	51.34	Marker1185902	10.04	1	1.19286	0.95	0.6	0.48004	0.103677	39.5	1	1	1
oldleaf_1027.mqo	4618	9	51.34	Marker1218831	10.04	1	1.19286	0.95	0.6	0.48004	0.103677	39.5	1	1	1
oldleaf_1027.mqo	4617	9	51.34	Marker1328647	10.04	1	1.19286	0.95	0.6	0.48004	0.103677	39.5	1	1	1
oldleaf_1027.mqo	4616	9	51.34	Marker1202668	10.04	1	1.19286	0.95	0.6	0.48004	0.103677	39.5	1	1	1
oldleaf_1027.mqo	4615	9	51.34	Marker1211641	10.04	1	1.19286	0.95	0.6	0.48004	0.103677	39.5	1	1	1
oldleaf_1027.mqo	4614	9	51.34	Marker1287431	10.04	1	1.19286	0.95	0.6	0.48004	0.103677	39.5	1	1	1
oldleaf_1027.mqo	4613	9	51.34	Marker1197124	10.04	1	1.19286	0.95	0.6	0.48004	0.103677	39.5	1	1	1
oldleaf_1027.mqo	4612	9	51.34	Marker1167308	10.04	1	1.19286	0.95	0.6	0.48004	0.103677	39.5	1	1	1
oldleaf_1027.mqo	4611	9	51.34	Marker1166678	10.04	1	1.19286	0.95	0.6	0.48004	0.103677	39.5	1	1	1
oldleaf_1027.mqo	4610	9	51.34	Marker1278015	10.04	1	1.19292	0.950047	0.599941	0.479993	0.103677	39.5	1	1	1
oldleaf_1027.mqo	4609	9	51.34	Marker1225753	10.04	1	1.19298	0.950094	0.599881	0.479946	0.103677	39.5	0.999	1	1
oldleaf_1027.mqo	4608	9	51.34	Marker1179830	10.04	1	1.19304	0.950141	0.599822	0.479899	0.103677	39.5	0.999	1	0.999
oldleaf_1027.mqo	4607	9	51.34	Marker1318745	10.04	1	1.19309	0.950188	0.599763	0.479852	0.103677	39.5	0.998	1	0.999
oldleaf_1027.mqo	4606	9	51.34	Marker1329709	10.04	1	1.19315	0.950235	0.599703	0.479805	0.103677	39.5	0.998	1	0.999
oldleaf_1027.mqo	4605	9	51.34	Marker1187499	10.04	1	1.19321	0.950282	0.599644	0.479758	0.103677	39.5	0.998	1	0.999
oldleaf_1027.mqo	4646	9	54.527		10.26	1	1.11256	0.99935	0.616771	0.449912	0.102548	40.2	0.973	0.99	0.981
oldleaf_1027.mqo	4652	9	55.176	Marker1194389	10.34	1	1.10625	1.00385	0.608696	0.463	0.102166	40.4	1	1	1
oldleaf_1027.mqo	4651	9	55.176	Marker1213422	10.34	1	1.10625	1.00385	0.608696	0.463	0.102166	40.4	1	1	1
oldleaf_1027.mqo	4650	9	55.176	Marker1140757	10.34	1	1.10625	1.00385	0.608696	0.463	0.102166	40.4	1	1	1
oldleaf_1027.mqo	4649	9	55.176	Marker1243718	10.34	1	1.10625	1.00385	0.608696	0.463	0.102166	40.4	1	1	1
oldleaf_1027.mqo	4648	9	55.176	Marker1137021	10.34	1	1.10625	1.00385	0.608696	0.463	0.102166	40.4	1	1	1
oldleaf_1027.mqo	4647	9	55.176	Marker1247866	10.34	1	1.10625	1.00385	0.608696	0.463	0.102166	40.4	1	1	1
oldleaf_1027.mqo	4654	9	55.176	Marker1234377	10.39	1	1.10743	1.00442	0.60813	0.462444	0.101924	40.5	0.999	1	0.999
oldleaf_1027.mqo	4653	9	55.176	Marker1210331	10.36	1	1.10684	1.00414	0.608412	0.462721	0.102045	40.5	0.999	1	1
oldleaf_1027.mqo	4655	9	55.176	Marker1202246	10.41	1	1.10802	1.00471	0.607849	0.462169	0.101803	40.6	0.998	1	0.999
oldleaf_1027.mqo	4656	9	55.176	Marker1161833	10.43	1	1.1086	1.00499	0.60757	0.461897	0.101682	40.7	0.997	1	0.999
oldleaf_1027.mqo	4657	9	55.176	Marker1322448	10.46	1	1.10919	1.00527	0.607291	0.461627	0.101562	40.8	0.996	1	0.998
oldleaf_1027.mqo	4658	9	56.176		12.4	1	1.16094	1.01758	0.588407	0.447007	0.0921425	46.2	0.97	0.961	0.965
oldleaf_1027.mqo	4663	9	56.825	Marker1203406	12.99	1	1.18002	1.01152	0.583345	0.455581	0.0894525	47.8	1	1	1
oldleaf_1027.mqo	4662	9	56.825	Marker1179955	12.99	1	1.18002	1.01152	0.583346	0.45558	0.0894525	47.8	1	1	1
oldleaf_1027.mqo	4661	9	56.825	Marker1328923	12.99	1	1.18002	1.01152	0.583346	0.45558	0.0894525	47.8	1	1	1
oldleaf_1027.mqo	4660	9	56.825	Marker1138699	12.99	1	1.18002	1.01152	0.583346	0.45558	0.0894525	47.8	1	1	1
oldleaf_1027.mqo	4659	9	56.825	Marker1277910	12.99	1	1.18282	1.00871	0.585475	0.453451	0.0894525	47.8	1	0.936	0.968
oldleaf_1027.mqo	4682	9	57.363	Marker1194349	13.66	1	1.1803	1.03229	0.583035	0.456891	0.0865151	49.5	0.998	1	0.999
oldleaf_1027.mqo	4681	9	57.363	Marker1310750	13.66	1	1.18024	1.03223	0.583095	0.456949	0.0865151	49.5	0.998	1	0.999
oldleaf_1027.mqo	4680	9	57.363	Marker1207092	13.66	1	1.18018	1.03217	0.583154	0.457006	0.0865151	49.5	0.999	1	0.999
oldleaf_1027.mqo	4679	9	57.363	Marker1220049	13.66	1	1.18012	1.03211	0.583214	0.457064	0.0865151	49.5	0.999	1	1
oldleaf_1027.mqo	4678	9	57.363	Marker1234198	13.66	1	1.18006	1.03206	0.583274	0.457121	0.0865151	49.5	1	1	1
oldleaf_1027.mqo	4677	9	57.363	Marker1296343	13.66	1	1.18	1.032	0.583333	0.457179	0.0865151	49.5	1	1	1
oldleaf_1027.mqo	4676	9	57.363	Marker1220918	13.66	1	1.18	1.032	0.583333	0.457179	0.0865151	49.5	1	1	1
oldleaf_1027.mqo	4675	9	57.363	Marker1293325	13.66	1	1.18	1.032	0.583333	0.457179	0.0865151	49.5	1	1	1
oldleaf_1027.mqo	4674	9	57.363	Marker1163567	13.66	1	1.18	1.032	0.583333	0.457179	0.0865151	49.5	1	1	1
oldleaf_1027.mqo	4673	9	57.363	Marker1246857	13.66	1	1.18	1.032	0.583333	0.457179	0.0865151	49.5	1	1	1
oldleaf_1027.mqo	4672	9	57.363	Marker1298971	13.66	1	1.18	1.032	0.583333	0.457179	0.0865151	49.5	1	1	1
oldleaf_1027.mqo	4671	9	57.363	Marker1295806	13.66	1	1.18	1.032	0.583333	0.457179	0.0865151	49.5	1	1	1
oldleaf_1027.mqo	4670	9	57.363	Marker1161594	13.66	1	1.18	1.032	0.583333	0.457179	0.0865151	49.5	1	1	1
oldleaf_1027.mqo	4669	9	57.363	Marker1233212	13.66	1	1.18	1.032	0.583333	0.457179	0.0865151	49.5	1	1	1
oldleaf_1027.mqo	4668	9	57.363	Marker1250373	13.66	1	1.18	1.032	0.583333	0.457179	0.0865151	49.5	1	1	1
oldleaf_1027.mqo	4667	9	57.363	Marker1326527	13.66	1	1.18	1.032	0.583333	0.457179	0.0865151	49.5	1	1	1
oldleaf_1027.mqo	4666	9	57.363	Marker1316023	13.66	1	1.18	1.032	0.583333	0.457179	0.0865151	49.5	1	1	1
oldleaf_1027.mqo	4665	9	57.363	Marker1208968	13.66	1	1.18001	1.03199	0.583346	0.457166	0.0865151	49.5	1	1	1
oldleaf_1027.mqo	4664	9	57.363	Marker1143774	13.66	1	1.18003	1.03197	0.583359	0.457153	0.0865151	49.5	1	0.999	1
oldleaf_1092.mqo	4787	9	91.484		5.11	1	0.531826	0.232663	2.03593	0.871275	1.23437	22.6	0.694	0.966	0.83
oldleaf_1092.mqo	4786	9	90.484		5.28	1	0.496003	0.234679	2.04035	0.868743	1.22428	23.2	0.702	0.98	0.841
oldleaf_1092.mqo	4785	9	89.484	Marker1132567	5.42	1	0.463959	0.238375	2.03728	0.867237	1.21559	23.8	0.713	1	0.857
oldleaf_1092.mqo	4778	9	82.67	Marker1314321	5.43	1	0.406159	0.259841	1.85018	0.835953	1.21513	23.8	0.898	1	0.949
oldleaf_1092.mqo	4777	9	82.67	Marker1315080	5.43	1	0.406163	0.259908	1.84999	0.83581	1.21511	23.8	0.898	1	0.949
oldleaf_1092.mqo	4776	9	82.67	Marker1169920	5.43	1	0.406167	0.259976	1.84981	0.835667	1.21508	23.8	0.898	1	0.949
oldleaf_1092.mqo	4768	9	79.911	Marker1286751	5.45	1	0.38	0.275833	1.77556	0.804348	1.21358	23.9	1	1	1
oldleaf_1092.mqo	4767	9	79.911	Marker1316069	5.45	1	0.379998	0.275468	1.77556	0.804517	1.21354	23.9	1	1	1
oldleaf_1092.mqo	4766	9	79.836		5.46	1	0.379989	0.272831	1.77557	0.805658	1.21321	23.9	0.997	0.997	0.997
oldleaf_1092.mqo	4784	9	88.67		5.47	1	0.452484	0.236131	2.02492	0.859828	1.21245	24	0.726	0.985	0.855
oldleaf_1092.mqo	4779	9	83.67		5.48	1	0.408793	0.25217	1.88615	0.83711	1.21216	24	0.859	0.982	0.92
oldleaf_1092.mqo	4765	9	78.836	Marker1337230	5.48	1	0.38	0.257391	1.77556	0.8	1.21165	24	1	1	1
oldleaf_1092.mqo	4764	9	78.836	Marker1149518	5.48	1	0.38	0.257391	1.77556	0.8	1.21165	24	1	1	1
oldleaf_1092.mqo	4763	9	78.836	Marker1270934	5.48	1	0.38	0.257391	1.77556	0.8	1.21165	24	1	1	1
oldleaf_1092.mqo	4762	9	78.836	Marker1245637	5.48	1	0.38	0.257391	1.77556	0.8	1.21165	24	1	1	1
oldleaf_1092.mqo	4761	9	78.836	Marker1337060	5.48	1	0.38	0.257391	1.77556	0.8	1.21165	24	1	1	1
oldleaf_1092.mqo	4578	9	45.34	Marker1133283	5.49	1	0.320754	0.271878	1.73113	0.979129	1.21113	24	0.998	1	0.999
oldleaf_1092.mqo	4577	9	45.34	Marker1187179	5.49	1	0.320757	0.272209	1.73112	0.978641	1.21124	24	0.998	1	0.999
oldleaf_1092.mqo	4576	9	45.34	Marker1279814	5.49	1	0.32076	0.272542	1.73112	0.97815	1.21135	24	0.999	1	0.999
oldleaf_1092.mqo	4575	9	45.34	Marker1142502	5.49	1	0.320763	0.272876	1.73112	0.977658	1.21146	24	0.999	1	1
oldleaf_1092.mqo	4574	9	45.34	Marker1342889	5.48	1	0.320628	0.273478	1.73125	0.976737	1.21168	24	1	1	1
oldleaf_1092.mqo	4573	9	45.34	Marker1172255	5.48	1	0.320769	0.273548	1.73111	0.976667	1.21168	24	1	1	1
oldleaf_1092.mqo	4572	9	45.34	Marker1265832	5.48	1	0.320769	0.273548	1.73111	0.976667	1.21168	24	1	1	1
oldleaf_1092.mqo	4571	9	45.34	Marker1207544	5.48	1	0.320769	0.273548	1.73111	0.976667	1.21168	24	1	1	1
oldleaf_1092.mqo	4570	9	45.34	Marker1273874	5.48	1	0.320769	0.273548	1.73111	0.976667	1.21168	24	1	1	1
oldleaf_1092.mqo	4569	9	45.34	Marker1320618	5.48	1	0.320769	0.273548	1.73111	0.976667	1.21168	24	1	1	1
oldleaf_1092.mqo	4568	9	45.34	Marker1251400	5.48	1	0.320769	0.273548	1.73111	0.976667	1.21168	24	1	1	1
oldleaf_1092.mqo	4567	9	45.34	Marker1324440	5.48	1	0.320769	0.273548	1.73111	0.976667	1.21168	24	1	1	1
oldleaf_1092.mqo	4566	9	45.34	Marker1244008	5.48	1	0.320769	0.273548	1.73111	0.976667	1.21168	24	1	1	1
oldleaf_1092.mqo	4565	9	45.34	Marker1350526	5.48	1	0.320769	0.273548	1.73111	0.976667	1.21168	24	1	1	1
oldleaf_1092.mqo	4564	9	45.34	Marker1150485	5.48	1	0.320769	0.273548	1.73111	0.976667	1.21168	24	1	1	1
oldleaf_1092.mqo	4783	9	87.67		5.51	1	0.439986	0.235439	2.00495	0.852362	1.20993	24.1	0.744	0.972	0.858
oldleaf_1092.mqo	4780	9	84.67		5.51	1	0.413588	0.245576	1.92028	0.839134	1.21002	24.1	0.824	0.97	0.897
oldleaf_1092.mqo	4775	9	82.449		5.5	1	0.384217	0.265043	1.83385	0.815087	1.21075	24.1	0.923	0.996	0.96
oldleaf_1092.mqo	4774	9	81.449		5.5	1	0.39858	0.270479	1.81958	0.80956	1.21075	24.1	0.961	0.989	0.975
oldleaf_1092.mqo	4773	9	80.449	Marker1222920	5.5	1	0.412632	0.275833	1.80539	0.804343	1.21075	24.1	1	1	1
oldleaf_1092.mqo	4772	9	80.449	Marker1265674	5.5	1	0.412632	0.275833	1.80539	0.804346	1.21075	24.1	1	1	1
oldleaf_1092.mqo	4771	9	80.449	Marker1277928	5.5	1	0.412632	0.275833	1.80538	0.804348	1.21075	24.1	1	1	1
oldleaf_1092.mqo	4770	9	80.449	Marker1149058	5.5	1	0.412632	0.275833	1.80539	0.804347	1.21075	24.1	1	1	1
oldleaf_1092.mqo	4769	9	80.449	Marker1261849	5.5	1	0.412632	0.275833	1.80539	0.804347	1.21075	24.1	1	1	1
oldleaf_1092.mqo	4782	9	86.67		5.53	1	0.429286	0.236923	1.98038	0.846555	1.20876	24.2	0.767	0.965	0.866
oldleaf_1092.mqo	4781	9	85.67		5.53	1	0.420455	0.240389	1.95191	0.842215	1.20884	24.2	0.793	0.964	0.879
oldleaf_1092.mqo	4579	9	45.34	Marker1328620	5.73	1	0.289594	0.227045	1.76229	1.03715	1.19705	24.9	0.917	1	0.959
oldleaf_1092.mqo	4760	9	78.298	Marker1307575	5.96	1	0.38	0.257391	1.84329	0.767789	1.18308	25.8	1	0.999	1
oldleaf_1092.mqo	4759	9	78.298	Marker1235497	5.97	1	0.38	0.257391	1.84385	0.768	1.18275	25.8	1	1	1
oldleaf_1092.mqo	4752	9	73.324	Marker1276202	5.99	1	0.376667	0.17913	1.78519	0.866667	1.18164	25.9	1	1	1
oldleaf_1092.mqo	4751	9	73.324	Marker1255196	5.99	1	0.376667	0.17913	1.78519	0.866667	1.18164	25.9	1	1	1
oldleaf_1092.mqo	4750	9	73.324	Marker1233575	5.99	1	0.376667	0.17913	1.78519	0.866667	1.18164	25.9	1	1	1
oldleaf_1092.mqo	4749	9	73.324	Marker1172733	5.99	1	0.376667	0.17913	1.78519	0.866667	1.18164	25.9	1	1	1
oldleaf_1092.mqo	4748	9	73.324	Marker1342344	5.99	1	0.376667	0.17913	1.78519	0.866667	1.18164	25.9	1	1	1
oldleaf_1092.mqo	4747	9	73.324	Marker1170047	5.99	1	0.376667	0.17913	1.78519	0.866667	1.18164	25.9	1	1	1
oldleaf_1092.mqo	4746	9	73.324	Marker1163267	5.99	1	0.376667	0.17913	1.78519	0.866667	1.18164	25.9	1	1	1
oldleaf_1092.mqo	4745	9	73.324	Marker1185527	5.99	1	0.376667	0.17913	1.78519	0.866667	1.18164	25.9	1	1	1
oldleaf_1092.mqo	4744	9	73.324	Marker1291532	5.99	1	0.376667	0.17913	1.78519	0.866667	1.18164	25.9	1	1	1
oldleaf_1092.mqo	4743	9	73.324	Marker1159254	5.99	1	0.376667	0.17913	1.78519	0.866667	1.18164	25.9	1	1	1
oldleaf_1092.mqo	4742	9	73.324	Marker1289904	5.99	1	0.376667	0.17913	1.78519	0.866667	1.18164	25.9	1	1	1
oldleaf_1092.mqo	4741	9	73.324	Marker1201776	5.99	1	0.376665	0.178854	1.78519	0.867143	1.18154	25.9	1	1	1
oldleaf_1092.mqo	4585	9	47.503	Marker1251956	6.05	1	0.305006	0.248994	1.79008	0.982647	1.17782	26.1	1	1	1
oldleaf_1092.mqo	4584	9	47.503	Marker1201278	6.05	1	0.305	0.249	1.79	0.982727	1.17782	26.1	1	1	1
oldleaf_1092.mqo	4583	9	47.503	Marker1328506	6.05	1	0.305	0.249	1.79	0.982727	1.17782	26.1	1	1	1
oldleaf_1092.mqo	4582	9	47.422		6.05	1	0.305189	0.2479	1.79121	0.983316	1.1778	26.1	0.997	0.997	0.997
oldleaf_1092.mqo	4581	9	46.422	Marker1340268	6.05	1	0.304714	0.236123	1.80606	0.990798	1.17756	26.1	0.958	1	0.979
oldleaf_1092.mqo	4580	9	46.34		6.04	1	0.303511	0.235502	1.80481	0.991547	1.17864	26.1	0.955	0.997	0.976
oldleaf_1092.mqo	4736	9	70.624	Marker1222448	6.08	1	0.400561	0.161113	1.77407	0.908333	1.17623	26.2	1	1	1
oldleaf_1092.mqo	4735	9	70.624	Marker1348900	6.08	1	0.400667	0.161154	1.77407	0.908333	1.17622	26.2	1	1	1
oldleaf_1092.mqo	4734	9	70.624	Marker1292065	6.08	1	0.400667	0.161154	1.77407	0.908333	1.17622	26.2	1	1	1
oldleaf_1092.mqo	4733	9	70.624	Marker1273962	6.08	1	0.400667	0.161154	1.77407	0.908333	1.17622	26.2	1	1	1
oldleaf_1092.mqo	4732	9	70.624	Marker1253894	6.08	1	0.400529	0.161079	1.77421	0.908408	1.17622	26.2	1	1	1
oldleaf_1092.mqo	4740	9	72.974		6.09	1	0.382023	0.168721	1.79626	0.877094	1.17554	26.3	0.992	0.987	0.989
oldleaf_1092.mqo	4731	9	70.418		6.14	1	0.397668	0.159544	1.79334	0.902033	1.17244	26.5	0.991	0.989	0.99
oldleaf_1092.mqo	4739	9	71.974	Marker1203967	6.25	1	0.393257	0.166247	1.81411	0.899932	1.16581	26.9	1	0.984	0.992
oldleaf_1092.mqo	4738	9	71.974	Marker1158056	6.25	1	0.393332	0.166246	1.81418	0.900061	1.16579	26.9	1	0.984	0.992
oldleaf_1092.mqo	4737	9	71.517	Marker1253998	6.27	1	0.370252	0.16677	1.81338	0.908364	1.16473	26.9	0.99	1	0.995
oldleaf_1092.mqo	4723	9	66.261	Marker1289049	6.26	1	0.320892	0.141506	1.85711	0.943961	1.16528	26.9	0.916	1	0.958
oldleaf_1092.mqo	4722	9	66.261	Marker1224201	6.26	1	0.321045	0.141586	1.85695	0.943881	1.16528	26.9	0.916	1	0.958
oldleaf_1092.mqo	4721	9	66.261	Marker1317573	6.26	1	0.321199	0.141666	1.8568	0.943801	1.16528	26.9	0.916	1	0.958
oldleaf_1092.mqo	4720	9	65.807		6.26	1	0.331888	0.143038	1.84984	0.940173	1.16523	26.9	0.933	0.982	0.957
oldleaf_1092.mqo	4719	9	64.807	Marker1206761	6.26	1	0.33649	0.157191	1.83484	0.932276	1.16569	26.9	0.971	1	0.986
oldleaf_1092.mqo	4718	9	64.807	Marker1195736	6.26	1	0.336639	0.157268	1.83469	0.932199	1.16569	26.9	0.972	1	0.986
oldleaf_1092.mqo	4758	9	77.5	Marker1160918	6.28	1	0.382902	0.1758	1.84405	0.815177	1.16404	27	1	0.984	0.992
oldleaf_1092.mqo	4717	9	64.088	Marker1195118	6.28	1	0.371829	0.156483	1.824	0.926665	1.16458	27	1	0.999	0.999
oldleaf_1092.mqo	4716	9	64.088	Marker1195192	6.28	1	0.371989	0.156509	1.824	0.926666	1.16457	27	1	0.999	1
oldleaf_1092.mqo	4715	9	64.088	Marker1136711	6.28	1	0.372143	0.156538	1.824	0.926667	1.16456	27	1	1	1
oldleaf_1092.mqo	4714	9	64.088	Marker1331639	6.28	1	0.372143	0.156538	1.824	0.926665	1.16456	27	1	1	1
oldleaf_1092.mqo	4713	9	64.088	Marker1193910	6.28	1	0.372144	0.156538	1.824	0.926663	1.16456	27	1	1	1
oldleaf_1092.mqo	4730	9	69.418		6.37	1	0.382852	0.152174	1.86813	0.897278	1.15903	27.3	0.953	0.968	0.96
oldleaf_1092.mqo	4757	9	76.97		6.41	1	0.364841	0.165106	1.85689	0.827221	1.15676	27.4	0.976	0.979	0.977
oldleaf_1092.mqo	4727	9	67.699	Marker1232453	6.39	1	0.330395	0.144709	1.9119	0.945113	1.15789	27.4	0.889	1	0.944
oldleaf_1092.mqo	4726	9	67.699	Marker1166421	6.39	1	0.330237	0.144629	1.91206	0.945193	1.15789	27.4	0.889	1	0.944
oldleaf_1092.mqo	4725	9	67.699	Marker1132994	6.39	1	0.330078	0.144549	1.91221	0.945274	1.15789	27.4	0.888	1	0.944
oldleaf_1092.mqo	4753	9	74.324		6.42	1	0.3453	0.16326	1.85001	0.851102	1.15614	27.5	0.96	0.99	0.975
oldleaf_1092.mqo	4729	9	68.418	Marker1298370	6.41	1	0.367449	0.143909	1.89988	0.939467	1.15654	27.5	0.915	1	0.958
oldleaf_1092.mqo	4728	9	68.418	Marker1342123	6.41	1	0.367296	0.14383	1.90004	0.939546	1.15654	27.5	0.915	1	0.957
oldleaf_1092.mqo	4712	9	63.864		6.45	1	0.359995	0.146485	1.8368	0.945191	1.15436	27.6	0.984	1	0.992
oldleaf_1092.mqo	4586	9	48.128	Marker1351096	6.46	1	0.305744	0.187877	1.79488	1.02208	1.15411	27.6	1	0.975	0.987
oldleaf_1092.mqo	4588	9	48.128	Marker1202135	6.54	1	0.305025	0.188596	1.80609	1.01457	1.14919	27.9	1	0.993	0.997
oldleaf_1092.mqo	4587	9	48.128	Marker1190754	6.54	1	0.305024	0.188596	1.80585	1.01474	1.14926	27.9	1	0.993	0.997
oldleaf_1092.mqo	4756	9	75.97		6.56	1	0.341323	0.15476	1.87141	0.844327	1.148	28	0.949	0.981	0.965
oldleaf_1092.mqo	4755	9	74.97	Marker1340688	6.59	1	0.334334	0.158219	1.87181	0.852289	1.14666	28.1	0.948	1	0.974
oldleaf_1092.mqo	4754	9	74.97	Marker1149680	6.58	1	0.334432	0.158261	1.87174	0.852318	1.14669	28.1	0.948	1	0.974
oldleaf_1092.mqo	4711	9	62.864		7.11	1	0.33159	0.123184	1.88086	1.01281	1.11686	30	0.957	1	0.978
oldleaf_1092.mqo	4589	9	48.753	Marker1279592	7.24	1	0.287366	0.188588	1.893	1.0038	1.10954	30.4	1	0.989	0.995
oldleaf_1092.mqo	4710	9	61.864	Marker1142946	7.46	1	0.346972	0.139992	1.89994	1.04242	1.0976	31.2	0.999	1	1
oldleaf_1092.mqo	4709	9	61.864	Marker1151998	7.46	1	0.347333	0.140345	1.9	1.0425	1.09751	31.2	1	1	1
oldleaf_1092.mqo	4708	9	61.864	Marker1188054	7.46	1	0.347333	0.140345	1.9	1.0425	1.09751	31.2	1	1	1
oldleaf_1092.mqo	4707	9	61.864	Marker1322327	7.46	1	0.347333	0.140345	1.9	1.0425	1.09751	31.2	1	1	1
oldleaf_1092.mqo	4706	9	61.864	Marker1283298	7.46	1	0.347333	0.140345	1.9	1.0425	1.09751	31.2	1	1	1
oldleaf_1092.mqo	4705	9	61.864	Marker1278228	7.46	1	0.347334	0.140345	1.9	1.0425	1.09751	31.2	1	1	1
oldleaf_1092.mqo	4704	9	61.864	Marker1259932	7.46	1	0.347334	0.140047	1.9	1.04252	1.0975	31.2	1	1	1
oldleaf_1092.mqo	4703	9	61.777		7.55	1	0.337878	0.137652	1.91112	1.04244	1.09251	31.5	0.993	1	0.997
oldleaf_1092.mqo	4599	9	51.34	Marker1343668	7.56	1	0.242824	0.167163	1.98201	1.00562	1.09201	31.5	0.9	1	0.95
oldleaf_1092.mqo	4598	9	51.34	Marker1240076	7.56	1	0.242998	0.167247	1.98184	1.00554	1.09201	31.5	0.901	1	0.95
oldleaf_1092.mqo	4597	9	51.34	Marker1155980	7.56	1	0.243172	0.167331	1.98166	1.00546	1.09201	31.5	0.901	1	0.95
oldleaf_1092.mqo	4596	9	51.34	Marker1178250	7.56	1	0.243346	0.167414	1.98149	1.00537	1.09201	31.5	0.901	1	0.951
oldleaf_1092.mqo	4595	9	51.34	Marker1226163	7.56	1	0.24352	0.167498	1.98131	1.00529	1.09201	31.5	0.902	1	0.951
oldleaf_1092.mqo	4594	9	50.753		7.56	1	0.254141	0.171907	1.9769	0.994668	1.09201	31.5	0.923	0.977	0.95
oldleaf_1092.mqo	4593	9	49.753		7.56	1	0.272118	0.179133	1.96968	0.976691	1.09201	31.5	0.961	0.938	0.95
oldleaf_1092.mqo	4592	9	48.753	Marker1297462	7.56	1	0.289954	0.186	1.96281	0.958855	1.09201	31.5	1	0.902	0.951
oldleaf_1092.mqo	4591	9	48.753	Marker1273195	7.56	1	0.289965	0.185989	1.96291	0.958754	1.09201	31.5	1	0.901	0.951
oldleaf_1092.mqo	4590	9	48.753	Marker1286882	7.56	1	0.289975	0.185979	1.96301	0.958654	1.09201	31.5	1	0.901	0.95
oldleaf_1092.mqo	4702	9	60.777	Marker1356770	8.06	1	0.324872	0.137955	1.98248	1.00941	1.06513	33.2	0.999	1	1
oldleaf_1092.mqo	4701	9	60.777	Marker1265589	8.06	1	0.325625	0.138214	1.98261	1.0088	1.06516	33.2	1	1	1
oldleaf_1092.mqo	4700	9	60.777	Marker1167837	8.06	1	0.325625	0.138214	1.98261	1.0088	1.06516	33.2	1	1	1
oldleaf_1092.mqo	4699	9	60.777	Marker1170168	8.06	1	0.325625	0.138214	1.98261	1.0088	1.06516	33.2	1	1	1
oldleaf_1092.mqo	4698	9	60.777	Marker1346223	8.06	1	0.325626	0.138214	1.98261	1.0088	1.06516	33.2	1	1	1
oldleaf_1092.mqo	4697	9	60.363		8.06	1	0.31876	0.134572	1.98962	1.01229	1.06516	33.2	0.984	0.999	0.992
oldleaf_1092.mqo	4696	9	59.363		8.06	1	0.301911	0.125678	2.00665	1.02101	1.06516	33.2	0.945	0.999	0.972
oldleaf_1092.mqo	4695	9	58.363		8.06	1	0.284685	0.116642	2.02383	1.03009	1.06516	33.2	0.908	0.999	0.953
oldleaf_1092.mqo	4694	9	57.363	Marker1188546	8.06	1	0.26708	0.107454	2.04115	1.03956	1.06516	33.2	0.872	1	0.936
oldleaf_1092.mqo	4693	9	57.363	Marker1333358	8.06	1	0.266902	0.107361	2.04133	1.03965	1.06516	33.2	0.872	1	0.936
oldleaf_1092.mqo	4692	9	57.363	Marker1198825	8.06	1	0.266725	0.107268	2.04151	1.03975	1.06516	33.2	0.872	1	0.936
oldleaf_1092.mqo	4691	9	57.363	Marker1217501	8.06	1	0.266547	0.107175	2.04169	1.03984	1.06516	33.2	0.871	1	0.936
oldleaf_1092.mqo	4690	9	57.363	Marker1151883	8.06	1	0.26637	0.107081	2.04186	1.03993	1.06516	33.2	0.871	1	0.935
oldleaf_1092.mqo	4689	9	57.363	Marker1138519	8.06	1	0.266192	0.106988	2.04204	1.04003	1.06516	33.2	0.871	1	0.935
oldleaf_1092.mqo	4631	9	51.877	Marker1301049	9.56	1	0.0935714	0.116786	1.98	1.0328	0.987976	38	1	1	1
oldleaf_1092.mqo	4630	9	51.34	Marker1250670	9.56	1	0.0935674	0.116784	1.98	1.0328	0.987976	38	1	1	1
oldleaf_1092.mqo	4629	9	51.34	Marker1178861	9.56	1	0.0935683	0.116784	1.98	1.0328	0.987976	38	1	1	1
oldleaf_1092.mqo	4628	9	51.34	Marker1318944	9.56	1	0.0935693	0.116785	1.98	1.0328	0.987976	38	1	1	1
oldleaf_1092.mqo	4627	9	51.34	Marker1139965	9.56	1	0.0935704	0.116785	1.98	1.0328	0.987976	38	1	1	1
oldleaf_1092.mqo	4626	9	51.34	Marker1296017	9.56	1	0.0935714	0.116786	1.98	1.0328	0.987976	38	1	1	1
oldleaf_1092.mqo	4625	9	51.34	Marker1286485	9.56	1	0.0935714	0.116786	1.98	1.0328	0.987976	38	1	1	1
oldleaf_1092.mqo	4624	9	51.34	Marker1264186	9.56	1	0.0935714	0.116786	1.98	1.0328	0.987976	38	1	1	1
oldleaf_1092.mqo	4623	9	51.34	Marker1134071	9.56	1	0.0935714	0.116786	1.98	1.0328	0.987976	38	1	1	1
oldleaf_1092.mqo	4622	9	51.34	Marker1289581	9.56	1	0.0935714	0.116786	1.98	1.0328	0.987976	38	1	1	1
oldleaf_1092.mqo	4621	9	51.34	Marker1313125	9.56	1	0.0935714	0.116786	1.98	1.0328	0.987976	38	1	1	1
oldleaf_1092.mqo	4620	9	51.34	Marker1287023	9.56	1	0.0935714	0.116786	1.98	1.0328	0.987976	38	1	1	1
oldleaf_1092.mqo	4619	9	51.34	Marker1185902	9.56	1	0.0935714	0.116786	1.98	1.0328	0.987976	38	1	1	1
oldleaf_1092.mqo	4618	9	51.34	Marker1218831	9.56	1	0.0935713	0.116786	1.98	1.0328	0.987976	38	1	1	1
oldleaf_1092.mqo	4617	9	51.34	Marker1328647	9.56	1	0.0935713	0.116786	1.98	1.0328	0.987976	38	1	1	1
oldleaf_1092.mqo	4616	9	51.34	Marker1202668	9.56	1	0.0935714	0.116786	1.98	1.0328	0.987976	38	1	1	1
oldleaf_1092.mqo	4615	9	51.34	Marker1211641	9.56	1	0.0935714	0.116786	1.98	1.0328	0.987976	38	1	1	1
oldleaf_1092.mqo	4614	9	51.34	Marker1287431	9.56	1	0.0935714	0.116786	1.98	1.0328	0.987976	38	1	1	1
oldleaf_1092.mqo	4613	9	51.34	Marker1197124	9.56	1	0.0935714	0.116786	1.98	1.0328	0.987976	38	1	1	1
oldleaf_1092.mqo	4612	9	51.34	Marker1167308	9.56	1	0.0935714	0.116786	1.98	1.0328	0.987976	38	1	1	1
oldleaf_1092.mqo	4611	9	51.34	Marker1166678	9.56	1	0.0935714	0.116786	1.98	1.0328	0.987976	38	1	1	1
oldleaf_1092.mqo	4610	9	51.34	Marker1278015	9.56	1	0.0933827	0.116694	1.98019	1.03289	0.987976	38	1	1	1
oldleaf_1092.mqo	4609	9	51.34	Marker1225753	9.56	1	0.093194	0.116602	1.98038	1.03298	0.987976	38	0.999	1	1
oldleaf_1092.mqo	4608	9	51.34	Marker1179830	9.56	1	0.0930053	0.116511	1.98057	1.03307	0.987976	38	0.999	1	0.999
oldleaf_1092.mqo	4607	9	51.34	Marker1318745	9.56	1	0.0928165	0.116419	1.98075	1.03317	0.987976	38	0.998	1	0.999
oldleaf_1092.mqo	4606	9	51.34	Marker1329709	9.56	1	0.0926276	0.116327	1.98094	1.03326	0.987976	38	0.998	1	0.999
oldleaf_1092.mqo	4605	9	51.34	Marker1187499	9.56	1	0.0924388	0.116236	1.98113	1.03335	0.987976	38	0.998	1	0.999
oldleaf_1092.mqo	4632	9	51.877	Marker1321391	9.82	1	0.0735436	0.116786	2.00409	1.0328	0.975302	38.8	0.994	1	0.997
oldleaf_1092.mqo	4633	9	51.877	Marker1314866	10.04	1	0.0609535	0.116786	2.02445	1.0328	0.964527	39.5	0.991	1	0.995
oldleaf_1092.mqo	4634	9	51.877	Marker1205179	10.22	1	0.0561286	0.116786	2.04066	1.0328	0.955873	40	0.989	1	0.995
oldleaf_1092.mqo	4635	9	51.877	Marker1286598	10.35	1	0.059116	0.116786	2.05245	1.0328	0.949486	40.4	0.991	1	0.995
oldleaf_1092.mqo	4636	9	51.877	Marker1160517	10.44	1	0.0696813	0.116786	2.05971	1.0328	0.945428	40.7	0.994	1	0.997
oldleaf_1092.mqo	4639	9	51.877	Marker1286114	10.48	1	0.0873333	0.116786	2.0625	1.0328	0.943677	40.8	1	1	1
oldleaf_1092.mqo	4638	9	51.877	Marker1251519	10.48	1	0.0873333	0.116786	2.0625	1.0328	0.943677	40.8	1	1	1
oldleaf_1092.mqo	4637	9	51.877	Marker1135943	10.48	1	0.0873333	0.116786	2.0625	1.0328	0.943677	40.8	1	1	1
oldleaf_1092.mqo	4645	9	53.527	Marker1336251	10.57	1	0.0518687	0.0818795	2.04176	1.07466	0.939184	41.1	0.956	1	0.978
oldleaf_1092.mqo	4644	9	53.527	Marker1220660	10.57	1	0.0518795	0.0819808	2.04151	1.07479	0.939314	41.1	0.956	1	0.978
oldleaf_1092.mqo	4643	9	53.527	Marker1309115	10.57	1	0.0518927	0.0820834	2.04126	1.07492	0.939445	41.1	0.956	1	0.978
oldleaf_1092.mqo	4642	9	53.527	Marker1284215	10.56	1	0.0519083	0.0821874	2.04101	1.07504	0.939578	41.1	0.956	1	0.978
oldleaf_1092.mqo	4641	9	53.527	Marker1208850	10.56	1	0.0519263	0.0822927	2.04076	1.07517	0.939711	41.1	0.956	1	0.978
oldleaf_1092.mqo	4640	9	52.877		10.66	1	0.057654	0.092395	2.06425	1.05289	0.935263	41.3	0.963	0.99	0.976
oldleaf_1092.mqo	4682	9	57.363	Marker1194349	10.67	1	0.0863452	0.0463245	2.06349	0.997618	0.934479	41.4	0.998	1	0.999
oldleaf_1092.mqo	4681	9	57.363	Marker1310750	10.67	1	0.0865429	0.0464197	2.06329	0.997523	0.934479	41.4	0.998	1	0.999
oldleaf_1092.mqo	4680	9	57.363	Marker1207092	10.67	1	0.0867405	0.0465148	2.06309	0.997428	0.934479	41.4	0.999	1	0.999
oldleaf_1092.mqo	4679	9	57.363	Marker1220049	10.67	1	0.0869382	0.0466099	2.0629	0.997333	0.934479	41.4	0.999	1	1
oldleaf_1092.mqo	4678	9	57.363	Marker1234198	10.67	1	0.0871358	0.0467049	2.0627	0.997238	0.934479	41.4	1	1	1
oldleaf_1092.mqo	4677	9	57.363	Marker1296343	10.67	1	0.0873333	0.0468	2.0625	0.997143	0.934479	41.4	1	1	1
oldleaf_1092.mqo	4676	9	57.363	Marker1220918	10.67	1	0.0873333	0.0468	2.0625	0.997143	0.934479	41.4	1	1	1
oldleaf_1092.mqo	4675	9	57.363	Marker1293325	10.67	1	0.0873333	0.0468	2.0625	0.997143	0.934479	41.4	1	1	1
oldleaf_1092.mqo	4674	9	57.363	Marker1163567	10.67	1	0.0873333	0.0468	2.0625	0.997143	0.934479	41.4	1	1	1
oldleaf_1092.mqo	4673	9	57.363	Marker1246857	10.67	1	0.0873333	0.0468	2.0625	0.997143	0.934479	41.4	1	1	1
oldleaf_1092.mqo	4672	9	57.363	Marker1298971	10.67	1	0.0873333	0.0468	2.0625	0.997143	0.934479	41.4	1	1	1
oldleaf_1092.mqo	4671	9	57.363	Marker1295806	10.67	1	0.0873333	0.0468	2.0625	0.997143	0.934479	41.4	1	1	1
oldleaf_1092.mqo	4670	9	57.363	Marker1161594	10.67	1	0.0873333	0.0468	2.0625	0.997143	0.934479	41.4	1	1	1
oldleaf_1092.mqo	4669	9	57.363	Marker1233212	10.67	1	0.0873333	0.0468	2.0625	0.997143	0.934479	41.4	1	1	1
oldleaf_1092.mqo	4668	9	57.363	Marker1250373	10.67	1	0.0873333	0.0468	2.0625	0.997143	0.934479	41.4	1	1	1
oldleaf_1092.mqo	4667	9	57.363	Marker1326527	10.67	1	0.0873333	0.0468	2.0625	0.997143	0.934479	41.4	1	1	1
oldleaf_1092.mqo	4666	9	57.363	Marker1316023	10.67	1	0.0873333	0.0468	2.0625	0.997143	0.934479	41.4	1	1	1
oldleaf_1092.mqo	4665	9	57.363	Marker1208968	10.67	1	0.0873374	0.0467959	2.06261	0.997036	0.934479	41.4	1	1	1
oldleaf_1092.mqo	4664	9	57.363	Marker1143774	10.67	1	0.0873414	0.0467919	2.06271	0.99693	0.934479	41.4	1	0.999	1
oldleaf_1092.mqo	4663	9	56.825	Marker1203406	10.91	1	0.0873373	0.044996	2.0626	1.03398	0.923294	42.1	1	1	1
oldleaf_1092.mqo	4662	9	56.825	Marker1179955	10.91	1	0.0873374	0.044996	2.0626	1.03398	0.923294	42.1	1	1	1
oldleaf_1092.mqo	4661	9	56.825	Marker1328923	10.91	1	0.0873374	0.0449959	2.0626	1.03397	0.923294	42.1	1	1	1
oldleaf_1092.mqo	4660	9	56.825	Marker1138699	10.91	1	0.0873375	0.0449959	2.0626	1.03397	0.923294	42.1	1	1	1
oldleaf_1092.mqo	4659	9	56.825	Marker1277910	10.91	1	0.088043	0.0442903	2.07974	1.01683	0.923294	42.1	1	0.936	0.968
oldleaf_1092.mqo	4646	9	54.527		11.27	1	0.0621085	0.0790082	2.12381	1.01991	0.907193	43.1	0.973	0.99	0.981
oldleaf_1092.mqo	4658	9	56.176		11.47	1	0.0534825	0.0414225	2.12752	1.02651	0.89792	43.7	0.97	0.961	0.965
oldleaf_1092.mqo	4654	9	55.176	Marker1234377	11.53	1	0.0804211	0.0821861	2.15213	0.998265	0.895408	43.8	0.999	1	0.999
oldleaf_1092.mqo	4653	9	55.176	Marker1210331	11.52	1	0.0811441	0.0828219	2.15215	0.997653	0.895604	43.8	0.999	1	1
oldleaf_1092.mqo	4652	9	55.176	Marker1194389	11.52	1	0.081875	0.0834615	2.15217	0.997037	0.895804	43.8	1	1	1
oldleaf_1092.mqo	4651	9	55.176	Marker1213422	11.52	1	0.081875	0.0834615	2.15217	0.997037	0.895804	43.8	1	1	1
oldleaf_1092.mqo	4650	9	55.176	Marker1140757	11.52	1	0.081875	0.0834615	2.15217	0.997037	0.895804	43.8	1	1	1
oldleaf_1092.mqo	4649	9	55.176	Marker1243718	11.52	1	0.081875	0.0834615	2.15217	0.997037	0.895804	43.8	1	1	1
oldleaf_1092.mqo	4648	9	55.176	Marker1137021	11.52	1	0.081875	0.0834615	2.15217	0.997037	0.895804	43.8	1	1	1
oldleaf_1092.mqo	4647	9	55.176	Marker1247866	11.52	1	0.081875	0.0834615	2.15217	0.997037	0.895804	43.8	1	1	1
oldleaf_1092.mqo	4657	9	55.176	Marker1322448	11.54	1	0.0783003	0.0803014	2.15201	1.00008	0.894843	43.9	0.996	1	0.998
oldleaf_1092.mqo	4656	9	55.176	Marker1161833	11.53	1	0.0789992	0.0809258	2.15206	0.999479	0.895027	43.9	0.997	1	0.999
oldleaf_1092.mqo	4655	9	55.176	Marker1202246	11.53	1	0.0797061	0.081554	2.1521	0.998874	0.895216	43.9	0.998	1	0.999
oldleaf_1166.mqo	4809	9	107.486		5.24	1	1.06112	1.87909	0.432915	0.417914	1.22244	23.1	0.967	0.956	0.961
oldleaf_1166.mqo	4775	9	82.449		5.36	1	1.25332	2.07604	0.464915	0.749661	1.21546	23.5	0.923	0.996	0.96
oldleaf_1166.mqo	4774	9	81.449		5.36	1	1.24544	2.06297	0.472697	0.762817	1.21546	23.5	0.961	0.989	0.975
oldleaf_1166.mqo	4773	9	80.449	Marker1222920	5.36	1	1.23789	2.05	0.480383	0.775653	1.21546	23.5	1	1	1
oldleaf_1166.mqo	4772	9	80.449	Marker1265674	5.36	1	1.23789	2.05	0.480384	0.775653	1.21546	23.5	1	1	1
oldleaf_1166.mqo	4771	9	80.449	Marker1277928	5.36	1	1.23789	2.05	0.480385	0.775652	1.21546	23.5	1	1	1
oldleaf_1166.mqo	4770	9	80.449	Marker1149058	5.36	1	1.23789	2.05	0.480384	0.775652	1.21546	23.5	1	1	1
oldleaf_1166.mqo	4769	9	80.449	Marker1261849	5.36	1	1.23789	2.05	0.480384	0.775652	1.21546	23.5	1	1	1
oldleaf_1166.mqo	4808	9	106.486		5.46	1	1.07611	1.8723	0.441033	0.380698	1.20911	23.9	0.974	0.966	0.97
oldleaf_1166.mqo	4768	9	79.911	Marker1286751	5.55	1	1.29556	2.05	0.47	0.775652	1.20392	24.2	1	1	1
oldleaf_1166.mqo	4767	9	79.911	Marker1316069	5.55	1	1.29556	2.0512	0.469999	0.774914	1.20345	24.3	1	1	1
oldleaf_1166.mqo	4807	9	105.486	Marker1351780	5.58	1	1.0925	1.85294	0.452667	0.370526	1.20187	24.4	1	1	1
oldleaf_1166.mqo	4806	9	105.486	Marker1248738	5.58	1	1.0925	1.85294	0.452667	0.370526	1.20187	24.4	1	1	1
oldleaf_1166.mqo	4805	9	105.486	Marker1313072	5.58	1	1.0925	1.85294	0.452667	0.370526	1.20187	24.4	1	1	1
oldleaf_1166.mqo	4804	9	105.486	Marker1271886	5.58	1	1.0925	1.85294	0.452667	0.370526	1.20187	24.4	1	1	1
oldleaf_1166.mqo	4803	9	105.486	Marker1206533	5.58	1	1.0925	1.85294	0.452667	0.370526	1.20187	24.4	1	1	1
oldleaf_1166.mqo	4802	9	105.486	Marker1298495	5.58	1	1.09256	1.85309	0.452603	0.370378	1.20187	24.4	1	1	1
oldleaf_1166.mqo	4766	9	79.836		5.61	1	1.29556	2.05997	0.469991	0.769653	1.19998	24.5	0.997	0.997	0.997
oldleaf_1166.mqo	4801	9	104.672		5.8	1	1.09836	1.88879	0.440771	0.343292	1.18851	25.2	0.96	0.985	0.972
oldleaf_1166.mqo	4778	9	82.67	Marker1314321	5.84	1	1.25555	2.10925	0.444991	0.676737	1.18657	25.3	0.898	1	0.949
oldleaf_1166.mqo	4777	9	82.67	Marker1315080	5.83	1	1.25549	2.10898	0.445148	0.677196	1.1867	25.3	0.898	1	0.949
oldleaf_1166.mqo	4776	9	82.67	Marker1169920	5.83	1	1.25542	2.10872	0.445305	0.677655	1.18683	25.3	0.898	1	0.949
oldleaf_1166.mqo	4779	9	83.67		5.98	1	1.27103	2.12946	0.42612	0.631595	1.178	25.9	0.859	0.982	0.92
oldleaf_1166.mqo	4800	9	103.672		6.07	1	1.10762	1.9316	0.426387	0.311019	1.17282	26.2	0.915	0.972	0.943
oldleaf_1166.mqo	4780	9	84.67		6.12	1	1.2888	2.14685	0.407772	0.585086	1.16976	26.4	0.824	0.97	0.897
oldleaf_1166.mqo	4765	9	78.836	Marker1337230	6.14	1	1.29556	2.13043	0.47	0.751667	1.16855	26.5	1	1	1
oldleaf_1166.mqo	4764	9	78.836	Marker1149518	6.14	1	1.29556	2.13043	0.47	0.751667	1.16855	26.5	1	1	1
oldleaf_1166.mqo	4763	9	78.836	Marker1270934	6.14	1	1.29556	2.13043	0.47	0.751667	1.16855	26.5	1	1	1
oldleaf_1166.mqo	4762	9	78.836	Marker1245637	6.14	1	1.29556	2.13043	0.47	0.751667	1.16855	26.5	1	1	1
oldleaf_1166.mqo	4761	9	78.836	Marker1337060	6.14	1	1.29556	2.13043	0.47	0.751667	1.16855	26.5	1	1	1
oldleaf_1166.mqo	4760	9	78.298	Marker1307575	6.15	1	1.29556	2.13044	0.461122	0.749843	1.16798	26.5	1	0.999	1
oldleaf_1166.mqo	4759	9	78.298	Marker1235497	6.15	1	1.29556	2.13043	0.461154	0.7496	1.16798	26.5	1	1	1
oldleaf_1166.mqo	4781	9	85.67		6.26	1	1.30823	2.16126	0.390162	0.537806	1.16192	26.9	0.793	0.964	0.879
oldleaf_1166.mqo	4799	9	102.672		6.32	1	1.11935	1.97298	0.412027	0.280478	1.15798	27.1	0.874	0.965	0.92
oldleaf_1166.mqo	4782	9	86.67		6.38	1	1.32854	2.17254	0.373537	0.490486	1.15458	27.3	0.767	0.965	0.866
oldleaf_1166.mqo	4783	9	87.67		6.5	1	1.34886	2.18057	0.358147	0.443997	1.14786	27.8	0.744	0.972	0.858
oldleaf_1166.mqo	4798	9	101.672		6.56	1	1.13341	2.01232	0.397718	0.252674	1.14425	28	0.838	0.964	0.901
oldleaf_1166.mqo	4784	9	88.67		6.6	1	1.36835	2.18518	0.344229	0.399335	1.14191	28.1	0.726	0.985	0.855
oldleaf_1166.mqo	4785	9	89.484	Marker1132567	6.68	1	1.38308	2.18629	0.334123	0.365074	1.13777	28.4	0.713	1	0.857
oldleaf_1166.mqo	4758	9	77.5	Marker1160918	6.72	1	1.31321	2.20831	0.461101	0.724669	1.13508	28.6	1	0.984	0.992
oldleaf_1166.mqo	4797	9	100.672		6.78	1	1.14953	2.04903	0.383584	0.228638	1.1319	28.8	0.806	0.97	0.888
oldleaf_1166.mqo	4786	9	90.484		6.89	1	1.3582	2.20794	0.328039	0.324025	1.12567	29.2	0.702	0.98	0.841
oldleaf_1166.mqo	4796	9	99.672		6.97	1	1.16734	2.08249	0.369876	0.209352	1.12116	29.5	0.777	0.982	0.88
oldleaf_1166.mqo	4787	9	91.484		7.07	1	1.33269	2.22329	0.324811	0.286309	1.11527	29.8	0.694	0.966	0.83
oldleaf_1166.mqo	4757	9	76.97		7.09	1	1.34975	2.23398	0.448489	0.682625	1.11431	29.9	0.976	0.979	0.977
oldleaf_1166.mqo	4795	9	98.672	Marker1241297	7.13	1	1.18641	2.11213	0.356975	0.195673	1.11224	30	0.753	1	0.877
oldleaf_1166.mqo	4794	9	98.484		7.16	1	1.1888	2.11948	0.355402	0.193384	1.11063	30.1	0.749	0.996	0.872
oldleaf_1166.mqo	4788	9	92.484		7.23	1	1.30729	2.2315	0.324157	0.253116	1.10691	30.3	0.69	0.955	0.823
oldleaf_1166.mqo	4793	9	97.484		7.29	1	1.20287	2.15553	0.347455	0.185204	1.10345	30.6	0.729	0.977	0.853
oldleaf_1166.mqo	4789	9	93.484		7.33	1	1.2827	2.23197	0.325731	0.225539	1.1009	30.7	0.69	0.95	0.82
oldleaf_1166.mqo	4792	9	96.484		7.37	1	1.21938	2.18563	0.340305	0.184161	1.09875	30.9	0.714	0.963	0.839
oldleaf_1166.mqo	4790	9	94.484		7.4	1	1.25954	2.2244	0.329171	0.204483	1.09746	30.9	0.694	0.95	0.822
oldleaf_1166.mqo	4791	9	95.484		7.41	1	1.23833	2.20882	0.33413	0.190583	1.09674	31	0.702	0.954	0.828
oldleaf_1166.mqo	4756	9	75.97		7.69	1	1.42699	2.25423	0.429144	0.615771	1.08155	31.9	0.949	0.981	0.965
oldleaf_1166.mqo	4639	9	51.877	Marker1286114	7.99	1	1.508	2.06071	0.432917	0.4936	1.06556	33	1	1	1
oldleaf_1166.mqo	4638	9	51.877	Marker1251519	7.99	1	1.508	2.06071	0.432917	0.4936	1.06556	33	1	1	1
oldleaf_1166.mqo	4637	9	51.877	Marker1135943	7.99	1	1.508	2.06071	0.432917	0.4936	1.06556	33	1	1	1
oldleaf_1166.mqo	4755	9	74.97	Marker1340688	8.1	1	1.50785	2.23641	0.417885	0.570381	1.05946	33.3	0.948	1	0.974
oldleaf_1166.mqo	4636	9	51.877	Marker1160517	8.09	1	1.53513	2.06071	0.423681	0.4936	1.05998	33.3	0.994	1	0.997
oldleaf_1166.mqo	4754	9	74.97	Marker1149680	8.11	1	1.50792	2.23663	0.417836	0.57003	1.05913	33.4	0.948	1	0.974
oldleaf_1166.mqo	4635	9	51.877	Marker1286598	8.19	1	1.55913	2.06071	0.416828	0.4936	1.05489	33.6	0.991	1	0.995
oldleaf_1166.mqo	4634	9	51.877	Marker1205179	8.27	1	1.57943	2.06071	0.412583	0.4936	1.05042	33.9	0.989	1	0.995
oldleaf_1166.mqo	4633	9	51.877	Marker1314866	8.34	1	1.59557	2.06071	0.411086	0.4936	1.04667	34.1	0.991	1	0.995
oldleaf_1166.mqo	4632	9	51.877	Marker1321391	8.4	1	1.60724	2.06071	0.412378	0.4936	1.0437	34.3	0.994	1	0.997
oldleaf_1166.mqo	4753	9	74.324		8.46	1	1.50945	2.2446	0.412208	0.559727	1.04044	34.5	0.96	0.99	0.975
oldleaf_1166.mqo	4631	9	51.877	Marker1301049	8.44	1	1.61429	2.06071	0.4164	0.4936	1.04156	34.5	1	1	1
oldleaf_1166.mqo	4630	9	51.34	Marker1250670	8.44	1	1.61429	2.06072	0.416397	0.493597	1.04156	34.5	1	1	1
oldleaf_1166.mqo	4629	9	51.34	Marker1178861	8.44	1	1.61429	2.06072	0.416398	0.493597	1.04156	34.5	1	1	1
oldleaf_1166.mqo	4628	9	51.34	Marker1318944	8.44	1	1.61429	2.06072	0.416399	0.493598	1.04156	34.5	1	1	1
oldleaf_1166.mqo	4627	9	51.34	Marker1139965	8.44	1	1.61429	2.06072	0.416399	0.493599	1.04156	34.5	1	1	1
oldleaf_1166.mqo	4626	9	51.34	Marker1296017	8.44	1	1.61429	2.06071	0.4164	0.4936	1.04156	34.5	1	1	1
oldleaf_1166.mqo	4625	9	51.34	Marker1286485	8.44	1	1.61429	2.06071	0.4164	0.4936	1.04156	34.5	1	1	1
oldleaf_1166.mqo	4624	9	51.34	Marker1264186	8.44	1	1.61429	2.06071	0.4164	0.4936	1.04156	34.5	1	1	1
oldleaf_1166.mqo	4623	9	51.34	Marker1134071	8.44	1	1.61429	2.06071	0.4164	0.4936	1.04156	34.5	1	1	1
oldleaf_1166.mqo	4622	9	51.34	Marker1289581	8.44	1	1.61429	2.06071	0.4164	0.4936	1.04156	34.5	1	1	1
oldleaf_1166.mqo	4621	9	51.34	Marker1313125	8.44	1	1.61429	2.06071	0.4164	0.4936	1.04156	34.5	1	1	1
oldleaf_1166.mqo	4620	9	51.34	Marker1287023	8.44	1	1.61429	2.06071	0.4164	0.4936	1.04156	34.5	1	1	1
oldleaf_1166.mqo	4619	9	51.34	Marker1185902	8.44	1	1.61429	2.06071	0.4164	0.4936	1.04156	34.5	1	1	1
oldleaf_1166.mqo	4618	9	51.34	Marker1218831	8.44	1	1.61429	2.06071	0.4164	0.4936	1.04156	34.5	1	1	1
oldleaf_1166.mqo	4617	9	51.34	Marker1328647	8.44	1	1.61429	2.06071	0.4164	0.4936	1.04156	34.5	1	1	1
oldleaf_1166.mqo	4616	9	51.34	Marker1202668	8.44	1	1.61429	2.06071	0.4164	0.4936	1.04156	34.5	1	1	1
oldleaf_1166.mqo	4615	9	51.34	Marker1211641	8.44	1	1.61429	2.06071	0.4164	0.4936	1.04156	34.5	1	1	1
oldleaf_1166.mqo	4614	9	51.34	Marker1287431	8.44	1	1.61429	2.06071	0.4164	0.4936	1.04156	34.5	1	1	1
oldleaf_1166.mqo	4613	9	51.34	Marker1197124	8.44	1	1.61429	2.06071	0.4164	0.4936	1.04156	34.5	1	1	1
oldleaf_1166.mqo	4612	9	51.34	Marker1167308	8.44	1	1.61429	2.06071	0.4164	0.4936	1.04156	34.5	1	1	1
oldleaf_1166.mqo	4611	9	51.34	Marker1166678	8.44	1	1.61429	2.06071	0.4164	0.4936	1.04156	34.5	1	1	1
oldleaf_1166.mqo	4610	9	51.34	Marker1278015	8.44	1	1.61441	2.06087	0.41628	0.493443	1.04156	34.5	1	1	1
oldleaf_1166.mqo	4609	9	51.34	Marker1225753	8.44	1	1.61453	2.06103	0.41616	0.493286	1.04156	34.5	0.999	1	1
oldleaf_1166.mqo	4608	9	51.34	Marker1179830	8.44	1	1.61465	2.06118	0.41604	0.49313	1.04156	34.5	0.999	1	0.999
oldleaf_1166.mqo	4607	9	51.34	Marker1318745	8.44	1	1.61477	2.06134	0.415921	0.492973	1.04156	34.5	0.998	1	0.999
oldleaf_1166.mqo	4606	9	51.34	Marker1329709	8.44	1	1.61489	2.0615	0.415801	0.492816	1.04156	34.5	0.998	1	0.999
oldleaf_1166.mqo	4605	9	51.34	Marker1187499	8.44	1	1.615	2.06166	0.415681	0.492659	1.04156	34.5	0.998	1	0.999
oldleaf_1166.mqo	4752	9	73.324	Marker1276202	8.81	1	1.5	2.23478	0.415185	0.56	1.02268	35.6	1	1	1
oldleaf_1166.mqo	4751	9	73.324	Marker1255196	8.81	1	1.5	2.23478	0.415185	0.56	1.02268	35.6	1	1	1
oldleaf_1166.mqo	4750	9	73.324	Marker1233575	8.81	1	1.5	2.23478	0.415185	0.56	1.02268	35.6	1	1	1
oldleaf_1166.mqo	4749	9	73.324	Marker1172733	8.81	1	1.5	2.23478	0.415185	0.56	1.02268	35.6	1	1	1
oldleaf_1166.mqo	4748	9	73.324	Marker1342344	8.81	1	1.5	2.23478	0.415185	0.56	1.02268	35.6	1	1	1
oldleaf_1166.mqo	4747	9	73.324	Marker1170047	8.81	1	1.5	2.23478	0.415185	0.56	1.02268	35.6	1	1	1
oldleaf_1166.mqo	4746	9	73.324	Marker1163267	8.81	1	1.5	2.23478	0.415185	0.56	1.02268	35.6	1	1	1
oldleaf_1166.mqo	4745	9	73.324	Marker1185527	8.81	1	1.5	2.23478	0.415185	0.56	1.02268	35.6	1	1	1
oldleaf_1166.mqo	4744	9	73.324	Marker1291532	8.81	1	1.5	2.23478	0.415185	0.56	1.02268	35.6	1	1	1
oldleaf_1166.mqo	4743	9	73.324	Marker1159254	8.81	1	1.5	2.23478	0.415185	0.56	1.02268	35.6	1	1	1
oldleaf_1166.mqo	4742	9	73.324	Marker1289904	8.81	1	1.5	2.23478	0.415185	0.56	1.02268	35.6	1	1	1
oldleaf_1166.mqo	4741	9	73.324	Marker1201776	8.82	1	1.5	2.23556	0.415184	0.55874	1.02203	35.7	1	1	1
oldleaf_1166.mqo	4640	9	52.877		8.97	1	1.55244	2.12721	0.456172	0.396981	1.01446	36.2	0.963	0.99	0.976
oldleaf_1166.mqo	4740	9	72.974		9.27	1	1.48784	2.26119	0.415377	0.517337	0.999397	37.1	0.992	0.987	0.989
oldleaf_1166.mqo	4641	9	53.527	Marker1208850	9.56	1	1.57361	2.16103	0.474393	0.346882	0.984815	38	0.956	1	0.978
oldleaf_1166.mqo	4645	9	53.527	Marker1336251	9.59	1	1.57476	2.16276	0.473133	0.346752	0.9833	38.1	0.956	1	0.978
oldleaf_1166.mqo	4644	9	53.527	Marker1220660	9.58	1	1.57447	2.16233	0.473447	0.34678	0.983677	38.1	0.956	1	0.978
oldleaf_1166.mqo	4643	9	53.527	Marker1309115	9.58	1	1.57419	2.1619	0.473762	0.346812	0.984055	38.1	0.956	1	0.978
oldleaf_1166.mqo	4642	9	53.527	Marker1284215	9.57	1	1.5739	2.16146	0.474077	0.346846	0.984434	38.1	0.956	1	0.978
oldleaf_1166.mqo	4702	9	60.777	Marker1356770	9.73	1	1.50717	2.13687	0.387193	0.407681	0.976636	38.5	0.999	1	1
oldleaf_1166.mqo	4701	9	60.777	Marker1265589	9.7	1	1.50625	2.13571	0.387391	0.4096	0.977963	38.5	1	1	1
oldleaf_1166.mqo	4700	9	60.777	Marker1167837	9.7	1	1.50625	2.13571	0.387391	0.4096	0.977963	38.5	1	1	1
oldleaf_1166.mqo	4699	9	60.777	Marker1170168	9.7	1	1.50625	2.13571	0.387391	0.4096	0.977963	38.5	1	1	1
oldleaf_1166.mqo	4698	9	60.777	Marker1346223	9.7	1	1.50625	2.13572	0.387391	0.4096	0.977963	38.5	1	1	1
oldleaf_1166.mqo	4697	9	60.363		9.7	1	1.51082	2.14297	0.382737	0.402427	0.977963	38.5	0.984	0.999	0.992
oldleaf_1166.mqo	4696	9	59.363		9.7	1	1.52211	2.16065	0.371341	0.384848	0.977963	38.5	0.945	0.999	0.972
oldleaf_1166.mqo	4695	9	58.363		9.7	1	1.53377	2.17856	0.359718	0.366911	0.977963	38.5	0.908	0.999	0.953
oldleaf_1166.mqo	4694	9	57.363	Marker1188546	9.7	1	1.54578	2.1967	0.347859	0.348612	0.977963	38.5	0.872	1	0.936
oldleaf_1166.mqo	4693	9	57.363	Marker1333358	9.7	1	1.5459	2.19689	0.347739	0.348427	0.977963	38.5	0.872	1	0.936
oldleaf_1166.mqo	4692	9	57.363	Marker1198825	9.7	1	1.54602	2.19707	0.34762	0.348242	0.977963	38.5	0.872	1	0.936
oldleaf_1166.mqo	4691	9	57.363	Marker1217501	9.7	1	1.54614	2.19726	0.3475	0.348057	0.977963	38.5	0.871	1	0.936
oldleaf_1166.mqo	4690	9	57.363	Marker1151883	9.7	1	1.54626	2.19744	0.34738	0.347872	0.977963	38.5	0.871	1	0.935
oldleaf_1166.mqo	4689	9	57.363	Marker1138519	9.7	1	1.54638	2.19763	0.34726	0.347687	0.977963	38.5	0.871	1	0.935
oldleaf_1166.mqo	4727	9	67.699	Marker1232453	10.06	1	1.63538	2.27014	0.398372	0.376967	0.960598	39.6	0.889	1	0.944
oldleaf_1166.mqo	4726	9	67.699	Marker1166421	10.06	1	1.6355	2.27033	0.398249	0.376778	0.960598	39.6	0.889	1	0.944
oldleaf_1166.mqo	4725	9	67.699	Marker1132994	10.06	1	1.63563	2.27052	0.398125	0.376588	0.960598	39.6	0.888	1	0.944
oldleaf_1166.mqo	4739	9	71.974	Marker1203967	10.1	1	1.46962	2.26485	0.418216	0.449349	0.958488	39.7	1	0.984	0.992
oldleaf_1166.mqo	4738	9	71.974	Marker1158056	10.1	1	1.46958	2.2647	0.418245	0.44931	0.958495	39.7	1	0.984	0.992
oldleaf_1166.mqo	4646	9	54.527		10.2	1	1.59628	2.19266	0.379363	0.419904	0.953553	40	0.973	0.99	0.981
oldleaf_1166.mqo	4737	9	71.517	Marker1253998	10.24	1	1.50713	2.25607	0.409992	0.447426	0.952047	40.1	0.99	1	0.995
oldleaf_1166.mqo	4736	9	70.624	Marker1222448	10.4	1	1.50649	2.24657	0.418889	0.4475	0.944142	40.6	1	1	1
oldleaf_1166.mqo	4735	9	70.624	Marker1348900	10.4	1	1.50667	2.24615	0.418889	0.4475	0.944185	40.6	1	1	1
oldleaf_1166.mqo	4734	9	70.624	Marker1292065	10.4	1	1.50667	2.24615	0.418889	0.4475	0.944185	40.6	1	1	1
oldleaf_1166.mqo	4733	9	70.624	Marker1273962	10.4	1	1.50667	2.24615	0.418889	0.4475	0.944185	40.6	1	1	1
oldleaf_1166.mqo	4732	9	70.624	Marker1253894	10.4	1	1.50678	2.24633	0.41878	0.44732	0.944185	40.6	1	1	1
oldleaf_1166.mqo	4731	9	70.418		10.4	1	1.50899	2.25008	0.417533	0.442177	0.944206	40.6	0.991	0.989	0.99
oldleaf_1166.mqo	4730	9	69.418		10.4	1	1.51988	2.2685	0.41292	0.416168	0.944279	40.6	0.953	0.968	0.96
oldleaf_1166.mqo	4729	9	68.418	Marker1298370	10.4	1	1.53098	2.28728	0.409439	0.389985	0.944298	40.6	0.915	1	0.958
oldleaf_1166.mqo	4728	9	68.418	Marker1342123	10.4	1	1.53109	2.28747	0.409327	0.389795	0.944298	40.6	0.915	1	0.957
oldleaf_1166.mqo	4652	9	55.176	Marker1194389	10.53	1	1.60125	2.2	0.321304	0.475556	0.937938	41	1	1	1
oldleaf_1166.mqo	4651	9	55.176	Marker1213422	10.53	1	1.60125	2.2	0.321304	0.475556	0.937938	41	1	1	1
oldleaf_1166.mqo	4650	9	55.176	Marker1140757	10.53	1	1.60125	2.2	0.321304	0.475556	0.937938	41	1	1	1
oldleaf_1166.mqo	4649	9	55.176	Marker1243718	10.53	1	1.60125	2.2	0.321304	0.475556	0.937938	41	1	1	1
oldleaf_1166.mqo	4648	9	55.176	Marker1137021	10.53	1	1.60125	2.2	0.321304	0.475556	0.937938	41	1	1	1
oldleaf_1166.mqo	4647	9	55.176	Marker1247866	10.53	1	1.60125	2.2	0.321304	0.475556	0.937938	41	1	1	1
oldleaf_1166.mqo	4654	9	55.176	Marker1234377	10.59	1	1.60335	2.20273	0.320497	0.472926	0.935518	41.1	0.999	1	0.999
oldleaf_1166.mqo	4653	9	55.176	Marker1210331	10.56	1	1.6023	2.20137	0.320899	0.474237	0.936727	41.1	0.999	1	1
oldleaf_1166.mqo	4655	9	55.176	Marker1202246	10.61	1	1.6044	2.20409	0.320099	0.471621	0.934313	41.2	0.998	1	0.999
oldleaf_1166.mqo	4656	9	55.176	Marker1161833	10.64	1	1.60544	2.20543	0.319704	0.470323	0.933112	41.3	0.997	1	0.999
oldleaf_1166.mqo	4657	9	55.176	Marker1322448	10.66	1	1.60648	2.20677	0.319312	0.469031	0.931913	41.4	0.996	1	0.998
oldleaf_1166.mqo	4703	9	61.777		11.91	1	1.54266	2.19991	0.407497	0.267172	0.875308	44.9	0.993	1	0.997
oldleaf_1166.mqo	4704	9	61.864	Marker1259932	12.03	1	1.54	2.20004	0.412917	0.260684	0.870107	45.2	1	1	1
oldleaf_1166.mqo	4710	9	61.864	Marker1142946	12.07	1	1.54056	2.2015	0.412777	0.259272	0.868603	45.3	0.999	1	1
oldleaf_1166.mqo	4709	9	61.864	Marker1151998	12.05	1	1.54	2.2	0.412917	0.26	0.869418	45.3	1	1	1
oldleaf_1166.mqo	4708	9	61.864	Marker1188054	12.05	1	1.54	2.2	0.412917	0.26	0.869418	45.3	1	1	1
oldleaf_1166.mqo	4707	9	61.864	Marker1322327	12.05	1	1.54	2.2	0.412917	0.26	0.869418	45.3	1	1	1
oldleaf_1166.mqo	4706	9	61.864	Marker1283298	12.05	1	1.54	2.2	0.412917	0.26	0.869418	45.3	1	1	1
oldleaf_1166.mqo	4705	9	61.864	Marker1278228	12.05	1	1.54	2.2	0.412917	0.26	0.869418	45.3	1	1	1
oldleaf_1166.mqo	4723	9	66.261	Marker1289049	12.42	1	1.85134	2.28708	0.397058	0.288028	0.853394	46.3	0.916	1	0.958
oldleaf_1166.mqo	4722	9	66.261	Marker1224201	12.42	1	1.8512	2.28688	0.397203	0.288228	0.853394	46.3	0.916	1	0.958
oldleaf_1166.mqo	4721	9	66.261	Marker1317573	12.42	1	1.85105	2.28668	0.397348	0.288428	0.853394	46.3	0.916	1	0.958
oldleaf_1166.mqo	4720	9	65.807		12.6	1	1.78711	2.31208	0.404915	0.296859	0.846008	46.8	0.933	0.982	0.957
oldleaf_1166.mqo	4658	9	56.176		12.84	1	1.67999	2.30286	0.298629	0.383281	0.835766	47.4	0.97	0.961	0.965
oldleaf_1166.mqo	4719	9	64.807	Marker1206761	12.97	1	1.69591	2.33863	0.41916	0.316477	0.830321	47.8	0.971	1	0.986
oldleaf_1166.mqo	4718	9	64.807	Marker1195736	12.97	1	1.69578	2.33843	0.419288	0.316679	0.830321	47.8	0.972	1	0.986
oldleaf_1166.mqo	4717	9	64.088	Marker1195118	13.33	1	1.59415	2.35009	0.4284	0.331111	0.815304	48.7	1	0.999	0.999
oldleaf_1166.mqo	4716	9	64.088	Marker1195192	13.34	1	1.59349	2.35005	0.4284	0.331111	0.815156	48.7	1	0.999	1
oldleaf_1166.mqo	4715	9	64.088	Marker1136711	13.34	1	1.59286	2.35	0.4284	0.331111	0.81501	48.7	1	1	1
oldleaf_1166.mqo	4714	9	64.088	Marker1331639	13.34	1	1.59286	2.35	0.4284	0.331111	0.81501	48.7	1	1	1
oldleaf_1166.mqo	4713	9	64.088	Marker1193910	13.34	1	1.59285	2.35	0.4284	0.331111	0.81501	48.7	1	1	1
oldleaf_1166.mqo	4711	9	62.864		13.46	1	1.58305	2.32023	0.408049	0.232795	0.810132	49	0.957	1	0.978
oldleaf_1166.mqo	4712	9	63.864		13.52	1	1.59473	2.35465	0.422611	0.303823	0.807815	49.2	0.984	1	0.992
oldleaf_1166.mqo	4663	9	56.825	Marker1203406	13.54	1	1.70661	2.30006	0.308743	0.379266	0.806878	49.2	1	1	1
oldleaf_1166.mqo	4662	9	56.825	Marker1179955	13.54	1	1.70661	2.30006	0.308743	0.379266	0.806878	49.2	1	1	1
oldleaf_1166.mqo	4661	9	56.825	Marker1328923	13.54	1	1.70661	2.30006	0.308743	0.379266	0.806878	49.2	1	1	1
oldleaf_1166.mqo	4660	9	56.825	Marker1138699	13.54	1	1.70661	2.30006	0.308743	0.379266	0.806878	49.2	1	1	1
oldleaf_1166.mqo	4659	9	56.825	Marker1277910	13.54	1	1.69672	2.30995	0.307568	0.380441	0.806878	49.2	1	0.936	0.968
oldleaf_1166.mqo	4682	9	57.363	Marker1194349	14.13	1	1.70737	2.36098	0.308051	0.393302	0.783299	50.7	0.998	1	0.999
oldleaf_1166.mqo	4681	9	57.363	Marker1310750	14.13	1	1.70723	2.36079	0.308191	0.393499	0.783299	50.7	0.998	1	0.999
oldleaf_1166.mqo	4680	9	57.363	Marker1207092	14.13	1	1.70709	2.36059	0.30833	0.393696	0.783299	50.7	0.999	1	0.999
oldleaf_1166.mqo	4679	9	57.363	Marker1220049	14.13	1	1.70695	2.36039	0.30847	0.393892	0.783299	50.7	0.999	1	1
oldleaf_1166.mqo	4678	9	57.363	Marker1234198	14.13	1	1.70681	2.3602	0.30861	0.394089	0.783299	50.7	1	1	1
oldleaf_1166.mqo	4677	9	57.363	Marker1296343	14.13	1	1.70667	2.36	0.30875	0.394286	0.783299	50.7	1	1	1
oldleaf_1166.mqo	4676	9	57.363	Marker1220918	14.13	1	1.70667	2.36	0.30875	0.394286	0.783299	50.7	1	1	1
oldleaf_1166.mqo	4675	9	57.363	Marker1293325	14.13	1	1.70667	2.36	0.30875	0.394286	0.783299	50.7	1	1	1
oldleaf_1166.mqo	4674	9	57.363	Marker1163567	14.13	1	1.70667	2.36	0.30875	0.394286	0.783299	50.7	1	1	1
oldleaf_1166.mqo	4673	9	57.363	Marker1246857	14.13	1	1.70667	2.36	0.30875	0.394286	0.783299	50.7	1	1	1
oldleaf_1166.mqo	4672	9	57.363	Marker1298971	14.13	1	1.70667	2.36	0.30875	0.394286	0.783299	50.7	1	1	1
oldleaf_1166.mqo	4671	9	57.363	Marker1295806	14.13	1	1.70667	2.36	0.30875	0.394286	0.783299	50.7	1	1	1
oldleaf_1166.mqo	4670	9	57.363	Marker1161594	14.13	1	1.70667	2.36	0.30875	0.394286	0.783299	50.7	1	1	1
oldleaf_1166.mqo	4669	9	57.363	Marker1233212	14.13	1	1.70667	2.36	0.30875	0.394286	0.783299	50.7	1	1	1
oldleaf_1166.mqo	4668	9	57.363	Marker1250373	14.13	1	1.70667	2.36	0.30875	0.394286	0.783299	50.7	1	1	1
oldleaf_1166.mqo	4667	9	57.363	Marker1326527	14.13	1	1.70667	2.36	0.30875	0.394286	0.783299	50.7	1	1	1
oldleaf_1166.mqo	4666	9	57.363	Marker1316023	14.13	1	1.70667	2.36	0.30875	0.394286	0.783299	50.7	1	1	1
oldleaf_1166.mqo	4665	9	57.363	Marker1208968	14.13	1	1.7066	2.36007	0.308741	0.394294	0.783299	50.7	1	1	1
oldleaf_1166.mqo	4664	9	57.363	Marker1143774	14.13	1	1.70654	2.36013	0.308733	0.394303	0.783299	50.7	1	0.999	1
oldleaf_1170.mqo	3138	6	24.453	Marker1909407	5	1	0.788979	0.59266	0.879928	1.81855	0.810718	22.1	0.977	1	0.988
oldleaf_1170.mqo	3137	6	24.453	Marker1885595	5	1	0.789088	0.592537	0.879767	1.81871	0.810549	22.1	0.977	1	0.988
oldleaf_1170.mqo	3937	7	146.166	Marker1469211	5.11	1	1.55479	1.28863	0.45179	0.505353	0.806001	22.6	1	0.956	0.978
oldleaf_1170.mqo	3936	7	146.166	Marker1391673	5.11	1	1.55476	1.28866	0.451796	0.505347	0.806001	22.6	1	0.957	0.978
oldleaf_1170.mqo	3935	7	146.166	Marker1458120	5.11	1	1.55473	1.28868	0.451801	0.505342	0.806001	22.6	1	0.957	0.979
oldleaf_1170.mqo	3934	7	146.166	Marker1474409	5.11	1	1.55471	1.28871	0.451806	0.505336	0.806001	22.6	1	0.958	0.979
oldleaf_1170.mqo	3933	7	146.166	Marker1471556	5.11	1	1.55468	1.28874	0.451812	0.505331	0.806001	22.6	1	0.958	0.979
oldleaf_1170.mqo	3932	7	146.091		5.16	1	1.55445	1.2933	0.451917	0.497885	0.804264	22.7	0.997	0.961	0.979
oldleaf_1170.mqo	3136	6	23.906	Marker1841522	5.21	1	0.804271	0.582059	0.870779	1.8219	0.802156	22.9	1	0.989	0.994
oldleaf_1170.mqo	3135	6	23.906	Marker1882803	5.21	1	0.804429	0.58191	0.870776	1.8219	0.802139	22.9	1	0.988	0.994
oldleaf_1170.mqo	3134	6	23.906	Marker1813375	5.21	1	0.804586	0.581761	0.870774	1.82191	0.802122	23	1	0.988	0.994
oldleaf_1170.mqo	3114	6	19.657		5.3	1	0.863395	0.518281	0.884685	1.82967	0.798355	23.3	0.955	0.997	0.976
oldleaf_1170.mqo	3123	6	20.808	Marker1827853	5.34	1	0.834775	0.544572	0.870948	1.82199	0.797042	23.4	0.999	1	1
oldleaf_1170.mqo	3122	6	20.808	Marker1869509	5.34	1	0.834779	0.5447	0.870945	1.82187	0.797042	23.4	1	1	1
oldleaf_1170.mqo	3121	6	20.808	Marker1856467	5.34	1	0.834783	0.544828	0.870941	1.82174	0.797042	23.4	1	1	1
oldleaf_1170.mqo	3120	6	20.808	Marker1886771	5.34	1	0.834783	0.544828	0.870941	1.82174	0.797042	23.4	1	1	1
oldleaf_1170.mqo	3119	6	20.808	Marker1804789	5.34	1	0.834783	0.544828	0.870941	1.82174	0.797042	23.4	1	1	1
oldleaf_1170.mqo	3118	6	20.808	Marker1749808	5.34	1	0.834783	0.544828	0.870941	1.82174	0.797042	23.4	1	1	1
oldleaf_1170.mqo	3117	6	20.808	Marker1857994	5.34	1	0.834779	0.5447	0.870945	1.82187	0.797042	23.4	1	1	1
oldleaf_1170.mqo	3126	6	20.808	Marker1793602	5.35	1	0.833887	0.543986	0.872222	1.82451	0.79634	23.5	0.997	1	0.999
oldleaf_1170.mqo	3125	6	20.808	Marker1892918	5.35	1	0.834066	0.544148	0.871965	1.82396	0.796478	23.5	0.998	1	0.999
oldleaf_1170.mqo	3124	6	20.808	Marker1851145	5.35	1	0.834245	0.544314	0.871709	1.82341	0.796618	23.5	0.998	1	0.999
oldleaf_1170.mqo	3116	6	20.733		5.34	1	0.83752	0.542253	0.870962	1.82283	0.796765	23.5	0.997	0.997	0.997
oldleaf_1170.mqo	3133	6	23.357		5.39	1	0.801863	0.569172	0.886119	1.84786	0.794885	23.6	0.98	0.981	0.981
oldleaf_1170.mqo	3902	7	140.153		5.42	1	1.50948	1.32984	0.420504	0.447773	0.793821	23.7	0.99	0.98	0.985
oldleaf_1170.mqo	3115	6	19.733	Marker1809022	5.42	1	0.863556	0.519201	0.871021	1.83587	0.793713	23.8	0.958	1	0.979
oldleaf_1170.mqo	3132	6	22.357	Marker1840648	5.44	1	0.796892	0.575398	0.912563	1.8594	0.792699	23.9	1	0.978	0.989
oldleaf_1170.mqo	3131	6	22.357	Marker1838811	5.45	1	0.796996	0.575281	0.912563	1.8594	0.792685	23.9	1	0.978	0.989
oldleaf_1170.mqo	3130	6	21.808		5.46	1	0.801471	0.562088	0.913232	1.86647	0.791903	23.9	0.978	0.982	0.98
oldleaf_1170.mqo	3129	6	20.808	Marker1886108	5.5	1	0.806689	0.539562	0.91452	1.87953	0.790545	24.1	0.94	1	0.97
oldleaf_1170.mqo	3128	6	20.808	Marker1806646	5.5	1	0.806678	0.539428	0.91453	1.87966	0.790545	24.1	0.94	1	0.97
oldleaf_1170.mqo	3127	6	20.808	Marker1794084	5.5	1	0.806667	0.539294	0.914541	1.8798	0.790545	24.1	0.939	1	0.97
oldleaf_1170.mqo	4004	7	160.167	Marker1484898	5.56	1	1.45206	1.56379	0.544669	0.344384	0.788063	24.3	0.88	1	0.94
oldleaf_1170.mqo	4003	7	160.167	Marker1432899	5.56	1	1.45197	1.56367	0.544759	0.344506	0.788063	24.3	0.88	1	0.94
oldleaf_1170.mqo	4002	7	160.167	Marker1447349	5.56	1	1.45188	1.56355	0.54485	0.344628	0.788063	24.3	0.881	1	0.94
oldleaf_1170.mqo	4001	7	160.167	Marker1517577	5.56	1	1.45179	1.56343	0.544941	0.344749	0.788063	24.3	0.881	1	0.941
oldleaf_1170.mqo	4000	7	160.167	Marker1477254	5.56	1	1.4517	1.56331	0.545031	0.344871	0.788063	24.3	0.882	1	0.941
oldleaf_1170.mqo	3999	7	160.015		5.56	1	1.45015	1.56163	0.546711	0.346417	0.788063	24.3	0.887	0.994	0.94
oldleaf_1170.mqo	3998	7	159.015		5.56	1	1.44011	1.55069	0.557648	0.356456	0.788063	24.3	0.923	0.955	0.939
oldleaf_1170.mqo	3997	7	158.015		5.56	1	1.43029	1.53995	0.568386	0.366279	0.788063	24.3	0.961	0.918	0.939
oldleaf_1170.mqo	3996	7	157.015	Marker1471505	5.56	1	1.42068	1.52941	0.57893	0.375889	0.788063	24.3	1	0.882	0.941
oldleaf_1170.mqo	3995	7	157.015	Marker1425859	5.56	1	1.42067	1.52942	0.57895	0.375868	0.788063	24.3	1	0.881	0.941
oldleaf_1170.mqo	3994	7	157.015	Marker1482655	5.56	1	1.42066	1.52943	0.57897	0.375848	0.788063	24.3	1	0.881	0.94
oldleaf_1170.mqo	3993	7	157.015	Marker1375670	5.56	1	1.42065	1.52944	0.578991	0.375828	0.788063	24.3	1	0.88	0.94
oldleaf_1170.mqo	3992	7	157.015	Marker1514337	5.56	1	1.42064	1.52945	0.579011	0.375807	0.788063	24.3	1	0.88	0.94
oldleaf_1170.mqo	3991	7	157.015	Marker1417979	5.56	1	1.42062	1.52946	0.579031	0.375787	0.788063	24.3	1	0.88	0.94
oldleaf_1170.mqo	3925	7	144.553	Marker1418659	5.57	1	1.53307	1.33422	0.452381	0.43	0.787654	24.3	1	0.999	0.999
oldleaf_1170.mqo	3924	7	144.553	Marker1509790	5.57	1	1.53261	1.33463	0.452381	0.43	0.787694	24.3	1	0.999	1
oldleaf_1170.mqo	3923	7	144.553	Marker1514747	5.57	1	1.53214	1.33504	0.452381	0.43	0.787735	24.3	1	1	1
oldleaf_1170.mqo	3922	7	144.553	Marker1418840	5.57	1	1.53226	1.33504	0.451907	0.429999	0.787657	24.3	1	1	1
oldleaf_1170.mqo	3920	7	142.929	Marker1370647	5.55	1	1.49706	1.34986	0.395256	0.456726	0.788348	24.3	1	0.998	0.999
oldleaf_1170.mqo	3919	7	142.929	Marker1404699	5.55	1	1.49693	1.35	0.395083	0.456865	0.788353	24.3	1	0.999	0.999
oldleaf_1170.mqo	3918	7	142.929	Marker1474078	5.55	1	1.4968	1.35014	0.39491	0.457004	0.788358	24.3	1	0.999	1
oldleaf_1170.mqo	3917	7	142.929	Marker1376178	5.55	1	1.49667	1.35027	0.394737	0.457143	0.788363	24.3	1	1	1
oldleaf_1170.mqo	3916	7	142.929	Marker1368549	5.55	1	1.49667	1.35027	0.394736	0.457142	0.788363	24.3	1	1	1
oldleaf_1170.mqo	3915	7	142.391	Marker1456828	5.56	1	1.49667	1.35027	0.383473	0.463588	0.788096	24.3	1	0.999	1
oldleaf_1170.mqo	3914	7	142.391	Marker1468307	5.56	1	1.49667	1.35027	0.383333	0.463636	0.788091	24.3	1	1	1
oldleaf_1170.mqo	3913	7	141.853	Marker1433283	5.6	1	1.51379	1.33504	0.383333	0.463636	0.786593	24.4	1	1	1
oldleaf_1170.mqo	3912	7	141.853	Marker1519898	5.6	1	1.51391	1.33513	0.38322	0.463549	0.786593	24.4	1	1	1
oldleaf_1170.mqo	3911	7	141.853	Marker1495317	5.6	1	1.5138	1.33505	0.383331	0.463634	0.786593	24.4	1	1	1
oldleaf_1170.mqo	3910	7	141.853	Marker1457878	5.6	1	1.5138	1.33505	0.38333	0.463634	0.786593	24.4	1	1	1
oldleaf_1170.mqo	3982	7	157.015	Marker1429721	5.6	1	1.50466	1.43238	0.598651	0.356167	0.786465	24.5	1	0.948	0.974
oldleaf_1170.mqo	3981	7	157.015	Marker1496075	5.6	1	1.50465	1.43239	0.598627	0.356191	0.786465	24.5	1	0.948	0.974
oldleaf_1170.mqo	3980	7	157.015	Marker1439662	5.6	1	1.50464	1.43239	0.598603	0.356215	0.786465	24.5	1	0.949	0.974
oldleaf_1170.mqo	3979	7	157.015	Marker1403874	5.6	1	1.50463	1.4324	0.598579	0.35624	0.786465	24.5	1	0.949	0.975
oldleaf_1170.mqo	3978	7	157.015	Marker1478709	5.6	1	1.50463	1.43241	0.598554	0.356264	0.786465	24.5	1	0.949	0.975
oldleaf_1170.mqo	3931	7	145.091	Marker1398458	5.62	1	1.55185	1.32123	0.452379	0.430633	0.785956	24.5	0.999	1	1
oldleaf_1170.mqo	3930	7	145.091	Marker1490949	5.62	1	1.55185	1.32116	0.45238	0.430313	0.785833	24.5	1	1	1
oldleaf_1170.mqo	3929	7	145.091	Marker1446123	5.62	1	1.55185	1.32116	0.452381	0.430311	0.785832	24.5	1	1	1
oldleaf_1170.mqo	3928	7	145.091	Marker1440177	5.62	1	1.55185	1.32108	0.452381	0.43	0.785713	24.5	1	1	1
oldleaf_1170.mqo	3927	7	145.091	Marker1464379	5.62	1	1.55185	1.32108	0.452381	0.43	0.785713	24.5	1	1	1
oldleaf_1170.mqo	3926	7	145.091	Marker1521642	5.62	1	1.55185	1.32108	0.45238	0.43	0.785713	24.5	1	1	1
oldleaf_1170.mqo	3921	7	143.929		5.64	1	1.52879	1.3387	0.418309	0.440756	0.785079	24.6	0.99	0.98	0.985
oldleaf_1170.mqo	3906	7	140.778	Marker1403146	5.65	1	1.53	1.30482	0.399269	0.448443	0.78449	24.6	1	0.999	0.999
oldleaf_1170.mqo	3905	7	140.778	Marker1511980	5.65	1	1.53	1.30482	0.399634	0.448135	0.784497	24.6	1	0.999	1
oldleaf_1170.mqo	3904	7	140.778	Marker1424662	5.65	1	1.53	1.30482	0.4	0.447826	0.784503	24.6	1	1	1
oldleaf_1170.mqo	3903	7	140.778	Marker1491206	5.65	1	1.53	1.30482	0.4	0.447826	0.784503	24.6	1	1	1
oldleaf_1170.mqo	3909	7	141.316	Marker1444079	5.66	1	1.53004	1.30484	0.383297	0.46361	0.784053	24.7	1	1	1
oldleaf_1170.mqo	3908	7	141.316	Marker1423815	5.66	1	1.53004	1.30484	0.383297	0.46361	0.784053	24.7	1	1	1
oldleaf_1170.mqo	3907	7	141.316	Marker1416502	5.66	1	1.53004	1.30484	0.383297	0.46361	0.784053	24.7	1	1	1
oldleaf_1170.mqo	3977	7	156.719		5.78	1	1.51335	1.44134	0.579167	0.353199	0.779488	25.1	0.989	0.961	0.975
oldleaf_1170.mqo	3948	7	148.242		5.94	1	-0.593076	3.53832	-0.000415314	0.864583	0.773123	25.7	0.997	0	0.499
oldleaf_1170.mqo	3976	7	155.719	Marker1518637	6.33	1	1.5353	1.46612	0.520734	0.347899	0.758249	27.2	0.969	1	0.984
oldleaf_1170.mqo	3975	7	155.719	Marker1362513	6.34	1	1.53546	1.46631	0.520236	0.34787	0.758059	27.2	0.969	1	0.984
oldleaf_1170.mqo	3974	7	155.719	Marker1477561	6.34	1	1.53562	1.4665	0.519739	0.347842	0.75787	27.2	0.968	1	0.984
oldleaf_1170.mqo	3973	7	155.717		6.34	1	1.53565	1.46654	0.519643	0.347833	0.757832	27.2	0.968	1	0.984
oldleaf_1170.mqo	3972	7	154.717		6.77	1	1.54481	1.48024	0.479469	0.348569	0.74177	28.7	0.972	0.961	0.966
oldleaf_1170.mqo	3971	7	153.717	Marker1424563	7.03	1	1.53901	1.48392	0.456917	0.359213	0.732106	29.7	1	0.923	0.962
oldleaf_1170.mqo	3970	7	153.717	Marker1367032	7.03	1	1.53902	1.48391	0.456927	0.359203	0.732106	29.7	1	0.923	0.961
oldleaf_1170.mqo	3969	7	153.717	Marker1462184	7.03	1	1.53902	1.48391	0.456937	0.359193	0.732106	29.7	1	0.922	0.961
oldleaf_1170.mqo	3968	7	153.717	Marker1514175	7.03	1	1.53903	1.4839	0.456947	0.359184	0.732106	29.7	1	0.922	0.961
oldleaf_1170.mqo	3967	7	153.717	Marker1475373	7.03	1	1.53903	1.4839	0.456957	0.359174	0.732106	29.7	1	0.922	0.961
oldleaf_1170.mqo	3966	7	153.717	Marker1506932	7.03	1	1.53904	1.48389	0.456966	0.359164	0.732106	29.7	1	0.921	0.961
oldleaf_1170.mqo	3958	7	151.468		7.07	1	3.02816	-0.00206652	0.264514	0.5	0.730853	29.8	0.978	0	0.489
oldleaf_1186.mqo	3932	7	146.091		5.02	1	0.510674	0.554177	1.39499	1.42084	0.667392	22.2	0.997	0.961	0.979
oldleaf_1186.mqo	3882	7	135.189	Marker1486191	5.01	1	0.524202	0.552305	1.46414	1.41533	0.667689	22.2	0.952	1	0.976
oldleaf_1186.mqo	3883	7	136.189		5.08	1	0.53337	0.560975	1.51236	1.35474	0.665345	22.5	0.99	0.986	0.988
oldleaf_1186.mqo	3892	7	136.429	Marker1492067	5.11	1	0.535714	0.562875	1.52091	1.34306	0.664511	22.6	1	1	1
oldleaf_1186.mqo	3891	7	136.429	Marker1432349	5.11	1	0.535714	0.562875	1.52105	1.34286	0.664495	22.6	1	1	1
oldleaf_1186.mqo	3890	7	136.429	Marker1524924	5.11	1	0.535714	0.562875	1.52105	1.34286	0.664495	22.6	1	1	1
oldleaf_1186.mqo	3889	7	136.429	Marker1418557	5.11	1	0.535714	0.562875	1.52105	1.34286	0.664495	22.6	1	1	1
oldleaf_1186.mqo	3888	7	136.429	Marker1465954	5.11	1	0.535714	0.562875	1.52105	1.34286	0.664495	22.6	1	1	1
oldleaf_1186.mqo	3887	7	136.429	Marker1368952	5.11	1	0.535714	0.562875	1.52105	1.34286	0.664495	22.6	1	1	1
oldleaf_1186.mqo	3886	7	136.429	Marker1444692	5.11	1	0.535714	0.562875	1.52105	1.34286	0.664495	22.6	1	1	1
oldleaf_1186.mqo	3885	7	136.429	Marker1366335	5.11	1	0.535714	0.562875	1.52105	1.34286	0.664495	22.6	1	1	1
oldleaf_1186.mqo	3884	7	136.429	Marker1507778	5.11	1	0.535714	0.562875	1.52065	1.34322	0.664529	22.6	1	0.999	1
oldleaf_1186.mqo	3881	7	135.189	Marker1436420	5.12	1	0.530208	0.562543	1.47467	1.40509	0.664064	22.6	0.99	1	0.995
oldleaf_1186.mqo	3880	7	135.189	Marker1419924	5.12	1	0.530186	0.562542	1.47482	1.4051	0.664041	22.6	0.99	1	0.995
oldleaf_1186.mqo	3879	7	134.949		5.14	1	0.528395	0.563549	1.47822	1.40513	0.663483	22.7	0.989	0.987	0.988
oldleaf_1186.mqo	3878	7	133.949	Marker1505626	5.19	1	0.525035	0.565332	1.48911	1.40516	0.661769	22.9	0.988	1	0.994
oldleaf_1186.mqo	3877	7	133.949	Marker1470648	5.19	1	0.525061	0.565332	1.48919	1.40516	0.661757	22.9	0.988	1	0.994
oldleaf_1186.mqo	3876	7	133.949	Marker1516600	5.19	1	0.525088	0.565333	1.48927	1.40516	0.661746	22.9	0.988	1	0.994
oldleaf_1186.mqo	3867	7	131.672		5.19	1	0.518571	0.578494	1.50424	1.38418	0.661783	22.9	0.994	0.978	0.986
oldleaf_1186.mqo	3875	7	133.068		5.22	1	0.518673	0.564678	1.51871	1.39806	0.660656	23	0.961	0.968	0.964
oldleaf_1186.mqo	3982	7	157.015	Marker1429721	5.25	1	0.499871	0.509653	1.40479	1.38653	0.659659	23.1	1	0.948	0.974
oldleaf_1186.mqo	3981	7	157.015	Marker1496075	5.25	1	0.499872	0.509652	1.40478	1.38653	0.659659	23.1	1	0.948	0.974
oldleaf_1186.mqo	3980	7	157.015	Marker1439662	5.25	1	0.499873	0.509651	1.40478	1.38654	0.659659	23.1	1	0.949	0.974
oldleaf_1186.mqo	3979	7	157.015	Marker1403874	5.25	1	0.499874	0.50965	1.40478	1.38654	0.659659	23.1	1	0.949	0.975
oldleaf_1186.mqo	3978	7	157.015	Marker1478709	5.25	1	0.499875	0.509649	1.40478	1.38654	0.659659	23.1	1	0.949	0.975
oldleaf_1186.mqo	3874	7	132.068	Marker1416214	5.25	1	0.520072	0.57885	1.52096	1.37513	0.65964	23.1	1	0.999	1
oldleaf_1186.mqo	3873	7	132.068	Marker1514797	5.25	1	0.52	0.578893	1.52105	1.375	0.659629	23.1	1	1	1
oldleaf_1186.mqo	3872	7	132.068	Marker1437692	5.25	1	0.52	0.578893	1.52105	1.375	0.659629	23.1	1	1	1
oldleaf_1186.mqo	3871	7	132.068	Marker1493992	5.25	1	0.52	0.578893	1.52105	1.375	0.659629	23.1	1	1	1
oldleaf_1186.mqo	3870	7	132.068	Marker1469024	5.25	1	0.52	0.578893	1.52105	1.375	0.659629	23.1	1	1	1
oldleaf_1186.mqo	3869	7	132.068	Marker1446193	5.25	1	0.52	0.578893	1.52105	1.375	0.659629	23.1	1	1	1
oldleaf_1186.mqo	3868	7	132.068	Marker1390541	5.25	1	0.52	0.578893	1.52105	1.375	0.659629	23.1	1	1	1
oldleaf_1186.mqo	4004	7	160.167	Marker1484898	5.3	1	0.448028	0.503707	1.48197	1.36805	0.657965	23.3	0.88	1	0.94
oldleaf_1186.mqo	4003	7	160.167	Marker1432899	5.3	1	0.448131	0.503794	1.48187	1.36796	0.657965	23.3	0.88	1	0.94
oldleaf_1186.mqo	4002	7	160.167	Marker1447349	5.3	1	0.448235	0.50388	1.48177	1.36787	0.657965	23.3	0.881	1	0.94
oldleaf_1186.mqo	4001	7	160.167	Marker1517577	5.3	1	0.448338	0.503967	1.48166	1.36779	0.657965	23.3	0.881	1	0.941
oldleaf_1186.mqo	4000	7	160.167	Marker1477254	5.3	1	0.448441	0.504053	1.48156	1.3677	0.657965	23.3	0.882	1	0.941
oldleaf_1186.mqo	3999	7	160.015		5.3	1	0.449925	0.505448	1.48016	1.36622	0.657965	23.3	0.887	0.994	0.94
oldleaf_1186.mqo	3998	7	159.015		5.3	1	0.459581	0.514514	1.4711	1.35656	0.657965	23.3	0.923	0.955	0.939
oldleaf_1186.mqo	3997	7	158.015		5.3	1	0.469058	0.523389	1.46222	1.34708	0.657965	23.3	0.961	0.918	0.939
oldleaf_1186.mqo	3996	7	157.015	Marker1471505	5.3	1	0.478359	0.532076	1.45354	1.33778	0.657965	23.3	1	0.882	0.941
oldleaf_1186.mqo	3995	7	157.015	Marker1425859	5.3	1	0.478354	0.532081	1.45355	1.33777	0.657965	23.3	1	0.881	0.941
oldleaf_1186.mqo	3994	7	157.015	Marker1482655	5.3	1	0.478348	0.532086	1.45356	1.33776	0.657965	23.3	1	0.881	0.94
oldleaf_1186.mqo	3993	7	157.015	Marker1375670	5.3	1	0.478343	0.532092	1.45357	1.33775	0.657965	23.3	1	0.88	0.94
oldleaf_1186.mqo	3992	7	157.015	Marker1514337	5.3	1	0.478338	0.532097	1.45358	1.33774	0.657965	23.3	1	0.88	0.94
oldleaf_1186.mqo	3991	7	157.015	Marker1417979	5.3	1	0.478332	0.532103	1.45359	1.33772	0.657965	23.3	1	0.88	0.94
oldleaf_1186.mqo	3977	7	156.719		5.33	1	0.494947	0.506178	1.41839	1.38619	0.657011	23.4	0.989	0.961	0.975
oldleaf_1186.mqo	3920	7	142.929	Marker1370647	5.35	1	0.543369	0.527646	1.4571	1.42926	0.656281	23.5	1	0.998	0.999
oldleaf_1186.mqo	3919	7	142.929	Marker1404699	5.35	1	0.543357	0.527658	1.45737	1.42903	0.656279	23.5	1	0.999	0.999
oldleaf_1186.mqo	3918	7	142.929	Marker1474078	5.35	1	0.543345	0.52767	1.45763	1.4288	0.656275	23.5	1	0.999	1
oldleaf_1186.mqo	3917	7	142.929	Marker1376178	5.36	1	0.543333	0.527682	1.45789	1.42857	0.656272	23.5	1	1	1
oldleaf_1186.mqo	3916	7	142.929	Marker1368549	5.36	1	0.543333	0.527681	1.4579	1.42857	0.656272	23.5	1	1	1
oldleaf_1186.mqo	3931	7	145.091	Marker1398458	5.38	1	0.511109	0.545703	1.39524	1.46976	0.655398	23.6	0.999	1	1
oldleaf_1186.mqo	3930	7	145.091	Marker1490949	5.38	1	0.51111	0.545953	1.39524	1.46988	0.655351	23.6	1	1	1
oldleaf_1186.mqo	3929	7	145.091	Marker1446123	5.38	1	0.511111	0.545956	1.39524	1.46988	0.65535	23.6	1	1	1
oldleaf_1186.mqo	3928	7	145.091	Marker1440177	5.38	1	0.511111	0.546208	1.39524	1.47	0.655305	23.6	1	1	1
oldleaf_1186.mqo	3927	7	145.091	Marker1464379	5.38	1	0.511111	0.546208	1.39524	1.47	0.655305	23.6	1	1	1
oldleaf_1186.mqo	3926	7	145.091	Marker1521642	5.38	1	0.511111	0.546208	1.39524	1.47	0.655305	23.6	1	1	1
oldleaf_1186.mqo	3925	7	144.553	Marker1418659	5.38	1	0.527968	0.527214	1.39524	1.47	0.655475	23.6	1	0.999	0.999
oldleaf_1186.mqo	3924	7	144.553	Marker1509790	5.38	1	0.52827	0.526846	1.39524	1.47	0.655474	23.6	1	0.999	1
oldleaf_1186.mqo	3923	7	144.553	Marker1514747	5.38	1	0.528571	0.526478	1.39524	1.47	0.655474	23.6	1	1	1
oldleaf_1186.mqo	3922	7	144.553	Marker1418840	5.38	1	0.528485	0.526477	1.39561	1.47	0.655429	23.6	1	1	1
oldleaf_1186.mqo	3902	7	140.153		5.38	1	0.552576	0.508813	1.55397	1.34787	0.655453	23.6	0.99	0.98	0.985
oldleaf_1186.mqo	3915	7	142.391	Marker1456828	5.4	1	0.543333	0.527682	1.51021	1.387	0.654735	23.7	1	0.999	1
oldleaf_1186.mqo	3914	7	142.391	Marker1468307	5.4	1	0.543333	0.527682	1.51111	1.38636	0.654691	23.7	1	1	1
oldleaf_1186.mqo	3913	7	141.853	Marker1433283	5.41	1	0.555172	0.513435	1.51111	1.38636	0.654482	23.7	1	1	1
oldleaf_1186.mqo	3912	7	141.853	Marker1519898	5.41	1	0.555077	0.513347	1.51121	1.38645	0.654482	23.7	1	1	1
oldleaf_1186.mqo	3911	7	141.853	Marker1495317	5.41	1	0.55517	0.513433	1.51111	1.38637	0.654482	23.7	1	1	1
oldleaf_1186.mqo	3910	7	141.853	Marker1457878	5.41	1	0.555169	0.513432	1.51111	1.38637	0.654482	23.7	1	1	1
oldleaf_1186.mqo	3909	7	141.316	Marker1444079	5.41	1	0.556636	0.509472	1.51114	1.38639	0.654418	23.7	1	1	1
oldleaf_1186.mqo	3908	7	141.316	Marker1423815	5.41	1	0.556636	0.509472	1.51114	1.38639	0.654418	23.7	1	1	1
oldleaf_1186.mqo	3907	7	141.316	Marker1416502	5.41	1	0.556637	0.509472	1.51114	1.38639	0.654418	23.7	1	1	1
oldleaf_1186.mqo	3921	7	143.929		5.42	1	0.527064	0.526859	1.42796	1.45426	0.654029	23.8	0.99	0.98	0.985
oldleaf_1186.mqo	3971	7	153.717	Marker1424563	5.47	1	0.506833	0.510063	1.48779	1.34542	0.652558	23.9	1	0.923	0.962
oldleaf_1186.mqo	3970	7	153.717	Marker1367032	5.47	1	0.506833	0.510064	1.48781	1.34541	0.652558	23.9	1	0.923	0.961
oldleaf_1186.mqo	3969	7	153.717	Marker1462184	5.47	1	0.506833	0.510064	1.48782	1.34539	0.652558	23.9	1	0.922	0.961
oldleaf_1186.mqo	3968	7	153.717	Marker1514175	5.47	1	0.506832	0.510064	1.48784	1.34538	0.652558	23.9	1	0.922	0.961
oldleaf_1186.mqo	3967	7	153.717	Marker1475373	5.47	1	0.506832	0.510065	1.48785	1.34537	0.652558	23.9	1	0.922	0.961
oldleaf_1186.mqo	3966	7	153.717	Marker1506932	5.47	1	0.506832	0.510065	1.48787	1.34535	0.652558	23.9	1	0.921	0.961
oldleaf_1186.mqo	3958	7	151.468		5.51	1	1.04046	-0.0223795	2.86458	0	0.651238	24.1	0.978	0	0.489
oldleaf_1186.mqo	3906	7	140.778	Marker1403146	5.52	1	0.556667	0.5095	1.56878	1.34882	0.650967	24.1	1	0.999	0.999
oldleaf_1186.mqo	3905	7	140.778	Marker1511980	5.52	1	0.556667	0.5095	1.56969	1.34832	0.650894	24.1	1	0.999	1
oldleaf_1186.mqo	3904	7	140.778	Marker1424662	5.52	1	0.556667	0.5095	1.57059	1.34783	0.65082	24.1	1	1	1
oldleaf_1186.mqo	3903	7	140.778	Marker1491206	5.52	1	0.556667	0.5095	1.57059	1.34783	0.65082	24.1	1	1	1
oldleaf_1186.mqo	3976	7	155.719	Marker1518637	5.53	1	0.485941	0.499297	1.45617	1.3809	0.650686	24.2	0.969	1	0.984
oldleaf_1186.mqo	3975	7	155.719	Marker1362513	5.53	1	0.485913	0.499269	1.45648	1.38081	0.650646	24.2	0.969	1	0.984
oldleaf_1186.mqo	3974	7	155.719	Marker1477561	5.53	1	0.485888	0.499242	1.45679	1.38072	0.650605	24.2	0.968	1	0.984
oldleaf_1186.mqo	3973	7	155.717		5.53	1	0.485882	0.499237	1.45686	1.3807	0.650597	24.2	0.968	1	0.984
oldleaf_1186.mqo	3972	7	154.717		5.57	1	0.489919	0.500771	1.48069	1.36658	0.649089	24.4	0.972	0.961	0.966
oldleaf_1208.mqo	4046	8	16.308		5.47	1	0.366959	1.30912	0.257193	1.89242	1.44122	23.9	0.991	0.997	0.994
oldleaf_1208.mqo	4047	8	16.363	Marker723122	5.48	1	0.367219	1.30912	0.259455	1.89145	1.44046	24	0.991	1	0.996
oldleaf_1208.mqo	4091	8	31.739		5.51	1	0.198634	5.92797	0.410243	-2.57889	1.43839	24.1	0	0.976	0.488
oldleaf_1208.mqo	4074	8	23.853		5.77	1	1.38022	5.57527	-0.873465	-2.28377	1.41975	25.1	0	0.981	0.49
oldleaf_1208.mqo	4063	8	18.108	Marker759864	5.99	1	0.369919	1.30969	0.253101	1.97667	1.40394	25.9	1	1	1
oldleaf_1208.mqo	4062	8	18.108	Marker718979	5.99	1	0.370294	1.3092	0.253103	1.97667	1.40407	25.9	1	1	1
oldleaf_1208.mqo	4061	8	18.108	Marker770382	5.99	1	0.370294	1.3092	0.253103	1.97667	1.40407	25.9	1	1	1
oldleaf_1208.mqo	4060	8	18.108	Marker787846	5.99	1	0.370294	1.3092	0.253103	1.97667	1.40407	25.9	1	1	1
oldleaf_1208.mqo	4059	8	18.108	Marker774674	5.99	1	0.370294	1.3092	0.253103	1.97667	1.40407	25.9	1	1	1
oldleaf_1208.mqo	4058	8	18.108	Marker631510	5.99	1	0.370294	1.3092	0.253103	1.97667	1.40407	25.9	1	1	1
oldleaf_1208.mqo	4057	8	18.108	Marker673919	5.99	1	0.370294	1.3092	0.253103	1.97667	1.40407	25.9	1	1	1
oldleaf_1208.mqo	4056	8	18.108	Marker717302	5.99	1	0.370294	1.3092	0.253103	1.97667	1.40407	25.9	1	1	1
oldleaf_1208.mqo	4055	8	18.108	Marker669021	5.99	1	0.370294	1.3092	0.253103	1.97667	1.40407	25.9	1	1	1
oldleaf_1208.mqo	4051	8	17.033	Marker814914	5.99	1	0.370294	1.3092	0.253103	1.97667	1.40407	25.9	1	1	1
oldleaf_1208.mqo	4050	8	17.033	Marker808481	5.99	1	0.370257	1.3092	0.25311	1.97667	1.40407	25.9	1	1	1
oldleaf_1208.mqo	4049	8	17.033	Marker700081	5.99	1	0.37022	1.3092	0.253117	1.97667	1.40407	25.9	1	1	1
oldleaf_1208.mqo	4048	8	17.033	Marker799677	5.99	1	0.370183	1.30919	0.253124	1.97667	1.40407	25.9	1	1	1
oldleaf_1208.mqo	4083	8	28.598		6.06	1	0.0177652	3.41114	0.555464	-0.00111138	1.39875	26.2	0	0.99	0.495
oldleaf_1208.mqo	4064	8	19.108		6.13	1	0.355771	1.33873	0.251977	1.98315	1.39444	26.4	0.961	0.99	0.975
oldleaf_1208.mqo	4069	8	19.678	Marker747973	6.15	1	0.368242	1.34102	0.25125	1.9869	1.39259	26.5	0.938	1	0.969
oldleaf_1208.mqo	4068	8	19.678	Marker741580	6.15	1	0.368231	1.34108	0.251262	1.98684	1.39259	26.5	0.938	1	0.969
oldleaf_1208.mqo	4067	8	19.678	Marker791757	6.15	1	0.368219	1.34115	0.251273	1.98677	1.39259	26.5	0.938	1	0.969
oldleaf_1208.mqo	4066	8	19.678	Marker706679	6.15	1	0.368207	1.34121	0.251285	1.98671	1.39259	26.5	0.939	1	0.969
oldleaf_1208.mqo	4065	8	19.678	Marker764936	6.15	1	0.368196	1.34128	0.251297	1.98664	1.39259	26.5	0.939	1	0.97
oldleaf_1208.mqo	4054	8	17.57	Marker771856	6.15	1	0.366392	1.35123	0.2531	1.97669	1.39259	26.5	1	1	1
oldleaf_1208.mqo	4053	8	17.57	Marker801602	6.15	1	0.366392	1.35123	0.2531	1.97669	1.39259	26.5	1	1	1
oldleaf_1208.mqo	4052	8	17.57	Marker730278	6.15	1	0.366392	1.35123	0.2531	1.97669	1.39259	26.5	1	1	1
oldleaf_1208.mqo	4070	8	20.678		6.27	1	0.315119	1.347	0.251101	1.99348	1.38424	26.9	0.901	0.981	0.941
oldleaf_1208.mqo	4072	8	22.678		6.33	1	0.274387	1.30636	0.252028	2.00764	1.38017	27.2	0.832	0.995	0.913
oldleaf_1208.mqo	4071	8	21.678		6.34	1	0.28197	1.33571	0.251642	2.00021	1.37987	27.2	0.866	0.979	0.922
oldleaf_1234.mqo	1750	3	132.678		5.26	1	0.28966	0.614126	1.18695	1.14486	0.508839	23.1	0.981	0.973	0.977
oldleaf_1234.mqo	1615	3	107.238	Marker573555	5.34	1	0.299087	0.575416	1.31197	0.977779	0.506901	23.4	0.989	1	0.995
oldleaf_1234.mqo	1614	3	107.238	Marker499654	5.34	1	0.299088	0.575416	1.31197	0.977778	0.506901	23.4	0.989	1	0.995
oldleaf_1234.mqo	1613	3	107.238	Marker467167	5.34	1	0.299089	0.575417	1.31197	0.977778	0.506901	23.4	0.989	1	0.995
oldleaf_1234.mqo	1612	3	107.238	Marker432960	5.34	1	0.299089	0.575417	1.31197	0.977778	0.506901	23.4	0.989	1	0.995
oldleaf_1234.mqo	1611	3	107.238	Marker400671	5.34	1	0.298988	0.575376	1.31207	0.977818	0.506901	23.4	0.989	1	0.994
oldleaf_1234.mqo	1610	3	107.238	Marker554746	5.34	1	0.298887	0.575336	1.31217	0.977858	0.506901	23.4	0.989	1	0.994
oldleaf_1234.mqo	1620	3	108.314	Marker255373	5.4	1	0.282246	0.580281	1.31245	0.977897	0.505244	23.7	0.988	1	0.994
oldleaf_1234.mqo	1619	3	108.314	Marker609665	5.4	1	0.282349	0.580321	1.31234	0.977857	0.505244	23.7	0.989	1	0.994
oldleaf_1234.mqo	1618	3	108.314	Marker295019	5.4	1	0.282452	0.58036	1.31224	0.977818	0.505244	23.7	0.989	1	0.994
oldleaf_1234.mqo	1617	3	108.314	Marker443308	5.4	1	0.282601	0.580465	1.31214	0.977777	0.505251	23.7	0.989	1	0.994
oldleaf_1234.mqo	1616	3	108.238		5.4	1	0.283011	0.580891	1.31214	0.977778	0.505311	23.7	0.989	0.997	0.993
oldleaf_1234.mqo	1621	3	108.314	Marker427964	5.44	1	0.275186	0.579115	1.29951	0.979169	0.504281	23.8	0.997	1	0.998
oldleaf_1234.mqo	1622	3	108.314	Marker315681	5.45	1	0.274468	0.578794	1.3002	0.979515	0.503942	23.9	0.996	1	0.998
oldleaf_1234.mqo	1563	3	105.001		5.46	1	0.306226	0.553368	1.28736	1.0625	0.503698	23.9	0.997	0.997	0.997
oldleaf_1234.mqo	1567	3	105.076	Marker300263	5.51	1	0.304	0.554231	1.2868	1.0625	0.502501	24.1	1	1	1
oldleaf_1234.mqo	1566	3	105.076	Marker451845	5.51	1	0.304	0.554231	1.2868	1.0625	0.502501	24.1	1	1	1
oldleaf_1234.mqo	1565	3	105.076	Marker248546	5.51	1	0.304	0.554231	1.2868	1.0625	0.502501	24.1	1	1	1
oldleaf_1234.mqo	1564	3	105.076	Marker388114	5.51	1	0.304006	0.554137	1.2868	1.0625	0.502514	24.1	1	1	1
oldleaf_1234.mqo	1609	3	107.238	Marker473108	5.58	1	0.285637	0.575417	1.32093	0.977778	0.500651	24.4	0.99	1	0.995
oldleaf_1234.mqo	1749	3	131.678		5.61	1	0.2651	0.595936	1.20878	1.14617	0.500014	24.5	0.968	0.956	0.962
oldleaf_1234.mqo	1608	3	107.238	Marker515617	5.65	1	0.285009	0.575417	1.32686	0.977778	0.499045	24.6	0.989	1	0.995
oldleaf_1234.mqo	1607	3	107.238	Marker369854	5.7	1	0.285681	0.575417	1.3315	0.977778	0.497791	24.8	0.99	1	0.995
oldleaf_1234.mqo	1606	3	107.238	Marker332580	5.73	1	0.287645	0.575417	1.3348	0.977778	0.4969	25	0.992	1	0.996
oldleaf_1234.mqo	1605	3	107.238	Marker602431	5.76	1	0.295213	0.575376	1.33749	0.977818	0.496209	25.1	0.999	1	1
oldleaf_1234.mqo	1604	3	107.238	Marker247904	5.76	1	0.295316	0.575417	1.33739	0.977778	0.496208	25.1	1	1	1
oldleaf_1234.mqo	1603	3	106.701	Marker518319	5.76	1	0.295368	0.575433	1.3371	0.977757	0.496248	25.1	1	1	1
oldleaf_1234.mqo	1602	3	106.613		5.8	1	0.295358	0.571138	1.33711	0.987121	0.495315	25.2	0.994	1	0.997
oldleaf_1234.mqo	1748	3	130.678		5.85	1	0.25419	0.571739	1.2216	1.14423	0.493926	25.4	0.969	0.965	0.967
oldleaf_1234.mqo	1743	3	127.873	Marker368428	5.93	1	0.253812	0.559207	1.21467	1.14993	0.492069	25.7	1	1	1
oldleaf_1234.mqo	1742	3	127.873	Marker584561	5.93	1	0.253846	0.559091	1.21462	1.15	0.492077	25.7	1	1	1
oldleaf_1234.mqo	1741	3	127.873	Marker594794	5.93	1	0.253846	0.559091	1.21462	1.15	0.492077	25.7	1	1	1
oldleaf_1234.mqo	1740	3	127.873	Marker583864	5.93	1	0.253846	0.559091	1.21462	1.15	0.492077	25.7	1	1	1
oldleaf_1234.mqo	1739	3	127.873	Marker543559	5.93	1	0.253845	0.558723	1.21462	1.15019	0.492032	25.7	1	1	1
oldleaf_1234.mqo	1747	3	129.678	Marker399639	5.98	1	0.257794	0.544497	1.22477	1.13874	0.490879	25.9	0.987	1	0.993
oldleaf_1234.mqo	1746	3	129.224	Marker332275	6.03	1	0.255907	0.545913	1.22164	1.13588	0.489691	26	1	0.984	0.992
oldleaf_1234.mqo	1745	3	129.224	Marker368253	6.03	1	0.255847	0.545913	1.2216	1.13591	0.48969	26	1	0.984	0.992
oldleaf_1234.mqo	1744	3	128.873		6.03	1	0.254123	0.545494	1.22005	1.14497	0.489483	26.1	0.992	0.979	0.985
oldleaf_1234.mqo	1735	3	125.989	Marker536719	6.14	1	0.247502	0.534714	1.2592	1.07397	0.486902	26.5	0.975	1	0.988
oldleaf_1234.mqo	1601	3	105.613	Marker311706	6.15	1	0.295381	0.553733	1.33709	1.0616	0.48669	26.5	0.998	1	0.999
oldleaf_1234.mqo	1600	3	105.613	Marker247678	6.15	1	0.295382	0.553892	1.33709	1.06191	0.486638	26.5	0.998	1	0.999
oldleaf_1234.mqo	1599	3	105.613	Marker468520	6.15	1	0.295383	0.554059	1.33708	1.06221	0.486586	26.5	0.999	1	1
oldleaf_1234.mqo	1598	3	105.613	Marker301155	6.16	1	0.295385	0.554231	1.33708	1.0625	0.486536	26.5	1	1	1
oldleaf_1234.mqo	1597	3	105.613	Marker490377	6.16	1	0.295385	0.554231	1.33708	1.0625	0.486536	26.5	1	1	1
oldleaf_1234.mqo	1596	3	105.613	Marker597155	6.16	1	0.295385	0.554231	1.33708	1.0625	0.486536	26.5	1	1	1
oldleaf_1234.mqo	1595	3	105.613	Marker438487	6.16	1	0.295385	0.554231	1.33708	1.0625	0.486536	26.5	1	1	1
oldleaf_1234.mqo	1594	3	105.613	Marker413333	6.16	1	0.295385	0.554231	1.33708	1.0625	0.486536	26.5	1	1	1
oldleaf_1234.mqo	1593	3	105.613	Marker580167	6.16	1	0.295385	0.554231	1.33708	1.0625	0.486536	26.5	1	1	1
oldleaf_1234.mqo	1592	3	105.613	Marker292222	6.16	1	0.295385	0.554231	1.33708	1.0625	0.486536	26.5	1	1	1
oldleaf_1234.mqo	1591	3	105.613	Marker582986	6.16	1	0.295385	0.554231	1.33708	1.0625	0.486536	26.5	1	1	1
oldleaf_1234.mqo	1590	3	105.613	Marker450086	6.16	1	0.295385	0.554231	1.33708	1.0625	0.486536	26.5	1	1	1
oldleaf_1234.mqo	1589	3	105.613	Marker616008	6.16	1	0.295385	0.554231	1.33708	1.0625	0.486536	26.5	1	1	1
oldleaf_1234.mqo	1588	3	105.613	Marker563501	6.16	1	0.295385	0.554231	1.33708	1.0625	0.486536	26.5	1	1	1
oldleaf_1234.mqo	1587	3	105.613	Marker452897	6.16	1	0.295385	0.554231	1.33708	1.0625	0.486536	26.5	1	1	1
oldleaf_1234.mqo	1586	3	105.613	Marker264257	6.16	1	0.295385	0.554231	1.33708	1.0625	0.486536	26.5	1	1	1
oldleaf_1234.mqo	1585	3	105.613	Marker441566	6.16	1	0.295385	0.554231	1.33708	1.0625	0.486536	26.5	1	1	1
oldleaf_1234.mqo	1584	3	105.613	Marker393929	6.16	1	0.295385	0.554231	1.33708	1.0625	0.486536	26.5	1	1	1
oldleaf_1234.mqo	1583	3	105.613	Marker498861	6.16	1	0.295385	0.554231	1.33708	1.0625	0.486536	26.5	1	1	1
oldleaf_1234.mqo	1582	3	105.613	Marker534946	6.16	1	0.295385	0.554231	1.33708	1.0625	0.486536	26.5	1	1	1
oldleaf_1234.mqo	1581	3	105.613	Marker534401	6.16	1	0.295385	0.554231	1.33708	1.0625	0.486536	26.5	1	1	1
oldleaf_1234.mqo	1580	3	105.613	Marker550108	6.16	1	0.295385	0.554231	1.33708	1.0625	0.486536	26.5	1	1	1
oldleaf_1234.mqo	1579	3	105.613	Marker459198	6.16	1	0.295385	0.554231	1.33708	1.0625	0.486536	26.5	1	1	1
oldleaf_1234.mqo	1578	3	105.613	Marker455282	6.16	1	0.295385	0.554231	1.33708	1.0625	0.486536	26.5	1	1	1
oldleaf_1234.mqo	1577	3	105.613	Marker379064	6.16	1	0.295385	0.554231	1.33708	1.0625	0.486536	26.5	1	1	1
oldleaf_1234.mqo	1576	3	105.613	Marker560508	6.16	1	0.295385	0.554231	1.33708	1.0625	0.486536	26.5	1	1	1
oldleaf_1234.mqo	1575	3	105.613	Marker499886	6.16	1	0.295385	0.554231	1.33708	1.0625	0.486536	26.5	1	1	1
oldleaf_1234.mqo	1574	3	105.613	Marker540229	6.16	1	0.295385	0.554231	1.33708	1.0625	0.486536	26.5	1	1	1
oldleaf_1234.mqo	1573	3	105.613	Marker239913	6.16	1	0.295385	0.554231	1.33708	1.0625	0.486536	26.5	1	1	1
oldleaf_1234.mqo	1572	3	105.613	Marker314362	6.16	1	0.295385	0.554231	1.33708	1.0625	0.486536	26.5	1	1	1
oldleaf_1234.mqo	1571	3	105.613	Marker335518	6.16	1	0.295385	0.554231	1.33708	1.0625	0.486536	26.5	1	1	1
oldleaf_1234.mqo	1570	3	105.613	Marker360709	6.16	1	0.295385	0.554231	1.33708	1.0625	0.486536	26.5	1	1	1
oldleaf_1234.mqo	1569	3	105.613	Marker262714	6.16	1	0.295385	0.554231	1.33708	1.0625	0.486536	26.5	1	1	1
oldleaf_1234.mqo	1568	3	105.613	Marker612267	6.16	1	0.295384	0.554231	1.33708	1.0625	0.486536	26.5	1	1	1
oldleaf_1234.mqo	1736	3	126.62	Marker424495	6.23	1	0.253841	0.538101	1.27315	1.04611	0.484834	26.8	1	0.991	0.995
oldleaf_1234.mqo	1738	3	126.931	Marker512802	6.26	1	0.253815	0.539073	1.28077	1.04483	0.483915	26.9	0.992	1	0.996
oldleaf_1234.mqo	1737	3	126.931	Marker504854	6.26	1	0.253815	0.538997	1.28077	1.0447	0.483908	26.9	0.992	1	0.996
oldleaf_1234.mqo	1734	3	125.989	Marker334104	6.34	1	0.244503	0.53734	1.27063	1.06383	0.482125	27.2	0.984	1	0.992
oldleaf_1234.mqo	1733	3	125.989	Marker252047	6.34	1	0.244395	0.537354	1.27087	1.06369	0.482063	27.2	0.983	1	0.992
oldleaf_1234.mqo	1732	3	125.989	Marker356417	6.34	1	0.244288	0.53737	1.27112	1.06355	0.482001	27.2	0.983	1	0.992
oldleaf_1234.mqo	1731	3	125.989	Marker294942	6.35	1	0.244182	0.537386	1.27136	1.06342	0.481939	27.2	0.983	1	0.992
oldleaf_1234.mqo	1730	3	125.989	Marker284560	6.35	1	0.244077	0.537403	1.27161	1.06328	0.481878	27.2	0.983	1	0.991
oldleaf_1234.mqo	1729	3	125.086		6.63	1	0.233428	0.54608	1.32328	0.995599	0.475043	28.3	0.961	0.978	0.97
oldleaf_1234.mqo	1728	3	124.086	Marker482371	6.72	1	0.248077	0.538095	1.3225	0.964706	0.472955	28.6	1	1	1
oldleaf_1234.mqo	1727	3	124.086	Marker547488	6.72	1	0.248077	0.538096	1.32295	0.964158	0.472883	28.6	1	1	1
oldleaf_1234.mqo	1726	3	124.086	Marker325848	6.73	1	0.247438	0.538096	1.32364	0.963613	0.472651	28.6	1	0.999	0.999
oldleaf_1234.mqo	1725	3	124.01		6.81	1	0.242761	0.538095	1.32867	0.959572	0.470944	28.9	0.997	0.997	0.997
oldleaf_1234.mqo	1724	3	123.01	Marker535644	7.25	1	0.217876	0.538095	1.34798	0.927778	0.460599	30.4	1	1	1
oldleaf_1234.mqo	1723	3	123.01	Marker520844	7.25	1	0.218	0.538095	1.3475	0.927778	0.460676	30.4	1	1	1
oldleaf_1234.mqo	1722	3	123.01	Marker423950	7.25	1	0.218	0.538095	1.3475	0.927778	0.460676	30.4	1	1	1
oldleaf_1234.mqo	1721	3	123.01	Marker419636	7.25	1	0.218	0.538095	1.3475	0.927778	0.460676	30.4	1	1	1
oldleaf_1234.mqo	1720	3	123.01	Marker426092	7.25	1	0.218	0.538095	1.3475	0.927778	0.460676	30.4	1	1	1
oldleaf_1234.mqo	1719	3	123.01	Marker583725	7.25	1	0.218	0.538095	1.3475	0.927778	0.460676	30.4	1	1	1
oldleaf_1234.mqo	1718	3	123.01	Marker430559	7.25	1	0.217516	0.538094	1.34793	0.927779	0.460485	30.5	1	1	1
oldleaf_1234.mqo	1717	3	122.394		7.67	1	0.181383	0.545169	1.36398	0.938353	0.451126	31.9	0.984	0.976	0.98
oldleaf_1234.mqo	1624	3	108.314	Marker417316	7.79	1	0.172436	0.509804	1.39831	1.04302	0.448243	32.3	0.916	1	0.958
oldleaf_1234.mqo	1623	3	108.314	Marker328694	7.79	1	0.172313	0.509751	1.39844	1.04308	0.448243	32.3	0.916	1	0.958
oldleaf_1234.mqo	1711	3	119.206	Marker591969	7.85	1	0.122388	0.546389	1.32628	1.03912	0.446917	32.5	0.954	1	0.977
oldleaf_1234.mqo	1710	3	119.206	Marker480554	7.85	1	0.122268	0.54634	1.3264	1.03917	0.446917	32.5	0.953	1	0.977
oldleaf_1234.mqo	1712	3	120.206		7.98	1	0.139894	0.555124	1.33686	0.99927	0.444148	32.9	0.993	0.966	0.979
oldleaf_1234.mqo	1715	3	120.394	Marker501199	8	1	0.143865	0.556089	1.33925	0.991544	0.443546	33	1	0.962	0.981
oldleaf_1234.mqo	1714	3	120.394	Marker407321	8	1	0.14383	0.556087	1.33883	0.991876	0.443606	33	1	0.962	0.981
oldleaf_1234.mqo	1713	3	120.394	Marker324066	8	1	0.14374	0.556086	1.33862	0.992204	0.443634	33	1	0.962	0.981
oldleaf_1234.mqo	1709	3	118.286	Marker533160	8.02	1	0.110517	0.542257	1.36452	1.02044	0.443134	33.1	0.919	1	0.959
oldleaf_1234.mqo	1708	3	118.286	Marker457707	8.02	1	0.110391	0.54221	1.36465	1.02049	0.443134	33.1	0.918	1	0.959
oldleaf_1234.mqo	1716	3	121.394		8.05	1	0.145448	0.553545	1.36697	0.961316	0.442586	33.2	0.979	0.957	0.968
oldleaf_1234.mqo	1625	3	109.314		8.17	1	0.144502	0.547473	1.40323	1.02461	0.439899	33.6	0.953	0.978	0.966
oldleaf_1234.mqo	1626	3	110.314		8.55	1	0.12302	0.576341	1.40134	1.01568	0.431646	34.8	0.992	0.994	0.993
oldleaf_1234.mqo	1634	3	110.488	Marker593056	8.61	1	0.120435	0.5804	1.4	1.015	0.430284	35	1	1	1
oldleaf_1234.mqo	1633	3	110.488	Marker575861	8.61	1	0.120435	0.5804	1.4	1.015	0.430284	35	1	1	1
oldleaf_1234.mqo	1632	3	110.488	Marker497842	8.61	1	0.120435	0.5804	1.4	1.015	0.430284	35	1	1	1
oldleaf_1234.mqo	1631	3	110.488	Marker283848	8.61	1	0.120435	0.5804	1.4	1.015	0.430284	35	1	1	1
oldleaf_1234.mqo	1630	3	110.488	Marker309928	8.61	1	0.120435	0.5804	1.4	1.015	0.430284	35	1	1	1
oldleaf_1234.mqo	1629	3	110.488	Marker520916	8.61	1	0.120435	0.5804	1.4	1.015	0.430284	35	1	1	1
oldleaf_1234.mqo	1628	3	110.488	Marker372130	8.61	1	0.120307	0.580357	1.40013	1.01504	0.430284	35	1	1	1
oldleaf_1234.mqo	1627	3	110.488	Marker530471	8.61	1	0.120179	0.580313	1.40026	1.01509	0.430284	35	0.999	1	1
oldleaf_1234.mqo	1635	3	110.488	Marker486553	8.63	1	0.120435	0.5804	1.40227	1.01192	0.429824	35.1	1	0.999	1
oldleaf_1234.mqo	1707	3	118.286	Marker462598	9.39	1	0.105953	0.53852	1.41598	1.01378	0.413755	37.5	0.967	1	0.983
oldleaf_1234.mqo	1706	3	118.286	Marker325114	9.4	1	0.105958	0.538483	1.41622	1.01376	0.413661	37.5	0.967	1	0.983
oldleaf_1234.mqo	1643	3	111.563	Marker305029	9.6	1	0.120157	0.580657	1.48333	0.914999	0.409516	38.1	1	1	1
oldleaf_1234.mqo	1642	3	111.563	Marker618799	9.6	1	0.120435	0.5804	1.48333	0.915	0.409559	38.1	1	1	1
oldleaf_1234.mqo	1641	3	111.563	Marker316386	9.6	1	0.120435	0.5804	1.48333	0.915	0.409559	38.1	1	1	1
oldleaf_1234.mqo	1640	3	111.563	Marker424310	9.6	1	0.120435	0.5804	1.48333	0.915	0.409559	38.1	1	1	1
oldleaf_1234.mqo	1639	3	111.563	Marker409125	9.6	1	0.120435	0.5804	1.48333	0.915	0.409559	38.1	1	1	1
oldleaf_1234.mqo	1638	3	111.563	Marker483930	9.6	1	0.120435	0.5804	1.48333	0.915	0.409559	38.1	1	1	1
oldleaf_1234.mqo	1637	3	111.563	Marker470028	9.6	1	0.120433	0.5804	1.48333	0.915	0.409559	38.1	1	1	1
oldleaf_1234.mqo	1644	3	111.563	Marker495994	9.6	1	0.119881	0.580912	1.48334	0.914998	0.409473	38.2	1	0.999	1
oldleaf_1234.mqo	1705	3	118.286	Marker613796	9.86	1	0.106126	0.527386	1.46507	1.01398	0.404194	39	0.928	1	0.964
oldleaf_1234.mqo	1704	3	118.286	Marker518543	9.86	1	0.106262	0.527434	1.46494	1.01393	0.404194	39	0.928	1	0.964
oldleaf_1234.mqo	1703	3	118.286	Marker592792	9.86	1	0.106398	0.527483	1.4648	1.01388	0.404194	39	0.928	1	0.964
oldleaf_1234.mqo	1645	3	112.563		10.09	1	0.100463	0.561447	1.48356	0.961546	0.399571	39.7	0.978	0.978	0.978
oldleaf_1234.mqo	1702	3	117.426		10.15	1	0.104431	0.53793	1.47809	0.989945	0.398267	39.8	0.961	0.979	0.97
oldleaf_1234.mqo	1636	3	111.025	Marker376510	10.12	1	0.120394	0.580392	1.50404	0.857903	0.398875	39.8	1	1	1
oldleaf_1234.mqo	1701	3	116.426	Marker441903	10.41	1	0.111667	0.53913	1.48333	0.97619	0.393291	40.6	1	1	1
oldleaf_1234.mqo	1700	3	116.426	Marker245215	10.41	1	0.111667	0.53913	1.48333	0.97619	0.393291	40.6	1	1	1
oldleaf_1234.mqo	1699	3	116.426	Marker357550	10.41	1	0.111667	0.53913	1.48333	0.97619	0.393291	40.6	1	1	1
oldleaf_1234.mqo	1698	3	116.426	Marker243290	10.41	1	0.111667	0.53913	1.48333	0.97619	0.393291	40.6	1	1	1
oldleaf_1234.mqo	1697	3	116.426	Marker266112	10.41	1	0.111667	0.53913	1.48333	0.97619	0.393291	40.6	1	1	1
oldleaf_1234.mqo	1696	3	116.426	Marker282523	10.41	1	0.111667	0.53913	1.48333	0.97619	0.393291	40.6	1	1	1
oldleaf_1234.mqo	1695	3	116.426	Marker422050	10.41	1	0.111667	0.53913	1.48333	0.97619	0.393291	40.6	1	1	1
oldleaf_1234.mqo	1694	3	116.426	Marker539593	10.41	1	0.111667	0.53913	1.48333	0.97619	0.393291	40.6	1	1	1
oldleaf_1234.mqo	1693	3	116.426	Marker446467	10.41	1	0.111667	0.53913	1.48333	0.97619	0.393291	40.6	1	1	1
oldleaf_1234.mqo	1692	3	116.426	Marker577098	10.41	1	0.111667	0.53913	1.48333	0.97619	0.393291	40.6	1	1	1
oldleaf_1234.mqo	1691	3	116.426	Marker550313	10.41	1	0.111667	0.53913	1.48333	0.97619	0.393291	40.6	1	1	1
oldleaf_1234.mqo	1690	3	115.888	Marker494456	10.44	1	0.0990304	0.53376	1.48333	0.97619	0.392527	40.7	1	0.999	1
oldleaf_1234.mqo	1689	3	115.888	Marker489527	10.44	1	0.0991304	0.533333	1.48333	0.97619	0.392549	40.7	1	1	1
oldleaf_1234.mqo	1688	3	115.888	Marker539589	10.44	1	0.0991304	0.533333	1.48333	0.97619	0.392549	40.7	1	1	1
oldleaf_1234.mqo	1687	3	115.888	Marker496010	10.44	1	0.0991304	0.533333	1.48333	0.97619	0.392549	40.7	1	1	1
oldleaf_1234.mqo	1686	3	115.888	Marker598195	10.44	1	0.0991303	0.533333	1.48333	0.976191	0.392549	40.7	1	1	1
oldleaf_1234.mqo	1685	3	115.888	Marker351251	10.44	1	0.0991303	0.533333	1.48333	0.976191	0.392549	40.7	1	1	1
oldleaf_1234.mqo	1684	3	115.888	Marker465758	10.44	1	0.0991303	0.533333	1.48333	0.976191	0.392549	40.7	1	1	1
oldleaf_1234.mqo	1683	3	115.888	Marker376496	10.44	1	0.0991304	0.533333	1.48333	0.97619	0.392549	40.7	1	1	1
oldleaf_1234.mqo	1682	3	115.888	Marker585205	10.44	1	0.0991304	0.533333	1.48333	0.97619	0.392549	40.7	1	1	1
oldleaf_1234.mqo	1681	3	115.888	Marker483808	10.44	1	0.0991304	0.533333	1.48333	0.97619	0.392549	40.7	1	1	1
oldleaf_1234.mqo	1646	3	113.563		10.47	1	0.0979679	0.539829	1.4834	0.991747	0.392032	40.8	0.993	0.993	0.993
oldleaf_1234.mqo	1678	3	115.35	Marker444413	10.52	1	0.0991304	0.536	1.48333	0.995	0.390981	40.9	1	1	1
oldleaf_1234.mqo	1677	3	115.35	Marker250726	10.52	1	0.0991304	0.536	1.48333	0.995	0.390981	40.9	1	1	1
oldleaf_1234.mqo	1676	3	115.35	Marker290573	10.52	1	0.0991304	0.536	1.48333	0.995	0.390981	40.9	1	1	1
oldleaf_1234.mqo	1675	3	115.35	Marker395846	10.52	1	0.0991304	0.536	1.48333	0.995	0.390981	40.9	1	1	1
oldleaf_1234.mqo	1674	3	115.35	Marker260758	10.52	1	0.0991304	0.536	1.48333	0.995	0.390981	40.9	1	1	1
oldleaf_1234.mqo	1665	3	114.275	Marker457442	10.52	1	0.0990887	0.535986	1.48337	0.995014	0.390981	40.9	1	1	1
oldleaf_1234.mqo	1664	3	114.275	Marker307469	10.52	1	0.0990887	0.535986	1.48337	0.995014	0.390981	40.9	1	1	1
oldleaf_1234.mqo	1663	3	114.275	Marker423357	10.52	1	0.0990888	0.535986	1.48337	0.995014	0.390981	40.9	1	1	1
oldleaf_1234.mqo	1662	3	113.737	Marker593613	10.52	1	0.09913	0.536	1.48333	0.994999	0.390981	40.9	1	0.999	0.999
oldleaf_1234.mqo	1661	3	113.737	Marker263186	10.52	1	0.0991302	0.536	1.48333	0.995	0.390981	40.9	1	0.999	1
oldleaf_1234.mqo	1660	3	113.737	Marker432883	10.52	1	0.0991304	0.536	1.48333	0.995	0.390981	40.9	1	1	1
oldleaf_1234.mqo	1659	3	113.737	Marker464835	10.52	1	0.0991304	0.536	1.48333	0.995	0.390981	40.9	1	1	1
oldleaf_1234.mqo	1658	3	113.737	Marker379631	10.52	1	0.0991304	0.536	1.48333	0.995	0.390981	40.9	1	1	1
oldleaf_1234.mqo	1657	3	113.737	Marker391074	10.52	1	0.0991304	0.536	1.48333	0.995	0.390981	40.9	1	1	1
oldleaf_1234.mqo	1656	3	113.737	Marker455429	10.52	1	0.0991304	0.536	1.48333	0.995	0.390981	40.9	1	1	1
oldleaf_1234.mqo	1655	3	113.737	Marker461304	10.52	1	0.0991304	0.536	1.48333	0.995	0.390981	40.9	1	1	1
oldleaf_1234.mqo	1654	3	113.737	Marker362207	10.52	1	0.0991304	0.536	1.48333	0.995	0.390981	40.9	1	1	1
oldleaf_1234.mqo	1653	3	113.737	Marker279616	10.52	1	0.0991304	0.536	1.48333	0.995	0.390981	40.9	1	1	1
oldleaf_1234.mqo	1652	3	113.737	Marker377388	10.52	1	0.0991304	0.536	1.48333	0.995	0.390981	40.9	1	1	1
oldleaf_1234.mqo	1651	3	113.737	Marker619925	10.52	1	0.0991304	0.536	1.48333	0.995	0.390981	40.9	1	1	1
oldleaf_1234.mqo	1650	3	113.737	Marker295324	10.52	1	0.0991304	0.536	1.48333	0.995	0.390981	40.9	1	1	1
oldleaf_1234.mqo	1649	3	113.737	Marker568681	10.52	1	0.0991237	0.536085	1.48333	0.995	0.390979	40.9	1	1	1
oldleaf_1234.mqo	1648	3	113.737	Marker489775	10.52	1	0.0991178	0.53617	1.48333	0.995	0.390978	40.9	1	1	1
oldleaf_1234.mqo	1647	3	113.737	Marker326809	10.52	1	0.0991095	0.536377	1.48334	0.994844	0.391029	40.9	1	0.999	1
oldleaf_1234.mqo	1680	3	115.35	Marker566841	10.52	1	0.0991297	0.535624	1.48333	0.995051	0.39097	41	0.999	1	1
oldleaf_1234.mqo	1679	3	115.35	Marker428506	10.52	1	0.0991304	0.53563	1.48333	0.99505	0.39097	41	0.999	1	1
oldleaf_1234.mqo	1673	3	114.813	Marker332077	10.57	1	0.0853521	0.531169	1.48333	0.995	0.390123	41.1	1	0.999	1
oldleaf_1234.mqo	1672	3	114.813	Marker375957	10.57	1	0.0854545	0.530769	1.48333	0.995	0.390145	41.1	1	1	1
oldleaf_1234.mqo	1671	3	114.813	Marker237783	10.57	1	0.0854545	0.530769	1.48333	0.995	0.390145	41.1	1	1	1
oldleaf_1234.mqo	1670	3	114.813	Marker613590	10.57	1	0.0854545	0.530769	1.48333	0.995	0.390145	41.1	1	1	1
oldleaf_1234.mqo	1669	3	114.813	Marker547796	10.57	1	0.0854545	0.530768	1.48333	0.994999	0.390145	41.1	1	1	1
oldleaf_1234.mqo	1668	3	114.813	Marker404284	10.57	1	0.0854545	0.530769	1.48333	0.995	0.390145	41.1	1	1	1
oldleaf_1234.mqo	1667	3	114.813	Marker425659	10.57	1	0.0854545	0.530769	1.48333	0.995	0.390145	41.1	1	1	1
oldleaf_1234.mqo	1666	3	114.813	Marker263444	10.57	1	0.0853525	0.531168	1.48333	0.995	0.390123	41.1	1	0.999	1
oldleaf_1249.mqo	1711	3	119.206	Marker591969	5	1	0.166722	0.191592	1.45328	1.2244	1.19956	22.1	0.954	1	0.977
oldleaf_1249.mqo	1710	3	119.206	Marker480554	5	1	0.166593	0.191489	1.45341	1.22451	1.19956	22.1	0.953	1	0.977
oldleaf_1249.mqo	1746	3	129.224	Marker332275	5.05	1	0.205322	0.225934	1.5341	1.12175	1.19606	22.4	1	0.984	0.992
oldleaf_1249.mqo	1745	3	129.224	Marker368253	5.05	1	0.205279	0.225985	1.53425	1.12144	1.19602	22.4	1	0.984	0.992
oldleaf_1249.mqo	4588	9	48.128	Marker1202135	5.09	1	1.61936	1.2762	0.260723	0.195987	1.19402	22.5	1	0.993	0.997
oldleaf_1249.mqo	4587	9	48.128	Marker1190754	5.09	1	1.61936	1.2762	0.260743	0.195958	1.19402	22.5	1	0.993	0.997
oldleaf_1249.mqo	4586	9	48.128	Marker1351096	5.09	1	1.62148	1.27408	0.262341	0.193741	1.19397	22.5	1	0.975	0.987
oldleaf_1249.mqo	1712	3	120.206		5.13	1	0.177153	0.204787	1.48848	1.13966	1.19171	22.6	0.993	0.966	0.979
oldleaf_1249.mqo	1709	3	118.286	Marker533160	5.13	1	0.153493	0.183276	1.51974	1.16897	1.19139	22.7	0.919	1	0.959
oldleaf_1249.mqo	1708	3	118.286	Marker457707	5.13	1	0.153357	0.183178	1.51988	1.16907	1.19139	22.7	0.918	1	0.959
oldleaf_1249.mqo	1715	3	120.394	Marker501199	5.16	1	0.178943	0.207129	1.49633	1.12248	1.18951	22.8	1	0.962	0.981
oldleaf_1249.mqo	1714	3	120.394	Marker407321	5.16	1	0.179207	0.207096	1.49547	1.12323	1.18977	22.8	1	0.962	0.981
oldleaf_1249.mqo	1713	3	120.394	Marker324066	5.16	1	0.179227	0.207068	1.49499	1.12397	1.18988	22.8	1	0.962	0.981
oldleaf_1249.mqo	4585	9	47.503	Marker1251956	5.2	1	1.61932	1.26703	0.261918	0.157535	1.18739	22.9	1	1	1
oldleaf_1249.mqo	4584	9	47.503	Marker1201278	5.2	1	1.61929	1.26706	0.261908	0.157545	1.18739	22.9	1	1	1
oldleaf_1249.mqo	4583	9	47.503	Marker1328506	5.2	1	1.61929	1.26706	0.261908	0.157545	1.18739	22.9	1	1	1
oldleaf_1249.mqo	4582	9	47.422		5.22	1	1.63083	1.264	0.2608	0.156648	1.18646	23	0.997	0.997	0.997
oldleaf_1249.mqo	4682	9	57.363	Marker1194349	5.25	1	1.55726	1.38456	0.233947	0.262936	1.18419	23.1	0.998	1	0.999
oldleaf_1249.mqo	4681	9	57.363	Marker1310750	5.25	1	1.55713	1.38445	0.234079	0.263048	1.18419	23.1	0.998	1	0.999
oldleaf_1249.mqo	4680	9	57.363	Marker1207092	5.25	1	1.557	1.38434	0.234212	0.26316	1.18419	23.1	0.999	1	0.999
oldleaf_1249.mqo	4679	9	57.363	Marker1220049	5.25	1	1.55686	1.38422	0.234344	0.263272	1.18419	23.1	0.999	1	1
oldleaf_1249.mqo	4678	9	57.363	Marker1234198	5.25	1	1.55673	1.38411	0.234476	0.263384	1.18419	23.1	1	1	1
oldleaf_1249.mqo	4677	9	57.363	Marker1296343	5.25	1	1.5566	1.384	0.234608	0.263496	1.18419	23.1	1	1	1
oldleaf_1249.mqo	4676	9	57.363	Marker1220918	5.25	1	1.5566	1.384	0.234608	0.263496	1.18419	23.1	1	1	1
oldleaf_1249.mqo	4675	9	57.363	Marker1293325	5.25	1	1.5566	1.384	0.234608	0.263496	1.18419	23.1	1	1	1
oldleaf_1249.mqo	4674	9	57.363	Marker1163567	5.25	1	1.5566	1.384	0.234608	0.263496	1.18419	23.1	1	1	1
oldleaf_1249.mqo	4673	9	57.363	Marker1246857	5.25	1	1.5566	1.384	0.234608	0.263496	1.18419	23.1	1	1	1
oldleaf_1249.mqo	4672	9	57.363	Marker1298971	5.25	1	1.5566	1.384	0.234608	0.263496	1.18419	23.1	1	1	1
oldleaf_1249.mqo	4671	9	57.363	Marker1295806	5.25	1	1.5566	1.384	0.234608	0.263496	1.18419	23.1	1	1	1
oldleaf_1249.mqo	4670	9	57.363	Marker1161594	5.25	1	1.5566	1.384	0.234608	0.263496	1.18419	23.1	1	1	1
oldleaf_1249.mqo	4669	9	57.363	Marker1233212	5.25	1	1.5566	1.384	0.234608	0.263496	1.18419	23.1	1	1	1
oldleaf_1249.mqo	4668	9	57.363	Marker1250373	5.25	1	1.5566	1.384	0.234608	0.263496	1.18419	23.1	1	1	1
oldleaf_1249.mqo	4667	9	57.363	Marker1326527	5.25	1	1.5566	1.384	0.234608	0.263496	1.18419	23.1	1	1	1
oldleaf_1249.mqo	4666	9	57.363	Marker1316023	5.25	1	1.5566	1.384	0.234608	0.263496	1.18419	23.1	1	1	1
oldleaf_1249.mqo	4665	9	57.363	Marker1208968	5.25	1	1.55662	1.38398	0.234605	0.263499	1.18419	23.1	1	1	1
oldleaf_1249.mqo	4664	9	57.363	Marker1143774	5.25	1	1.55663	1.38397	0.234603	0.263502	1.18419	23.1	1	0.999	1
oldleaf_1249.mqo	4639	9	51.877	Marker1286114	5.31	1	1.5562	1.32532	0.234858	0.19476	1.18111	23.3	1	1	1
oldleaf_1249.mqo	4638	9	51.877	Marker1251519	5.31	1	1.5562	1.32532	0.234858	0.19476	1.18111	23.3	1	1	1
oldleaf_1249.mqo	4637	9	51.877	Marker1135943	5.31	1	1.5562	1.32532	0.234858	0.19476	1.18111	23.3	1	1	1
oldleaf_1249.mqo	1624	3	108.314	Marker417316	5.34	1	0.116222	0.4287	1.72861	0.771678	1.17926	23.4	0.916	1	0.958
oldleaf_1249.mqo	1623	3	108.314	Marker328694	5.34	1	0.116061	0.428666	1.72877	0.771712	1.17926	23.4	0.916	1	0.958
oldleaf_1249.mqo	1645	3	112.563		5.35	1	0.108047	0.359507	1.63976	1.00662	1.1783	23.5	0.978	0.978	0.978
oldleaf_1249.mqo	4636	9	51.877	Marker1160517	5.43	1	1.58639	1.32532	0.225438	0.19476	1.17404	23.8	0.994	1	0.997
oldleaf_1249.mqo	4581	9	46.422	Marker1340268	5.43	1	1.75849	1.23852	0.24573	0.145861	1.17381	23.8	0.958	1	0.979
oldleaf_1249.mqo	4580	9	46.34		5.43	1	1.75973	1.23942	0.244593	0.144475	1.1738	23.8	0.955	0.997	0.976
oldleaf_1249.mqo	4579	9	45.34	Marker1328620	5.43	1	1.77508	1.25052	0.22684	0.131843	1.17383	23.8	0.917	1	0.959
oldleaf_1249.mqo	1735	3	125.989	Marker536719	5.44	1	0.191055	0.227274	1.59304	0.977114	1.17307	23.8	0.975	1	0.988
oldleaf_1249.mqo	1636	3	111.025	Marker376510	5.42	1	0.113867	0.458611	1.69397	0.76443	1.17444	23.8	1	1	1
oldleaf_1249.mqo	1738	3	126.931	Marker512802	5.51	1	0.199802	0.271151	1.63556	0.892497	1.16907	24.1	0.992	1	0.996
oldleaf_1249.mqo	1737	3	126.931	Marker504854	5.52	1	0.199803	0.269866	1.63556	0.893759	1.16872	24.1	0.992	1	0.996
oldleaf_1249.mqo	4635	9	51.877	Marker1286598	5.53	1	1.61262	1.32532	0.218955	0.19476	1.16779	24.2	0.991	1	0.995
oldleaf_1249.mqo	1716	3	121.394		5.54	1	0.147209	0.210362	1.56786	1.05065	1.16712	24.2	0.979	0.957	0.968
oldleaf_1249.mqo	4640	9	52.877		5.55	1	1.5442	1.37301	0.233348	0.161485	1.16669	24.3	0.963	0.99	0.976
oldleaf_1249.mqo	4578	9	45.34	Marker1133283	5.56	1	1.74232	1.23787	0.259599	0.139248	1.16635	24.3	0.998	1	0.999
oldleaf_1249.mqo	4577	9	45.34	Marker1187179	5.56	1	1.74232	1.2376	0.259602	0.139638	1.16643	24.3	0.998	1	0.999
oldleaf_1249.mqo	4576	9	45.34	Marker1279814	5.55	1	1.74232	1.23733	0.259605	0.140033	1.16651	24.3	0.999	1	0.999
oldleaf_1249.mqo	4575	9	45.34	Marker1142502	5.55	1	1.74231	1.23706	0.259608	0.140431	1.16659	24.3	0.999	1	1
oldleaf_1249.mqo	4574	9	45.34	Marker1342889	5.55	1	1.74246	1.23662	0.259467	0.141129	1.16676	24.3	1	1	1
oldleaf_1249.mqo	4573	9	45.34	Marker1172255	5.55	1	1.74231	1.23651	0.259615	0.141238	1.16676	24.3	1	1	1
oldleaf_1249.mqo	4572	9	45.34	Marker1265832	5.55	1	1.74231	1.23651	0.259615	0.141238	1.16676	24.3	1	1	1
oldleaf_1249.mqo	4571	9	45.34	Marker1207544	5.55	1	1.74231	1.23651	0.259615	0.141238	1.16676	24.3	1	1	1
oldleaf_1249.mqo	4570	9	45.34	Marker1273874	5.55	1	1.74231	1.23651	0.259615	0.141238	1.16676	24.3	1	1	1
oldleaf_1249.mqo	4569	9	45.34	Marker1320618	5.55	1	1.74231	1.23651	0.259615	0.141238	1.16676	24.3	1	1	1
oldleaf_1249.mqo	4568	9	45.34	Marker1251400	5.55	1	1.74231	1.23651	0.259615	0.141238	1.16676	24.3	1	1	1
oldleaf_1249.mqo	4567	9	45.34	Marker1324440	5.55	1	1.74231	1.23651	0.259615	0.141238	1.16676	24.3	1	1	1
oldleaf_1249.mqo	4566	9	45.34	Marker1244008	5.55	1	1.74231	1.23651	0.259615	0.141238	1.16676	24.3	1	1	1
oldleaf_1249.mqo	4565	9	45.34	Marker1350526	5.55	1	1.74231	1.23651	0.259615	0.141238	1.16676	24.3	1	1	1
oldleaf_1249.mqo	4564	9	45.34	Marker1150485	5.55	1	1.74231	1.23651	0.259615	0.141238	1.16676	24.3	1	1	1
oldleaf_1249.mqo	1728	3	124.086	Marker482371	5.56	1	0.199615	0.213357	1.5845	0.995353	1.16641	24.3	1	1	1
oldleaf_1249.mqo	1727	3	124.086	Marker547488	5.56	1	0.199615	0.213357	1.58511	0.994665	1.16626	24.3	1	1	1
oldleaf_1249.mqo	1726	3	124.086	Marker325848	5.56	1	0.198887	0.213357	1.58594	0.993983	1.16592	24.3	1	0.999	0.999
oldleaf_1249.mqo	4654	9	55.176	Marker1234377	5.6	1	1.46146	1.42831	0.243935	0.179332	1.16378	24.4	0.999	1	0.999
oldleaf_1249.mqo	4653	9	55.176	Marker1210331	5.59	1	1.46048	1.42763	0.244305	0.179978	1.16428	24.4	0.999	1	1
oldleaf_1249.mqo	4652	9	55.176	Marker1194389	5.58	1	1.4595	1.42696	0.244678	0.18063	1.16479	24.4	1	1	1
oldleaf_1249.mqo	4651	9	55.176	Marker1213422	5.58	1	1.4595	1.42696	0.244678	0.18063	1.16479	24.4	1	1	1
oldleaf_1249.mqo	4650	9	55.176	Marker1140757	5.58	1	1.4595	1.42696	0.244678	0.18063	1.16479	24.4	1	1	1
oldleaf_1249.mqo	4649	9	55.176	Marker1243718	5.58	1	1.4595	1.42696	0.244678	0.18063	1.16479	24.4	1	1	1
oldleaf_1249.mqo	4648	9	55.176	Marker1137021	5.58	1	1.4595	1.42696	0.244678	0.18063	1.16479	24.4	1	1	1
oldleaf_1249.mqo	4647	9	55.176	Marker1247866	5.58	1	1.4595	1.42696	0.244678	0.18063	1.16479	24.4	1	1	1
oldleaf_1249.mqo	1707	3	118.286	Marker462598	5.6	1	0.15314	0.192985	1.57151	1.1352	1.16398	24.4	0.967	1	0.983
oldleaf_1249.mqo	1706	3	118.286	Marker325114	5.6	1	0.153165	0.192992	1.57176	1.13507	1.16391	24.4	0.967	1	0.983
oldleaf_1249.mqo	4657	9	55.176	Marker1322448	5.63	1	1.46438	1.43029	0.242844	0.177425	1.1623	24.5	0.996	1	0.998
oldleaf_1249.mqo	4656	9	55.176	Marker1161833	5.62	1	1.46341	1.42963	0.243205	0.178055	1.16279	24.5	0.997	1	0.999
oldleaf_1249.mqo	4655	9	55.176	Marker1202246	5.61	1	1.46244	1.42897	0.243568	0.178691	1.16328	24.5	0.998	1	0.999
oldleaf_1249.mqo	4634	9	51.877	Marker1205179	5.62	1	1.63422	1.32532	0.215651	0.19476	1.16252	24.5	0.989	1	0.995
oldleaf_1249.mqo	1725	3	124.01		5.61	1	0.193584	0.213351	1.59195	0.988969	1.16344	24.5	0.997	0.997	0.997
oldleaf_1249.mqo	1625	3	109.314		5.62	1	0.111441	0.44652	1.75536	0.736834	1.16249	24.5	0.953	0.978	0.966
oldleaf_1249.mqo	4645	9	53.527	Marker1336251	5.65	1	1.52684	1.39835	0.236834	0.149542	1.16109	24.6	0.956	1	0.978
oldleaf_1249.mqo	4644	9	53.527	Marker1220660	5.65	1	1.52714	1.39803	0.236801	0.149581	1.16114	24.6	0.956	1	0.978
oldleaf_1249.mqo	4643	9	53.527	Marker1309115	5.65	1	1.52744	1.39772	0.236769	0.149623	1.16119	24.6	0.956	1	0.978
oldleaf_1249.mqo	4642	9	53.527	Marker1284215	5.64	1	1.52774	1.3974	0.236738	0.149666	1.16124	24.6	0.956	1	0.978
oldleaf_1249.mqo	4641	9	53.527	Marker1208850	5.64	1	1.52804	1.39708	0.236708	0.149711	1.16129	24.6	0.956	1	0.978
oldleaf_1249.mqo	1736	3	126.62	Marker424495	5.63	1	0.199846	0.231977	1.62377	0.93449	1.16184	24.6	1	0.991	0.995
oldleaf_1249.mqo	1734	3	125.989	Marker334104	5.63	1	0.187719	0.223143	1.6081	0.972374	1.16202	24.6	0.984	1	0.992
oldleaf_1249.mqo	1733	3	125.989	Marker252047	5.63	1	0.187582	0.223038	1.60843	0.972331	1.16188	24.6	0.983	1	0.992
oldleaf_1249.mqo	1732	3	125.989	Marker356417	5.64	1	0.187446	0.222935	1.60876	0.972287	1.16173	24.6	0.983	1	0.992
oldleaf_1249.mqo	1731	3	125.989	Marker294942	5.64	1	0.187313	0.222833	1.60908	0.972241	1.16158	24.6	0.983	1	0.992
oldleaf_1249.mqo	1730	3	125.989	Marker284560	5.64	1	0.18718	0.222732	1.60941	0.972195	1.16143	24.6	0.983	1	0.991
oldleaf_1249.mqo	1705	3	118.286	Marker613796	5.63	1	0.15707	0.186698	1.62093	1.11829	1.16215	24.6	0.928	1	0.964
oldleaf_1249.mqo	1704	3	118.286	Marker518543	5.63	1	0.157217	0.186791	1.62078	1.1182	1.16215	24.6	0.928	1	0.964
oldleaf_1249.mqo	1703	3	118.286	Marker592792	5.63	1	0.157363	0.186884	1.62064	1.1181	1.16215	24.6	0.928	1	0.964
oldleaf_1249.mqo	4646	9	54.527		5.65	1	1.48994	1.42115	0.239263	0.162505	1.16065	24.7	0.973	0.99	0.981
oldleaf_1249.mqo	4633	9	51.877	Marker1314866	5.69	1	1.65069	1.32532	0.215664	0.19476	1.15835	24.8	0.991	1	0.995
oldleaf_1249.mqo	1729	3	125.086		5.73	1	0.181224	0.211439	1.6351	0.963745	1.15615	24.9	0.961	0.978	0.97
oldleaf_1249.mqo	1702	3	117.426		5.72	1	0.159337	0.2058	1.63465	1.08967	1.15687	24.9	0.961	0.979	0.97
oldleaf_1249.mqo	4632	9	51.877	Marker1321391	5.75	1	1.66171	1.32532	0.219009	0.19476	1.15535	25	0.994	1	0.997
oldleaf_1249.mqo	4631	9	51.877	Marker1301049	5.78	1	1.66714	1.32532	0.225584	0.19476	1.15358	25.1	1	1	1
oldleaf_1249.mqo	4630	9	51.34	Marker1250670	5.78	1	1.66715	1.32532	0.225581	0.194758	1.15358	25.1	1	1	1
oldleaf_1249.mqo	4629	9	51.34	Marker1178861	5.78	1	1.66715	1.32532	0.225582	0.194758	1.15358	25.1	1	1	1
oldleaf_1249.mqo	4628	9	51.34	Marker1318944	5.78	1	1.66714	1.32532	0.225582	0.194759	1.15358	25.1	1	1	1
oldleaf_1249.mqo	4627	9	51.34	Marker1139965	5.78	1	1.66714	1.32532	0.225583	0.194759	1.15358	25.1	1	1	1
oldleaf_1249.mqo	4626	9	51.34	Marker1296017	5.78	1	1.66714	1.32532	0.225584	0.19476	1.15358	25.1	1	1	1
oldleaf_1249.mqo	4625	9	51.34	Marker1286485	5.78	1	1.66714	1.32532	0.225584	0.19476	1.15358	25.1	1	1	1
oldleaf_1249.mqo	4624	9	51.34	Marker1264186	5.78	1	1.66714	1.32532	0.225584	0.19476	1.15358	25.1	1	1	1
oldleaf_1249.mqo	4623	9	51.34	Marker1134071	5.78	1	1.66714	1.32532	0.225584	0.19476	1.15358	25.1	1	1	1
oldleaf_1249.mqo	4622	9	51.34	Marker1289581	5.78	1	1.66714	1.32532	0.225584	0.19476	1.15358	25.1	1	1	1
oldleaf_1249.mqo	4621	9	51.34	Marker1313125	5.78	1	1.66714	1.32532	0.225584	0.19476	1.15358	25.1	1	1	1
oldleaf_1249.mqo	4620	9	51.34	Marker1287023	5.78	1	1.66714	1.32532	0.225584	0.19476	1.15358	25.1	1	1	1
oldleaf_1249.mqo	4619	9	51.34	Marker1185902	5.78	1	1.66714	1.32532	0.225584	0.19476	1.15358	25.1	1	1	1
oldleaf_1249.mqo	4618	9	51.34	Marker1218831	5.78	1	1.66714	1.32532	0.225584	0.19476	1.15358	25.1	1	1	1
oldleaf_1249.mqo	4617	9	51.34	Marker1328647	5.78	1	1.66714	1.32532	0.225584	0.19476	1.15358	25.1	1	1	1
oldleaf_1249.mqo	4616	9	51.34	Marker1202668	5.78	1	1.66714	1.32532	0.225584	0.19476	1.15358	25.1	1	1	1
oldleaf_1249.mqo	4615	9	51.34	Marker1211641	5.78	1	1.66714	1.32532	0.225584	0.19476	1.15358	25.1	1	1	1
oldleaf_1249.mqo	4614	9	51.34	Marker1287431	5.78	1	1.66714	1.32532	0.225584	0.19476	1.15358	25.1	1	1	1
oldleaf_1249.mqo	4613	9	51.34	Marker1197124	5.78	1	1.66714	1.32532	0.225584	0.19476	1.15358	25.1	1	1	1
oldleaf_1249.mqo	4612	9	51.34	Marker1167308	5.78	1	1.66714	1.32532	0.225584	0.19476	1.15358	25.1	1	1	1
oldleaf_1249.mqo	4611	9	51.34	Marker1166678	5.78	1	1.66714	1.32532	0.225584	0.19476	1.15358	25.1	1	1	1
oldleaf_1249.mqo	4610	9	51.34	Marker1278015	5.78	1	1.66729	1.32543	0.22544	0.194647	1.15358	25.1	1	1	1
oldleaf_1249.mqo	4609	9	51.34	Marker1225753	5.78	1	1.66743	1.32554	0.225296	0.194534	1.15358	25.1	0.999	1	1
oldleaf_1249.mqo	4608	9	51.34	Marker1179830	5.78	1	1.66758	1.32566	0.225151	0.194421	1.15358	25.1	0.999	1	0.999
oldleaf_1249.mqo	4607	9	51.34	Marker1318745	5.78	1	1.66772	1.32577	0.225007	0.194308	1.15358	25.1	0.998	1	0.999
oldleaf_1249.mqo	4606	9	51.34	Marker1329709	5.78	1	1.66786	1.32588	0.224863	0.194194	1.15358	25.1	0.998	1	0.999
oldleaf_1249.mqo	4605	9	51.34	Marker1187499	5.78	1	1.66801	1.326	0.224718	0.194081	1.15358	25.1	0.998	1	0.999
oldleaf_1249.mqo	1717	3	122.394		5.76	1	0.151237	0.212371	1.60374	0.988615	1.15437	25.1	0.984	0.976	0.98
oldleaf_1249.mqo	1724	3	123.01	Marker535644	5.79	1	0.171345	0.213356	1.60662	0.956723	1.15265	25.2	1	1	1
oldleaf_1249.mqo	1723	3	123.01	Marker520844	5.79	1	0.1716	0.213357	1.60593	0.956722	1.15285	25.2	1	1	1
oldleaf_1249.mqo	1722	3	123.01	Marker423950	5.79	1	0.1716	0.213357	1.60593	0.956722	1.15285	25.2	1	1	1
oldleaf_1249.mqo	1721	3	123.01	Marker419636	5.79	1	0.1716	0.213357	1.60593	0.956722	1.15285	25.2	1	1	1
oldleaf_1249.mqo	1720	3	123.01	Marker426092	5.79	1	0.1716	0.213357	1.60593	0.956722	1.15285	25.2	1	1	1
oldleaf_1249.mqo	1719	3	123.01	Marker583725	5.79	1	0.1716	0.213357	1.60593	0.956722	1.15285	25.2	1	1	1
oldleaf_1249.mqo	1718	3	123.01	Marker430559	5.79	1	0.171176	0.213355	1.60631	0.956724	1.15269	25.2	1	1	1
oldleaf_1249.mqo	1701	3	116.426	Marker441903	5.81	1	0.162583	0.225457	1.6395	1.07248	1.15188	25.2	1	1	1
oldleaf_1249.mqo	1700	3	116.426	Marker245215	5.81	1	0.162583	0.225457	1.6395	1.07248	1.15188	25.2	1	1	1
oldleaf_1249.mqo	1699	3	116.426	Marker357550	5.81	1	0.162583	0.225457	1.6395	1.07248	1.15188	25.2	1	1	1
oldleaf_1249.mqo	1698	3	116.426	Marker243290	5.81	1	0.162583	0.225457	1.6395	1.07248	1.15188	25.2	1	1	1
oldleaf_1249.mqo	1697	3	116.426	Marker266112	5.81	1	0.162583	0.225457	1.6395	1.07248	1.15188	25.2	1	1	1
oldleaf_1249.mqo	1696	3	116.426	Marker282523	5.81	1	0.162583	0.225457	1.6395	1.07248	1.15188	25.2	1	1	1
oldleaf_1249.mqo	1695	3	116.426	Marker422050	5.81	1	0.162583	0.225457	1.6395	1.07248	1.15188	25.2	1	1	1
oldleaf_1249.mqo	1694	3	116.426	Marker539593	5.81	1	0.162583	0.225457	1.6395	1.07248	1.15188	25.2	1	1	1
oldleaf_1249.mqo	1693	3	116.426	Marker446467	5.81	1	0.162583	0.225457	1.6395	1.07248	1.15188	25.2	1	1	1
oldleaf_1249.mqo	1692	3	116.426	Marker577098	5.81	1	0.162583	0.225457	1.6395	1.07248	1.15188	25.2	1	1	1
oldleaf_1249.mqo	1691	3	116.426	Marker550313	5.81	1	0.162583	0.225457	1.6395	1.07248	1.15188	25.2	1	1	1
oldleaf_1249.mqo	1690	3	115.888	Marker494456	5.82	1	0.143852	0.240862	1.6395	1.07248	1.15119	25.3	1	0.999	1
oldleaf_1249.mqo	1689	3	115.888	Marker489527	5.82	1	0.143565	0.241062	1.6395	1.07248	1.15117	25.3	1	1	1
oldleaf_1249.mqo	1688	3	115.888	Marker539589	5.82	1	0.143565	0.241063	1.6395	1.07248	1.15117	25.3	1	1	1
oldleaf_1249.mqo	1687	3	115.888	Marker496010	5.82	1	0.143565	0.241062	1.6395	1.07248	1.15117	25.3	1	1	1
oldleaf_1249.mqo	1686	3	115.888	Marker598195	5.82	1	0.143565	0.241062	1.6395	1.07248	1.15117	25.3	1	1	1
oldleaf_1249.mqo	1685	3	115.888	Marker351251	5.82	1	0.143565	0.241062	1.6395	1.07248	1.15117	25.3	1	1	1
oldleaf_1249.mqo	1684	3	115.888	Marker465758	5.82	1	0.143565	0.241062	1.6395	1.07248	1.15117	25.3	1	1	1
oldleaf_1249.mqo	1683	3	115.888	Marker376496	5.82	1	0.143565	0.241062	1.6395	1.07248	1.15117	25.3	1	1	1
oldleaf_1249.mqo	1682	3	115.888	Marker585205	5.82	1	0.143565	0.241062	1.6395	1.07248	1.15117	25.3	1	1	1
oldleaf_1249.mqo	1681	3	115.888	Marker483808	5.82	1	0.143565	0.241062	1.6395	1.07248	1.15117	25.3	1	1	1
oldleaf_1249.mqo	1626	3	110.314		5.84	1	0.112683	0.457384	1.76501	0.725809	1.14972	25.4	0.992	0.994	0.993
oldleaf_1249.mqo	1635	3	110.488	Marker486553	5.87	1	0.113913	0.45862	1.76389	0.725981	1.14831	25.5	1	0.999	1
oldleaf_1249.mqo	1634	3	110.488	Marker593056	5.87	1	0.113913	0.45862	1.76446	0.72625	1.14801	25.5	1	1	1
oldleaf_1249.mqo	1633	3	110.488	Marker575861	5.87	1	0.113913	0.45862	1.76446	0.72625	1.14801	25.5	1	1	1
oldleaf_1249.mqo	1632	3	110.488	Marker497842	5.87	1	0.113913	0.45862	1.76446	0.72625	1.14801	25.5	1	1	1
oldleaf_1249.mqo	1631	3	110.488	Marker283848	5.87	1	0.113913	0.45862	1.76446	0.72625	1.14801	25.5	1	1	1
oldleaf_1249.mqo	1630	3	110.488	Marker309928	5.87	1	0.113913	0.45862	1.76446	0.72625	1.14801	25.5	1	1	1
oldleaf_1249.mqo	1629	3	110.488	Marker520916	5.87	1	0.113913	0.45862	1.76446	0.72625	1.14801	25.5	1	1	1
oldleaf_1249.mqo	1628	3	110.488	Marker372130	5.87	1	0.113748	0.458593	1.76462	0.726277	1.14801	25.5	1	1	1
oldleaf_1249.mqo	1627	3	110.488	Marker530471	5.87	1	0.113583	0.458566	1.76479	0.726304	1.14801	25.5	0.999	1	1
oldleaf_1249.mqo	1646	3	113.563		5.95	1	0.112322	0.27193	1.63957	1.1114	1.14349	25.8	0.993	0.993	0.993
oldleaf_1249.mqo	1680	3	115.35	Marker566841	6.03	1	0.143564	0.231065	1.6395	1.12573	1.13879	26.1	0.999	1	1
oldleaf_1249.mqo	1679	3	115.35	Marker428506	6.03	1	0.143565	0.231074	1.6395	1.12573	1.13879	26.1	0.999	1	1
oldleaf_1249.mqo	1678	3	115.35	Marker444413	6.04	1	0.143565	0.23154	1.6395	1.12595	1.13871	26.1	1	1	1
oldleaf_1249.mqo	1677	3	115.35	Marker250726	6.04	1	0.143565	0.23154	1.6395	1.12595	1.13871	26.1	1	1	1
oldleaf_1249.mqo	1676	3	115.35	Marker290573	6.04	1	0.143565	0.23154	1.6395	1.12595	1.13871	26.1	1	1	1
oldleaf_1249.mqo	1675	3	115.35	Marker395846	6.04	1	0.143565	0.23154	1.6395	1.12595	1.13871	26.1	1	1	1
oldleaf_1249.mqo	1674	3	115.35	Marker260758	6.04	1	0.143565	0.23154	1.6395	1.12595	1.13871	26.1	1	1	1
oldleaf_1249.mqo	1673	3	114.813	Marker332077	6.06	1	0.118649	0.249331	1.6395	1.12595	1.13751	26.2	1	0.999	1
oldleaf_1249.mqo	1672	3	114.813	Marker375957	6.06	1	0.118273	0.249558	1.6395	1.12595	1.13749	26.2	1	1	1
oldleaf_1249.mqo	1671	3	114.813	Marker237783	6.06	1	0.118273	0.249558	1.6395	1.12595	1.13749	26.2	1	1	1
oldleaf_1249.mqo	1670	3	114.813	Marker613590	6.06	1	0.118273	0.249558	1.6395	1.12595	1.13749	26.2	1	1	1
oldleaf_1249.mqo	1669	3	114.813	Marker547796	6.06	1	0.118273	0.249555	1.6395	1.12595	1.13749	26.2	1	1	1
oldleaf_1249.mqo	1668	3	114.813	Marker404284	6.06	1	0.118273	0.249558	1.6395	1.12595	1.13749	26.2	1	1	1
oldleaf_1249.mqo	1667	3	114.813	Marker425659	6.06	1	0.118273	0.249558	1.6395	1.12595	1.13749	26.2	1	1	1
oldleaf_1249.mqo	1666	3	114.813	Marker263444	6.06	1	0.118074	0.249818	1.6395	1.12595	1.13747	26.2	1	0.999	1
oldleaf_1249.mqo	1665	3	114.275	Marker457442	6.07	1	0.113432	0.259194	1.63955	1.12598	1.13695	26.2	1	1	1
oldleaf_1249.mqo	1664	3	114.275	Marker307469	6.07	1	0.113432	0.259194	1.63955	1.12598	1.13695	26.2	1	1	1
oldleaf_1249.mqo	1663	3	114.275	Marker423357	6.07	1	0.113432	0.259194	1.63955	1.12598	1.13695	26.2	1	1	1
oldleaf_1249.mqo	1662	3	113.737	Marker593613	6.07	1	0.113478	0.25922	1.6395	1.12595	1.13695	26.2	1	0.999	0.999
oldleaf_1249.mqo	1661	3	113.737	Marker263186	6.07	1	0.113478	0.25922	1.6395	1.12595	1.13695	26.2	1	0.999	1
oldleaf_1249.mqo	1660	3	113.737	Marker432883	6.07	1	0.113478	0.25922	1.6395	1.12595	1.13695	26.2	1	1	1
oldleaf_1249.mqo	1659	3	113.737	Marker464835	6.07	1	0.113478	0.25922	1.6395	1.12595	1.13695	26.2	1	1	1
oldleaf_1249.mqo	1658	3	113.737	Marker379631	6.07	1	0.113478	0.25922	1.6395	1.12595	1.13695	26.2	1	1	1
oldleaf_1249.mqo	1657	3	113.737	Marker391074	6.07	1	0.113478	0.25922	1.6395	1.12595	1.13695	26.2	1	1	1
oldleaf_1249.mqo	1656	3	113.737	Marker455429	6.07	1	0.113478	0.25922	1.6395	1.12595	1.13695	26.2	1	1	1
oldleaf_1249.mqo	1655	3	113.737	Marker461304	6.07	1	0.113478	0.25922	1.6395	1.12595	1.13695	26.2	1	1	1
oldleaf_1249.mqo	1654	3	113.737	Marker362207	6.07	1	0.113478	0.25922	1.6395	1.12595	1.13695	26.2	1	1	1
oldleaf_1249.mqo	1653	3	113.737	Marker279616	6.07	1	0.113478	0.25922	1.6395	1.12595	1.13695	26.2	1	1	1
oldleaf_1249.mqo	1652	3	113.737	Marker377388	6.07	1	0.113478	0.25922	1.6395	1.12595	1.13695	26.2	1	1	1
oldleaf_1249.mqo	1651	3	113.737	Marker619925	6.07	1	0.113478	0.25922	1.6395	1.12595	1.13695	26.2	1	1	1
oldleaf_1249.mqo	1650	3	113.737	Marker295324	6.07	1	0.113478	0.25922	1.6395	1.12595	1.13695	26.2	1	1	1
oldleaf_1249.mqo	1649	3	113.737	Marker568681	6.07	1	0.113433	0.259288	1.6395	1.12595	1.13695	26.2	1	1	1
oldleaf_1249.mqo	1648	3	113.737	Marker489775	6.07	1	0.113389	0.259355	1.6395	1.12595	1.13695	26.2	1	1	1
oldleaf_1249.mqo	1647	3	113.737	Marker326809	6.06	1	0.113341	0.26002	1.6395	1.1252	1.1373	26.2	1	0.999	1
oldleaf_1249.mqo	4658	9	56.176		6.21	1	1.53902	1.46206	0.22594	0.145295	1.12902	26.7	0.97	0.961	0.965
oldleaf_1249.mqo	4663	9	56.825	Marker1203406	6.24	1	1.55661	1.44614	0.234615	0.162138	1.12707	26.8	1	1	1
oldleaf_1249.mqo	4662	9	56.825	Marker1179955	6.24	1	1.55661	1.44614	0.234615	0.162138	1.12707	26.8	1	1	1
oldleaf_1249.mqo	4661	9	56.825	Marker1328923	6.24	1	1.55661	1.44614	0.234615	0.162137	1.12707	26.8	1	1	1
oldleaf_1249.mqo	4660	9	56.825	Marker1138699	6.24	1	1.55661	1.44614	0.234615	0.162137	1.12707	26.8	1	1	1
oldleaf_1249.mqo	4659	9	56.825	Marker1277910	6.24	1	1.55845	1.4443	0.235823	0.16093	1.12707	26.8	1	0.936	0.968
oldleaf_1254.mqo	4727	9	67.699	Marker1232453	5.19	1	0.417289	0.228291	1.18888	1.21772	0.615405	22.9	0.889	1	0.944
oldleaf_1254.mqo	4726	9	67.699	Marker1166421	5.19	1	0.417212	0.228192	1.18895	1.21782	0.615405	22.9	0.889	1	0.944
oldleaf_1254.mqo	4725	9	67.699	Marker1132994	5.19	1	0.417135	0.228093	1.18903	1.21792	0.615405	22.9	0.888	1	0.944
oldleaf_1254.mqo	4553	9	43.067		5.22	1	0.169692	0.436378	1.24537	1.17397	0.614545	23	0.969	1	0.985
oldleaf_1254.mqo	4730	9	69.418		5.24	1	0.459628	0.235504	1.20924	1.16878	0.613691	23.1	0.953	0.968	0.96
oldleaf_1254.mqo	4729	9	68.418	Marker1298370	5.24	1	0.452787	0.225383	1.18263	1.21079	0.613858	23.1	0.915	1	0.958
oldleaf_1254.mqo	4728	9	68.418	Marker1342123	5.24	1	0.452714	0.225284	1.1827	1.21088	0.613858	23.1	0.915	1	0.957
oldleaf_1254.mqo	4731	9	70.418		5.28	1	0.46697	0.244835	1.23052	1.12556	0.612429	23.2	0.991	0.989	0.99
oldleaf_1254.mqo	4736	9	70.624	Marker1222448	5.3	1	0.46843	0.24675	1.23346	1.11727	0.612077	23.3	1	1	1
oldleaf_1254.mqo	4735	9	70.624	Marker1348900	5.3	1	0.468607	0.246742	1.23346	1.11727	0.612064	23.3	1	1	1
oldleaf_1254.mqo	4734	9	70.624	Marker1292065	5.3	1	0.468607	0.246742	1.23346	1.11727	0.612064	23.3	1	1	1
oldleaf_1254.mqo	4733	9	70.624	Marker1273962	5.3	1	0.468607	0.246742	1.23346	1.11727	0.612064	23.3	1	1	1
oldleaf_1254.mqo	4732	9	70.624	Marker1253894	5.3	1	0.46853	0.246655	1.23354	1.11736	0.612064	23.3	1	1	1
oldleaf_1254.mqo	4555	9	43.716	Marker1270328	5.44	1	0.179108	0.436558	1.2408	1.18811	0.607686	23.8	1	1	1
oldleaf_1254.mqo	4554	9	43.716	Marker1261001	5.44	1	0.179108	0.436569	1.2408	1.1881	0.60769	23.8	1	1	1
oldleaf_1254.mqo	4557	9	43.716	Marker1214536	5.46	1	0.178312	0.434765	1.24084	1.19033	0.606936	23.9	0.999	1	0.999
oldleaf_1254.mqo	4556	9	43.716	Marker1246267	5.46	1	0.179108	0.434782	1.2408	1.19031	0.606966	23.9	0.999	1	1
oldleaf_1254.mqo	4559	9	43.716	Marker1207751	5.49	1	0.176751	0.43297	1.2409	1.19253	0.606162	24	0.997	1	0.999
oldleaf_1254.mqo	4558	9	43.716	Marker1169771	5.48	1	0.177526	0.433866	1.24087	1.19143	0.606548	24	0.998	1	0.999
oldleaf_1254.mqo	4560	9	43.716	Marker1314051	5.5	1	0.175987	0.432075	1.24092	1.19363	0.605778	24.1	0.997	1	0.998
oldleaf_1254.mqo	4563	9	44.803	Marker1147554	6.47	1	0.169023	0.353888	1.2072	1.27438	0.577051	27.7	1	1	1
oldleaf_1254.mqo	4562	9	44.716		6.52	1	0.163706	0.353929	1.21235	1.27436	0.575571	27.9	0.997	1	0.998
oldleaf_1254.mqo	4561	9	43.716	Marker1176805	6.78	1	0.175233	0.354474	1.24094	1.27397	0.568217	28.8	0.998	1	0.999
oldleaf_1254.mqo	4574	9	45.34	Marker1342889	7.04	1	0.155952	0.353785	1.25201	1.27447	0.56092	29.7	1	1	1
oldleaf_1254.mqo	4573	9	45.34	Marker1172255	7.04	1	0.156062	0.353877	1.2519	1.27438	0.56092	29.7	1	1	1
oldleaf_1254.mqo	4572	9	45.34	Marker1265832	7.04	1	0.156062	0.353877	1.2519	1.27438	0.56092	29.7	1	1	1
oldleaf_1254.mqo	4571	9	45.34	Marker1207544	7.04	1	0.156062	0.353877	1.2519	1.27438	0.56092	29.7	1	1	1
oldleaf_1254.mqo	4570	9	45.34	Marker1273874	7.04	1	0.156062	0.353877	1.2519	1.27438	0.56092	29.7	1	1	1
oldleaf_1254.mqo	4569	9	45.34	Marker1320618	7.04	1	0.156062	0.353877	1.2519	1.27438	0.56092	29.7	1	1	1
oldleaf_1254.mqo	4568	9	45.34	Marker1251400	7.04	1	0.156062	0.353877	1.2519	1.27438	0.56092	29.7	1	1	1
oldleaf_1254.mqo	4567	9	45.34	Marker1324440	7.04	1	0.156062	0.353877	1.2519	1.27438	0.56092	29.7	1	1	1
oldleaf_1254.mqo	4566	9	45.34	Marker1244008	7.04	1	0.156062	0.353877	1.2519	1.27438	0.56092	29.7	1	1	1
oldleaf_1254.mqo	4565	9	45.34	Marker1350526	7.04	1	0.156062	0.353877	1.2519	1.27438	0.56092	29.7	1	1	1
oldleaf_1254.mqo	4564	9	45.34	Marker1150485	7.04	1	0.156062	0.353877	1.2519	1.27438	0.56092	29.7	1	1	1
oldleaf_1254.mqo	4577	9	45.34	Marker1187179	7.08	1	0.156052	0.351688	1.25191	1.27761	0.559892	29.8	0.998	1	0.999
oldleaf_1254.mqo	4576	9	45.34	Marker1279814	7.07	1	0.156054	0.352233	1.25191	1.27681	0.560148	29.8	0.999	1	0.999
oldleaf_1254.mqo	4575	9	45.34	Marker1142502	7.06	1	0.156057	0.35278	1.2519	1.276	0.560405	29.8	0.999	1	1
oldleaf_1254.mqo	4578	9	45.34	Marker1133283	7.09	1	0.15605	0.351145	1.25191	1.27841	0.559635	29.9	0.998	1	0.999
oldleaf_1254.mqo	4719	9	64.807	Marker1206761	7.41	1	0.328963	0.168627	1.20649	1.27146	0.550514	31	0.971	1	0.986
oldleaf_1254.mqo	4718	9	64.807	Marker1195736	7.41	1	0.32905	0.168737	1.2064	1.27135	0.550514	31	0.972	1	0.986
oldleaf_1254.mqo	4717	9	64.088	Marker1195118	7.45	1	0.358885	0.169823	1.20014	1.26348	0.549552	31.1	1	0.999	0.999
oldleaf_1254.mqo	4716	9	64.088	Marker1195192	7.45	1	0.359056	0.169829	1.20014	1.26348	0.549543	31.1	1	0.999	1
oldleaf_1254.mqo	4715	9	64.088	Marker1136711	7.45	1	0.359221	0.169838	1.20014	1.26348	0.549533	31.1	1	1	1
oldleaf_1254.mqo	4714	9	64.088	Marker1331639	7.45	1	0.359222	0.169838	1.20014	1.26348	0.549533	31.1	1	1	1
oldleaf_1254.mqo	4713	9	64.088	Marker1193910	7.45	1	0.359222	0.169838	1.20014	1.26348	0.549533	31.1	1	1	1
oldleaf_1254.mqo	4720	9	65.807		7.5	1	0.363927	0.131186	1.21459	1.28306	0.548044	31.3	0.933	0.982	0.957
oldleaf_1254.mqo	4723	9	66.261	Marker1289049	7.54	1	0.370165	0.119531	1.21842	1.28868	0.547028	31.4	0.916	1	0.958
oldleaf_1254.mqo	4722	9	66.261	Marker1224201	7.54	1	0.37025	0.119648	1.21833	1.28856	0.547028	31.4	0.916	1	0.958
oldleaf_1254.mqo	4721	9	66.261	Marker1317573	7.54	1	0.370335	0.119765	1.21825	1.28844	0.547028	31.4	0.916	1	0.958
oldleaf_1254.mqo	4712	9	63.864		7.85	1	0.351172	0.156223	1.2081	1.28921	0.538533	32.5	0.984	1	0.992
oldleaf_1254.mqo	4581	9	46.422	Marker1340268	8.56	1	0.143897	0.279826	1.28145	1.35247	0.519858	34.8	0.958	1	0.979
oldleaf_1254.mqo	4585	9	47.503	Marker1251956	8.59	1	0.145113	0.300922	1.26927	1.34101	0.519161	34.9	1	1	1
oldleaf_1254.mqo	4584	9	47.503	Marker1201278	8.59	1	0.145129	0.300907	1.26928	1.341	0.519161	34.9	1	1	1
oldleaf_1254.mqo	4583	9	47.503	Marker1328506	8.59	1	0.145129	0.300907	1.26928	1.341	0.519161	34.9	1	1	1
oldleaf_1254.mqo	4582	9	47.422		8.58	1	0.144207	0.29968	1.27019	1.34184	0.519199	34.9	0.997	0.997	0.997
oldleaf_1254.mqo	4580	9	46.34		8.56	1	0.14298	0.278922	1.28079	1.35549	0.519793	34.9	0.955	0.997	0.976
oldleaf_1254.mqo	4579	9	45.34	Marker1328620	8.6	1	0.131838	0.267524	1.27612	1.39053	0.518831	35	0.917	1	0.959
oldleaf_1254.mqo	4711	9	62.864		9.43	1	0.330258	0.12602	1.23625	1.38212	0.497622	37.6	0.957	1	0.978
oldleaf_1254.mqo	4588	9	48.128	Marker1202135	9.67	1	0.145108	0.242338	1.27706	1.36024	0.491644	38.4	1	0.993	0.997
oldleaf_1254.mqo	4587	9	48.128	Marker1190754	9.67	1	0.145108	0.242338	1.27694	1.36039	0.491638	38.4	1	0.993	0.997
oldleaf_1254.mqo	4586	9	48.128	Marker1351096	9.69	1	0.144507	0.242938	1.26864	1.37029	0.491215	38.4	1	0.975	0.987
oldleaf_1254.mqo	4710	9	61.864	Marker1142946	10.27	1	0.335232	0.152129	1.25	1.42087	0.477244	40.2	0.999	1	1
oldleaf_1254.mqo	4709	9	61.864	Marker1151998	10.27	1	0.335407	0.152648	1.25006	1.42096	0.477158	40.2	1	1	1
oldleaf_1254.mqo	4708	9	61.864	Marker1188054	10.27	1	0.335407	0.152648	1.25006	1.42096	0.477158	40.2	1	1	1
oldleaf_1254.mqo	4707	9	61.864	Marker1322327	10.27	1	0.335407	0.152648	1.25006	1.42096	0.477158	40.2	1	1	1
oldleaf_1254.mqo	4706	9	61.864	Marker1283298	10.27	1	0.335407	0.152648	1.25006	1.42096	0.477158	40.2	1	1	1
oldleaf_1254.mqo	4705	9	61.864	Marker1278228	10.27	1	0.335407	0.152648	1.25006	1.42096	0.477158	40.2	1	1	1
oldleaf_1254.mqo	4704	9	61.864	Marker1259932	10.28	1	0.335407	0.152054	1.25006	1.4212	0.476998	40.2	1	1	1
oldleaf_1254.mqo	4703	9	61.777		10.41	1	0.329146	0.147146	1.25704	1.42295	0.473785	40.6	0.993	1	0.997
oldleaf_1254.mqo	4599	9	51.34	Marker1343668	10.44	1	0.102054	0.213449	1.40844	1.34148	0.473042	40.7	0.9	1	0.95
oldleaf_1254.mqo	4598	9	51.34	Marker1240076	10.44	1	0.102184	0.213562	1.40831	1.34136	0.473042	40.7	0.901	1	0.95
oldleaf_1254.mqo	4597	9	51.34	Marker1155980	10.44	1	0.102315	0.213675	1.40818	1.34125	0.473042	40.7	0.901	1	0.95
oldleaf_1254.mqo	4596	9	51.34	Marker1178250	10.44	1	0.102446	0.213787	1.40805	1.34114	0.473042	40.7	0.901	1	0.951
oldleaf_1254.mqo	4595	9	51.34	Marker1226163	10.44	1	0.102576	0.2139	1.40792	1.34103	0.473042	40.7	0.902	1	0.951
oldleaf_1254.mqo	4594	9	50.753		10.44	1	0.109543	0.221129	1.40069	1.33406	0.473042	40.7	0.923	0.977	0.95
oldleaf_1254.mqo	4593	9	49.753		10.44	1	0.121217	0.233257	1.38856	1.32239	0.473042	40.7	0.961	0.938	0.95
oldleaf_1254.mqo	4592	9	48.753	Marker1297462	10.44	1	0.13265	0.245154	1.37667	1.31095	0.473042	40.7	1	0.902	0.951
oldleaf_1254.mqo	4591	9	48.753	Marker1273195	10.44	1	0.132639	0.245165	1.37667	1.31094	0.473042	40.7	1	0.901	0.951
oldleaf_1254.mqo	4590	9	48.753	Marker1286882	10.44	1	0.132628	0.245176	1.37668	1.31094	0.473042	40.7	1	0.901	0.95
oldleaf_1254.mqo	4589	9	48.753	Marker1279592	10.42	1	0.135451	0.242353	1.33747	1.35051	0.473528	40.7	1	0.989	0.995
oldleaf_1254.mqo	4702	9	60.777	Marker1356770	11.01	1	0.314087	0.129338	1.30426	1.39679	0.45981	42.4	0.999	1	1
oldleaf_1254.mqo	4701	9	60.777	Marker1265589	11.01	1	0.314469	0.129529	1.30439	1.39612	0.459895	42.4	1	1	1
oldleaf_1254.mqo	4700	9	60.777	Marker1167837	11.01	1	0.314469	0.129529	1.30439	1.39612	0.459895	42.4	1	1	1
oldleaf_1254.mqo	4699	9	60.777	Marker1170168	11.01	1	0.314469	0.129529	1.30439	1.39612	0.459895	42.4	1	1	1
oldleaf_1254.mqo	4698	9	60.777	Marker1346223	11.01	1	0.314469	0.129528	1.30439	1.39612	0.459895	42.4	1	1	1
oldleaf_1254.mqo	4697	9	60.363		11.01	1	0.310377	0.124239	1.30849	1.4014	0.459895	42.4	0.984	0.999	0.992
oldleaf_1254.mqo	4696	9	59.363		11.01	1	0.300325	0.11131	1.31856	1.41431	0.459895	42.4	0.945	0.999	0.972
oldleaf_1254.mqo	4695	9	58.363		11.01	1	0.290032	0.0981564	1.32885	1.42747	0.459895	42.4	0.908	0.999	0.953
oldleaf_1254.mqo	4694	9	57.363	Marker1188546	11.01	1	0.279492	0.0847767	1.33937	1.44087	0.459895	42.4	0.872	1	0.936
oldleaf_1254.mqo	4693	9	57.363	Marker1333358	11.01	1	0.279386	0.0846411	1.33947	1.44101	0.459895	42.4	0.872	1	0.936
oldleaf_1254.mqo	4692	9	57.363	Marker1198825	11.01	1	0.27928	0.0845054	1.33958	1.44114	0.459895	42.4	0.872	1	0.936
oldleaf_1254.mqo	4691	9	57.363	Marker1217501	11.01	1	0.279174	0.0843697	1.33969	1.44128	0.459895	42.4	0.871	1	0.936
oldleaf_1254.mqo	4690	9	57.363	Marker1151883	11.01	1	0.279068	0.084234	1.33979	1.44141	0.459895	42.4	0.871	1	0.935
oldleaf_1254.mqo	4689	9	57.363	Marker1138519	11.01	1	0.278962	0.0840982	1.3399	1.44155	0.459895	42.4	0.871	1	0.935
oldleaf_1254.mqo	4639	9	51.877	Marker1286114	12.95	1	0.135487	0.143864	1.37501	1.38006	0.417167	47.7	1	1	1
oldleaf_1254.mqo	4638	9	51.877	Marker1251519	12.95	1	0.135487	0.143864	1.37501	1.38006	0.417167	47.7	1	1	1
oldleaf_1254.mqo	4637	9	51.877	Marker1135943	12.95	1	0.135487	0.143864	1.37501	1.38006	0.417167	47.7	1	1	1
oldleaf_1254.mqo	4636	9	51.877	Marker1160517	13.12	1	0.113921	0.143864	1.3797	1.38006	0.413668	48.2	0.994	1	0.997
oldleaf_1254.mqo	4635	9	51.877	Marker1286598	13.25	1	0.0963652	0.143864	1.38161	1.38006	0.411007	48.5	0.991	1	0.995
oldleaf_1254.mqo	4631	9	51.877	Marker1301049	13.3	1	0.0737357	0.143864	1.36001	1.38006	0.40993	48.6	1	1	1
oldleaf_1254.mqo	4630	9	51.34	Marker1250670	13.3	1	0.073733	0.143862	1.36001	1.38007	0.40993	48.6	1	1	1
oldleaf_1254.mqo	4629	9	51.34	Marker1178861	13.3	1	0.0737336	0.143862	1.36001	1.38007	0.40993	48.6	1	1	1
oldleaf_1254.mqo	4628	9	51.34	Marker1318944	13.3	1	0.0737343	0.143863	1.36001	1.38007	0.40993	48.6	1	1	1
oldleaf_1254.mqo	4627	9	51.34	Marker1139965	13.3	1	0.073735	0.143864	1.36001	1.38006	0.40993	48.6	1	1	1
oldleaf_1254.mqo	4626	9	51.34	Marker1296017	13.3	1	0.0737357	0.143864	1.36001	1.38006	0.40993	48.6	1	1	1
oldleaf_1254.mqo	4625	9	51.34	Marker1286485	13.3	1	0.0737357	0.143864	1.36001	1.38006	0.40993	48.6	1	1	1
oldleaf_1254.mqo	4624	9	51.34	Marker1264186	13.3	1	0.0737357	0.143864	1.36001	1.38006	0.40993	48.6	1	1	1
oldleaf_1254.mqo	4623	9	51.34	Marker1134071	13.3	1	0.0737357	0.143864	1.36001	1.38006	0.40993	48.6	1	1	1
oldleaf_1254.mqo	4622	9	51.34	Marker1289581	13.3	1	0.0737357	0.143864	1.36001	1.38006	0.40993	48.6	1	1	1
oldleaf_1254.mqo	4621	9	51.34	Marker1313125	13.3	1	0.0737357	0.143864	1.36001	1.38006	0.40993	48.6	1	1	1
oldleaf_1254.mqo	4620	9	51.34	Marker1287023	13.3	1	0.0737357	0.143864	1.36001	1.38006	0.40993	48.6	1	1	1
oldleaf_1254.mqo	4619	9	51.34	Marker1185902	13.3	1	0.0737357	0.143864	1.36001	1.38006	0.40993	48.6	1	1	1
oldleaf_1254.mqo	4618	9	51.34	Marker1218831	13.3	1	0.0737356	0.143864	1.36001	1.38006	0.40993	48.6	1	1	1
oldleaf_1254.mqo	4617	9	51.34	Marker1328647	13.3	1	0.0737356	0.143864	1.36001	1.38006	0.40993	48.6	1	1	1
oldleaf_1254.mqo	4616	9	51.34	Marker1202668	13.3	1	0.0737357	0.143864	1.36001	1.38006	0.40993	48.6	1	1	1
oldleaf_1254.mqo	4615	9	51.34	Marker1211641	13.3	1	0.0737357	0.143864	1.36001	1.38006	0.40993	48.6	1	1	1
oldleaf_1254.mqo	4614	9	51.34	Marker1287431	13.3	1	0.0737357	0.143864	1.36001	1.38006	0.40993	48.6	1	1	1
oldleaf_1254.mqo	4613	9	51.34	Marker1197124	13.3	1	0.0737357	0.143864	1.36001	1.38006	0.40993	48.6	1	1	1
oldleaf_1254.mqo	4612	9	51.34	Marker1167308	13.3	1	0.0737357	0.143864	1.36001	1.38006	0.40993	48.6	1	1	1
oldleaf_1254.mqo	4611	9	51.34	Marker1166678	13.3	1	0.0737357	0.143864	1.36001	1.38006	0.40993	48.6	1	1	1
oldleaf_1254.mqo	4610	9	51.34	Marker1278015	13.3	1	0.0736071	0.143741	1.36014	1.38019	0.40993	48.6	1	1	1
oldleaf_1254.mqo	4609	9	51.34	Marker1225753	13.3	1	0.0734784	0.143617	1.36027	1.38031	0.40993	48.6	0.999	1	1
oldleaf_1254.mqo	4608	9	51.34	Marker1179830	13.3	1	0.0733497	0.143493	1.36039	1.38044	0.40993	48.6	0.999	1	0.999
oldleaf_1254.mqo	4607	9	51.34	Marker1318745	13.3	1	0.0732209	0.14337	1.36052	1.38056	0.40993	48.6	0.998	1	0.999
oldleaf_1254.mqo	4606	9	51.34	Marker1329709	13.3	1	0.0730922	0.143246	1.36065	1.38068	0.40993	48.6	0.998	1	0.999
oldleaf_1254.mqo	4605	9	51.34	Marker1187499	13.3	1	0.0729634	0.143122	1.36078	1.38081	0.40993	48.6	0.998	1	0.999
oldleaf_1254.mqo	4634	9	51.877	Marker1205179	13.34	1	0.0833088	0.143864	1.38059	1.38006	0.409266	48.7	0.989	1	0.995
oldleaf_1254.mqo	4633	9	51.877	Marker1314866	13.37	1	0.0750983	0.143864	1.3766	1.38006	0.408499	48.8	0.991	1	0.995
oldleaf_1254.mqo	4632	9	51.877	Marker1321391	13.36	1	0.0719096	0.143864	1.36968	1.38006	0.408726	48.8	0.994	1	0.997
oldleaf_1254.mqo	4640	9	52.877		14.46	1	0.11538	0.0932999	1.36806	1.43999	0.386904	51.5	0.963	0.99	0.976
oldleaf_1254.mqo	4643	9	53.527	Marker1309115	15.31	1	0.110633	0.0672982	1.36007	1.46844	0.370696	53.5	0.956	1	0.978
oldleaf_1254.mqo	4642	9	53.527	Marker1284215	15.3	1	0.110658	0.0676233	1.3599	1.46842	0.37089	53.5	0.956	1	0.978
oldleaf_1254.mqo	4641	9	53.527	Marker1208850	15.29	1	0.110685	0.0679502	1.35973	1.4684	0.371084	53.5	0.956	1	0.978
oldleaf_1254.mqo	4645	9	53.527	Marker1336251	15.33	1	0.110587	0.0666535	1.3604	1.46846	0.370311	53.6	0.956	1	0.978
oldleaf_1254.mqo	4644	9	53.527	Marker1220660	15.32	1	0.110609	0.066975	1.36023	1.46845	0.370503	53.6	0.956	1	0.978
oldleaf_1254.mqo	4646	9	54.527		16.05	1	0.115577	0.0444326	1.40766	1.42502	0.357287	55.2	0.973	0.99	0.981
oldleaf_1254.mqo	4652	9	55.176	Marker1194389	16.28	1	0.127031	0.0395462	1.43478	1.38895	0.353149	55.7	1	1	1
oldleaf_1254.mqo	4651	9	55.176	Marker1213422	16.28	1	0.127031	0.0395462	1.43478	1.38895	0.353149	55.7	1	1	1
oldleaf_1254.mqo	4650	9	55.176	Marker1140757	16.28	1	0.127031	0.0395461	1.43478	1.38895	0.353149	55.7	1	1	1
oldleaf_1254.mqo	4649	9	55.176	Marker1243718	16.28	1	0.127031	0.0395462	1.43478	1.38895	0.353149	55.7	1	1	1
oldleaf_1254.mqo	4648	9	55.176	Marker1137021	16.28	1	0.127031	0.0395461	1.43478	1.38895	0.353149	55.7	1	1	1
oldleaf_1254.mqo	4647	9	55.176	Marker1247866	16.28	1	0.127031	0.0395462	1.43478	1.38895	0.353149	55.7	1	1	1
oldleaf_1254.mqo	4653	9	55.176	Marker1210331	16.31	1	0.126229	0.0387323	1.43501	1.38973	0.352616	55.8	0.999	1	1
oldleaf_1254.mqo	4655	9	55.176	Marker1202246	16.37	1	0.124638	0.037122	1.43544	1.39128	0.35156	55.9	0.998	1	0.999
oldleaf_1254.mqo	4654	9	55.176	Marker1234377	16.34	1	0.125431	0.0379242	1.43523	1.39051	0.352086	55.9	0.999	1	0.999
oldleaf_1254.mqo	4656	9	55.176	Marker1161833	16.4	1	0.123849	0.0363256	1.43566	1.39205	0.351036	56	0.997	1	0.999
oldleaf_1254.mqo	4657	9	55.176	Marker1322448	16.43	1	0.123064	0.0355352	1.43587	1.39281	0.350516	56.1	0.996	1	0.998
oldleaf_1254.mqo	4682	9	57.363	Marker1194349	17.02	1	0.068159	0.00438836	1.41734	1.37222	0.340377	57.3	0.998	1	0.999
oldleaf_1254.mqo	4681	9	57.363	Marker1310750	17.02	1	0.0682939	0.00452514	1.41721	1.37208	0.340377	57.3	0.998	1	0.999
oldleaf_1254.mqo	4680	9	57.363	Marker1207092	17.02	1	0.0684288	0.0046619	1.41707	1.37195	0.340377	57.3	0.999	1	0.999
oldleaf_1254.mqo	4679	9	57.363	Marker1220049	17.02	1	0.0685637	0.00479863	1.41694	1.37181	0.340377	57.3	0.999	1	1
oldleaf_1254.mqo	4678	9	57.363	Marker1234198	17.02	1	0.0686985	0.00493533	1.4168	1.37167	0.340377	57.3	1	1	1
oldleaf_1254.mqo	4677	9	57.363	Marker1296343	17.02	1	0.0688333	0.005072	1.41667	1.37154	0.340377	57.3	1	1	1
oldleaf_1254.mqo	4676	9	57.363	Marker1220918	17.02	1	0.0688333	0.005072	1.41667	1.37154	0.340377	57.3	1	1	1
oldleaf_1254.mqo	4675	9	57.363	Marker1293325	17.02	1	0.0688333	0.00507196	1.41667	1.37154	0.340377	57.3	1	1	1
oldleaf_1254.mqo	4674	9	57.363	Marker1163567	17.02	1	0.0688333	0.00507195	1.41667	1.37154	0.340377	57.3	1	1	1
oldleaf_1254.mqo	4673	9	57.363	Marker1246857	17.02	1	0.0688333	0.00507196	1.41667	1.37154	0.340377	57.3	1	1	1
oldleaf_1254.mqo	4672	9	57.363	Marker1298971	17.02	1	0.0688333	0.005072	1.41667	1.37154	0.340377	57.3	1	1	1
oldleaf_1254.mqo	4671	9	57.363	Marker1295806	17.02	1	0.0688333	0.00507199	1.41667	1.37154	0.340377	57.3	1	1	1
oldleaf_1254.mqo	4670	9	57.363	Marker1161594	17.02	1	0.0688333	0.005072	1.41667	1.37154	0.340377	57.3	1	1	1
oldleaf_1254.mqo	4669	9	57.363	Marker1233212	17.02	1	0.0688333	0.00507199	1.41667	1.37154	0.340377	57.3	1	1	1
oldleaf_1254.mqo	4668	9	57.363	Marker1250373	17.02	1	0.0688333	0.005072	1.41667	1.37154	0.340377	57.3	1	1	1
oldleaf_1254.mqo	4667	9	57.363	Marker1326527	17.02	1	0.0688333	0.00507199	1.41667	1.37154	0.340377	57.3	1	1	1
oldleaf_1254.mqo	4666	9	57.363	Marker1316023	17.02	1	0.0688333	0.005072	1.41667	1.37154	0.340377	57.3	1	1	1
oldleaf_1254.mqo	4665	9	57.363	Marker1208968	17.02	1	0.0688397	0.00506562	1.41667	1.37153	0.340377	57.3	1	1	1
oldleaf_1254.mqo	4664	9	57.363	Marker1143774	17.02	1	0.0688461	0.00505924	1.41668	1.37153	0.340377	57.3	1	0.999	1
oldleaf_1254.mqo	4663	9	56.825	Marker1203406	18.3	1	0.0688394	0.00494783	1.41667	1.42226	0.319235	60	1	1	1
oldleaf_1254.mqo	4662	9	56.825	Marker1179955	18.3	1	0.0688394	0.00494775	1.41667	1.42226	0.319235	60	1	1	1
oldleaf_1254.mqo	4661	9	56.825	Marker1328923	18.3	1	0.0688395	0.00494768	1.41667	1.42226	0.319235	60	1	1	1
oldleaf_1254.mqo	4660	9	56.825	Marker1138699	18.3	1	0.0688396	0.00494761	1.41667	1.42226	0.319235	60	1	1	1
oldleaf_1254.mqo	4659	9	56.825	Marker1277910	18.3	1	0.0699043	0.00388291	1.41657	1.42235	0.319235	60	1	0.936	0.968
oldleaf_1254.mqo	4658	9	56.176		18.41	1	0.0716966	-0.00892942	1.43718	1.43484	0.317532	60.2	0.97	0.961	0.965
oldleaf_206.mqo	3855	7	124.878	Marker1521398	5.09	1	1.17625	1.32745	0.314423	0.372051	0.732797	22.5	1	0.999	0.999
oldleaf_206.mqo	3854	7	124.878	Marker1363961	5.09	1	1.17625	1.32714	0.314326	0.372622	0.73289	22.5	1	0.999	1
oldleaf_206.mqo	3853	7	124.878	Marker1518377	5.09	1	1.17625	1.32714	0.314231	0.372857	0.732885	22.5	1	1	1
oldleaf_206.mqo	3852	7	124.229		5.14	1	1.16037	1.34344	0.310328	0.381947	0.731307	22.7	1	0.969	0.985
oldleaf_206.mqo	3836	7	118.343	Marker1482826	5.19	1	1.0636	1.41333	0.408077	0.244286	0.729154	22.9	1	1	1
oldleaf_206.mqo	3835	7	118.343	Marker1378031	5.19	1	1.0636	1.41333	0.408077	0.244286	0.729154	22.9	1	1	1
oldleaf_206.mqo	3834	7	118.343	Marker1415570	5.19	1	1.0636	1.41333	0.408077	0.244286	0.729154	22.9	1	1	1
oldleaf_206.mqo	3833	7	118.343	Marker1466956	5.19	1	1.0636	1.41333	0.408077	0.244286	0.729154	22.9	1	1	1
oldleaf_206.mqo	3832	7	118.343	Marker1408627	5.19	1	1.0636	1.41333	0.408077	0.244286	0.729154	22.9	1	1	1
oldleaf_206.mqo	3831	7	118.343	Marker1425725	5.19	1	1.0636	1.41333	0.408077	0.244286	0.729154	22.9	1	1	1
oldleaf_206.mqo	3830	7	118.343	Marker1457296	5.19	1	1.0636	1.41333	0.408077	0.244286	0.729154	22.9	1	1	1
oldleaf_206.mqo	3829	7	118.343	Marker1374663	5.19	1	1.0636	1.41333	0.408077	0.244286	0.729154	22.9	1	1	1
oldleaf_206.mqo	3828	7	118.343	Marker1368995	5.19	1	1.0636	1.41333	0.408077	0.244286	0.729154	22.9	1	1	1
oldleaf_206.mqo	3827	7	118.343	Marker1465892	5.2	1	1.0636	1.41371	0.408076	0.242433	0.728895	22.9	0.999	1	1
oldleaf_206.mqo	3826	7	118.343	Marker1506699	5.21	1	1.0636	1.41407	0.408076	0.240604	0.728642	22.9	0.999	1	0.999
oldleaf_206.mqo	3851	7	123.229	Marker1473585	5.21	1	1.1412	1.36519	0.306295	0.393845	0.728614	23	1	1	1
oldleaf_206.mqo	3850	7	123.229	Marker1459319	5.21	1	1.1412	1.36519	0.306296	0.393846	0.728614	23	1	1	1
oldleaf_206.mqo	3849	7	123.229	Marker1380753	5.21	1	1.1412	1.36555	0.306294	0.393439	0.728503	23	1	1	1
oldleaf_206.mqo	3848	7	123.229	Marker1441030	5.22	1	1.1412	1.3659	0.306293	0.393035	0.728391	23	1	1	1
oldleaf_206.mqo	3856	7	125.572	Marker1445119	5.26	1	1.17635	1.34653	0.323499	0.336729	0.726937	23.1	0.991	1	0.995
oldleaf_206.mqo	3847	7	123.043		5.28	1	1.13557	1.37614	0.306684	0.384637	0.725891	23.2	0.996	0.99	0.993
oldleaf_206.mqo	3823	7	117.174		5.27	1	1.03874	1.41831	0.421928	0.164502	0.726462	23.2	0.982	0.982	0.982
oldleaf_206.mqo	3857	7	126.265	Marker1513992	5.35	1	1.18403	1.34744	0.323479	0.331602	0.72339	23.5	0.989	1	0.995
oldleaf_206.mqo	3825	7	117.625	Marker1384697	5.39	1	1.052	1.41319	0.408135	0.186096	0.722024	23.6	1	0.987	0.994
oldleaf_206.mqo	3861	7	127.275	Marker1386231	5.41	1	1.2002	1.35009	0.323599	0.343751	0.721169	23.7	1	0.983	0.991
oldleaf_206.mqo	3860	7	127.275	Marker1450443	5.41	1	1.19999	1.35021	0.323599	0.343751	0.721157	23.7	1	0.983	0.991
oldleaf_206.mqo	3859	7	127.275	Marker1449334	5.41	1	1.19977	1.35033	0.323599	0.343751	0.721145	23.7	1	0.982	0.991
oldleaf_206.mqo	3858	7	127.265		5.41	1	1.19956	1.35043	0.323597	0.343524	0.721147	23.7	1	0.982	0.991
oldleaf_206.mqo	3824	7	117.625	Marker1476544	5.39	1	1.05184	1.41339	0.408136	0.186095	0.721993	23.7	1	0.987	0.994
oldleaf_206.mqo	3837	7	119.343		5.51	1	1.05816	1.43169	0.383708	0.244185	0.717767	24.1	0.979	0.992	0.985
oldleaf_206.mqo	3841	7	120.149	Marker1364553	5.54	1	1.04707	1.4343	0.366182	0.285524	0.71673	24.2	1	0.99	0.995
oldleaf_206.mqo	3840	7	120.149	Marker1424027	5.54	1	1.04707	1.4343	0.366651	0.284643	0.716709	24.2	1	0.99	0.995
oldleaf_206.mqo	3839	7	120.149	Marker1396064	5.54	1	1.04707	1.4343	0.36712	0.283762	0.716687	24.2	1	0.99	0.995
oldleaf_206.mqo	3838	7	119.693	Marker1408195	5.57	1	1.05197	1.43436	0.382797	0.244212	0.7155	24.3	0.984	1	0.992
oldleaf_206.mqo	3846	7	122.043		5.61	1	1.1073	1.41875	0.309963	0.357094	0.714285	24.5	0.989	0.968	0.978
oldleaf_206.mqo	3862	7	127.666	Marker1399229	5.63	1	1.2259	1.34469	0.300871	0.343672	0.713251	24.6	0.994	1	0.997
oldleaf_206.mqo	3845	7	121.043	Marker1523372	5.79	1	1.08839	1.4343	0.314185	0.361427	0.707579	25.2	1	0.999	1
oldleaf_206.mqo	3844	7	121.043	Marker1361140	5.79	1	1.08826	1.43429	0.314231	0.361333	0.707559	25.2	1	1	1
oldleaf_206.mqo	3843	7	121.043	Marker1374416	5.79	1	1.08826	1.43429	0.314231	0.361333	0.707559	25.2	1	1	1
oldleaf_206.mqo	3842	7	121.043	Marker1418885	5.79	1	1.08815	1.43429	0.313995	0.361332	0.7076	25.2	1	1	1
oldleaf_206.mqo	3863	7	128.666		6.21	1	1.26129	1.34234	0.254515	0.331003	0.69297	26.7	0.989	0.954	0.971
oldleaf_206.mqo	3865	7	129.672	Marker1516102	6.73	1	1.28246	1.33924	0.218669	0.319502	0.675083	28.6	1	0.935	0.967
oldleaf_206.mqo	3864	7	129.666		6.73	1	1.28238	1.33926	0.218835	0.319575	0.675179	28.6	1	0.935	0.967
oldleaf_206.mqo	3874	7	132.068	Marker1416214	6.84	1	1.2897	1.31957	0.243205	0.248454	0.671363	29	1	0.999	1
oldleaf_206.mqo	3873	7	132.068	Marker1514797	6.84	1	1.2892	1.32	0.243158	0.2485	0.671355	29	1	1	1
oldleaf_206.mqo	3872	7	132.068	Marker1437692	6.84	1	1.2892	1.32	0.243158	0.2485	0.671355	29	1	1	1
oldleaf_206.mqo	3871	7	132.068	Marker1493992	6.84	1	1.2892	1.32	0.243158	0.2485	0.671355	29	1	1	1
oldleaf_206.mqo	3870	7	132.068	Marker1469024	6.84	1	1.2892	1.32	0.243158	0.2485	0.671355	29	1	1	1
oldleaf_206.mqo	3869	7	132.068	Marker1446193	6.84	1	1.2892	1.32	0.243158	0.2485	0.671355	29	1	1	1
oldleaf_206.mqo	3868	7	132.068	Marker1390541	6.84	1	1.2892	1.32	0.243158	0.2485	0.671355	29	1	1	1
oldleaf_206.mqo	3875	7	133.068		6.86	1	1.35115	1.28232	0.237197	0.233418	0.670848	29.1	0.961	0.968	0.964
oldleaf_206.mqo	3867	7	131.672		6.87	1	1.28811	1.32851	0.239384	0.250938	0.670411	29.1	0.994	0.978	0.986
oldleaf_206.mqo	3866	7	130.672		6.86	1	1.28523	1.34082	0.229197	0.27315	0.670873	29.1	0.989	0.943	0.966
oldleaf_206.mqo	3878	7	133.949	Marker1505626	7.18	1	1.40611	1.2297	0.240168	0.23953	0.660243	30.2	0.988	1	0.994
oldleaf_206.mqo	3877	7	133.949	Marker1470648	7.18	1	1.40601	1.2297	0.24017	0.23953	0.660272	30.2	0.988	1	0.994
oldleaf_206.mqo	3876	7	133.949	Marker1516600	7.18	1	1.40591	1.2297	0.240173	0.239531	0.660301	30.2	0.988	1	0.994
oldleaf_206.mqo	3982	7	157.015	Marker1429721	7.59	1	1.51292	1.17941	0.359297	0.240249	0.646608	31.6	1	0.948	0.974
oldleaf_206.mqo	3981	7	157.015	Marker1496075	7.59	1	1.51288	1.17945	0.359285	0.240261	0.646608	31.6	1	0.948	0.974
oldleaf_206.mqo	3980	7	157.015	Marker1439662	7.59	1	1.51285	1.17948	0.359273	0.240273	0.646608	31.6	1	0.949	0.974
oldleaf_206.mqo	3979	7	157.015	Marker1403874	7.59	1	1.51282	1.17951	0.359261	0.240284	0.646608	31.6	1	0.949	0.975
oldleaf_206.mqo	3978	7	157.015	Marker1478709	7.59	1	1.51278	1.17955	0.359249	0.240296	0.646608	31.6	1	0.949	0.975
oldleaf_206.mqo	3879	7	134.949		7.58	1	1.48094	1.14122	0.242545	0.239608	0.647025	31.6	0.989	0.987	0.988
oldleaf_206.mqo	3881	7	135.189	Marker1436420	7.69	1	1.4924	1.12368	0.244373	0.239652	0.643545	31.9	0.99	1	0.995
oldleaf_206.mqo	3880	7	135.189	Marker1419924	7.69	1	1.49236	1.12368	0.244286	0.23965	0.643558	31.9	0.99	1	0.995
oldleaf_206.mqo	3892	7	136.429	Marker1492067	7.7	1	1.49393	1.12333	0.262759	0.237991	0.643304	32	1	1	1
oldleaf_206.mqo	3891	7	136.429	Marker1432349	7.7	1	1.49393	1.12333	0.262632	0.238095	0.643305	32	1	1	1
oldleaf_206.mqo	3890	7	136.429	Marker1524924	7.7	1	1.49393	1.12333	0.262632	0.238095	0.643305	32	1	1	1
oldleaf_206.mqo	3889	7	136.429	Marker1418557	7.7	1	1.49393	1.12333	0.262632	0.238095	0.643305	32	1	1	1
oldleaf_206.mqo	3888	7	136.429	Marker1465954	7.7	1	1.49393	1.12333	0.262632	0.238095	0.643305	32	1	1	1
oldleaf_206.mqo	3887	7	136.429	Marker1368952	7.7	1	1.49393	1.12333	0.262632	0.238095	0.643305	32	1	1	1
oldleaf_206.mqo	3886	7	136.429	Marker1444692	7.7	1	1.49393	1.12333	0.262632	0.238095	0.643305	32	1	1	1
oldleaf_206.mqo	3885	7	136.429	Marker1366335	7.7	1	1.49393	1.12333	0.262632	0.238095	0.643305	32	1	1	1
oldleaf_206.mqo	3884	7	136.429	Marker1507778	7.7	1	1.49393	1.12333	0.262635	0.238092	0.643305	32	1	0.999	1
oldleaf_206.mqo	3883	7	136.189		7.7	1	1.4969	1.12545	0.259662	0.235972	0.643308	32	0.99	0.986	0.988
oldleaf_206.mqo	3882	7	135.189	Marker1486191	7.7	1	1.50941	1.13442	0.245041	0.22891	0.643325	32	0.952	1	0.976
oldleaf_206.mqo	3901	7	139.153	Marker1446389	7.74	1	1.40728	1.2553	0.276111	0.220869	0.641984	32.1	1	0.999	1
oldleaf_206.mqo	3900	7	139.153	Marker1358991	7.74	1	1.40742	1.255	0.276111	0.22087	0.641964	32.1	1	1	1
oldleaf_206.mqo	3899	7	139.153	Marker1502526	7.74	1	1.40742	1.255	0.276109	0.220868	0.641964	32.1	1	1	1
oldleaf_206.mqo	3898	7	139.153	Marker1478058	7.74	1	1.40742	1.255	0.276107	0.220866	0.641964	32.1	1	1	1
oldleaf_206.mqo	4004	7	160.167	Marker1484898	7.86	1	1.60527	1.18011	0.309476	0.220321	0.638168	32.5	0.88	1	0.94
oldleaf_206.mqo	4003	7	160.167	Marker1432899	7.86	1	1.60514	1.18002	0.309606	0.220417	0.638168	32.5	0.88	1	0.94
oldleaf_206.mqo	4002	7	160.167	Marker1447349	7.86	1	1.60501	1.17992	0.309735	0.220513	0.638168	32.5	0.881	1	0.94
oldleaf_206.mqo	4001	7	160.167	Marker1517577	7.86	1	1.60488	1.17983	0.309865	0.220609	0.638168	32.5	0.881	1	0.941
oldleaf_206.mqo	4000	7	160.167	Marker1477254	7.86	1	1.60475	1.17973	0.309994	0.220705	0.638168	32.5	0.882	1	0.941
oldleaf_206.mqo	3999	7	160.015		7.86	1	1.60343	1.17763	0.312096	0.222023	0.638168	32.5	0.887	0.994	0.94
oldleaf_206.mqo	3998	7	159.015		7.86	1	1.59491	1.1639	0.325825	0.230541	0.638168	32.5	0.923	0.955	0.939
oldleaf_206.mqo	3997	7	158.015		7.86	1	1.58667	1.15034	0.339386	0.238786	0.638168	32.5	0.961	0.918	0.939
oldleaf_206.mqo	3996	7	157.015	Marker1471505	7.86	1	1.57869	1.13694	0.352784	0.246761	0.638168	32.5	1	0.882	0.941
oldleaf_206.mqo	3995	7	157.015	Marker1425859	7.86	1	1.57874	1.1369	0.352795	0.246751	0.638168	32.5	1	0.881	0.941
oldleaf_206.mqo	3994	7	157.015	Marker1482655	7.86	1	1.57878	1.13685	0.352805	0.24674	0.638168	32.5	1	0.881	0.94
oldleaf_206.mqo	3993	7	157.015	Marker1375670	7.86	1	1.57883	1.13681	0.352816	0.246729	0.638168	32.5	1	0.88	0.94
oldleaf_206.mqo	3992	7	157.015	Marker1514337	7.86	1	1.57887	1.13676	0.352827	0.246719	0.638168	32.5	1	0.88	0.94
oldleaf_206.mqo	3991	7	157.015	Marker1417979	7.86	1	1.57892	1.13672	0.352837	0.246708	0.638168	32.5	1	0.88	0.94
oldleaf_206.mqo	3897	7	138.504		7.86	1	1.44511	1.21061	0.276036	0.2208	0.638062	32.5	1	0.969	0.985
oldleaf_206.mqo	3977	7	156.719		7.88	1	1.52222	1.1891	0.336382	0.2365	0.637368	32.6	0.989	0.961	0.975
oldleaf_206.mqo	3896	7	137.504	Marker1413434	8.1	1	1.49393	1.16957	0.276111	0.22087	0.630593	33.3	1	1	1
oldleaf_206.mqo	3895	7	137.504	Marker1518991	8.1	1	1.49393	1.16956	0.27601	0.220927	0.630595	33.3	1	1	1
oldleaf_206.mqo	3894	7	137.504	Marker1358744	8.1	1	1.49393	1.16956	0.275908	0.220985	0.630598	33.3	1	0.999	1
oldleaf_206.mqo	3893	7	137.429		8.09	1	1.49394	1.16889	0.275128	0.219219	0.630892	33.3	0.997	0.997	0.997
oldleaf_206.mqo	3902	7	140.153		8.37	1	1.4108	1.2899	0.198508	0.220804	0.621954	34.2	0.99	0.98	0.985
oldleaf_206.mqo	3909	7	141.316	Marker1444079	8.62	1	1.39437	1.31367	0.167739	0.228602	0.614298	35	1	1	1
oldleaf_206.mqo	3908	7	141.316	Marker1423815	8.62	1	1.39437	1.31367	0.167739	0.228602	0.614298	35	1	1	1
oldleaf_206.mqo	3907	7	141.316	Marker1416502	8.62	1	1.39437	1.31367	0.167739	0.228602	0.614298	35	1	1	1
oldleaf_206.mqo	3906	7	140.778	Marker1403146	8.61	1	1.39433	1.31364	0.174348	0.221207	0.614464	35	1	0.999	0.999
oldleaf_206.mqo	3905	7	140.778	Marker1511980	8.61	1	1.39433	1.31364	0.174526	0.221038	0.614467	35	1	0.999	1
oldleaf_206.mqo	3904	7	140.778	Marker1424662	8.61	1	1.39433	1.31364	0.174706	0.22087	0.61447	35	1	1	1
oldleaf_206.mqo	3903	7	140.778	Marker1491206	8.61	1	1.39433	1.31364	0.174706	0.22087	0.61447	35	1	1	1
oldleaf_206.mqo	3913	7	141.853	Marker1433283	8.64	1	1.40793	1.3	0.167778	0.228636	0.613572	35.1	1	1	1
oldleaf_206.mqo	3912	7	141.853	Marker1519898	8.64	1	1.40806	1.30011	0.167654	0.228529	0.613572	35.1	1	1	1
oldleaf_206.mqo	3911	7	141.853	Marker1495317	8.64	1	1.40793	1.3	0.167775	0.228634	0.613572	35.1	1	1	1
oldleaf_206.mqo	3910	7	141.853	Marker1457878	8.64	1	1.40794	1.3	0.167774	0.228633	0.613572	35.1	1	1	1
oldleaf_206.mqo	3920	7	142.929	Marker1370647	8.7	1	1.42681	1.26948	0.164416	0.234637	0.61165	35.3	1	0.998	0.999
oldleaf_206.mqo	3919	7	142.929	Marker1404699	8.71	1	1.4271	1.26905	0.164171	0.234838	0.611611	35.3	1	0.999	0.999
oldleaf_206.mqo	3918	7	142.929	Marker1474078	8.71	1	1.42738	1.26861	0.163928	0.235038	0.611571	35.3	1	0.999	1
oldleaf_206.mqo	3917	7	142.929	Marker1376178	8.71	1	1.42767	1.26818	0.163684	0.235238	0.611531	35.3	1	1	1
oldleaf_206.mqo	3916	7	142.929	Marker1368549	8.71	1	1.42767	1.26818	0.163684	0.235238	0.611531	35.3	1	1	1
oldleaf_206.mqo	3915	7	142.391	Marker1456828	8.7	1	1.42767	1.26818	0.167638	0.228801	0.611684	35.3	1	0.999	1
oldleaf_206.mqo	3914	7	142.391	Marker1468307	8.7	1	1.42767	1.26818	0.167778	0.228636	0.611687	35.3	1	1	1
oldleaf_206.mqo	3976	7	155.719	Marker1518637	8.79	1	1.54453	1.21678	0.26832	0.227881	0.608977	35.6	0.969	1	0.984
oldleaf_206.mqo	3975	7	155.719	Marker1362513	8.8	1	1.5447	1.21698	0.267732	0.227826	0.608721	35.6	0.969	1	0.984
oldleaf_206.mqo	3974	7	155.719	Marker1477561	8.81	1	1.54487	1.21719	0.267145	0.227772	0.608466	35.7	0.968	1	0.984
oldleaf_206.mqo	3973	7	155.717		8.81	1	1.54491	1.21722	0.267029	0.22776	0.608415	35.7	0.968	1	0.984
oldleaf_206.mqo	3937	7	146.166	Marker1469211	8.9	1	1.39378	1.38688	0.2049	0.235576	0.605713	35.9	1	0.956	0.978
oldleaf_206.mqo	3936	7	146.166	Marker1391673	8.9	1	1.39378	1.38688	0.204903	0.235573	0.605713	35.9	1	0.957	0.978
oldleaf_206.mqo	3935	7	146.166	Marker1458120	8.9	1	1.39378	1.38688	0.204906	0.23557	0.605713	35.9	1	0.957	0.979
oldleaf_206.mqo	3934	7	146.166	Marker1474409	8.9	1	1.39378	1.38688	0.204909	0.235567	0.605713	35.9	1	0.958	0.979
oldleaf_206.mqo	3933	7	146.166	Marker1471556	8.9	1	1.39378	1.38688	0.204912	0.235564	0.605713	35.9	1	0.958	0.979
oldleaf_206.mqo	3932	7	146.091		8.94	1	1.39376	1.38898	0.204987	0.229434	0.60446	36.1	0.997	0.961	0.979
oldleaf_206.mqo	3921	7	143.929		9.06	1	1.43115	1.31471	0.175274	0.212225	0.600981	36.4	0.99	0.98	0.985
oldleaf_206.mqo	3931	7	145.091	Marker1398458	9.07	1	1.39371	1.372	0.205236	0.196677	0.600429	36.5	0.999	1	1
oldleaf_206.mqo	3930	7	145.091	Marker1490949	9.07	1	1.3937	1.37142	0.205237	0.196834	0.600512	36.5	1	1	1
oldleaf_206.mqo	3929	7	145.091	Marker1446123	9.07	1	1.3937	1.37141	0.205238	0.196837	0.600513	36.5	1	1	1
oldleaf_206.mqo	3928	7	145.091	Marker1440177	9.07	1	1.3937	1.37083	0.205238	0.197	0.600597	36.5	1	1	1
oldleaf_206.mqo	3927	7	145.091	Marker1464379	9.07	1	1.3937	1.37083	0.205238	0.197	0.600597	36.5	1	1	1
oldleaf_206.mqo	3926	7	145.091	Marker1521642	9.07	1	1.3937	1.37083	0.205237	0.196999	0.600597	36.5	1	1	1
oldleaf_206.mqo	3925	7	144.553	Marker1418659	9.09	1	1.41469	1.34439	0.205238	0.197	0.599993	36.6	1	0.999	0.999
oldleaf_206.mqo	3924	7	144.553	Marker1509790	9.09	1	1.41503	1.34394	0.205238	0.197	0.599977	36.6	1	0.999	1
oldleaf_206.mqo	3923	7	144.553	Marker1514747	9.09	1	1.41536	1.34348	0.205238	0.197	0.59996	36.6	1	1	1
oldleaf_206.mqo	3922	7	144.553	Marker1418840	9.09	1	1.41536	1.34348	0.204887	0.196998	0.599962	36.6	1	1	1
oldleaf_206.mqo	3972	7	154.717		9.54	1	1.55602	1.22992	0.218703	0.226737	0.586555	38	0.972	0.961	0.966
oldleaf_206.mqo	3971	7	153.717	Marker1424563	10.01	1	1.54859	1.23382	0.192675	0.234739	0.572932	39.4	1	0.923	0.962
oldleaf_206.mqo	3970	7	153.717	Marker1367032	10.01	1	1.54862	1.23379	0.19267	0.234743	0.572932	39.4	1	0.923	0.961
oldleaf_206.mqo	3969	7	153.717	Marker1462184	10.01	1	1.54865	1.23376	0.192666	0.234747	0.572932	39.4	1	0.922	0.961
oldleaf_206.mqo	3968	7	153.717	Marker1514175	10.01	1	1.54869	1.23373	0.192662	0.234751	0.572932	39.4	1	0.922	0.961
oldleaf_206.mqo	3967	7	153.717	Marker1475373	10.01	1	1.54872	1.2337	0.192658	0.234755	0.572932	39.4	1	0.922	0.961
oldleaf_206.mqo	3966	7	153.717	Marker1506932	10.01	1	1.54875	1.23367	0.192653	0.23476	0.572932	39.4	1	0.921	0.961
oldleaf_206.mqo	3948	7	148.242		10.38	1	-0.645501	3.49635	0.380862	-0.0191592	0.56236	40.5	0.997	0	0.499
oldleaf_206.mqo	3958	7	151.468		11.63	1	2.91155	-0.00126453	0.16186	0.125	0.52826	44.1	0.978	0	0.489
oldleaf_550.mqo	4801	9	104.672		5.03	1	1.13702	1.60826	0.481357	0.433825	0.831107	22.3	0.96	0.985	0.972
oldleaf_550.mqo	4557	9	43.716	Marker1214536	5.18	1	1.5578	1.55444	0.641356	0.480834	0.82504	22.8	0.999	1	0.999
oldleaf_550.mqo	4556	9	43.716	Marker1246267	5.17	1	1.55615	1.55443	0.641852	0.480845	0.825312	22.8	0.999	1	1
oldleaf_550.mqo	4555	9	43.716	Marker1270328	5.16	1	1.55615	1.55313	0.641852	0.481993	0.82585	22.8	1	1	1
oldleaf_550.mqo	4554	9	43.716	Marker1261001	5.16	1	1.55615	1.55313	0.641852	0.482	0.825853	22.8	1	1	1
oldleaf_550.mqo	4559	9	43.716	Marker1207751	5.2	1	1.56108	1.55574	0.640376	0.479698	0.823968	22.9	0.997	1	0.999
oldleaf_550.mqo	4558	9	43.716	Marker1169771	5.19	1	1.55945	1.55509	0.640864	0.480262	0.824503	22.9	0.998	1	0.999
oldleaf_550.mqo	4560	9	43.716	Marker1314051	5.22	1	1.56272	1.55638	0.639893	0.479141	0.823435	23	0.997	1	0.998
oldleaf_550.mqo	4800	9	103.672		5.34	1	1.14827	1.64432	0.462108	0.406806	0.818241	23.5	0.915	0.972	0.943
oldleaf_550.mqo	4799	9	102.672		5.66	1	1.16151	1.67983	0.44317	0.380626	0.80549	24.7	0.874	0.965	0.92
oldleaf_550.mqo	4561	9	43.716	Marker1176805	5.67	1	1.56434	1.59668	0.639414	0.468131	0.804878	24.7	0.998	1	0.999
oldleaf_550.mqo	4798	9	101.672		5.97	1	1.17665	1.71433	0.424689	0.355969	0.793029	25.8	0.838	0.964	0.901
oldleaf_550.mqo	4775	9	82.449		6.09	1	1.4292	1.77524	0.475919	0.637262	0.788108	26.3	0.923	0.996	0.96
oldleaf_550.mqo	4774	9	81.449		6.09	1	1.41973	1.764	0.485344	0.648542	0.788108	26.3	0.961	0.989	0.975
oldleaf_550.mqo	4773	9	80.449	Marker1222920	6.09	1	1.41053	1.75292	0.494615	0.659566	0.788108	26.3	1	1	1
oldleaf_550.mqo	4772	9	80.449	Marker1265674	6.09	1	1.41053	1.75292	0.494615	0.659566	0.788108	26.3	1	1	1
oldleaf_550.mqo	4771	9	80.449	Marker1277928	6.09	1	1.41053	1.75292	0.494615	0.659565	0.788108	26.3	1	1	1
oldleaf_550.mqo	4770	9	80.449	Marker1149058	6.09	1	1.41053	1.75292	0.494615	0.659565	0.788108	26.3	1	1	1
oldleaf_550.mqo	4769	9	80.449	Marker1261849	6.09	1	1.41053	1.75292	0.494615	0.659565	0.788108	26.3	1	1	1
oldleaf_550.mqo	4562	9	44.716		6.2	1	1.67908	1.59677	0.618934	0.468517	0.783749	26.7	0.997	1	0.998
oldleaf_550.mqo	4563	9	44.803	Marker1147554	6.23	1	1.68334	1.59677	0.620009	0.468563	0.78263	26.8	1	1	1
oldleaf_550.mqo	4797	9	100.672		6.27	1	1.19349	1.74732	0.406859	0.333579	0.781044	26.9	0.806	0.97	0.888
oldleaf_550.mqo	4778	9	82.67	Marker1314321	6.51	1	1.42902	1.79434	0.45405	0.585028	0.771657	27.8	0.898	1	0.949
oldleaf_550.mqo	4777	9	82.67	Marker1315080	6.51	1	1.42895	1.79416	0.454229	0.58537	0.771729	27.8	0.898	1	0.949
oldleaf_550.mqo	4776	9	82.67	Marker1169920	6.51	1	1.42888	1.79398	0.454407	0.585711	0.771801	27.8	0.898	1	0.949
oldleaf_550.mqo	4796	9	99.672		6.56	1	1.21175	1.7783	0.389936	0.314209	0.769726	28	0.777	0.982	0.88
oldleaf_550.mqo	4768	9	79.911	Marker1286751	6.56	1	1.48333	1.75292	0.48	0.659565	0.770032	28	1	1	1
oldleaf_550.mqo	4767	9	79.911	Marker1316069	6.56	1	1.48333	1.75389	0.479999	0.658985	0.769715	28	1	1	1
oldleaf_550.mqo	4766	9	79.836		6.62	1	1.48334	1.76102	0.47999	0.654876	0.767384	28.2	0.997	0.997	0.997
oldleaf_550.mqo	4779	9	83.67		6.64	1	1.44987	1.80098	0.43182	0.554519	0.766816	28.3	0.859	0.982	0.92
oldleaf_550.mqo	4780	9	84.67		6.76	1	1.47039	1.80591	0.409912	0.523963	0.762292	28.7	0.824	0.97	0.897
oldleaf_550.mqo	4575	9	45.34	Marker1142502	6.77	1	1.7077	1.59766	0.568884	0.467264	0.761746	28.7	0.999	1	1
oldleaf_550.mqo	4574	9	45.34	Marker1342889	6.76	1	1.70781	1.59689	0.568775	0.468459	0.76217	28.7	1	1	1
oldleaf_550.mqo	4573	9	45.34	Marker1172255	6.76	1	1.70769	1.59677	0.568889	0.468571	0.76217	28.7	1	1	1
oldleaf_550.mqo	4572	9	45.34	Marker1265832	6.76	1	1.70769	1.59677	0.568889	0.468571	0.76217	28.7	1	1	1
oldleaf_550.mqo	4571	9	45.34	Marker1207544	6.76	1	1.70769	1.59677	0.568889	0.468571	0.76217	28.7	1	1	1
oldleaf_550.mqo	4570	9	45.34	Marker1273874	6.76	1	1.70769	1.59677	0.568889	0.468571	0.76217	28.7	1	1	1
oldleaf_550.mqo	4569	9	45.34	Marker1320618	6.76	1	1.70769	1.59677	0.568889	0.468571	0.76217	28.7	1	1	1
oldleaf_550.mqo	4568	9	45.34	Marker1251400	6.76	1	1.70769	1.59677	0.568889	0.468571	0.76217	28.7	1	1	1
oldleaf_550.mqo	4567	9	45.34	Marker1324440	6.76	1	1.70769	1.59677	0.568889	0.468571	0.76217	28.7	1	1	1
oldleaf_550.mqo	4566	9	45.34	Marker1244008	6.76	1	1.70769	1.59677	0.568889	0.468571	0.76217	28.7	1	1	1
oldleaf_550.mqo	4565	9	45.34	Marker1350526	6.76	1	1.70769	1.59677	0.568889	0.468571	0.76217	28.7	1	1	1
oldleaf_550.mqo	4564	9	45.34	Marker1150485	6.76	1	1.70769	1.59677	0.568889	0.468571	0.76217	28.7	1	1	1
oldleaf_550.mqo	4578	9	45.34	Marker1133283	6.79	1	1.7077	1.59897	0.568877	0.465329	0.761116	28.8	0.998	1	0.999
oldleaf_550.mqo	4577	9	45.34	Marker1187179	6.78	1	1.7077	1.59854	0.568879	0.465971	0.761325	28.8	0.998	1	0.999
oldleaf_550.mqo	4576	9	45.34	Marker1279814	6.78	1	1.7077	1.5981	0.568882	0.466616	0.761535	28.8	0.999	1	0.999
oldleaf_550.mqo	4795	9	98.672	Marker1241297	6.84	1	1.23107	1.80676	0.374239	0.298573	0.75927	29	0.753	1	0.877
oldleaf_550.mqo	4794	9	98.484		6.87	1	1.2366	1.81125	0.371871	0.295797	0.758008	29.1	0.749	0.996	0.872
oldleaf_550.mqo	4781	9	85.67		6.86	1	1.48985	1.80911	0.388663	0.493779	0.758205	29.1	0.793	0.964	0.879
oldleaf_550.mqo	4782	9	86.67		6.96	1	1.50754	1.81054	0.36844	0.464457	0.754689	29.4	0.767	0.965	0.866
oldleaf_550.mqo	4793	9	97.484		7.03	1	1.26734	1.83249	0.359584	0.284337	0.751997	29.7	0.729	0.977	0.853
oldleaf_550.mqo	4783	9	87.67		7.03	1	1.52285	1.81007	0.349616	0.436551	0.751892	29.7	0.744	0.972	0.858
oldleaf_550.mqo	4785	9	89.484	Marker1132567	7.11	1	1.543	1.8038	0.320192	0.39151	0.749141	29.9	0.713	1	0.857
oldleaf_550.mqo	4784	9	88.67		7.08	1	1.53527	1.80754	0.332552	0.410662	0.749966	29.9	0.726	0.985	0.855
oldleaf_550.mqo	4792	9	96.484		7.16	1	1.30022	1.84871	0.348023	0.278755	0.74724	30.1	0.714	0.963	0.839
oldleaf_550.mqo	4765	9	78.836	Marker1337230	7.15	1	1.48333	1.81609	0.48	0.644583	0.747436	30.1	1	1	1
oldleaf_550.mqo	4764	9	78.836	Marker1149518	7.15	1	1.48333	1.81609	0.48	0.644583	0.747436	30.1	1	1	1
oldleaf_550.mqo	4763	9	78.836	Marker1270934	7.15	1	1.48333	1.81609	0.48	0.644583	0.747436	30.1	1	1	1
oldleaf_550.mqo	4762	9	78.836	Marker1245637	7.15	1	1.48333	1.81609	0.48	0.644583	0.747436	30.1	1	1	1
oldleaf_550.mqo	4761	9	78.836	Marker1337060	7.15	1	1.48333	1.81609	0.48	0.644583	0.747436	30.1	1	1	1
oldleaf_550.mqo	4760	9	78.298	Marker1307575	7.2	1	1.48333	1.81609	0.460242	0.658693	0.745729	30.2	1	0.999	1
oldleaf_550.mqo	4786	9	90.484		7.2	1	1.51211	1.82528	0.31561	0.363342	0.745676	30.3	0.702	0.98	0.841
oldleaf_550.mqo	4759	9	78.298	Marker1235497	7.2	1	1.48333	1.81609	0.46	0.6588	0.745702	30.3	1	1	1
oldleaf_550.mqo	4791	9	95.484		7.25	1	1.33486	1.85932	0.33752	0.27928	0.743811	30.4	0.702	0.954	0.828
oldleaf_550.mqo	4581	9	46.422	Marker1340268	7.25	1	1.72116	1.63433	0.461918	0.535522	0.743784	30.4	0.958	1	0.979
oldleaf_550.mqo	4580	9	46.34		7.24	1	1.72211	1.63533	0.468155	0.526226	0.744044	30.4	0.955	0.997	0.976
oldleaf_550.mqo	4787	9	91.484		7.27	1	1.47868	1.84273	0.31447	0.337786	0.743065	30.5	0.694	0.966	0.83
oldleaf_550.mqo	4585	9	47.503	Marker1251956	7.27	1	1.72858	1.60999	0.475378	0.54728	0.743046	30.5	1	1	1
oldleaf_550.mqo	4584	9	47.503	Marker1201278	7.27	1	1.72857	1.61	0.475385	0.547273	0.743046	30.5	1	1	1
oldleaf_550.mqo	4583	9	47.503	Marker1328506	7.27	1	1.72857	1.61	0.475385	0.547273	0.743046	30.5	1	1	1
oldleaf_550.mqo	4582	9	47.422		7.27	1	1.72871	1.61156	0.474369	0.546411	0.743099	30.5	0.997	0.997	0.997
oldleaf_550.mqo	4790	9	94.484		7.3	1	1.37073	1.86398	0.328468	0.285875	0.741732	30.6	0.694	0.95	0.822
oldleaf_550.mqo	4788	9	92.484		7.31	1	1.44343	1.85538	0.316494	0.315786	0.741452	30.6	0.69	0.955	0.823
oldleaf_550.mqo	4579	9	45.34	Marker1328620	7.3	1	1.73287	1.64893	0.543716	0.404125	0.741993	30.6	0.917	1	0.959
oldleaf_550.mqo	4789	9	93.484		7.32	1	1.40718	1.86261	0.321307	0.29823	0.740971	30.7	0.69	0.95	0.82
oldleaf_550.mqo	4589	9	48.753	Marker1279592	7.8	1	1.67334	1.66207	0.436836	0.549653	0.723416	32.3	1	0.989	0.995
oldleaf_550.mqo	4758	9	77.5	Marker1160918	7.89	1	1.51057	1.87182	0.459964	0.637343	0.720142	32.6	1	0.984	0.992
oldleaf_550.mqo	4599	9	51.34	Marker1343668	7.9	1	1.70784	1.69101	0.359665	0.560228	0.720082	32.6	0.9	1	0.95
oldleaf_550.mqo	4598	9	51.34	Marker1240076	7.9	1	1.7077	1.69089	0.359799	0.560341	0.720082	32.6	0.901	1	0.95
oldleaf_550.mqo	4597	9	51.34	Marker1155980	7.9	1	1.70757	1.69078	0.359934	0.560454	0.720082	32.6	0.901	1	0.95
oldleaf_550.mqo	4596	9	51.34	Marker1178250	7.9	1	1.70743	1.69067	0.360069	0.560567	0.720082	32.6	0.901	1	0.951
oldleaf_550.mqo	4595	9	51.34	Marker1226163	7.9	1	1.7073	1.69056	0.360204	0.56068	0.720082	32.6	0.902	1	0.951
oldleaf_550.mqo	4594	9	50.753		7.9	1	1.69953	1.68387	0.366889	0.56845	0.720082	32.6	0.923	0.977	0.95
oldleaf_550.mqo	4593	9	49.753		7.9	1	1.68647	1.67269	0.378069	0.581508	0.720082	32.6	0.961	0.938	0.95
oldleaf_550.mqo	4592	9	48.753	Marker1297462	7.9	1	1.67363	1.66177	0.388989	0.594344	0.720082	32.6	1	0.902	0.951
oldleaf_550.mqo	4591	9	48.753	Marker1273195	7.9	1	1.67363	1.66177	0.388969	0.594365	0.720082	32.6	1	0.901	0.951
oldleaf_550.mqo	4590	9	48.753	Marker1286882	7.9	1	1.67363	1.66177	0.388948	0.594385	0.720082	32.6	1	0.901	0.95
oldleaf_550.mqo	4588	9	48.128	Marker1202135	7.92	1	1.72859	1.66205	0.465055	0.538962	0.719136	32.7	1	0.993	0.997
oldleaf_550.mqo	4587	9	48.128	Marker1190754	7.92	1	1.72859	1.66206	0.465214	0.538792	0.719143	32.7	1	0.993	0.997
oldleaf_550.mqo	4586	9	48.128	Marker1351096	7.91	1	1.729	1.66164	0.47505	0.528161	0.719488	32.7	1	0.975	0.987
oldleaf_550.mqo	4757	9	76.97		8.19	1	1.55244	1.87397	0.445959	0.614311	0.709432	33.6	0.976	0.979	0.977
oldleaf_550.mqo	4756	9	75.97		8.64	1	1.62869	1.85906	0.425378	0.582794	0.693854	35.1	0.949	0.981	0.965
oldleaf_550.mqo	4752	9	73.324	Marker1276202	8.85	1	1.67778	1.78565	0.420741	0.594583	0.686409	35.8	1	1	1
oldleaf_550.mqo	4751	9	73.324	Marker1255196	8.85	1	1.67778	1.78565	0.420741	0.594583	0.686409	35.8	1	1	1
oldleaf_550.mqo	4750	9	73.324	Marker1233575	8.85	1	1.67778	1.78565	0.420741	0.594583	0.686409	35.8	1	1	1
oldleaf_550.mqo	4749	9	73.324	Marker1172733	8.85	1	1.67778	1.78565	0.420741	0.594583	0.686409	35.8	1	1	1
oldleaf_550.mqo	4748	9	73.324	Marker1342344	8.85	1	1.67778	1.78565	0.420741	0.594583	0.686409	35.8	1	1	1
oldleaf_550.mqo	4747	9	73.324	Marker1170047	8.85	1	1.67778	1.78565	0.420741	0.594583	0.686409	35.8	1	1	1
oldleaf_550.mqo	4746	9	73.324	Marker1163267	8.85	1	1.67778	1.78565	0.420741	0.594583	0.686409	35.8	1	1	1
oldleaf_550.mqo	4745	9	73.324	Marker1185527	8.85	1	1.67778	1.78565	0.420741	0.594583	0.686409	35.8	1	1	1
oldleaf_550.mqo	4744	9	73.324	Marker1291532	8.85	1	1.67778	1.78565	0.420741	0.594583	0.686409	35.8	1	1	1
oldleaf_550.mqo	4743	9	73.324	Marker1159254	8.85	1	1.67778	1.78565	0.420741	0.594583	0.686409	35.8	1	1	1
oldleaf_550.mqo	4742	9	73.324	Marker1289904	8.85	1	1.67778	1.78565	0.420741	0.594583	0.686409	35.8	1	1	1
oldleaf_550.mqo	4741	9	73.324	Marker1201776	8.86	1	1.67778	1.7861	0.420739	0.593788	0.686142	35.8	1	1	1
oldleaf_550.mqo	4755	9	74.97	Marker1340688	8.88	1	1.69244	1.82216	0.415069	0.568984	0.685436	35.9	0.948	1	0.974
oldleaf_550.mqo	4754	9	74.97	Marker1149680	8.88	1	1.69249	1.82209	0.415035	0.568925	0.685368	35.9	0.948	1	0.974
oldleaf_550.mqo	4753	9	74.324		8.96	1	1.69207	1.81346	0.412157	0.574899	0.682707	36.1	0.96	0.99	0.975
oldleaf_550.mqo	4740	9	72.974		9.13	1	1.66223	1.80937	0.420705	0.567481	0.676994	36.7	0.992	0.987	0.989
oldleaf_550.mqo	4739	9	71.974	Marker1203967	9.6	1	1.61847	1.83245	0.423398	0.527012	0.66133	38.1	1	0.984	0.992
oldleaf_550.mqo	4738	9	71.974	Marker1158056	9.6	1	1.61805	1.83269	0.423435	0.526946	0.661302	38.1	1	0.984	0.992
oldleaf_550.mqo	4737	9	71.517	Marker1253998	9.91	1	1.64091	1.84285	0.414584	0.523696	0.650946	39.1	0.99	1	0.995
oldleaf_550.mqo	4727	9	67.699	Marker1232453	10.26	1	1.64781	1.92501	0.413019	0.449276	0.639649	40.2	0.889	1	0.944
oldleaf_550.mqo	4726	9	67.699	Marker1166421	10.26	1	1.64794	1.92515	0.412895	0.449129	0.639649	40.2	0.889	1	0.944
oldleaf_550.mqo	4725	9	67.699	Marker1132994	10.26	1	1.64806	1.9253	0.412772	0.448981	0.639649	40.2	0.888	1	0.944
oldleaf_550.mqo	4729	9	68.418	Marker1298370	10.31	1	1.61246	1.91893	0.422541	0.459854	0.638051	40.3	0.915	1	0.958
oldleaf_550.mqo	4728	9	68.418	Marker1342123	10.31	1	1.61258	1.91908	0.422422	0.459708	0.638051	40.3	0.915	1	0.957
oldleaf_550.mqo	4736	9	70.624	Marker1222448	10.34	1	1.58749	1.88696	0.424445	0.52375	0.637027	40.4	1	1	1
oldleaf_550.mqo	4735	9	70.624	Marker1348900	10.35	1	1.58667	1.88731	0.424445	0.52375	0.636946	40.4	1	1	1
oldleaf_550.mqo	4734	9	70.624	Marker1292065	10.35	1	1.58667	1.88731	0.424445	0.52375	0.636946	40.4	1	1	1
oldleaf_550.mqo	4733	9	70.624	Marker1273962	10.35	1	1.58667	1.88731	0.424445	0.52375	0.636946	40.4	1	1	1
oldleaf_550.mqo	4732	9	70.624	Marker1253894	10.35	1	1.58678	1.88744	0.424328	0.523614	0.636946	40.4	1	1	1
oldleaf_550.mqo	4731	9	70.418		10.34	1	1.58917	1.89028	0.423019	0.51845	0.637063	40.4	0.991	0.989	0.99
oldleaf_550.mqo	4730	9	69.418		10.33	1	1.60081	1.90433	0.420487	0.4903	0.63762	40.4	0.953	0.968	0.96
oldleaf_550.mqo	4639	9	51.877	Marker1286114	11.43	1	1.66	1.84286	0.4025	0.4296	0.603175	43.6	1	1	1
oldleaf_550.mqo	4638	9	51.877	Marker1251519	11.43	1	1.66	1.84286	0.4025	0.4296	0.603175	43.6	1	1	1
oldleaf_550.mqo	4637	9	51.877	Marker1135943	11.43	1	1.66	1.84286	0.4025	0.4296	0.603175	43.6	1	1	1
oldleaf_550.mqo	4636	9	51.877	Marker1160517	11.68	1	1.69081	1.84286	0.392261	0.4296	0.595911	44.3	0.994	1	0.997
oldleaf_550.mqo	4635	9	51.877	Marker1286598	11.9	1	1.71793	1.84286	0.384812	0.4296	0.589355	44.9	0.991	1	0.995
oldleaf_550.mqo	4701	9	60.777	Marker1265589	11.96	1	1.65	1.84536	0.354783	0.4268	0.58762	45	1	1	1
oldleaf_550.mqo	4700	9	60.777	Marker1167837	11.96	1	1.65	1.84536	0.354783	0.4268	0.58762	45	1	1	1
oldleaf_550.mqo	4699	9	60.777	Marker1170168	11.96	1	1.65	1.84536	0.354783	0.4268	0.58762	45	1	1	1
oldleaf_550.mqo	4698	9	60.777	Marker1346223	11.96	1	1.65	1.84536	0.354783	0.4268	0.58762	45	1	1	1
oldleaf_550.mqo	4697	9	60.363		11.96	1	1.65536	1.85128	0.349389	0.420912	0.58762	45	0.984	0.999	0.992
oldleaf_550.mqo	4696	9	59.363		11.96	1	1.66852	1.86576	0.336187	0.406475	0.58762	45	0.945	0.999	0.972
oldleaf_550.mqo	4695	9	58.363		11.96	1	1.68199	1.88049	0.322732	0.391733	0.58762	45	0.908	0.999	0.953
oldleaf_550.mqo	4694	9	57.363	Marker1188546	11.96	1	1.69576	1.89548	0.309019	0.376679	0.58762	45	0.872	1	0.936
oldleaf_550.mqo	4693	9	57.363	Marker1333358	11.96	1	1.6959	1.89563	0.308881	0.376527	0.58762	45	0.872	1	0.936
oldleaf_550.mqo	4692	9	57.363	Marker1198825	11.96	1	1.69604	1.89578	0.308742	0.376375	0.58762	45	0.872	1	0.936
oldleaf_550.mqo	4691	9	57.363	Marker1217501	11.96	1	1.69618	1.89593	0.308603	0.376223	0.58762	45	0.871	1	0.936
oldleaf_550.mqo	4690	9	57.363	Marker1151883	11.96	1	1.69632	1.89609	0.308465	0.376071	0.58762	45	0.871	1	0.935
oldleaf_550.mqo	4689	9	57.363	Marker1138519	11.96	1	1.69646	1.89624	0.308326	0.375919	0.58762	45	0.871	1	0.935
oldleaf_550.mqo	4702	9	60.777	Marker1356770	11.98	1	1.65053	1.84619	0.354925	0.425359	0.586995	45.1	0.999	1	1
oldleaf_550.mqo	4634	9	51.877	Marker1205179	12.09	1	1.74069	1.84286	0.380405	0.4296	0.583655	45.4	0.989	1	0.995
oldleaf_550.mqo	4633	9	51.877	Marker1314866	12.25	1	1.7586	1.84286	0.379195	0.4296	0.578937	45.8	0.991	1	0.995
oldleaf_550.mqo	4632	9	51.877	Marker1321391	12.38	1	1.77128	1.84286	0.381219	0.4296	0.575293	46.2	0.994	1	0.997
oldleaf_550.mqo	4631	9	51.877	Marker1301049	12.47	1	1.77857	1.84286	0.3864	0.4296	0.572774	46.4	1	1	1
oldleaf_550.mqo	4630	9	51.34	Marker1250670	12.47	1	1.77857	1.84286	0.386397	0.429597	0.572774	46.4	1	1	1
oldleaf_550.mqo	4629	9	51.34	Marker1178861	12.47	1	1.77857	1.84286	0.386398	0.429598	0.572774	46.4	1	1	1
oldleaf_550.mqo	4628	9	51.34	Marker1318944	12.47	1	1.77857	1.84286	0.386399	0.429598	0.572774	46.4	1	1	1
oldleaf_550.mqo	4627	9	51.34	Marker1139965	12.47	1	1.77857	1.84286	0.386399	0.429599	0.572774	46.4	1	1	1
oldleaf_550.mqo	4626	9	51.34	Marker1296017	12.47	1	1.77857	1.84286	0.3864	0.4296	0.572774	46.4	1	1	1
oldleaf_550.mqo	4625	9	51.34	Marker1286485	12.47	1	1.77857	1.84286	0.3864	0.4296	0.572774	46.4	1	1	1
oldleaf_550.mqo	4624	9	51.34	Marker1264186	12.47	1	1.77857	1.84286	0.3864	0.4296	0.572774	46.4	1	1	1
oldleaf_550.mqo	4623	9	51.34	Marker1134071	12.47	1	1.77857	1.84286	0.3864	0.4296	0.572774	46.4	1	1	1
oldleaf_550.mqo	4622	9	51.34	Marker1289581	12.47	1	1.77857	1.84286	0.3864	0.4296	0.572774	46.4	1	1	1
oldleaf_550.mqo	4621	9	51.34	Marker1313125	12.47	1	1.77857	1.84286	0.3864	0.4296	0.572774	46.4	1	1	1
oldleaf_550.mqo	4620	9	51.34	Marker1287023	12.47	1	1.77857	1.84286	0.3864	0.4296	0.572774	46.4	1	1	1
oldleaf_550.mqo	4619	9	51.34	Marker1185902	12.47	1	1.77857	1.84286	0.3864	0.4296	0.572774	46.4	1	1	1
oldleaf_550.mqo	4618	9	51.34	Marker1218831	12.47	1	1.77857	1.84286	0.3864	0.4296	0.572774	46.4	1	1	1
oldleaf_550.mqo	4617	9	51.34	Marker1328647	12.47	1	1.77857	1.84286	0.3864	0.4296	0.572774	46.4	1	1	1
oldleaf_550.mqo	4616	9	51.34	Marker1202668	12.47	1	1.77857	1.84286	0.3864	0.4296	0.572774	46.4	1	1	1
oldleaf_550.mqo	4615	9	51.34	Marker1211641	12.47	1	1.77857	1.84286	0.3864	0.4296	0.572774	46.4	1	1	1
oldleaf_550.mqo	4614	9	51.34	Marker1287431	12.47	1	1.77857	1.84286	0.3864	0.4296	0.572774	46.4	1	1	1
oldleaf_550.mqo	4613	9	51.34	Marker1197124	12.47	1	1.77857	1.84286	0.3864	0.4296	0.572774	46.4	1	1	1
oldleaf_550.mqo	4612	9	51.34	Marker1167308	12.47	1	1.77857	1.84286	0.3864	0.4296	0.572774	46.4	1	1	1
oldleaf_550.mqo	4611	9	51.34	Marker1166678	12.47	1	1.77857	1.84286	0.3864	0.4296	0.572774	46.4	1	1	1
oldleaf_550.mqo	4610	9	51.34	Marker1278015	12.47	1	1.77871	1.843	0.386261	0.429459	0.572774	46.4	1	1	1
oldleaf_550.mqo	4609	9	51.34	Marker1225753	12.47	1	1.77885	1.84314	0.386122	0.429317	0.572774	46.4	0.999	1	1
oldleaf_550.mqo	4608	9	51.34	Marker1179830	12.47	1	1.77899	1.84328	0.385982	0.429176	0.572774	46.4	0.999	1	0.999
oldleaf_550.mqo	4607	9	51.34	Marker1318745	12.47	1	1.77913	1.84342	0.385843	0.429034	0.572774	46.4	0.998	1	0.999
oldleaf_550.mqo	4606	9	51.34	Marker1329709	12.47	1	1.77927	1.84356	0.385704	0.428893	0.572774	46.4	0.998	1	0.999
oldleaf_550.mqo	4605	9	51.34	Marker1187499	12.47	1	1.77941	1.84371	0.385564	0.428751	0.572774	46.4	0.998	1	0.999
oldleaf_550.mqo	4640	9	52.877		13.06	1	1.70441	1.90163	0.39915	0.360629	0.556074	48	0.963	0.99	0.976
oldleaf_550.mqo	4709	9	61.864	Marker1151998	13.15	1	1.62667	1.88517	0.423334	0.319583	0.553416	48.2	1	1	1
oldleaf_550.mqo	4708	9	61.864	Marker1188054	13.15	1	1.62667	1.88517	0.423333	0.319583	0.553416	48.2	1	1	1
oldleaf_550.mqo	4707	9	61.864	Marker1322327	13.15	1	1.62667	1.88517	0.423333	0.319583	0.553416	48.2	1	1	1
oldleaf_550.mqo	4706	9	61.864	Marker1283298	13.15	1	1.62667	1.88517	0.423333	0.319583	0.553416	48.2	1	1	1
oldleaf_550.mqo	4705	9	61.864	Marker1278228	13.15	1	1.62667	1.88517	0.423334	0.319583	0.553416	48.2	1	1	1
[truncated: 1,445 more rows]

## Sheet: Mature pericarp
Supplemental Table S7C. The detailed information of all QTLs in mature pericarp.
[truncated: 2,804 more rows]

[truncated: 1 more sheets: Mature pulp]
