# Supplementary material for: Multiomics-based dissection of citrus flavonoid metabolism using a Citrus reticulata × Poncirus trifoliata population
Source: Hortic Res. 2021 Mar 1;8:56. doi: 10.1038/s41438-021-00472-8 (PMC7917093; doi:10.1038/s41438-021-00472-8)
Supplement: Supplementary file 12 — Table S8 [file 41438_2021_472_MOESM12_ESM.xlsx]

## Sheet: Sheet1
Supplemental Table S8. The detail information of physical distance of Clementina genome identified in this study.
Marker number	Chromosome	Physical distance
Marker101226	Chr_1	22023521	22023718
Marker101319	Chr_1	383557	383765
Marker101427	Chr_1	26809232	26809482
Marker10190	Chr_1	5735360	5735551
Marker102576	Chr_1	3287718	3287918
Marker102628	Chr_1	290336	290583
Marker105387	Chr_1	28871296	28871473
Marker105997	Chr_1	10558101	10558260
Marker106383	Chr_1	9071659	9071877
Marker106855	Chr_1	28135617	28135813
Marker107402	Chr_1	28467077	28467323
Marker107775	Chr_1	11117834	11118042
Marker108275	Chr_1	2903981	2904180
Marker108859	Chr_1	17228450	17228657
Marker109071	Chr_1	17553765	17553970
Marker109187	Chr_1	17018311	17018531
Marker109215	Chr_1	19642776	19643010
Marker109833	Chr_1	2578735	2578944
Marker109892	Chr_1	18456474	18456674
Marker109915	Chr_1	10343089	10343277
Marker111149	Chr_1	2640074	2640314
Marker111591	Chr_1	13650022	13650261
Marker111973	Chr_1	23816685	23816862
Marker112075	Chr_1	7045831	7046061
Marker112080	Chr_1	19343478	19343660
Marker112236	Chr_1	1011513	1011735
Marker112472	Chr_1	1082392	1082631
Marker112801	Chr_1	3892813	3893052
Marker112990	Chr_1	28648356	28648530
Marker113499	Chr_1	25520693	25520937
Marker113843	Chr_1	28236665	28236831
Marker113996	Chr_1	2513599	2513822
Marker114147	Chr_1	23425294	23425522
Marker114803	Chr_1	550971	551141
Marker114885	Chr_1	28586751	28586985
Marker115474	Chr_1	10217384	10217633
Marker116123	Chr_1	28745678	28745847
Marker117309	Chr_1	6981020	6981247
Marker117536	Chr_1	7028772	7028987
Marker117957	Chr_1	26035534	26035746
Marker118058	Chr_1	201026	201265
Marker118076	Chr_1	28267688	28267862
Marker120039	Chr_1	6929234	6929443
Marker120799	Chr_1	23491500	23491690
Marker12082	Chr_1	18407977	18408175
Marker120870	Chr_1	16449583	16449805
Marker121606	Chr_1	11301525	11301764
Marker122049	Chr_1	28109328	28109496
Marker122301	Chr_1	2484998	2485152
Marker122398	Chr_1	26214903	26215075
Marker122443	Chr_1	2493112	2493325
Marker12258	Chr_1	20007541	20007764
Marker123136	Chr_1	803949	804144
Marker125499	Chr_1	521823	522062
Marker125523	Chr_1	16589339	16589600
Marker125593	Chr_1	28192057	28192236
Marker126706	Chr_1	5100001	5100227
Marker127087	Chr_1	27830144	27830314
Marker128014	Chr_1	25688106	25688293
Marker12840	Chr_1	20041517	20041742
Marker128936	Chr_1	23055042	23055235
Marker130760	Chr_1	27714769	27714988
Marker130853	Chr_1	4253947	4254150
Marker131527	Chr_1	3705648	3705835
Marker132391	Chr_1	28412433	28412624
Marker133119	Chr_1	28517959	28518149
Marker133469	Chr_1	17584322	17584555
Marker13386	Chr_1	7809680	7809890
Marker133998	Chr_1	624114	624346
Marker134205	Chr_1	23371660	23371839
Marker134399	Chr_1	26129533	26129717
Marker134685	Chr_1	27350392	27350581
Marker135344	Chr_1	1609442	1609687
Marker135475	Chr_1	22501996	22502166
Marker13587	Chr_1	4753566	4753777
Marker136742	Chr_1	911896	912146
Marker136848	Chr_1	11321523	11321700
Marker136854	Chr_1	8540943	8541183
Marker137161	Chr_1	22653927	22654178
Marker137188	Chr_1	25944797	25944967
Marker137559	Chr_1	8814865	8815094
Marker138172	Chr_1	28517034	28517208
Marker138977	Chr_1	13922986	13923149
Marker13901	Chr_1	27185330	27185489
Marker139383	Chr_1	11931747	11932099
Marker139556	Chr_1	7174015	7174171
Marker139571	Chr_1	26782863	26783015
Marker139799	Chr_1	464188	464340
Marker13985	Chr_1	28791617	28791867
Marker139998	Chr_1	4539274	4539442
Marker140610	Chr_1	8164293	8164486
Marker141121	Chr_1	15390959	15391185
Marker14124	Chr_1	23517365	23517576
Marker14142	Chr_1	1880985	1881146
Marker141827	Chr_1	16568361	16568515
Marker142014	Chr_1	25281970	25282205
Marker14324	Chr_1	3780331	3780569
Marker143860	Chr_1	2608682	2608893
Marker144169	Chr_1	11040988	11041221
Marker145917	Chr_1	1523030	1523187
Marker146447	Chr_1	26190681	26190828
Marker146925	Chr_1	23464339	23464523
Marker147615	Chr_1	21402653	21402874
Marker148151	Chr_1	5542883	5543140
Marker148488	Chr_1	27729950	27730123
Marker148598	Chr_1	27003621	27003863
Marker149170	Chr_1	199468	199719
Marker149327	Chr_1	7217212	7217447
Marker149505	Chr_1	26733414	26733625
Marker150216	Chr_1	23074447	23074700
Marker151250	Chr_1	22903813	22903979
Marker154172	Chr_1	8047286	8047529
Marker15449	Chr_1	731749	731973
Marker154505	Chr_1	429380	429542
Marker154558	Chr_1	1370530	1370732
Marker155556	Chr_1	7872474	7872633
Marker155824	Chr_1	976681	976863
Marker155843	Chr_1	7919813	7920047
Marker15590	Chr_1	22736046	22736229
Marker157382	Chr_1	27130778	27130930
Marker158034	Chr_1	3394984	3395184
Marker158195	Chr_1	19626296	19626509
Marker158231	Chr_1	1557103	1557291
Marker160393	Chr_1	3777985	3778160
Marker160871	Chr_1	19235089	19235331
Marker160911	Chr_1	2897089	2897281
Marker161137	Chr_1	26740764	26740950
Marker161367	Chr_1	17705517	17705683
Marker16181	Chr_1	22011200	22011384
Marker162173	Chr_1	17157721	17157955
Marker162298	Chr_1	18852890	18853086
Marker162655	Chr_1	28022834	28022999
Marker16311	Chr_1	27688493	27688699
Marker164920	Chr_1	27879545	27879770
Marker165117	Chr_1	4184235	4184432
Marker165512	Chr_1	4877835	4878006
Marker165581	Chr_1	4845531	4845736
Marker165875	Chr_1	21450903	21451127
Marker166150	Chr_1	3609487	3609680
Marker166254	Chr_1	21134690	21134870
Marker166804	Chr_1	15049235	15049422
Marker166999	Chr_1	28145938	28146113
Marker16709	Chr_1	19774428	19774608
Marker167284	Chr_1	2903164	2903373
Marker168070	Chr_1	25616923	25617152
Marker168341	Chr_1	11122622	11122858
Marker168825	Chr_1	11698666	11698896
Marker169191	Chr_1	18370954	18371143
Marker16963	Chr_1	25430869	25431058
Marker170177	Chr_1	3777717	3777879
Marker170238	Chr_1	20352419	20352614
Marker170414	Chr_1	27702627	27702856
Marker170425	Chr_1	4218502	4218667
Marker170689	Chr_1	1233864	1234098
Marker170849	Chr_1	14340256	14340432
Marker170885	Chr_1	19544074	19544302
Marker170924	Chr_1	26407140	26407329
Marker171687	Chr_1	4029006	4029213
Marker171840	Chr_1	477657	477873
Marker172397	Chr_1	2142484	2142724
Marker173106	Chr_1	18958851	18959079
Marker173132	Chr_1	19053369	19053608
Marker173540	Chr_1	9501144	9501333
Marker175234	Chr_1	28548724	28548897
Marker176061	Chr_1	28108973	28109222
Marker176442	Chr_1	19617103	19617339
Marker176554	Chr_1	28389737	28389980
Marker177326	Chr_1	5269468	5269656
Marker178019	Chr_1	28174696	28174867
Marker178389	Chr_1	5239289	5239494
Marker178832	Chr_1	17130870	17131102
Marker179282	Chr_1	23150260	23150495
Marker180823	Chr_1	23540157	23540320
Marker181404	Chr_1	1186421	1186587
Marker181765	Chr_1	28143409	28143653
Marker182229	Chr_1	4086978	4087182
Marker182537	Chr_1	21407081	21407326
Marker182603	Chr_1	26328476	26328651
Marker18314	Chr_1	25808515	25808715
Marker183972	Chr_1	3787777	3787975
Marker184301	Chr_1	9395005	9395237
Marker184857	Chr_1	9323862	9324088
Marker185250	Chr_1	15246440	15246620
Marker185369	Chr_1	10007074	10007291
Marker185823	Chr_1	24295314	24295549
Marker186168	Chr_1	19616769	19616997
Marker186429	Chr_1	1150143	1150367
Marker18709	Chr_1	641693	641898
Marker187547	Chr_1	28929178	28929400
Marker188377	Chr_1	25194398	25194639
Marker188493	Chr_1	18884313	18884479
Marker188534	Chr_1	4877012	4877197
Marker188663	Chr_1	26331331	26331513
Marker188809	Chr_1	6507166	6507345
Marker190061	Chr_1	16409619	16409809
Marker190618	Chr_1	21094053	21094218
Marker190630	Chr_1	1186693	1186933
Marker190897	Chr_1	4719888	4720048
Marker191174	Chr_1	27315322	27315558
Marker191674	Chr_1	14111226	14111467
Marker192406	Chr_1	26462907	26463136
Marker193244	Chr_1	6303654	6303849
Marker194005	Chr_1	3889984	3890158
Marker194678	Chr_1	22403807	22403989
Marker194749	Chr_1	1001725	1001919
Marker1948	Chr_1	1938530	1938703
Marker194999	Chr_1	25264371	25264559
Marker195678	Chr_1	28418588	28418754
Marker195697	Chr_1	28132879	28133062
Marker195848	Chr_1	11115127	11115344
Marker196415	Chr_1	2586265	2586472
Marker196708	Chr_1	1847250	1847402
Marker19736	Chr_1	8293314	8293552
Marker197911	Chr_1	8376182	8376383
Marker198039	Chr_1	3879389	3879590
Marker19811	Chr_1	6873531	6873695
Marker19834	Chr_1	5271236	5271453
Marker199017	Chr_1	27178299	27178514
Marker199187	Chr_1	11939676	11939877
Marker200142	Chr_1	19746711	19746924
Marker200576	Chr_1	26972093	26972307
Marker201257	Chr_1	23156230	23156450
Marker201362	Chr_1	4235658	4235831
Marker202404	Chr_1	8870006	8870222
Marker202481	Chr_1	14641290	14641516
Marker202628	Chr_1	27479323	27479518
Marker202735	Chr_1	28374866	28375019
Marker203052	Chr_1	4418697	4418920
Marker203223	Chr_1	22703774	22703924
Marker203246	Chr_1	1578796	1579001
Marker203811	Chr_1	26981009	26981178
Marker20388	Chr_1	153172	153388
Marker205099	Chr_1	8008691	8008868
Marker205107	Chr_1	13868987	13869208
Marker20535	Chr_1	21888928	21889092
Marker205351	Chr_1	25811818	25811989
Marker205394	Chr_1	15875996	15876211
Marker205755	Chr_1	9329512	9329740
Marker205923	Chr_1	28124675	28124859
Marker206406	Chr_1	1852066	1852286
Marker206481	Chr_1	15411239	15411445
Marker206705	Chr_1	28033801	28034022
Marker206824	Chr_1	2598801	2598981
Marker207426	Chr_1	8684739	8684911
Marker207466	Chr_1	22296129	22296326
Marker208788	Chr_1	8138118	8138290
Marker209844	Chr_1	12904517	12904770
Marker21190	Chr_1	28176486	28176671
Marker212084	Chr_1	26206087	26206269
Marker212814	Chr_1	2693710	2693930
Marker213781	Chr_1	25705490	25705722
Marker213785	Chr_1	27564068	27564301
Marker214162	Chr_1	5103201	5103359
Marker2147	Chr_1	14215762	14216012
Marker215123	Chr_1	3073061	3073316
Marker215448	Chr_1	16453737	16453910
Marker215924	Chr_1	10530963	10531119
Marker216028	Chr_1	18124823	18125014
Marker216381	Chr_1	15508578	15508829
Marker216522	Chr_1	6479369	6479595
Marker216911	Chr_1	166230	166477
Marker217231	Chr_1	26059415	26059637
Marker219407	Chr_1	25116126	25116351
Marker221887	Chr_1	26656821	26657026
Marker222200	Chr_1	5227548	5227788
Marker222806	Chr_1	5233130	5233327
Marker222811	Chr_1	2898090	2898263
Marker223337	Chr_1	21093442	21093668
Marker223850	Chr_1	11104749	11104974
Marker22394	Chr_1	18704908	18705155
Marker224874	Chr_1	1129481	1129693
Marker225005	Chr_1	11526695	11526918
Marker225339	Chr_1	27107589	27107783
Marker225532	Chr_1	4374772	4374979
Marker225772	Chr_1	11870510	11870668
Marker226506	Chr_1	28106904	28107125
Marker227932	Chr_1	9737659	9737900
Marker228788	Chr_1	22395308	22395535
Marker229199	Chr_1	22887866	22888094
Marker229312	Chr_1	8418604	8418816
Marker229924	Chr_1	8090815	8091037
Marker230815	Chr_1	8818572	8818785
Marker231480	Chr_1	6961497	6961689
Marker231815	Chr_1	27573289	27573464
Marker23195	Chr_1	25937773	25938004
Marker23206	Chr_1	26694721	26694948
Marker232135	Chr_1	6612324	6612520
Marker232337	Chr_1	22907054	22907293
Marker232411	Chr_1	26023519	26023726
Marker232584	Chr_1	579365	579597
Marker23291	Chr_1	3524610	3524809
Marker23857	Chr_1	987391	987560
Marker24481	Chr_1	15204507	15204705
Marker24714	Chr_1	3153183	3153407
Marker24844	Chr_1	18060502	18060668
Marker25201	Chr_1	27005465	27005675
Marker25915	Chr_1	3255529	3255774
Marker26542	Chr_1	22029513	22029689
Marker27591	Chr_1	3560407	3560639
Marker27736	Chr_1	1630464	1630633
Marker28214	Chr_1	12876505	12876753
Marker2841	Chr_1	22987763	22987928
Marker29553	Chr_1	21014051	21014242
Marker30070	Chr_1	2759096	2759324
Marker30182	Chr_1	9013849	9014086
Marker30771	Chr_1	25395764	25395970
Marker31006	Chr_1	24699000	24699153
Marker31150	Chr_1	27541773	27541998
Marker33039	Chr_1	2745159	2745331
Marker33736	Chr_1	18399830	18400021
Marker34386	Chr_1	142942	143115
Marker3442	Chr_1	28717934	28718167
Marker34741	Chr_1	11523906	11524141
Marker35069	Chr_1	2957054	2957265
Marker35080	Chr_1	17401610	17401805
Marker35589	Chr_1	24859671	24859842
Marker36022	Chr_1	15741921	15742156
Marker36117	Chr_1	28325378	28325599
Marker36184	Chr_1	5489277	5489490
Marker36531	Chr_1	25784853	25784994
Marker36856	Chr_1	17578147	17578361
Marker37266	Chr_1	27611596	27611832
Marker37359	Chr_1	1878367	1878549
Marker38084	Chr_1	8838731	8838879
Marker38089	Chr_1	25588863	25589116
Marker38637	Chr_1	27768960	27769121
Marker38704	Chr_1	24818454	24818674
Marker38860	Chr_1	16453472	16453631
Marker3916	Chr_1	24589654	24589884
Marker40393	Chr_1	25216239	25216429
Marker40672	Chr_1	7456038	7456240
Marker42284	Chr_1	18206038	18206223
Marker44822	Chr_1	19053762	19054012
Marker45123	Chr_1	20543124	20543323
Marker45711	Chr_1	28459597	28459821
Marker47000	Chr_1	19757209	19757458
Marker47955	Chr_1	3752971	3753195
Marker48180	Chr_1	25676716	25676967
Marker48315	Chr_1	28127674	28127908
Marker48969	Chr_1	8823519	8823684
Marker49476	Chr_1	4963303	4963417
Marker49589	Chr_1	16464963	16465145
Marker50006	Chr_1	13583335	13583534
Marker50026	Chr_1	480220	480425
Marker51177	Chr_1	16565992	16566229
Marker51213	Chr_1	13053504	13053716
Marker51597	Chr_1	19589556	19589761
Marker51855	Chr_1	27656216	27656432
Marker52630	Chr_1	28698939	28699141
Marker5482	Chr_1	25615031	25615216
Marker54820	Chr_1	12048204	12048424
Marker54846	Chr_1	27037695	27037915
Marker55249	Chr_1	3847263	3847477
Marker55401	Chr_1	25262608	25262824
Marker55702	Chr_1	4063531	4063716
Marker56775	Chr_1	15227571	15227757
Marker56901	Chr_1	27519146	27519347
Marker57250	Chr_1	1762965	1763146
Marker57608	Chr_1	21749153	21749328
Marker5790	Chr_1	28180779	28180968
Marker58093	Chr_1	22006178	22006429
Marker5823	Chr_1	6613322	6613549
Marker58330	Chr_1	24540260	24540501
Marker58556	Chr_1	27512887	27513129
Marker58799	Chr_1	22917751	22917928
Marker58868	Chr_1	27207785	27208033
Marker59661	Chr_1	15387026	15387219
Marker59753	Chr_1	5324183	5324397
Marker60694	Chr_1	2433317	2433480
Marker60920	Chr_1	3073869	3074108
Marker60946	Chr_1	7032787	7033030
Marker61185	Chr_1	10576946	10577138
Marker61376	Chr_1	15817456	15817612
Marker61990	Chr_1	27543996	27544216
Marker62155	Chr_1	1592467	1592699
Marker62210	Chr_1	5087202	5087377
Marker62260	Chr_1	1372069	1372296
Marker6306	Chr_1	28191757	28191951
Marker63364	Chr_1	26980776	26980903
Marker63869	Chr_1	1133047	1133301
Marker64820	Chr_1	13870754	13870926
Marker64990	Chr_1	24944751	24944908
Marker65999	Chr_1	26954569	26954770
Marker66237	Chr_1	28822714	28822966
Marker66538	Chr_1	14121396	14121656
Marker66659	Chr_1	4753034	4753272
Marker6673	Chr_1	27091112	27091295
Marker67084	Chr_1	28252398	28252624
Marker68017	Chr_1	25260727	25260918
Marker68167	Chr_1	24383886	24384120
Marker68273	Chr_1	16206366	16206579
Marker68908	Chr_1	17708315	17708525
Marker70704	Chr_1	867096	867247
Marker71010	Chr_1	27523116	27523294
Marker71527	Chr_1	19591184	19591331
Marker72044	Chr_1	17177216	17177383
Marker72098	Chr_1	27914172	27914391
Marker72416	Chr_1	2875693	2875930
Marker72436	Chr_1	7682332	7682583
Marker73157	Chr_1	22038531	22038715
Marker73331	Chr_1	25514284	25514504
Marker73762	Chr_1	7582746	7582942
Marker74167	Chr_1	27900874	27901058
Marker74456	Chr_1	27109374	27109536
Marker74623	Chr_1	19016378	19016600
Marker75373	Chr_1	22457290	22457458
Marker75461	Chr_1	16441850	16442084
Marker7572	Chr_1	24745176	24745390
Marker75771	Chr_1	1556776	1556997
Marker76176	Chr_1	2076514	2076735
Marker76748	Chr_1	27563784	27563962
Marker76930	Chr_1	24770291	24770517
Marker77353	Chr_1	13931398	13931625
Marker77996	Chr_1	17477787	17477985
Marker78467	Chr_1	23845283	23845501
Marker78469	Chr_1	23079310	23079543
Marker78650	Chr_1	6729244	6729471
Marker78786	Chr_1	21966894	21967081
Marker79355	Chr_1	12815337	12815566
Marker79471	Chr_1	9410920	9411141
Marker79490	Chr_1	1557397	1557562
Marker79515	Chr_1	14460542	14460773
Marker8032	Chr_1	8461597	8461762
Marker81174	Chr_1	28325705	28325889
Marker81281	Chr_1	7762894	7763073
Marker81418	Chr_1	26356750	26356923
Marker81540	Chr_1	21726059	21726237
Marker82838	Chr_1	23237767	23237985
Marker83025	Chr_1	26813248	26813489
Marker83369	Chr_1	26795545	26795787
Marker8338	Chr_1	1233540	1233758
Marker83387	Chr_1	20455418	20455591
Marker8401	Chr_1	28790960	28791128
Marker84158	Chr_1	25250293	25250469
Marker84173	Chr_1	19719345	19719576
Marker84642	Chr_1	823394	823584
Marker85021	Chr_1	19356430	19356607
Marker85787	Chr_1	28403588	28403809
Marker86972	Chr_1	4124580	4124779
Marker87086	Chr_1	17176135	17176282
Marker87586	Chr_1	22901104	22901291
Marker87706	Chr_1	3723269	3723513
Marker88047	Chr_1	2515868	2516050
Marker8852	Chr_1	1877468	1877653
Marker88988	Chr_1	25094555	25094745
Marker88990	Chr_1	26456853	26457044
Marker89028	Chr_1	22851430	22851672
Marker89394	Chr_1	28272830	28273055
Marker89930	Chr_1	26338624	26338852
Marker89951	Chr_1	26744993	26745160
Marker91017	Chr_1	11692168	11692381
Marker91440	Chr_1	28888649	28888854
Marker93461	Chr_1	21120189	21120428
Marker93544	Chr_1	6150988	6151201
Marker93793	Chr_1	7862887	7863082
Marker94236	Chr_1	28386128	28386329
Marker94563	Chr_1	2759618	2759764
Marker94690	Chr_1	25412028	25412197
Marker95129	Chr_1	25753077	25753319
Marker9597	Chr_1	26408351	26408509
Marker97559	Chr_1	114632	114830
Marker97791	Chr_1	22941024	22941220
Marker98176	Chr_1	57689	57876
Marker98202	Chr_1	19342182	19342436
Marker99169	Chr_1	10499668	10499914
Marker99716	Chr_1	2982320	2982505
Marker99729	Chr_1	11220978	11221214
Marker1938347	Chr_2	23772701	23772899
Marker1938359	Chr_2	33340924	33341134
Marker1938745	Chr_2	6824018	6824187
Marker1939101	Chr_2	7653922	7654144
Marker1940870	Chr_2	16275305	16275472
Marker1942632	Chr_2	29305346	29305598
Marker1943191	Chr_2	15761006	15761198
Marker1944723	Chr_2	9081226	9081411
Marker1946724	Chr_2	22170225	22170448
Marker1946814	Chr_2	542288	542460
Marker1947233	Chr_2	6665258	6665501
Marker1947307	Chr_2	27959533	27959694
Marker1947722	Chr_2	22602197	22602411
Marker1948988	Chr_2	7674744	7674963
Marker1949192	Chr_2	13339694	13339923
Marker1949486	Chr_2	4624653	4624892
Marker1950229	Chr_2	5387729	5387937
Marker1950859	Chr_2	16359648	16359891
Marker1951058	Chr_2	35001511	35001738
Marker1951061	Chr_2	30512828	30513037
Marker1951522	Chr_2	32930639	32930827
Marker1953423	Chr_2	7462283	7462516
Marker1953691	Chr_2	32167281	32167504
Marker1953776	Chr_2	29110287	29110457
Marker1954094	Chr_2	33849359	33849536
Marker1954124	Chr_2	32894454	32894700
Marker1955412	Chr_2	29857426	29857621
Marker1955451	Chr_2	32787043	32787248
Marker1956513	Chr_2	27021212	27021414
Marker1956736	Chr_2	36307915	36308150
Marker1959265	Chr_2	27100012	27100181
Marker1959418	Chr_2	30868392	30868622
Marker1960122	Chr_2	14653041	14653264
Marker1960170	Chr_2	32838990	32839218
Marker1960412	Chr_2	31853065	31853274
Marker1960482	Chr_2	31971325	31971553
Marker1960699	Chr_2	33041349	33041585
Marker1960900	Chr_2	25816993	25817251
Marker1961252	Chr_2	35826883	35827066
Marker1961655	Chr_2	35992972	35993194
Marker1963360	Chr_2	22607634	22607809
Marker1963541	Chr_2	8855774	8855992
Marker1963561	Chr_2	32498652	32498887
Marker1963620	Chr_2	11946287	11946480
Marker1963855	Chr_2	10849978	10850136
Marker1964255	Chr_2	29978154	29978359
Marker1964519	Chr_2	22673052	22673241
Marker1964668	Chr_2	31743249	31743479
Marker1967174	Chr_2	23344336	23344556
Marker1967327	Chr_2	14210671	14210850
Marker1967824	Chr_2	34740459	34740715
Marker1967930	Chr_2	32302023	32302234
Marker1968071	Chr_2	34654608	34654815
Marker1968489	Chr_2	8751210	8751435
Marker1968553	Chr_2	34939581	34939783
Marker1968749	Chr_2	33299801	33300041
Marker1968753	Chr_2	22867404	22867599
Marker1969048	Chr_2	29681010	29681253
Marker1969416	Chr_2	35683508	35683719
Marker1970335	Chr_2	25257498	25257662
Marker1970534	Chr_2	26966074	26966286
Marker1970554	Chr_2	21929546	21929706
Marker1971126	Chr_2	25915718	25915947
Marker1971460	Chr_2	34234146	34234323
Marker1973306	Chr_2	26984611	26984805
Marker1973724	Chr_2	22436712	22436873
Marker1974040	Chr_2	14297243	14297428
Marker1974558	Chr_2	29935001	29935190
Marker1974560	Chr_2	34150251	34150379
Marker1974836	Chr_2	35527018	35527187
Marker1975485	Chr_2	22209401	22209592
Marker1975896	Chr_2	15123132	15123358
Marker1975954	Chr_2	32731831	32732041
Marker1976657	Chr_2	29706454	29706693
Marker1976912	Chr_2	30391083	30391237
Marker1978207	Chr_2	33572386	33572604
Marker1978799	Chr_2	10554466	10554644
Marker1979255	Chr_2	33749742	33749950
Marker1979400	Chr_2	31239254	31239480
Marker1979802	Chr_2	36361082	36361323
Marker1980330	Chr_2	33027884	33028060
Marker1980795	Chr_2	35465487	35465677
Marker1981197	Chr_2	20347865	20348025
Marker1982999	Chr_2	34335615	34335780
Marker1984583	Chr_2	14163809	14164044
Marker1984962	Chr_2	29334365	29334534
Marker1985087	Chr_2	27785153	27785378
Marker1985663	Chr_2	29290676	29290903
Marker1986848	Chr_2	27078297	27078490
Marker1987026	Chr_2	33989445	33989659
Marker1987043	Chr_2	33499371	33499552
Marker1987438	Chr_2	23044796	23045017
Marker1987637	Chr_2	30781411	30781607
Marker1987897	Chr_2	35021692	35021922
Marker1988185	Chr_2	27684766	27684943
Marker1988323	Chr_2	23821062	23821276
Marker1988458	Chr_2	26230880	26231113
Marker1988510	Chr_2	12290544	12290796
Marker1988735	Chr_2	10041055	10041303
Marker1988736	Chr_2	11427700	11427943
Marker1989290	Chr_2	8749922	8750099
Marker1990487	Chr_2	19841987	19842167
Marker1990709	Chr_2	6979558	6979802
Marker1990726	Chr_2	312445	312682
Marker1990814	Chr_2	16630435	16630596
Marker1991438	Chr_2	31633026	31633222
Marker1991514	Chr_2	7948281	7948448
Marker1991550	Chr_2	22765567	22765735
Marker1991880	Chr_2	22348703	22348926
Marker1992600	Chr_2	6618006	6618156
Marker1992774	Chr_2	9823591	9823793
Marker1993088	Chr_2	4493564	4493735
Marker1994161	Chr_2	21542880	21543057
Marker1995709	Chr_2	24981390	24981588
Marker1995727	Chr_2	34835868	34836052
Marker1996130	Chr_2	10199019	10199242
Marker1997002	Chr_2	30174172	30174349
Marker1997501	Chr_2	34326009	34326246
Marker1998082	Chr_2	27742485	27742676
Marker1999032	Chr_2	34931489	34931612
Marker1999107	Chr_2	16529225	16529451
Marker1999868	Chr_2	27043859	27044099
Marker2000398	Chr_2	28273272	28273475
Marker2000576	Chr_2	33549205	33549416
Marker2001063	Chr_2	35937688	35937913
Marker2001316	Chr_2	33079964	33080131
Marker2001703	Chr_2	31998902	31999146
Marker2002076	Chr_2	10731841	10732020
Marker2003807	Chr_2	35349506	35349664
Marker2004311	Chr_2	14660846	14660999
Marker2004690	Chr_2	18402964	18403209
Marker2005138	Chr_2	35541974	35542211
Marker2006829	Chr_2	16750158	16750332
Marker2007011	Chr_2	36050475	36050679
Marker2007197	Chr_2	33161701	33161943
Marker2007661	Chr_2	34353228	34353461
Marker2007820	Chr_2	35625134	35625360
Marker2008001	Chr_2	33559231	33559469
Marker2008696	Chr_2	10026699	10026905
Marker2008807	Chr_2	34957532	34957753
Marker2009206	Chr_2	435241	435464
Marker2009355	Chr_2	9941360	9941577
Marker2010291	Chr_2	22689902	22690139
Marker2010512	Chr_2	10942734	10942934
Marker2010645	Chr_2	7149284	7149503
Marker2010824	Chr_2	5432702	5432951
Marker2011322	Chr_2	29351983	29352245
Marker2011614	Chr_2	17979921	17980156
Marker2011720	Chr_2	31338842	31339024
Marker2012220	Chr_2	32682588	32682787
Marker2012246	Chr_2	25573835	25574038
Marker2012718	Chr_2	34442625	34442857
Marker2013069	Chr_2	20402469	20402626
Marker2013247	Chr_2	33100199	33100438
Marker2014830	Chr_2	34358022	34358197
Marker2014844	Chr_2	4503610	4503785
Marker2015719	Chr_2	33807427	33807681
Marker2016614	Chr_2	339960	340187
Marker2016760	Chr_2	30382383	30382607
Marker2016957	Chr_2	31608403	31608564
Marker2017434	Chr_2	33137476	33137655
Marker2018463	Chr_2	24494566	24494746
Marker2018782	Chr_2	12082259	12082475
Marker2018903	Chr_2	29438115	29438337
Marker2019043	Chr_2	35366527	35366690
Marker2019222	Chr_2	26077358	26077590
Marker2020033	Chr_2	5128339	5128579
Marker2021115	Chr_2	8843244	8843413
Marker2021316	Chr_2	5026037	5026262
Marker2021354	Chr_2	13589802	13590005
Marker2022236	Chr_2	10326461	10326697
Marker2022237	Chr_2	7762551	7762703
Marker2023600	Chr_2	5091086	5091300
Marker2023859	Chr_2	13839459	13839695
Marker2024372	Chr_2	20403561	20403711
Marker2025937	Chr_2	23949676	23949871
Marker2025985	Chr_2	233552	233762
Marker2026045	Chr_2	34940365	34940589
Marker2028133	Chr_2	13801332	13801521
Marker2028243	Chr_2	31320926	31321109
Marker2029305	Chr_2	34891602	34891770
Marker2030547	Chr_2	6768568	6768765
Marker2031460	Chr_2	34867739	34867972
Marker2031636	Chr_2	35047431	35047607
Marker2033148	Chr_2	16817669	16817881
Marker2033469	Chr_2	26014598	26014842
Marker2033553	Chr_2	35002857	35003088
Marker2033598	Chr_2	17813075	17813312
Marker2034688	Chr_2	33297461	33297701
Marker2038083	Chr_2	18186161	18186372
Marker2038286	Chr_2	8471276	8471457
Marker2038331	Chr_2	24908952	24909196
Marker2038927	Chr_2	7486833	7487038
Marker2039446	Chr_2	30674245	30674501
Marker2039558	Chr_2	30577560	30577743
Marker2039954	Chr_2	8503800	8504020
Marker2041037	Chr_2	35356995	35357189
Marker2042721	Chr_2	35581298	35581552
Marker2042938	Chr_2	33860874	33861031
Marker2043542	Chr_2	27709032	27709261
Marker2043545	Chr_2	22305919	22306146
Marker2043601	Chr_2	8152985	8153130
Marker2044045	Chr_2	9670542	9670772
Marker2044100	Chr_2	11912126	11912297
Marker2044338	Chr_2	13427397	13427592
Marker2044411	Chr_2	10141162	10141401
Marker2044781	Chr_2	26418790	26419014
Marker2045001	Chr_2	34272320	34272559
Marker2045175	Chr_2	34549464	34549629
Marker2045205	Chr_2	5640678	5640863
Marker2045976	Chr_2	10902345	10902550
Marker2046195	Chr_2	33086358	33086564
Marker2046630	Chr_2	32089745	32089841
Marker2046848	Chr_2	17350838	17351060
Marker2047454	Chr_2	34995312	34995569
Marker2048001	Chr_2	25994460	25994690
Marker2048924	Chr_2	8666155	8666390
Marker2049867	Chr_2	32761467	32761606
Marker2050448	Chr_2	9990733	9990929
Marker2052189	Chr_2	19234085	19234309
Marker2052686	Chr_2	33439165	33439361
Marker2053040	Chr_2	6664333	6664498
Marker2053118	Chr_2	29847621	29847825
Marker2054199	Chr_2	34461442	34461617
Marker2054715	Chr_2	33544585	33544819
Marker2054881	Chr_2	31388447	31388601
Marker2055525	Chr_2	30694142	30694376
Marker2055603	Chr_2	10770446	10770653
Marker2055618	Chr_2	19976595	19976788
Marker2055880	Chr_2	16806517	16806711
Marker2056065	Chr_2	29708365	29708557
Marker2056113	Chr_2	14703363	14703550
Marker2056492	Chr_2	186641	186835
Marker2056765	Chr_2	31606083	31606271
Marker2056799	Chr_2	34226525	34226710
Marker2057281	Chr_2	9572207	9572443
Marker2057547	Chr_2	13810103	13810289
Marker2058916	Chr_2	13833067	13833300
Marker2059421	Chr_2	6662147	6662360
Marker2059645	Chr_2	23761803	23761966
Marker2059904	Chr_2	7227248	7227476
Marker2060634	Chr_2	8656520	8656722
Marker2061640	Chr_2	22313787	22313988
Marker2062980	Chr_2	24634830	24635082
Marker2063173	Chr_2	33208366	33208531
Marker2063177	Chr_2	31225191	31225402
Marker2064596	Chr_2	27075803	27075974
Marker2065734	Chr_2	33449190	33449432
Marker2066385	Chr_2	17557499	17557732
Marker2067343	Chr_2	9356477	9356720
Marker2067715	Chr_2	6335990	6336204
Marker2067771	Chr_2	33608528	33608698
Marker2069418	Chr_2	35507466	35507686
Marker2069711	Chr_2	6918902	6919130
Marker2071410	Chr_2	6542456	6542677
Marker2071589	Chr_2	34272030	34272214
Marker2072783	Chr_2	34507092	34507280
Marker2072856	Chr_2	28208321	28208539
Marker2073337	Chr_2	32449563	32449790
Marker2073399	Chr_2	34781128	34781293
Marker2073455	Chr_2	32521154	32521319
Marker2073573	Chr_2	34427227	34427402
Marker2074703	Chr_2	26478994	26479236
Marker2074864	Chr_2	23827221	23827463
Marker2075006	Chr_2	6812234	6812447
Marker2075032	Chr_2	33509291	33509485
Marker2075340	Chr_2	13436072	13436243
Marker2075419	Chr_2	19578853	19579079
Marker2075505	Chr_2	6644966	6645137
Marker2076198	Chr_2	7337654	7337857
Marker2077342	Chr_2	34710429	34710665
Marker2078271	Chr_2	10040705	10040949
Marker2079007	Chr_2	22697621	22697865
Marker2079074	Chr_2	7265622	7265843
Marker2079187	Chr_2	22203823	22204045
Marker2080014	Chr_2	29716160	29716382
Marker2080367	Chr_2	23914576	23914815
Marker2080433	Chr_2	25490611	25490792
Marker2080760	Chr_2	23695651	23695879
Marker2083761	Chr_2	26722973	26723208
Marker2083834	Chr_2	32260004	32260204
Marker2084287	Chr_2	10318050	10318256
Marker2084590	Chr_2	32070506	32070670
Marker2084627	Chr_2	23167191	23167410
Marker2085007	Chr_2	36138186	36138419
Marker2085656	Chr_2	367662	367841
Marker2085685	Chr_2	33644418	33644617
Marker2085940	Chr_2	31595560	31595774
Marker2086862	Chr_2	8319523	8319718
Marker2088640	Chr_2	9075965	9076200
Marker2088869	Chr_2	33840378	33840594
Marker2089115	Chr_2	11424616	11424803
Marker2089419	Chr_2	10848486	10848706
Marker2090131	Chr_2	29493671	29493893
Marker2090387	Chr_2	21090506	21090679
Marker2090627	Chr_2	34227829	34228009
Marker2091192	Chr_2	33687397	33687568
Marker2091715	Chr_2	22673367	22673538
Marker2091825	Chr_2	31314525	31314751
Marker2091907	Chr_2	28139756	28139936
Marker2092084	Chr_2	19376325	19376508
Marker2093630	Chr_2	202355	202581
Marker2094235	Chr_2	25977870	25978071
Marker2094622	Chr_2	8810182	8810348
Marker2095494	Chr_2	14430261	14430443
Marker2095902	Chr_2	5250848	5251014
Marker2096035	Chr_2	29365722	29365935
Marker2096303	Chr_2	35430565	35430715
Marker2096553	Chr_2	12918120	12918334
Marker2096602	Chr_2	22957829	22958013
Marker2096620	Chr_2	9606664	9606854
Marker2097455	Chr_2	9964260	9964462
Marker2097755	Chr_2	33960553	33960704
Marker2098579	Chr_2	31464523	31464765
Marker2098736	Chr_2	35685517	35685702
Marker2099225	Chr_2	32830713	32830933
Marker2099376	Chr_2	21019633	21019849
Marker2099379	Chr_2	4812623	4812837
Marker2099497	Chr_2	31236342	31236497
Marker2099628	Chr_2	9795922	9796127
Marker2099682	Chr_2	11354944	11355117
Marker2100595	Chr_2	33964112	33964324
Marker2100974	Chr_2	26840171	26840397
Marker2101125	Chr_2	34528251	34528476
Marker2102078	Chr_2	7675069	7675250
Marker2102607	Chr_2	6855304	6855482
Marker2103782	Chr_2	23701681	23701888
Marker2104068	Chr_2	11473564	11473774
Marker2104577	Chr_2	29980327	29980575
Marker2105455	Chr_2	25633478	25633689
Marker2105491	Chr_2	6360366	6360591
Marker2105769	Chr_2	35810014	35810240
Marker2106143	Chr_2	20029012	20029250
Marker2106335	Chr_2	9276830	9277041
Marker2107775	Chr_2	8871947	8872160
Marker2107937	Chr_2	4810954	4811144
Marker2108444	Chr_2	34567080	34567278
Marker2109602	Chr_2	11473282	11473458
Marker2110490	Chr_2	16717992	16718215
Marker2110716	Chr_2	23813905	23814132
Marker2111216	Chr_2	25779735	25779963
Marker2112063	Chr_2	23097569	23097776
Marker2112179	Chr_2	20032979	20033218
Marker2112263	Chr_2	27005894	27006119
Marker2112603	Chr_2	9910461	9910693
Marker2113140	Chr_2	32594240	32594406
Marker2113808	Chr_2	13630329	13630515
Marker2114275	Chr_2	32025770	32025979
Marker2114509	Chr_2	26444251	26444446
Marker2114799	Chr_2	28748153	28748318
Marker2114894	Chr_2	16813442	16813592
Marker2116672	Chr_2	28911989	28912154
Marker2116829	Chr_2	23325073	23325280
Marker2117719	Chr_2	28135374	28135595
Marker2118551	Chr_2	33231607	33231809
Marker2118941	Chr_2	24699553	24699733
Marker2119071	Chr_2	36067335	36067589
Marker2119212	Chr_2	11227169	11227353
Marker2119466	Chr_2	23372797	23372978
Marker2119884	Chr_2	10236172	10236416
Marker2120029	Chr_2	10216001	10216174
Marker2120392	Chr_2	27128110	27128275
Marker2120705	Chr_2	6976163	6976346
Marker2120762	Chr_2	21789860	21790093
Marker2121297	Chr_2	29215085	29215257
Marker2122397	Chr_2	9339814	9340050
Marker2122521	Chr_2	28238579	28238749
Marker2122699	Chr_2	10120919	10121095
Marker2123001	Chr_2	29891896	29892067
Marker2123311	Chr_2	27312556	27312782
Marker2123666	Chr_2	32650843	32651077
Marker2123691	Chr_2	9738367	9738558
Marker2123756	Chr_2	35146401	35146615
Marker2123862	Chr_2	8853413	8853632
Marker2124558	Chr_2	15121932	15122116
Marker2124912	Chr_2	421403	421572
Marker2125583	Chr_2	31637386	31637560
Marker2125811	Chr_2	5223033	5223280
Marker2126241	Chr_2	35163842	35164026
Marker2126364	Chr_2	11598624	11598795
Marker2126710	Chr_2	34469474	34469709
Marker2127437	Chr_2	27283517	27283756
Marker2127843	Chr_2	34878171	34878388
Marker2128383	Chr_2	25523539	25523696
Marker2128959	Chr_2	29288224	29288413
Marker2129044	Chr_2	27354042	27354288
Marker2129177	Chr_2	13114980	13115198
Marker2129226	Chr_2	28187851	28188037
Marker2129340	Chr_2	19859410	19859565
Marker2129820	Chr_2	14275095	14275281
Marker2130297	Chr_2	31775134	31775364
Marker2130873	Chr_2	22379167	22379336
Marker2132066	Chr_2	9593131	9593319
Marker2132416	Chr_2	33981903	33982136
Marker2133570	Chr_2	17355438	17355691
Marker2133815	Chr_2	22074630	22074807
Marker2134054	Chr_2	25335706	25335930
Marker2134685	Chr_2	7448894	7449119
Marker2135345	Chr_2	34105358	34105580
Marker2136074	Chr_2	386805	387006
Marker2136760	Chr_2	24337170	24337384
Marker2136950	Chr_2	29371510	29371734
Marker2137467	Chr_2	543982	544154
Marker2137719	Chr_2	33207498	33207695
Marker2139052	Chr_2	15737740	15737923
Marker2141822	Chr_2	29483068	29483238
Marker2142309	Chr_2	32304401	32304605
Marker2143536	Chr_2	32210539	32210729
Marker2144278	Chr_2	33609373	33609566
Marker2144702	Chr_2	32437720	32437919
Marker2145565	Chr_2	8397633	8397778
Marker2146347	Chr_2	34778727	34778942
Marker2147755	Chr_2	21683926	21684159
Marker2148381	Chr_2	34056476	34056727
Marker2148775	Chr_2	10305859	10306042
Marker2148952	Chr_2	24648939	24649183
Marker2150162	Chr_2	29261651	29261898
Marker2150770	Chr_2	35077577	35077759
Marker2150836	Chr_2	548408	548626
Marker2151689	Chr_2	31587254	31587423
Marker2151861	Chr_2	31582396	31582617
Marker2152089	Chr_2	23900698	23900952
Marker2152196	Chr_2	33210626	33210835
Marker2152560	Chr_2	34027293	34027531
Marker2152589	Chr_2	8501154	8501391
Marker2153366	Chr_2	27536363	27536599
Marker2153556	Chr_2	5137342	5137578
Marker2153909	Chr_2	31675254	31675480
Marker2154087	Chr_2	15746102	15746300
Marker2154914	Chr_2	33933065	33933291
Marker2154934	Chr_2	23052393	23052615
Marker2154953	Chr_2	23165925	23166135
Marker2155602	Chr_2	270702	270931
Marker2155943	Chr_2	24615264	24615430
Marker2156123	Chr_2	5535711	5535890
Marker2157766	Chr_2	30616296	30616450
Marker2158748	Chr_2	12096686	12096924
Marker2160439	Chr_2	8749643	8749816
Marker2161770	Chr_2	34909099	34909327
Marker2162731	Chr_2	10800237	10800409
Marker2163334	Chr_2	15131771	15131953
Marker2163634	Chr_2	33204636	33204821
Marker2163770	Chr_2	12415076	12415265
Marker2164626	Chr_2	15103309	15103483
Marker2165106	Chr_2	11508226	11508430
Marker2165109	Chr_2	11314729	11314945
Marker2165965	Chr_2	30004811	30005015
Marker2166137	Chr_2	29513455	29513635
Marker2166631	Chr_2	299704	299872
Marker2166743	Chr_2	31241375	31241590
Marker2167493	Chr_2	6812842	6813058
Marker2167738	Chr_2	17173342	17173602
Marker2167741	Chr_2	28005014	28005177
Marker2168644	Chr_2	35685865	35686052
Marker2170839	Chr_2	421002	421177
Marker2171212	Chr_2	11853993	11854247
Marker2171220	Chr_2	17554537	17554712
Marker2171798	Chr_2	6907071	6907280
Marker2171928	Chr_2	11646409	11646583
Marker2172495	Chr_2	10215679	10215895
Marker2173032	Chr_2	33548861	33549099
Marker2174253	Chr_2	4493136	4493380
Marker2174317	Chr_2	13379594	13379774
Marker2174331	Chr_2	34940695	34940893
Marker2174368	Chr_2	34943719	34943933
Marker2175620	Chr_2	13788466	13788663
Marker2175716	Chr_2	33532959	33533141
Marker2176404	Chr_2	31614097	31614332
Marker2176898	Chr_2	33998402	33998642
Marker2176923	Chr_2	8984306	8984531
Marker2176939	Chr_2	549951	550136
Marker2177058	Chr_2	33110376	33110612
Marker2177429	Chr_2	31403470	31403642
Marker2177777	Chr_2	25624749	25624947
Marker2177902	Chr_2	8665207	8665407
Marker2178384	Chr_2	29600239	29600415
Marker2178908	Chr_2	21948335	21948488
Marker2178989	Chr_2	5047791	5047981
Marker2179682	Chr_2	21275657	21275876
Marker2182062	Chr_2	7519828	7520010
Marker2182234	Chr_2	13228905	13229150
Marker2182270	Chr_2	13629878	13630098
Marker2182528	Chr_2	34491069	34491272
Marker2184222	Chr_2	11668579	11668746
Marker2184731	Chr_2	27004134	27004347
Marker2184968	Chr_2	5063987	5064199
Marker2185019	Chr_2	17565629	17565797
Marker2185349	Chr_2	28026105	28026322
Marker2185796	Chr_2	7606696	7606863
Marker2186951	Chr_2	28934982	28935224
Marker2187101	Chr_2	9214737	9214931
Marker2187257	Chr_2	28014927	28015159
Marker2187490	Chr_2	9649382	9649566
Marker2187695	Chr_2	35785344	35785539
Marker2188038	Chr_2	32255237	32255467
Marker2188336	Chr_2	34236389	34236614
Marker2188358	Chr_2	8316733	8316903
Marker2188407	Chr_2	33893449	33893641
Marker2189069	Chr_2	24630578	24630825
Marker2189112	Chr_2	34252844	34253012
Marker2190703	Chr_2	29819965	29820136
Marker2191097	Chr_2	30677781	30678002
Marker2192760	Chr_2	24403107	24403334
Marker2193079	Chr_2	32942803	32943035
Marker2193311	Chr_2	29809580	29809830
Marker2194424	Chr_2	13656251	13656485
Marker2194600	Chr_2	8501679	8501846
Marker2196000	Chr_2	35715581	35715772
Marker2196298	Chr_2	23813098	23813316
Marker2196893	Chr_2	23685634	23685888
Marker2197761	Chr_2	32832725	32832899
Marker2198069	Chr_2	34916767	34916993
Marker2199049	Chr_2	25149675	25149832
Marker2202408	Chr_2	5196838	5197084
Marker2204017	Chr_2	30059215	30059416
Marker2205109	Chr_2	6828042	6828286
Marker2205596	Chr_2	8304076	8304317
Marker2205604	Chr_2	6803727	6803889
Marker2205975	Chr_2	10674706	10674895
Marker2206293	Chr_2	36157699	36157867
Marker2206334	Chr_2	9610882	9611056
Marker2206502	Chr_2	35896581	35896748
Marker2207704	Chr_2	35980113	35980350
Marker2207709	Chr_2	8391810	8392017
Marker2209060	Chr_2	22919841	22920083
Marker2209298	Chr_2	13148941	13149160
Marker2209324	Chr_2	31352505	31352686
Marker2210548	Chr_2	30512476	30512722
Marker2210696	Chr_2	7241718	7241936
Marker2211385	Chr_2	23344056	23344230
Marker2214025	Chr_2	29422495	29422682
Marker2214112	Chr_2	29960797	29961033
Marker2214417	Chr_2	27683511	27683745
Marker2215249	Chr_2	13521929	13522140
Marker2215677	Chr_2	8330894	8331126
Marker2216160	Chr_2	23070161	23070383
Marker2216914	Chr_2	16819269	16819461
Marker2217180	Chr_2	34044866	34045036
Marker2217533	Chr_2	16729400	16729592
Marker235922	Chr_3	5230826	5231035
Marker236129	Chr_3	50793887	50794090
Marker237465	Chr_3	8146656	8146871
Marker237783	Chr_3	23853556	23853770
Marker237895	Chr_3	4447841	4448056
Marker238236	Chr_3	47466762	47466953
Marker239290	Chr_3	7368798	7368977
Marker239298	Chr_3	9272201	9272449
Marker239473	Chr_3	5657853	5658090
Marker239913	Chr_3	13417419	13417575
Marker240751	Chr_3	3305453	3305594
Marker240956	Chr_3	33333675	33333928
Marker241288	Chr_3	46599264	46599427
Marker243019	Chr_3	42415731	42415983
Marker243254	Chr_3	48119824	48120009
Marker243290	Chr_3	27753439	27753598
Marker243859	Chr_3	3229265	3229488
Marker245018	Chr_3	9048380	9048601
Marker245199	Chr_3	48010104	48010326
Marker245215	Chr_3	27853884	27854042
Marker245284	Chr_3	6911022	6911206
Marker245548	Chr_3	42948012	42948178
Marker246741	Chr_3	41900845	41901031
Marker246795	Chr_3	2087148	2087317
Marker247678	Chr_3	12827108	12827339
Marker247904	Chr_3	18798500	18798748
Marker248237	Chr_3	7953593	7953807
Marker248316	Chr_3	48131627	48131848
Marker248546	Chr_3	17470479	17470715
Marker250155	Chr_3	93447	93633
Marker250726	Chr_3	24999822	25000008
Marker250875	Chr_3	46535612	46535847
Marker251229	Chr_3	5611167	5611391
Marker251939	Chr_3	6974900	6975148
Marker252047	Chr_3	37870321	37870500
Marker252727	Chr_3	975417	975604
Marker252855	Chr_3	50624426	50624684
Marker254010	Chr_3	2686827	2687039
Marker254181	Chr_3	50794196	50794441
Marker254187	Chr_3	30014680	30014918
Marker254203	Chr_3	41573227	41573452
Marker255373	Chr_3	19792746	19792934
Marker255512	Chr_3	44440471	44440626
Marker257191	Chr_3	6256631	6256802
Marker258186	Chr_3	45250418	45250587
Marker258737	Chr_3	1461245	1461428
Marker259088	Chr_3	46049984	46050154
Marker260485	Chr_3	43227286	43227516
Marker260684	Chr_3	42527321	42527541
Marker260758	Chr_3	24964576	24964749
Marker260826	Chr_3	573010	573233
Marker261716	Chr_3	4389646	4389881
Marker262714	Chr_3	13738477	13738647
Marker262911	Chr_3	48974084	48974322
Marker263186	Chr_3	22332696	22332894
Marker263444	Chr_3	23972969	23973174
Marker263577	Chr_3	29481370	29481566
Marker263706	Chr_3	31514275	31514458
Marker264257	Chr_3	17492553	17492810
Marker265910	Chr_3	47205103	47205228
Marker266081	Chr_3	32811039	32811223
Marker266112	Chr_3	27393767	27393990
Marker266164	Chr_3	11083615	11083784
Marker267218	Chr_3	45887382	45887555
Marker267414	Chr_3	10405409	10405590
Marker267999	Chr_3	3852992	3853201
Marker268539	Chr_3	3431142	3431364
Marker268657	Chr_3	9420383	9420578
Marker269740	Chr_3	1608525	1608768
Marker269789	Chr_3	50573826	50574039
Marker270461	Chr_3	2843374	2843578
Marker271261	Chr_3	50449999	50450249
Marker271622	Chr_3	40476075	40476285
Marker273602	Chr_3	44876227	44876384
Marker273644	Chr_3	3539724	3539961
Marker273766	Chr_3	46862868	46863039
Marker273794	Chr_3	31430210	31430443
Marker274261	Chr_3	12281733	12281899
Marker275889	Chr_3	41989215	41989416
Marker276527	Chr_3	42180420	42180619
Marker276822	Chr_3	30574346	30574501
Marker277622	Chr_3	1481217	1481464
Marker277702	Chr_3	43635302	43635555
Marker279616	Chr_3	22871353	22871509
Marker280051	Chr_3	45657981	45658226
Marker280701	Chr_3	32113676	32113906
Marker281739	Chr_3	2875719	2875922
Marker282523	Chr_3	27184125	27184331
Marker282660	Chr_3	44206647	44206824
Marker283251	Chr_3	2549598	2549789
Marker283848	Chr_3	20914944	20915165
Marker284115	Chr_3	10717376	10717611
Marker284303	Chr_3	3310294	3310529
Marker284560	Chr_3	38140269	38140450
Marker284764	Chr_3	39168852	39169076
Marker284956	Chr_3	47591936	47592110
Marker285198	Chr_3	49131263	49131512
Marker285671	Chr_3	42110244	42110411
Marker285755	Chr_3	4438830	4439044
Marker286143	Chr_3	42985265	42985498
Marker289232	Chr_3	42544170	42544425
Marker289318	Chr_3	40239986	40240208
Marker289356	Chr_3	48373650	48373881
Marker290059	Chr_3	43448697	43448909
Marker290573	Chr_3	24793638	24793807
Marker291515	Chr_3	48418712	48418918
Marker291727	Chr_3	41728520	41728691
Marker292222	Chr_3	16357699	16357879
Marker292370	Chr_3	40433625	40433873
Marker293843	Chr_3	45024374	45024615
Marker294252	Chr_3	41833096	41833339
Marker294274	Chr_3	5898105	5898277
Marker294492	Chr_3	124448	124690
Marker294653	Chr_3	44622675	44622889
Marker294942	Chr_3	37995141	37995335
Marker295019	Chr_3	20569718	20569946
Marker295324	Chr_3	23348823	23349002
Marker295819	Chr_3	47331574	47331730
Marker296982	Chr_3	40077343	40077586
Marker297249	Chr_3	47832388	47832555
Marker297689	Chr_3	31307117	31307359
Marker298435	Chr_3	41629185	41629396
Marker299077	Chr_3	48826764	48827004
Marker299580	Chr_3	6749109	6749298
Marker299820	Chr_3	48875014	48875188
Marker300263	Chr_3	12858209	12858419
Marker301155	Chr_3	14897009	14897233
Marker301159	Chr_3	50425453	50425693
Marker301794	Chr_3	1983139	1983387
Marker302303	Chr_3	39757519	39757719
Marker302316	Chr_3	46103725	46103893
Marker302724	Chr_3	42622290	42622501
Marker302727	Chr_3	3305700	3305864
Marker302897	Chr_3	30552187	30552428
Marker303069	Chr_3	550048	550272
Marker303119	Chr_3	5952328	5952534
Marker304056	Chr_3	50546569	50546802
Marker305029	Chr_3	21436296	21436484
Marker305377	Chr_3	7004581	7004798
Marker307469	Chr_3	23717653	23717891
Marker308223	Chr_3	30931893	30932066
Marker308523	Chr_3	41818428	41818663
Marker309928	Chr_3	21302392	21302565
Marker310205	Chr_3	8384418	8384673
Marker310331	Chr_3	9257108	9257270
Marker310690	Chr_3	1692038	1692261
Marker311184	Chr_3	3505147	3505384
Marker311706	Chr_3	15787275	15787459
Marker313563	Chr_3	7844117	7844311
Marker314041	Chr_3	43354961	43355192
Marker314144	Chr_3	39754579	39754763
Marker314362	Chr_3	13402113	13402332
Marker315681	Chr_3	20767936	20768111
Marker315694	Chr_3	50912639	50912889
Marker315716	Chr_3	49118106	49118306
Marker316386	Chr_3	21889148	21889394
Marker316462	Chr_3	42494089	42494308
Marker316846	Chr_3	7963359	7963593
Marker317449	Chr_3	2389492	2389675
Marker317722	Chr_3	904121	904342
Marker317951	Chr_3	44695457	44695666
Marker318058	Chr_3	1304867	1305103
Marker318695	Chr_3	12170892	12171095
Marker319125	Chr_3	4493854	4494020
Marker319707	Chr_3	9379709	9379909
Marker320252	Chr_3	47667707	47667902
Marker320273	Chr_3	3205671	3205892
Marker322974	Chr_3	5783366	5783550
Marker323296	Chr_3	1979323	1979558
Marker324066	Chr_3	28412564	28412718
Marker325076	Chr_3	32867040	32867276
Marker325114	Chr_3	28079595	28079820
Marker325848	Chr_3	36589717	36589960
Marker325987	Chr_3	50417953	50418124
Marker326186	Chr_3	45096745	45096936
Marker326665	Chr_3	48022510	48022695
Marker326809	Chr_3	22855957	22856141
Marker327042	Chr_3	3252123	3252361
Marker327345	Chr_3	1096115	1096364
Marker327415	Chr_3	45424202	45424421
Marker328112	Chr_3	29035272	29035435
Marker328222	Chr_3	2244350	2244566
Marker328349	Chr_3	30518892	30519095
Marker328694	Chr_3	20718812	20719032
Marker329649	Chr_3	6164596	6164842
Marker331106	Chr_3	1563353	1563527
Marker331430	Chr_3	29128766	29128935
Marker332077	Chr_3	23395076	23395300
Marker332164	Chr_3	8385904	8386065
Marker332275	Chr_3	38079884	38080005
Marker332580	Chr_3	12743981	12744191
Marker332650	Chr_3	49549286	49549505
Marker332733	Chr_3	6014496	6014723
Marker333816	Chr_3	4634926	4635116
Marker334104	Chr_3	38072414	38072656
Marker334566	Chr_3	50707375	50707568
Marker334742	Chr_3	41496399	41496634
Marker335518	Chr_3	16312574	16312758
Marker336213	Chr_3	64912	65090
Marker336235	Chr_3	45992786	45993042
Marker336349	Chr_3	39769781	39769978
Marker336540	Chr_3	4329005	4329207
Marker337137	Chr_3	11418656	11418853
Marker337349	Chr_3	424138	424321
Marker337425	Chr_3	29603371	29603592
Marker338553	Chr_3	45552097	45552337
Marker338668	Chr_3	2433734	2433960
Marker339235	Chr_3	41453006	41453196
Marker340258	Chr_3	39721740	39721887
Marker342320	Chr_3	855647	855888
Marker342723	Chr_3	2261861	2262111
Marker343164	Chr_3	42265299	42265484
Marker343650	Chr_3	49529264	49529425
Marker345728	Chr_3	5512014	5512234
Marker346076	Chr_3	47263566	47263820
Marker346271	Chr_3	5781930	5782104
Marker347196	Chr_3	1926211	1926456
Marker347307	Chr_3	1653212	1653398
Marker348137	Chr_3	6426055	6426239
Marker348947	Chr_3	2438340	2438590
Marker349277	Chr_3	49642992	49643180
Marker350072	Chr_3	40938483	40938718
Marker350370	Chr_3	44579384	44579624
Marker351251	Chr_3	26080710	26080887
Marker351606	Chr_3	2863146	2863385
Marker351821	Chr_3	222502	222711
Marker353260	Chr_3	11574596	11574838
Marker353886	Chr_3	5638480	5638647
Marker355259	Chr_3	39332323	39332512
Marker356244	Chr_3	3975600	3975778
Marker356417	Chr_3	37929443	37929615
Marker356499	Chr_3	7269408	7269621
Marker357550	Chr_3	25580571	25580813
Marker357607	Chr_3	46093267	46093434
Marker358122	Chr_3	4964409	4964561
Marker359128	Chr_3	50148105	50148293
Marker359171	Chr_3	3286982	3287210
Marker360709	Chr_3	14760881	14761055
Marker362207	Chr_3	22894189	22894412
Marker362332	Chr_3	3221183	3221409
Marker363779	Chr_3	49581404	49581610
Marker364069	Chr_3	8294484	8294724
Marker365110	Chr_3	46276196	46276369
Marker365423	Chr_3	42363071	42363286
Marker366431	Chr_3	39173375	39173541
Marker366614	Chr_3	2953274	2953443
Marker367512	Chr_3	8163650	8163872
Marker368253	Chr_3	37983186	37983432
Marker368333	Chr_3	42295273	42295448
Marker368428	Chr_3	38501550	38501786
Marker369854	Chr_3	18926256	18926421
Marker370125	Chr_3	32789778	32790005
Marker370425	Chr_3	39731127	39731351
Marker370744	Chr_3	6153559	6153794
Marker371954	Chr_3	9000879	9001107
Marker372051	Chr_3	50360008	50360209
Marker372130	Chr_3	21242374	21242602
Marker372494	Chr_3	2810406	2810632
Marker373717	Chr_3	50675339	50675567
Marker373976	Chr_3	45304801	45304978
Marker374004	Chr_3	4760161	4760389
Marker374161	Chr_3	1843448	1843642
Marker374921	Chr_3	47594412	47594587
Marker375122	Chr_3	5472399	5472604
Marker375957	Chr_3	24793913	24794158
Marker376496	Chr_3	24943566	24943722
Marker376510	Chr_3	21493262	21493499
Marker377081	Chr_3	4390611	4390861
Marker377221	Chr_3	1907736	1907917
Marker377388	Chr_3	23014744	23014897
Marker378979	Chr_3	30394815	30395037
Marker379064	Chr_3	17563928	17564093
Marker379631	Chr_3	23184313	23184495
Marker379642	Chr_3	4259482	4259726
Marker379868	Chr_3	50837347	50837576
Marker379880	Chr_3	42288471	42288708
Marker379951	Chr_3	6372380	6372615
Marker381559	Chr_3	3122791	3122986
Marker382451	Chr_3	43890847	43890997
Marker383278	Chr_3	48648589	48648839
Marker383279	Chr_3	46302493	46302657
Marker383604	Chr_3	8642847	8643091
Marker384087	Chr_3	41871046	41871260
Marker385244	Chr_3	39598211	39598448
Marker385248	Chr_3	8673932	8674119
Marker385501	Chr_3	46512061	46512293
Marker385720	Chr_3	39773770	39773967
Marker386680	Chr_3	41934265	41934498
Marker386746	Chr_3	32114563	32114781
Marker387084	Chr_3	10239744	10239917
Marker387138	Chr_3	50281851	50282081
Marker387939	Chr_3	44597725	44597897
Marker388114	Chr_3	12772086	12772321
Marker388592	Chr_3	45013987	45014162
Marker389462	Chr_3	40702206	40702450
Marker389530	Chr_3	44333032	44333265
Marker391074	Chr_3	22893874	22894083
Marker392250	Chr_3	8188753	8188977
Marker393103	Chr_3	41624100	41624303
Marker393821	Chr_3	12211943	12212155
Marker393929	Chr_3	18784557	18784728
Marker394235	Chr_3	44371671	44371824
Marker395468	Chr_3	8362532	8362694
Marker395846	Chr_3	29724826	29725022
Marker396483	Chr_3	43049212	43049392
Marker396754	Chr_3	29031939	29032190
Marker396809	Chr_3	48099338	48099496
Marker397240	Chr_3	45028513	45028739
Marker397324	Chr_3	4051586	4051760
Marker398510	Chr_3	2407783	2407961
Marker398724	Chr_3	49574290	49574512
Marker399584	Chr_3	7073364	7073531
Marker399639	Chr_3	39349786	39350028
Marker399836	Chr_3	39847379	39847535
Marker399907	Chr_3	41554396	41554575
Marker400171	Chr_3	3494690	3494877
Marker400400	Chr_3	47766989	47767164
Marker400671	Chr_3	13980034	13980247
Marker401570	Chr_3	3782097	3782296
Marker401789	Chr_3	50576513	50576680
Marker401821	Chr_3	7447924	7448092
Marker401987	Chr_3	674816	674999
Marker402545	Chr_3	50621633	50621859
Marker402832	Chr_3	48574586	48574751
Marker404284	Chr_3	24779394	24779581
Marker404921	Chr_3	6718469	6718672
Marker406641	Chr_3	48280211	48280385
Marker406858	Chr_3	42605085	42605337
Marker407310	Chr_3	42111776	42112008
Marker407321	Chr_3	28362835	28363083
Marker409125	Chr_3	22285090	22285326
Marker409153	Chr_3	718738	718952
Marker409861	Chr_3	4817022	4817252
Marker409958	Chr_3	2842444	2842693
Marker409971	Chr_3	4385622	4385835
Marker410507	Chr_3	49332123	49332365
Marker411622	Chr_3	1361853	1362041
Marker411962	Chr_3	41839677	41839848
Marker413333	Chr_3	16058184	16058358
Marker413525	Chr_3	40269121	40269276
Marker414064	Chr_3	2825210	2825419
Marker414128	Chr_3	33968440	33968613
Marker415222	Chr_3	48671680	48671843
Marker415608	Chr_3	1281084	1281265
Marker415933	Chr_3	11502719	11502930
Marker416045	Chr_3	48119490	48119718
Marker416164	Chr_3	379743	379954
Marker416460	Chr_3	1256170	1256359
Marker417181	Chr_3	2372463	2372703
Marker417316	Chr_3	19738950	19739184
Marker418385	Chr_3	8858807	8859008
Marker418822	Chr_3	8069733	8069924
Marker419538	Chr_3	5586556	5586785
Marker419636	Chr_3	36918688	36918914
Marker420259	Chr_3	39826066	39826289
Marker420288	Chr_3	50806443	50806647
Marker421148	Chr_3	9746685	9746846
Marker421236	Chr_3	29425083	29425307
Marker421338	Chr_3	49610262	49610492
Marker421645	Chr_3	32475962	32476164
Marker421774	Chr_3	43520634	43520854
Marker422050	Chr_3	27800902	27801137
Marker422813	Chr_3	41014480	41014727
Marker423357	Chr_3	23388262	23388484
Marker423846	Chr_3	3500512	3500751
Marker423950	Chr_3	37128523	37128742
Marker424042	Chr_3	49580853	49581041
Marker424310	Chr_3	22258441	22258639
Marker424495	Chr_3	38140664	38140835
Marker424930	Chr_3	45424527	45424774
Marker425185	Chr_3	3321830	3321993
Marker425659	Chr_3	23997073	23997221
Marker426092	Chr_3	37598293	37598482
Marker426698	Chr_3	49211188	49211378
Marker427964	Chr_3	19330677	19330851
Marker428130	Chr_3	4458266	4458465
Marker428506	Chr_3	25495579	25495785
Marker428629	Chr_3	39850872	39851123
Marker429697	Chr_3	1012213	1012414
Marker430506	Chr_3	39505581	39505797
Marker430559	Chr_3	37585196	37585419
Marker431084	Chr_3	42966024	42966248
Marker431382	Chr_3	6485574	6485816
Marker431655	Chr_3	47071870	47072055
Marker432688	Chr_3	10822188	10822416
Marker432883	Chr_3	23243314	23243555
Marker432892	Chr_3	30923451	30923691
Marker432960	Chr_3	18967456	18967656
Marker433036	Chr_3	45331129	45331385
Marker433293	Chr_3	1721363	1721584
Marker434620	Chr_3	29032296	29032471
Marker434966	Chr_3	2036616	2036783
Marker435189	Chr_3	39783926	39784108
Marker435840	Chr_3	7729052	7729252
Marker435865	Chr_3	45198700	45198891
Marker437255	Chr_3	42925009	42925205
Marker438396	Chr_3	10032639	10032877
Marker438487	Chr_3	16573244	16573437
Marker438668	Chr_3	44457332	44457499
Marker441301	Chr_3	43838187	43838440
Marker441382	Chr_3	8089655	8089895
Marker441505	Chr_3	31469326	31469532
Marker441566	Chr_3	16338557	16338717
Marker441903	Chr_3	27840282	27840457
Marker442221	Chr_3	10823745	10823922
Marker443308	Chr_3	19288589	19288838
Marker443921	Chr_3	41266497	41266739
Marker444413	Chr_3	23371716	23371880
Marker444648	Chr_3	257204	257420
Marker444687	Chr_3	47330847	47331079
Marker445286	Chr_3	976019	976208
Marker445763	Chr_3	2013387	2013593
Marker446467	Chr_3	27873793	27873991
Marker446484	Chr_3	10900094	10900340
Marker446795	Chr_3	10406259	10406477
Marker447106	Chr_3	4237960	4238135
Marker447126	Chr_3	41894734	41894893
Marker448174	Chr_3	5300367	5300550
Marker450086	Chr_3	13826260	13826422
Marker450232	Chr_3	11669743	11669910
Marker451845	Chr_3	13061305	13061548
Marker451906	Chr_3	45066923	45067169
Marker452161	Chr_3	48521997	48522152
Marker452579	Chr_3	44289322	44289542
Marker452731	Chr_3	170567	170748
Marker452897	Chr_3	16729355	16729534
Marker453289	Chr_3	10822699	10822855
Marker453452	Chr_3	5350834	5351051
Marker454134	Chr_3	7954116	7954440
Marker454231	Chr_3	46127575	46127769
Marker455148	Chr_3	3364929	3365111
Marker455282	Chr_3	13968708	13968930
Marker455429	Chr_3	25579647	25579823
Marker455656	Chr_3	4725488	4725663
Marker457000	Chr_3	39411913	39412087
Marker457325	Chr_3	4925592	4925805
Marker457397	Chr_3	1991666	1991859
Marker457442	Chr_3	23734524	23734737
Marker457707	Chr_3	28409663	28409908
Marker458918	Chr_3	273167	273331
Marker459198	Chr_3	15340789	15341015
Marker459495	Chr_3	3911306	3911528
Marker459561	Chr_3	7961474	7961701
Marker459766	Chr_3	7577996	7578220
Marker459900	Chr_3	8931608	8931798
Marker461304	Chr_3	23199277	23199478
Marker461523	Chr_3	49137388	49137582
Marker462504	Chr_3	6569628	6569809
Marker462598	Chr_3	28062037	28062226
Marker462761	Chr_3	840991	841236
Marker463702	Chr_3	8857586	8857756
Marker464456	Chr_3	6647990	6648172
Marker464701	Chr_3	3995689	3995885
Marker464835	Chr_3	23051084	23051272
Marker465331	Chr_3	9318167	9318378
Marker465411	Chr_3	2022181	2022341
Marker465758	Chr_3	25663202	25663405
Marker466417	Chr_3	3823460	3823691
Marker467167	Chr_3	18971682	18971832
Marker467195	Chr_3	50407245	50407421
Marker467767	Chr_3	10931786	10931981
Marker468066	Chr_3	5929922	5930122
Marker468520	Chr_3	18620107	18620355
Marker469541	Chr_3	6638181	6638354
Marker470028	Chr_3	21887387	21887614
Marker470467	Chr_3	43991199	43991396
Marker470555	Chr_3	4864143	4864328
Marker470559	Chr_3	48157742	48157915
Marker472256	Chr_3	39746896	39747125
Marker472644	Chr_3	2918035	2918260
Marker472827	Chr_3	5534748	5534905
Marker473108	Chr_3	15281246	15281412
Marker473215	Chr_3	6912023	6912179
Marker474086	Chr_3	412758	412919
Marker474113	Chr_3	2262217	2262402
Marker476886	Chr_3	46090177	46090324
Marker477768	Chr_3	1289760	1289936
Marker477926	Chr_3	49352833	49353068
Marker478089	Chr_3	5977615	5977834
Marker478335	Chr_3	801417	801614
Marker478759	Chr_3	49711692	49711889
Marker479924	Chr_3	29816503	29816714
Marker480412	Chr_3	9810767	9810965
Marker480444	Chr_3	9032170	9032344
Marker480500	Chr_3	50417627	50417791
Marker480536	Chr_3	1596464	1596707
Marker480554	Chr_3	36117126	36117284
Marker480635	Chr_3	30333577	30333809
Marker481337	Chr_3	50682232	50682437
Marker481539	Chr_3	29403955	29404128
Marker481920	Chr_3	7432090	7432277
Marker482134	Chr_3	42446688	42446864
Marker482371	Chr_3	37734822	37735001
Marker483209	Chr_3	50561910	50562114
Marker483808	Chr_3	27455510	27455706
Marker483930	Chr_3	22270471	22270617
Marker484834	Chr_3	39703542	39703700
Marker485142	Chr_3	3844573	3844715
Marker485166	Chr_3	4222680	4222912
Marker486174	Chr_3	73314	73545
Marker486553	Chr_3	21951851	21952103
Marker487209	Chr_3	49853840	49854079
Marker487611	Chr_3	5441839	5442089
Marker487694	Chr_3	44009352	44009536
Marker487845	Chr_3	542175	542356
Marker488224	Chr_3	40325261	40325509
Marker488290	Chr_3	435382	435606
Marker488778	Chr_3	2211901	2212117
Marker489276	Chr_3	33685955	33686139
Marker489527	Chr_3	25779970	25780155
Marker489775	Chr_3	25499441	25499654
Marker490377	Chr_3	16313382	16313541
Marker490740	Chr_3	32898522	32898700
Marker492222	Chr_3	50704119	50704308
Marker492812	Chr_3	7148413	7148662
Marker492892	Chr_3	3527836	3528010
Marker493433	Chr_3	46381813	46382027
Marker493453	Chr_3	43398196	43398430
Marker494197	Chr_3	43239383	43239629
Marker494377	Chr_3	47831799	47831960
Marker494456	Chr_3	25665376	25665576
Marker494499	Chr_3	47219844	47220073
Marker495110	Chr_3	1213034	1213181
Marker495789	Chr_3	48247384	48247577
Marker495994	Chr_3	19936337	19936490
Marker496010	Chr_3	25315480	25315714
Marker496790	Chr_3	8398827	8398982
Marker497647	Chr_3	44557027	44557211
Marker497842	Chr_3	21076399	21076595
Marker498186	Chr_3	44886306	44886517
Marker498620	Chr_3	31492437	31492685
Marker498861	Chr_3	18935555	18935716
Marker499654	Chr_3	18457731	18457920
Marker499844	Chr_3	9316896	9317090
Marker499886	Chr_3	12745816	12746037
Marker500967	Chr_3	43047783	43048035
Marker500982	Chr_3	2357004	2357152
Marker501199	Chr_3	35863025	35863267
Marker501245	Chr_3	39405576	39405771
Marker501690	Chr_3	48105588	48105831
Marker502130	Chr_3	49665044	49665247
Marker504612	Chr_3	4042314	4042543
Marker504854	Chr_3	38217996	38218170
Marker506398	Chr_3	2755937	2756178
Marker506558	Chr_3	4346269	4346472
Marker507847	Chr_3	50638740	50638910
Marker508183	Chr_3	48809683	48809921
Marker509560	Chr_3	733252	733430
Marker509762	Chr_3	41828022	41828243
Marker510021	Chr_3	48451022	48451236
Marker511742	Chr_3	49171437	49171621
Marker511929	Chr_3	41451528	41451713
Marker512036	Chr_3	2181473	2181706
Marker512624	Chr_3	43442928	43443109
Marker512687	Chr_3	46047536	46047712
Marker512802	Chr_3	38222473	38222690
Marker512808	Chr_3	2331824	2332008
Marker512939	Chr_3	46769700	46769913
Marker513056	Chr_3	45016664	45016875
Marker513149	Chr_3	44693706	44693947
Marker513241	Chr_3	46417197	46417393
Marker515486	Chr_3	47220179	47220391
Marker515561	Chr_3	7753040	7753247
Marker515617	Chr_3	18653519	18653752
Marker516366	Chr_3	41839125	41839354
Marker516891	Chr_3	7929481	7929712
Marker517592	Chr_3	11061258	11061513
Marker517777	Chr_3	48560602	48560772
Marker518294	Chr_3	8383345	8383524
Marker518319	Chr_3	18776365	18776539
Marker518543	Chr_3	28009867	28010076
Marker518629	Chr_3	9031132	9031312
Marker519885	Chr_3	4794447	4794610
Marker520063	Chr_3	43647368	43647574
Marker520695	Chr_3	49677419	49677651
Marker520844	Chr_3	37154809	37155033
Marker520916	Chr_3	21090121	21090278
Marker521005	Chr_3	48005968	48006205
Marker521202	Chr_3	9017115	9017317
Marker521688	Chr_3	42915190	42915398
Marker522665	Chr_3	42476397	42476593
Marker522843	Chr_3	5276498	5276716
Marker523168	Chr_3	806425	806601
Marker523599	Chr_3	48915437	48915662
Marker524939	Chr_3	1031623	1031816
Marker527307	Chr_3	48855983	48856222
Marker527411	Chr_3	8916620	8916814
Marker527784	Chr_3	49370478	49370698
Marker527834	Chr_3	40468687	40468849
Marker528391	Chr_3	3568595	3568832
Marker528979	Chr_3	3982354	3982517
Marker529305	Chr_3	41645811	41645962
Marker529512	Chr_3	48904929	48905141
Marker530139	Chr_3	44851095	44851325
Marker530471	Chr_3	20911995	20912217
Marker530620	Chr_3	1552411	1552636
Marker531537	Chr_3	50274513	50274671
Marker533094	Chr_3	29982729	29982910
Marker533160	Chr_3	35912062	35912241
Marker533692	Chr_3	2391737	2391902
Marker534401	Chr_3	13388907	13389077
Marker534764	Chr_3	4027762	4027945
Marker534946	Chr_3	14068208	14068403
Marker535145	Chr_3	49388913	49389160
Marker535644	Chr_3	36978449	36978637
Marker535652	Chr_3	47978152	47978351
Marker535766	Chr_3	2146672	2146840
Marker535813	Chr_3	1261916	1262091
Marker536660	Chr_3	1939274	1939465
Marker536719	Chr_3	37876042	37876275
Marker536767	Chr_3	42827490	42827656
Marker537314	Chr_3	10004849	10005033
Marker538341	Chr_3	894899	895135
Marker538567	Chr_3	32847787	32848036
Marker539589	Chr_3	27186050	27186241
Marker539593	Chr_3	27873518	27873675
Marker540229	Chr_3	16434703	16434868
Marker540569	Chr_3	39739271	39739475
Marker541211	Chr_3	47710865	47711102
Marker541347	Chr_3	42280607	42280843
Marker542058	Chr_3	31168791	31169051
Marker542358	Chr_3	1413942	1414168
Marker542738	Chr_3	7327753	7327957
Marker543348	Chr_3	1254911	1255123
Marker543559	Chr_3	39053312	39053495
Marker544142	Chr_3	44775103	44775334
Marker544217	Chr_3	833759	834007
Marker546470	Chr_3	5898614	5898845
Marker546999	Chr_3	9208702	9208884
Marker547488	Chr_3	37454084	37454242
Marker547526	Chr_3	3656716	3656954
Marker547796	Chr_3	24791189	24791375
Marker548137	Chr_3	44626286	44626450
Marker549560	Chr_3	44038220	44038390
Marker550108	Chr_3	17743096	17743316
Marker550179	Chr_3	47836897	47837134
Marker550313	Chr_3	27852948	27853123
Marker552864	Chr_3	41338799	41339001
Marker554288	Chr_3	6311755	6311961
Marker554746	Chr_3	12786238	12786409
Marker555264	Chr_3	42238037	42238272
Marker556315	Chr_3	48359983	48360141
Marker556879	Chr_3	50844325	50844559
Marker556965	Chr_3	42993050	42993245
Marker557019	Chr_3	709033	709195
Marker560508	Chr_3	16351295	16351492
Marker560781	Chr_3	50049745	50049914
Marker561008	Chr_3	3021345	3021549
Marker561393	Chr_3	47009794	47010005
Marker562289	Chr_3	46735269	46735488
Marker563421	Chr_3	46983416	46983616
Marker563501	Chr_3	13580405	13580580
Marker564519	Chr_3	3128916	3129074
Marker565153	Chr_3	1332284	1332497
Marker565881	Chr_3	7510921	7511131
Marker566841	Chr_3	25002854	25003092
Marker568631	Chr_3	9774968	9775138
Marker568632	Chr_3	46475790	46475968
Marker568681	Chr_3	23383694	23383928
Marker568920	Chr_3	5524873	5525074
Marker569844	Chr_3	6987843	6988007
Marker570894	Chr_3	3029643	3029883
Marker570975	Chr_3	1085754	1085940
Marker571054	Chr_3	5249603	5249797
Marker571133	Chr_3	856953	857138
Marker571446	Chr_3	39559591	39559770
Marker571997	Chr_3	50916888	50917123
Marker572329	Chr_3	39413377	39413624
Marker572501	Chr_3	29774011	29774152
Marker572935	Chr_3	42452163	42452407
Marker573555	Chr_3	13149081	13149309
Marker574125	Chr_3	9308591	9308818
Marker574379	Chr_3	5666671	5666840
Marker574787	Chr_3	5952640	5952834
Marker575770	Chr_3	8890551	8890808
Marker575861	Chr_3	22274015	22274265
Marker577098	Chr_3	27983789	27984002
Marker577688	Chr_3	47022328	47022528
Marker577809	Chr_3	48834365	48834532
Marker578283	Chr_3	1090974	1091210
Marker578551	Chr_3	42517883	42518084
Marker578659	Chr_3	2940953	2941175
Marker579009	Chr_3	50054230	50054458
Marker579482	Chr_3	2332462	2332631
Marker580167	Chr_3	17724239	17724442
Marker580543	Chr_3	6358523	6358755
Marker580865	Chr_3	49333167	49333361
Marker580990	Chr_3	349690	349904
Marker582643	Chr_3	9820522	9820687
Marker582986	Chr_3	15805385	15805564
Marker583168	Chr_3	895241	895489
Marker583725	Chr_3	37067305	37067489
Marker583864	Chr_3	39037981	39038171
Marker584561	Chr_3	39031021	39031239
Marker584814	Chr_3	12164172	12164352
Marker585105	Chr_3	4161092	4161336
Marker585205	Chr_3	27388744	27388960
Marker585296	Chr_3	41732629	41732799
Marker585697	Chr_3	8231698	8231898
Marker586011	Chr_3	41623237	41623375
Marker586407	Chr_3	8331418	8331647
Marker587083	Chr_3	31146602	31146777
Marker587608	Chr_3	1511274	1511524
Marker587743	Chr_3	638567	638776
Marker588147	Chr_3	2390797	2391015
Marker588396	Chr_3	45619616	45619774
Marker588531	Chr_3	44296003	44296265
Marker589118	Chr_3	50149198	50149440
Marker589160	Chr_3	4302565	4302766
Marker589894	Chr_3	49335888	49336112
Marker589901	Chr_3	6224457	6224672
Marker590587	Chr_3	31510	31725
Marker590678	Chr_3	43007470	43007716
Marker591969	Chr_3	36318637	36318862
Marker592338	Chr_3	106748	106997
Marker592347	Chr_3	49872852	49873077
Marker592676	Chr_3	48247009	48247239
Marker592792	Chr_3	28068302	28068487
Marker593056	Chr_3	20914526	20914733
Marker593060	Chr_3	40270174	40270397
Marker593321	Chr_3	8564550	8564722
Marker593586	Chr_3	4996363	4996596
Marker593600	Chr_3	49196291	49196485
Marker593613	Chr_3	24745243	24745482
Marker593835	Chr_3	9882302	9882485
Marker594167	Chr_3	3758121	3758346
Marker594640	Chr_3	30398713	30398966
Marker594794	Chr_3	38612389	38612561
Marker595652	Chr_3	9066328	9066504
Marker596629	Chr_3	3228626	3228852
Marker596800	Chr_3	44443854	44444008
Marker596985	Chr_3	2933593	2933792
Marker597147	Chr_3	50808317	50808495
Marker597155	Chr_3	16357985	16358227
Marker598195	Chr_3	25476407	25476593
Marker599770	Chr_3	39701064	39701228
Marker600525	Chr_3	40718336	40718522
Marker601336	Chr_3	46698397	46698585
Marker601698	Chr_3	1003535	1003717
Marker601718	Chr_3	41716693	41716852
Marker602431	Chr_3	17456742	17456980
Marker602917	Chr_3	5467670	5467876
Marker603319	Chr_3	4123292	4123469
Marker603456	Chr_3	41515937	41516162
Marker606867	Chr_3	30786902	30787138
Marker607090	Chr_3	2792257	2792474
Marker609665	Chr_3	20129427	20129645
Marker609906	Chr_3	48716335	48716521
Marker611711	Chr_3	45899387	45899597
Marker612267	Chr_3	16031830	16032034
Marker612279	Chr_3	6425212	6425473
Marker613590	Chr_3	25075443	25075699
Marker613796	Chr_3	28417742	28417915
Marker613819	Chr_3	40926922	40927168
Marker615442	Chr_3	48109898	48110103
Marker615675	Chr_3	2124377	2124521
Marker616008	Chr_3	18827007	18827225
Marker616336	Chr_3	10320958	10321202
Marker617570	Chr_3	46973084	46973319
Marker618363	Chr_3	2178785	2178960
Marker618799	Chr_3	21901964	21902170
Marker619925	Chr_3	23114206	23114383
Marker620176	Chr_3	50286500	50286743
Marker621120	Chr_3	25194511	25194740
Marker621122	Chr_3	49568962	49569196
Marker622166	Chr_3	42971683	42971909
Marker623705	Chr_3	40045453	40045675
Marker624178	Chr_3	39531797	39532044
Marker624800	Chr_3	43530494	43530705
Marker1530914	Chr_4	84409	84631
Marker1531785	Chr_4	19564952	19565205
Marker1531919	Chr_4	456469	456669
Marker1531949	Chr_4	1791632	1791793
Marker1533324	Chr_4	24461253	24461433
Marker1533342	Chr_4	25483177	25483356
Marker1533817	Chr_4	2953917	2954141
Marker1534290	Chr_4	18811756	18812002
Marker1534978	Chr_4	23275357	23275561
Marker1535485	Chr_4	25400055	25400239
Marker1537854	Chr_4	23938967	23939196
Marker1539288	Chr_4	2409865	2410074
Marker1540422	Chr_4	25418392	25418621
Marker1540629	Chr_4	24557410	24557582
Marker1540836	Chr_4	10245423	10245594
Marker1541314	Chr_4	21426296	21426479
Marker1543083	Chr_4	24197365	24197593
Marker1543970	Chr_4	14514626	14514794
Marker1544340	Chr_4	14016709	14016925
Marker1544426	Chr_4	24856268	24856493
Marker1544747	Chr_4	23213050	23213251
Marker1546518	Chr_4	23006462	23006662
Marker1547561	Chr_4	994447	994675
Marker1548325	Chr_4	10615449	10615683
Marker1548815	Chr_4	24584305	24584542
Marker1548874	Chr_4	16733292	16733507
Marker1549632	Chr_4	21394237	21394420
Marker1549788	Chr_4	12903753	12903963
Marker1549845	Chr_4	24766324	24766492
Marker1550028	Chr_4	6972737	6972919
Marker1550227	Chr_4	15918341	15918487
Marker1550306	Chr_4	3904512	3904757
Marker1551135	Chr_4	19777701	19777911
Marker1551180	Chr_4	22973743	22973963
Marker1551490	Chr_4	25466883	25467089
Marker1551917	Chr_4	22388944	22389113
Marker1552016	Chr_4	1817361	1817589
Marker1553653	Chr_4	22301368	22301565
Marker1553750	Chr_4	20595832	20596008
Marker1554634	Chr_4	20488971	20489154
Marker1556256	Chr_4	22795321	22795512
Marker1557105	Chr_4	25255152	25255376
Marker1557906	Chr_4	22367223	22367478
Marker1557975	Chr_4	14514900	14515088
Marker1558410	Chr_4	7968079	7968256
Marker1558426	Chr_4	18124650	18124828
Marker1558856	Chr_4	12933595	12933780
Marker1559275	Chr_4	24313844	24314090
Marker1559943	Chr_4	25256239	25256461
Marker1564470	Chr_4	20999514	20999716
Marker1565872	Chr_4	25120232	25120393
Marker1566155	Chr_4	6505554	6505725
Marker1567044	Chr_4	24858938	24859081
Marker1568107	Chr_4	25029163	25029385
Marker1568655	Chr_4	22951787	22952003
Marker1570252	Chr_4	22599842	22600027
Marker1571231	Chr_4	24361282	24361500
Marker1572020	Chr_4	23773050	23773293
Marker1572567	Chr_4	23824856	23825025
Marker1573028	Chr_4	6315609	6315854
Marker1575656	Chr_4	6972040	6972204
Marker1575768	Chr_4	2674578	2674748
Marker1576527	Chr_4	23456181	23456364
Marker1579772	Chr_4	1970676	1970846
Marker1579853	Chr_4	23986386	23986539
Marker1581507	Chr_4	18426827	18427014
Marker1582013	Chr_4	25115063	25115223
Marker1582050	Chr_4	23178134	23178379
Marker1582495	Chr_4	25411522	25411747
Marker1582910	Chr_4	2053872	2054058
Marker1583413	Chr_4	7397788	7398010
Marker1583436	Chr_4	8707875	8708060
Marker1583739	Chr_4	19626239	19626480
Marker1584355	Chr_4	22223549	22223738
Marker1584504	Chr_4	24239095	24239278
Marker1587373	Chr_4	14509148	14509351
Marker1588017	Chr_4	25438026	25438258
Marker1588778	Chr_4	7305629	7305862
Marker1589380	Chr_4	17403558	17403724
Marker1589527	Chr_4	24010326	24010585
Marker1589714	Chr_4	20727077	20727241
Marker1591633	Chr_4	24881940	24882173
Marker1592962	Chr_4	17329904	17330090
Marker1593579	Chr_4	23298400	23298648
Marker1594105	Chr_4	25390505	25390676
Marker1595100	Chr_4	24395738	24395967
Marker1595343	Chr_4	19462533	19462738
Marker1596189	Chr_4	24930002	24930169
Marker1598415	Chr_4	23515396	23515596
Marker1598595	Chr_4	19446286	19446534
Marker1602113	Chr_4	22960445	22960665
Marker1602284	Chr_4	6264463	6264710
Marker1603142	Chr_4	24277627	24277854
Marker1603319	Chr_4	20191398	20191594
Marker1604113	Chr_4	3789276	3789451
Marker1604158	Chr_4	1702676	1702875
Marker1604179	Chr_4	20557323	20557543
Marker1604442	Chr_4	1289861	1290034
Marker1604912	Chr_4	20619416	20619647
Marker1605546	Chr_4	1315284	1315466
Marker1606872	Chr_4	25491253	25491469
Marker1606940	Chr_4	23709236	23709417
Marker1610794	Chr_4	24771549	24771785
Marker1612125	Chr_4	1816902	1817105
Marker1612153	Chr_4	24176450	24176689
Marker1612513	Chr_4	910658	910869
Marker1613313	Chr_4	21986117	21986296
Marker1613854	Chr_4	19212250	19212486
Marker1614741	Chr_4	21985773	21985947
Marker1616295	Chr_4	22707152	22707319
Marker1617010	Chr_4	24060913	24061100
Marker1617289	Chr_4	23089740	23089987
Marker1617568	Chr_4	20276921	20277155
Marker1618944	Chr_4	20978863	20979097
Marker1619580	Chr_4	24666804	24667001
Marker1619952	Chr_4	15921172	15921359
Marker1620218	Chr_4	23539280	23539443
Marker1621945	Chr_4	22119895	22120061
Marker1623482	Chr_4	20242458	20242712
Marker1624946	Chr_4	1850002	1850224
Marker1625697	Chr_4	23083451	23083661
Marker1629105	Chr_4	22422586	22422763
Marker1630343	Chr_4	23971930	23972152
Marker1630548	Chr_4	19255916	19256107
Marker1631050	Chr_4	23651741	23651991
Marker1631182	Chr_4	7160766	7160939
Marker1631365	Chr_4	695614	695839
Marker1631524	Chr_4	12895277	12895458
Marker1631664	Chr_4	8413124	8413299
Marker1631848	Chr_4	23268382	23268567
Marker1634548	Chr_4	22985781	22985995
Marker1635467	Chr_4	3451811	3452010
Marker1635688	Chr_4	19172282	19172451
Marker1636237	Chr_4	16437826	16437995
Marker1637233	Chr_4	9878190	9878404
Marker1637398	Chr_4	23436923	23437083
Marker1637579	Chr_4	25166867	25167104
Marker1639749	Chr_4	12923221	12923447
Marker1640864	Chr_4	24658939	24659122
Marker1641059	Chr_4	1275480	1275715
Marker1641547	Chr_4	3712916	3713152
Marker1641883	Chr_4	10765388	10765541
Marker1643743	Chr_4	21012509	21012771
Marker1644361	Chr_4	14147384	14147604
Marker1644579	Chr_4	22659081	22659264
Marker1644743	Chr_4	16254513	16254686
Marker1644842	Chr_4	7301962	7302159
Marker1647658	Chr_4	23283764	23284001
Marker1648005	Chr_4	16564187	16564417
Marker1648544	Chr_4	7494627	7494799
Marker1648637	Chr_4	22912990	22913165
Marker1648656	Chr_4	21375586	21375809
Marker1648789	Chr_4	16087893	16088136
Marker1649142	Chr_4	13627158	13627380
Marker1649978	Chr_4	24357549	24357733
Marker1652968	Chr_4	7301703	7301856
Marker1653849	Chr_4	25462885	25463078
Marker1654027	Chr_4	2005818	2005992
Marker1654828	Chr_4	22357050	22357301
Marker1654832	Chr_4	24061287	24061531
Marker1655145	Chr_4	9427087	9427260
Marker1655355	Chr_4	24859187	24859403
Marker1655392	Chr_4	818501	818694
Marker1656730	Chr_4	1792793	1793012
Marker1656813	Chr_4	6274585	6274841
Marker1658472	Chr_4	23969553	23969733
Marker1660860	Chr_4	15044756	15044970
Marker1661385	Chr_4	18715536	18715715
Marker1662948	Chr_4	24365770	24365997
Marker1663391	Chr_4	19139432	19139665
Marker1663621	Chr_4	22083792	22083971
Marker1663905	Chr_4	22451758	22451982
Marker1663953	Chr_4	22079236	22079413
Marker1664129	Chr_4	18791431	18791615
Marker1664181	Chr_4	24460544	24460725
Marker1664463	Chr_4	22403795	22403979
Marker1665395	Chr_4	19518604	19518806
Marker1665947	Chr_4	24665832	24666080
Marker1666647	Chr_4	25532709	25532894
Marker1668659	Chr_4	23792720	23792940
Marker1668681	Chr_4	1985878	1986098
Marker1670266	Chr_4	25151431	25151675
Marker1670608	Chr_4	22842272	22842485
Marker1670699	Chr_4	23723521	23723745
Marker1671922	Chr_4	13659289	13659446
Marker1674269	Chr_4	25602285	25602480
Marker1675474	Chr_4	21648723	21648926
Marker1675634	Chr_4	14436476	14436647
Marker1676441	Chr_4	13916749	13917044
Marker1677948	Chr_4	25165943	25166164
Marker1678470	Chr_4	6339301	6339497
Marker1678544	Chr_4	22777745	22777921
Marker1679170	Chr_4	24993382	24993595
Marker1679866	Chr_4	22568884	22569068
Marker1680365	Chr_4	23235659	23235892
Marker1680659	Chr_4	1751965	1752172
Marker1681043	Chr_4	2603584	2603765
Marker1681453	Chr_4	21691461	21691616
Marker1681549	Chr_4	22858214	22858395
Marker1683652	Chr_4	25198393	25198593
Marker1684364	Chr_4	20620042	20620271
Marker1684662	Chr_4	10439410	10439555
Marker1684820	Chr_4	2462785	2463024
Marker1685998	Chr_4	21166985	21167222
Marker1686176	Chr_4	24985690	24985914
Marker1686259	Chr_4	21837680	21837848
Marker1686366	Chr_4	19759864	19760092
Marker1688737	Chr_4	22396620	22396847
Marker1689705	Chr_4	9629286	9629505
Marker1692311	Chr_4	18954799	18954980
Marker1692691	Chr_4	19341443	19341680
Marker1696245	Chr_4	15518977	15519133
Marker1696975	Chr_4	19434030	19434226
Marker1697433	Chr_4	24310115	24310293
Marker1698141	Chr_4	21004942	21005189
Marker1698186	Chr_4	533263	533483
Marker1699272	Chr_4	23791834	23792053
Marker1699295	Chr_4	23030942	23031176
Marker1700290	Chr_4	23040378	23040593
Marker1701088	Chr_4	18733901	18734058
Marker1701187	Chr_4	7466300	7466472
Marker1702924	Chr_4	22460091	22460323
Marker1703023	Chr_4	13414580	13414795
[truncated: 1,819 more rows]
