# Supplementary material for: Multiomics-based dissection of citrus flavonoid metabolism using a Citrus reticulata × Poncirus trifoliata population
Source: Hortic Res. 2021 Mar 1;8:56. doi: 10.1038/s41438-021-00472-8 (PMC7917093; doi:10.1038/s41438-021-00472-8)
Supplement: Supplementary file 13 — Table S9 [file 41438_2021_472_MOESM13_ESM.xlsx]

## Sheet: Sheet1
Supplemental Table S9. The FPKM of 952 genes in three hot-QTLs in different tissues and species.
Citrus varities:
BDZ, DX and MS are mandarin (Citrus chuana Hort. ex Tseng, Citrus daoxianensis, Citrus mangshanensis);
GBY and TAI are pumelo (Citrus grandis(L.) Osbe);
DD are sour orange (Citrus aurantium L.);
XC and HSD are sweet orange (Citrus sinensis (L.) Osbeck);
WZ are tangerine (Citrus unchiu Marc.);
FS and YLK are Citron ＆Lemon (Citrus limon (L.) Burm. f., Citras medica L.);
PTJG and DB are Kumquat (Fortunella hindsii Swingle, Fortunella japonica (Thunb.) Swingle);
SG are a related hybrid citrus species 'Sugan' (Citrus grandis x C.sp., C.paradisi x C. sp.).
Tissue type:
YL represents young leaf ; OL represents old leaf ; OF represents mature pericarp at 210 DAF; OJ represents mature pulp at 210 DAF.
varities-tissue\gene name	Ciclev10024505m.g	Ciclev10022572m.g	Ciclev10020303m.g	Ciclev10024469m.g	Ciclev10018553m.g	Ciclev10022787m.g	Ciclev10019664m.g	Ciclev10023954m.g	Ciclev10023354m.g	Ciclev10020332m.g	Ciclev10023568m.g	Ciclev10023355m.g	Ciclev10023256m.g	Ciclev10020870m.g	Ciclev10024521m.g	Ciclev10020873m.g	Ciclev10023728m.g	Ciclev10020875m.g	Ciclev10024389m.g	Ciclev10024367m.g	Ciclev10023994m.g	Ciclev10020880m.g	Ciclev10024372m.g	Ciclev10020729m.g	Ciclev10021221m.g	Ciclev10022763m.g	Ciclev10021249m.g	Ciclev10024582m.g	Ciclev10021013m.g	Ciclev10020832m.g	Ciclev10020249m.g	Ciclev10020250m.g	Ciclev10023860m.g	Ciclev10023891m.g	Ciclev10024658m.g	Ciclev10023838m.g	Ciclev10023974m.g	Ciclev10020938m.g	Ciclev10021347m.g	Ciclev10024029m.g	Ciclev10024498m.g	Ciclev10020750m.g	Ciclev10023345m.g	Ciclev10021386m.g	Ciclev10020850m.g	Ciclev10020574m.g	Ciclev10019278m.g	Ciclev10022055m.g	Ciclev10019916m.g
BDZ-YL	0	0	55.9762	0	0.313636	0.008922	5.43733	1.0507	3.1095	1.35624	0.006028	0.770205	0.107297	0.093558	0.010014	0.086742	0.080805	92.0024	0	0	0.03495	0.210627	0.217288	1.64397	14.1876	35.1888	28.7627	7.39767	36.8634	9.74831	0.147249	0.848761	0	3.52497	1.09385	0	0.861175	19.8491	0.557916	0	0.042735	0	0	83.581	7.33463	31.1897	2.43002	14.4302	2.90665
DX-YL	0.014775	0.127224	52.6414	0	0.234174	0	4.79223	1.35708	0.688444	0.473207	0	0.101595	0	0.108981	0.005649	0.134071	0.212168	15.7741	0	0	0.014666	0.238094	0	1.48208	13.2944	29.0431	20.4801	8.67952	35.0744	14.9704	0	0.509113	0	0.001233	0	0	1.35014	20.3083	1.04358	0	0.358148	0	0	53.9344	4.76714	21.5757	1.85504	7.82442	3.55574
MS-YL	0	0.063091	52.7882	0	0.234292	0	5.0815	1.25021	0.617574	10.0093	0	0.016864	0.048629	0.064801	0.280036	0.085849	0.761552	24.88	0	0.015212	0.01285	0.11645	0.199913	16.262	8.92454	33.8836	14.3549	6.56926	30.9308	13.251	0.091684	2.88562	0	0.106961	0	0	1.17427	24.1766	1.77033	0	0.613365	0	0	48.2689	5.19918	22.4179	1.83895	8.47045	3.19614
DD-YL	0	0.281455	36.4787	0	0.65628	0	4.71662	1.08843	4.34824	17.2198	0	3.60558	0.056739	0.023855	0.270723	0.065741	1.35895	36.6688	0	0	0.005893	0.363442	0.283252	15.1052	6.28276	36.0759	20.2406	7.39286	41.6359	7.76388	0.367143	2.49768	0	0.238311	0.033083	0	1.26492	16.9247	0.713503	0	0.037035	0	0	95.0758	0.25316	26.2185	0.977867	11.4366	2.30705
XC-YL	0	0.084948	27.2414	0	0.258106	0	7.08422	0.952838	1.34701	0.079526	0.007337	4.88966	0	0.0717	0	0.065641	0	102.9	0	0	2.007	0.33123	0	0	14.4774	37.762	6.52115	8.61895	45.7057	14.4342	4.33226	21.8567	0	6.605	0.188972	0	0.891327	36.6281	13.7186	0	0.277067	0	0	103.983	42.7061	26.2536	0.676297	18.7287	1.3327
HQ-YL	0	0.020593	60.0814	0	0.19064	0	4.87467	0.525904	5.7569	63.1408	0.029361	2.61713	0.574043	0.099824	0.744772	0.172445	3.77415	96.094	0	0	1.73903	0.560952	0.174895	7.71832	15.256	80.9933	11.4997	10.2794	34.4594	15.9989	0.53181	3.14278	0	2.71361	0	0	0.533888	26.3441	2.22938	0	1.10251	0	0	87.8691	1.68135	22.9918	1.30499	11.3574	1.66502
TAI-YL	0	0.421601	47.8935	0	0.149811	0	10.7115	0.851444	3.97091	0.955588	0.012375	10.9844	0.023184	0.083352	0	0.227858	0.041431	84.9638	0	0	2.24991	1.04696	0.315606	0.752445	11.8665	28.8513	11.7768	11.1183	44.2747	14.0848	0.845985	8.99582	0	2.86415	0	0	0.286221	16.9605	1.08164	0	0.180783	0	0	77.934	7.01409	31.3674	1.3297	11.8732	0.870619
GBY-YL	0	0.432951	62.5089	0.019723	0.164682	0	5.28896	0.879892	1.97308	0.831577	0.004658	13.1482	0	0.104816	0.020028	0.168967	0.058508	42.0932	0	0	1.23921	0.241051	0	0.086886	6.87747	29.8713	25.3221	8.68062	24.8331	11.6279	0.206406	2.65663	0	1.51149	0	0	0.130134	15.8835	1.53532	0	0.288814	0	0	66.1343	2.0358	27.1907	0.799333	10.3474	1.46221
PTJG-YL	0	0	67.0998	0	0.226526	0	5.14505	0.917839	2.94581	65.3763	0	14.7743	0.038739	0.808307	0.650141	1.0487	0.905905	16.8923	0	0	0	0.041551	0.052438	21.8125	12.5566	48.2221	15.0663	12.0881	60.033	8.88601	0	0.128813	0	0.651504	0	0	0.120765	16.5221	0.268632	0	0	0.058547	0.026006	71.5807	9.55744	20.2329	3.26701	15.9294	2.60248
SG-YL	0	0.108686	35.2993	0	0.307212	0	7.51006	1.17895	3.38329	0.608561	0	6.53925	0	0.027663	0	0.027623	0.044494	7.4062	0	0	0	0.045145	0	0.248537	4.79432	36.23	18.97	4.6264	25.2951	12.8739	12.6365	23.8489	0	2.07218	0	0	1.09295	22.7849	1.08012	0	0.129152	0	0.056145	96.7561	3.89676	24.0734	0.80158	16.3441	1.91325
WZ-YL	0	0.128317	44.6417	0	0.519907	0.006544	8.70194	0.936144	1.46654	2.97723	0	4.39616	0	0.066127	0	0.052048	0.058478	9.18487	0	0	0	0.111346	0	2.71027	15.9772	36.4013	17.6606	9.72941	48.9903	10.7595	0.76599	6.55447	0	10.7754	0.190823	0	0.544398	24.3172	2.44397	0	0.218109	0.120181	0	114.324	22.522	24.409	4.02681	20.1904	4.40217
FS-YL	0	0.779967	54.182	0	2.48943	0	12.3745	0.61089	8.36992	0.994574	0.060076	7.92748	0	0.653253	0.034023	1.91952	0.037277	50.9685	0	0	0.033971	0.302538	0	0.692187	4.96363	16.9168	27.9843	9.59966	11.3901	7.46615	1.97096	10.6255	0	0.587144	0	0	1.23573	16.8256	0.23371	0	1.28704	0.07212	0.034209	74.7674	0.753512	38.0498	1.65043	10.236	1.2607
YLK-YL	0	0.438693	59.6058	0	3.2719	0	10.1538	0.650284	3.59373	3.21398	0.032219	4.15017	0.003454	0.177319	0.050756	0.490564	0.099395	18.941	0	0	0.011367	0.116064	0.121813	3.2819	12.6867	31.3225	17.51	14.5347	50.772	11.1732	2.35616	19.5819	0.250876	0.713036	0	0	0.288853	26.9587	1.02319	0	0.196744	0.017586	0.082579	88.0537	13.8872	25.1488	2.66382	13.8718	2.94855
BDZ-OL	0	0.468326	25.6221	0	0.213737	0.009611	6.53006	2.01318	1.85357	0	0	0.172847	0	0.353611	0.046968	0.553823	0.189801	1.46295	0	0	0	0	0	0	19.4623	39.66	10.0152	13.1505	109.544	10.937	0.470183	5.98325	0	5.5418	0.967595	0	0.100503	30.2378	2.72602	0	0	0	0	163.697	42.0392	18.256	4.36358	30.2376	4.17025
DB-OL	0.036426	0.083222	22.305	0	0.391027	0	5.39365	1.09271	1.09235	0.686804	1.30463	147.699	0.123807	0.201073	0.020375	0.062746	0.144672	1.98867	0	0	0	0	0	0	7.19036	40.0334	8.07383	7.05642	46.0325	10.6482	3.54886	26.7581	0	3.92698	0	0	0.733228	18.8414	5.78003	0	0.027324	0.042412	0.259288	240.609	17.0546	10.4193	1.07213	11.679	1.47213
DD-OL	0	0.347692	28.4628	0	0.168912	0	5.21951	1.46603	0.442011	0	0	2.93823	0	0.021244	0	0.064566	0	0.644595	0	0	0	0	0	0	9.26519	44.8966	6.66386	10.2471	98.9079	11.0082	0.687382	5.07194	0	5.2128	0	0	0.017783	31.6401	1.24039	0	0	0	0	121.109	82.7267	13.3499	3.45914	23.9205	2.49065
DX-OL	0	0	28.0332	0	0.40687	0	4.15961	2.79532	0	0.035377	0	0.021043	0	0.041143	0.139682	0.153194	0.014632	0.707186	0	0	0	0.264261	0	0	22.1018	31.2193	10.4668	15.5944	91.6822	17.2155	0.020602	0.176238	0	0.108955	0	0	0.359654	27.9248	5.91186	0	0	0	0	93.8703	65.6411	22.8238	2.58557	16.1206	2.72147
FS-OL	0	0.45075	43.8392	0	2.70815	0	7.03834	1.0546	0.455205	0	0	14.6211	0	0.251904	0.020051	0.780083	0.045417	105.964	0	0.021344	0.258239	0.176729	0	0	4.50498	24.0089	7.20317	10.4505	21.6272	10.6085	21.5411	57.0852	0	1.55651	0	0	0.503078	22.0983	0	0	0.066691	0	0.275416	181.082	10.7561	40.5774	2.58778	19.0459	1.9706
GBY-OL	0	0.282852	42.3346	0	0.464835	0	8.07004	1.64249	0.197732	0.061372	0	3.91015	0	0.406009	0.070683	0.705123	0	5.70338	0	0	0.021173	0	0	0	8.16519	51.1306	3.5992	12.1034	51.1943	12.2013	5.04501	26.8978	0	2.62119	0	0	0.161616	36.0031	2.37542	0	0	0	0.061296	113.839	46.9683	16.1937	9.5399	11.685	3.81872
HSD-OL	0	0	21.1401	0	0.679874	0	3.46638	0.790141	0.074196	0.059414	0	1.82721	0	0.929438	0	1.10576	0	90.8007	0	0	1.1103	0.191583	0	0	10.3131	40.0197	2.23293	5.32104	45.1411	8.20738	32.6872	104.454	0.016277	3.69693	0	0	0.436181	23.2331	80.5524	0	1.00993	0	5.63844	110.915	33.5965	10.189	0.71172	13.7577	0.727416
MS-OL	0	0	34.5655	0	0.402536	0	5.38024	1.64672	1.37457	0.011324	0	0	0	0	0	0	0.009702	2.73292	0	0	0	0.252646	0	0	10.3717	36.883	8.62414	10.0258	60.2787	16.3375	2.0272	6.9551	0	1.45334	0	0	0.134705	26.8554	4.11656	0	0.418809	0	0	82.4021	65.9528	18.5553	3.21739	22.9932	3.12251
PTJG-OL	0	0	38.8148	0	0.280049	0	4.54874	1.73033	0.509873	0.867917	0	8.78368	0.25702	0.057286	0.053505	0.150055	0.34441	0.640513	0	0	0	0	0	0	16.5441	31.0318	3.02725	14.2746	157.85	15.4409	7.06365	39.872	0	1.0345	0	0	0.056267	35.4199	0	0	0	0	0.085361	112.723	96.2611	9.96522	4.45662	33.4778	2.62358
SG-OL	0	0.083769	43.3961	0	0.253829	0	5.98733	1.90096	2.1605	0	0	1.94295	0	0.008354	0	0	0	0.103466	0	0	0	0	0	0	12.5595	44.4936	9.16334	11.1042	114.06	13.7174	4.71351	7.35355	0	0.967288	0	0	0.22641	43.8428	0.96729	0	0.290823	0	0	132.511	92.3683	8.95996	5.17676	34.9419	6.38515
TAI-OL	0.046271	0.465154	52.9544	0	0.286499	0	5.4217	1.32096	0.457223	0.08584	0.090043	3.77363	0.025647	2.2118	0	6.22888	0.067099	14.3594	0	0	0.117687	0	0	0	13.7121	43.8763	8.46782	15.4155	99.0679	14.3864	9.41095	57.9748	0.069565	1.1646	0	0	0.221525	38.0177	0.477068	0	0	0	0	132.807	53.1733	11.4541	5.88107	22.0831	5.71661
WZ-OL	0	0.254757	27.9043	0	0.262746	0	4.80555	1.47027	0.076461	0	0	3.91884	0	0.022594	0	0.066127	0	0.422913	0	0	0	0	0	0	14.1552	39.406	5.71534	11.77	108.611	7.82681	2.20913	15.5824	0	11.4829	0.107387	0	0.067936	39.5413	1.55152	0	0	0	0	186.706	104.202	11.2356	5.27522	26.6475	7.25714
XC-OL	0	0	26.1161	0	0.150019	0	4.01904	1.15776	1.36205	0.036937	0	3.61513	0	0.042236	0	0.252431	0	86.8043	0	0	1.49762	0.021563	0	0	15.4149	44.6342	7.2832	8.93286	58.4702	9.57793	15.6658	69.4708	0	4.62339	0	0	0.530246	25.8573	20.2083	0	0.065725	0	0.111411	157.499	44.0948	11.053	0.950567	19.5868	1.66462
YLK-OL	0	1.19652	41.8381	0	3.11761	0	6.95333	1.13404	0.945112	0.12726	0.028427	3.63605	0.017592	0.285749	0.068007	0.891115	0.045425	25.0599	0	0	0.027923	0.05439	0	0	13.0496	32.3535	3.99144	13.7345	72.2995	13.5474	11.0645	47.2736	2.73132	1.29999	0	0	0.224238	37.3713	0.205369	0	0.144385	0	0	134.303	64.7805	11.9605	5.4712	20.3578	5.94302
BDZ-OF	0	2.31842	31.6694	0	0.061578	0.002772	2.72747	1.45256	0.184231	0.136281	0.366604	0.167768	0	3.92085	0.103346	4.76619	0.194047	0.105624	0	0	0.013599	0.03337	0	0	10.1208	95.2981	0.825094	1.23134	19.2627	2.61402	0	0.018611	0	0.110729	0.411923	0	0.018528	19.5797	3.43179	0	0	0	0.028799	19.0553	0.397009	17.4888	0.438465	9.68035	0.743295
DB-OF	0	0.052095	64.1116	0	1.27645	0	6.66499	1.46859	0	0.705186	0	17.4464	0.039538	0.093007	0.21809	0.144442	0.081439	1.14892	0	0	0	0	0	0	7.58325	28.6382	0.171085	11.688	14.4572	11.1389	0.204148	1.11715	0	1.37581	0	0	0.044818	14.646	23.932	0	1.28333	0	1.36183	29.9181	0.158522	17.3943	3.75774	7.49739	2.57176
DD-OF	0	0.197699	27.9008	0	0.038644	0	6.95695	1.64647	0	0.01374	0.159039	0.516134	0.011244	1.72851	0.020472	3.92974	0.045311	0	0	0	0	0.456251	0	0	5.09668	27.3196	0.083996	10.2191	28.228	21.9293	0	0	0	0.913065	0	0	0.530271	30.1661	46.2948	0	0.024123	0	3.19528	20.0914	0.375558	21.6841	2.28981	11.319	2.63859
DX-OF	0	0.121673	77.913	0	0.471964	0	6.49557	0.837686	0	0.025709	0.452308	0.003111	0.012259	4.03081	0.010101	6.57924	0.063725	0.129649	0	0	0	0.512308	0	0	9.42946	42.2403	0.678695	4.65553	19.2936	13.0518	0.060302	0.325619	0	0.568004	0	0	0.387098	30.025	24.812	0	0.068398	0	10.031	23.5464	0.158062	44.8568	2.14697	15.4079	4.1797
FS-OF	0	0	80.6229	0	7.28373	0	7.42564	0.747035	0	0.080687	0.094499	1.11537	0	0.652481	0.000627	1.6901	0.35556	9.10061	0	0	0.016288	0.10991	0	0	5.82652	17.1915	3.315	16.3979	30.9979	9.45797	0.078931	0.329963	0	1.00964	0	0	0	20.2348	0.14873	0	0.1085	0	0.540634	24.0457	0.049239	32.1262	3.77159	8.66093	5.84539
GBY-OF	0	0.640482	155.278	0	0.091749	0	6.03714	1.26604	0	0.012745	0.373055	6.71796	0	24.4147	0	48.0106	0	1.02717	0	0	0.156028	0.272399	0	0	5.96229	24.6095	2.30087	11.773	16.7056	21.0902	1.65476	11.8132	0	0.710424	0	0	0.009599	20.1584	21.9686	0	0.136074	0	2.27989	11.0634	0.293762	35.554	5.53511	5.54455	2.32064
MS-OF	0	0.852021	48.1583	0.301313	0.777865	0	5.81563	0.703892	0	0	0.038195	0.015557	0	25.1982	0.019967	60.1956	0	0.128776	0	0	0	0.605183	0	0	8.9798	29.5331	1.03455	8.67602	18.4021	17.5654	0	0.085106	0	0	0	0	0.862902	23.1323	78.9138	0	0.343816	0	7.60045	15.2325	0.060225	27.3628	2.27689	9.35462	2.61375
PTJG-OF	0	0.023434	34.3078	0	0.031058	0	4.16695	2.24217	0.033134	0	0	21.5604	0	0.052198	0	0.011799	0	0.294365	0	0	0	0	0	0	6.90961	35.1085	0.007978	1.79496	15.9656	2.82287	0	0	0	0.141014	0	0	0.020365	15.5294	0.086761	0	0.112394	0.021947	7.43341	18.8088	0.654997	30.0549	0.933712	3.54617	0.559542
SG-OF	0	0	38.1397	0	0.032391	0	2.26956	1.86763	0	0	0.007217	1.17659	0	0.305052	0	0.467858	0	1.51958	0	0.095474	0.016532	0.961822	0	0	7.39064	73.8106	0.312512	1.64108	9.83864	3.08337	0.274403	1.05987	0	0.131684	0	0	0.0279	26.5191	29.1665	0	0.025713	0	0.608367	15.4234	1.29243	27.4063	0.694844	5.08913	0.915231
WZ-OF	0	0.103688	75.0312	0	0.123244	0	5.94272	0.96526	0	0.252645	0.019453	0.889844	0.023228	1.25534	0.451351	2.73109	0	0.261703	0	0	0	0	0	0	10.7331	67.137	0.983453	5.90098	43.0746	8.30432	0.180019	0.53229	0	0.377446	0.062879	0	0.078513	39.1018	27.5115	0	0.035569	0.059943	1.07049	41.0978	1.00393	30.7949	0.920535	22.6983	4.25016
XC-OF	0.005229	0	43.1516	0	0	0	6.38863	0.727549	0	0	0.0071	0.683437	0	7.86165	0.003505	10.6577	0	7.66738	0	0	0	0	0	0	6.82731	42.8834	0.17137	8.96189	15.8158	12.794	0.091279	0.087842	0	1.17559	0	0	0.291372	27.1975	46.4632	0	0.015132	0	11.6857	19.0831	1.96815	22.6846	1.51446	12.8051	1.13035
YLK-OF	0	0.429872	88.4904	0	4.77563	0	7.2837	0.830139	0	0.147931	0	1.13629	0.097941	0.055223	0.127222	0.282195	0.19092	9.05034	0	0	0.029882	0.099501	0	0	8.46888	23.6271	3.46779	19.3431	32.3202	13.6622	1.04222	6.01564	0.599848	1.74381	0	0	0.457615	23.112	25.9711	0	0.024638	0	13.4486	52.0698	2.93336	40.5567	3.02229	12.7571	4.1584
[truncated: 903 more columns]
