# Supplementary material for: Multiomics-based dissection of citrus flavonoid metabolism using a Citrus reticulata × Poncirus trifoliata population
Source: Hortic Res. 2021 Mar 1;8:56. doi: 10.1038/s41438-021-00472-8 (PMC7917093; doi:10.1038/s41438-021-00472-8)
Supplement: Supplementary file 14 — Table S10 [file 41438_2021_472_MOESM14_ESM.xlsx]

## Sheet: Sheet1
Supplemental Table S10. The relative content of metabolites detected in different tissues and species.
Citrus varities:
BDZ, DX and MS are mandarin (Citrus chuana Hort. ex Tseng, Citrus daoxianensis, Citrus mangshanensis);
GBY and TAI are pumelo (Citrus grandis(L.) Osbe);
DD are sour orange (Citrus aurantium L.);
XC and HSD are sweet orange (Citrus sinensis (L.) Osbeck);
WZ are tangerine (Citrus unchiu Marc.);
FS and YLK are Citron ＆Lemon (Citrus limon (L.) Burm. f., Citras medica L.);
PTJG and DB are Kumquat (Fortunella hindsii Swingle, Fortunella japonica (Thunb.) Swingle);
SG are a related hybrid citrus species 'Sugan' (Citrus grandis x C.sp., C.paradisi x C. sp.).
Tissue type:
YL represents young leaf ; OL represents old leaf ; OF represents mature pericarp at 210 DAF; OJ represents mature pulp at 210 DAF.
varities-tissue\gene name	cmp76	cmp178	cmp550	cmp642	cmp660	cmp734	cmp829	cmp839	cmp856	cmp877	cmp879	cmp1027	cmp1092	cmp1166	cmp1168	cmp1232	cmp1239	cmp1243	cmp1249	cmp1251	cmp1490	cmp1532	cmp1620	cmp1632
BDZ-YL	0.04807	23.4836	0.696787	4.11569	2.11775	3.87165	0.00118283	2.07923	1.92913e-07	1.69776	0	0.0600985	0.688527	0.703946	0.0538462	0.0223854	0.0399212	0.0771003	0.000232984	0.0774996	0.0184761	0.487498	0.000701026	19.202
DX-YL	0.313101	0.310951	1.32825	0.0214314	0.0160058	0.411265	0.000407848	2.59025e-06	0.000216116	1.01737	0	0.0206443	1.43534	1.45578	0.382987	0.00516602	0.16688	4.52077	0.00025583	0.00535666	0.176169	0.0419059	0.000233843	1.89571
MS-YL	0.0669351	0.0482983	0.611399	0.00598452	0.0235242	0	4.44452e-05	0	1.89258e-07	0.00687461	2.08369e-06	2.5122e-08	0.625303	0.626107	-2.77244e-06	7.31096e-07	0.0149039	1.79533	1.07503e-07	0.000743792	0.0371608	0.00168807	7.29206e-05	0.431169
DD-YL	0.0588264	0.0226238	1.87069	0.317829	0.015275	1.80492	1.61336	0.507206	1.97862	1.21446	12.7539	3.06533	1.92212	1.94423	1.33089e-05	0.00590762	3.34161	0.353145	2.05994e-07	0.021422	0.0215339	0.169721	1.42332	0
XC-YL	0.0494212	0.187018	0.748982	2.12678	2.64228	4.34113	0.00271136	0.247554	0.00130162	0.798572	0	0.0432639	0.742856	0.752778	0.00209344	0.00106218	0.0574884	0.338452	6.211e-05	0.0436511	0.0231415	0.815957	0.00115056	1.53694
HQ-YL	0.0198005	0.123423	0.44287	1.20687	1.47761	5.91291	0.0360788	0.428177	0.0157544	1.32072	0	0.104201	0.403974	0.417214	0.0202389	0.00042443	0.0159619	0.0651659	0	0.127967	0.00807855	1.00118	0.0152838	0.355709
TAI-YL	0	0	0.00578866	0.000895188	0	0.519994	0.631388	6.69891	2.95455	5.3152	15.0601	0.00162776	0.000671394	0.0019115	4.32186e-06	0.473365	0	0	0.00219198	0.0270703	0.000362042	1.95727	1.06795	0.00995484
GBY-YL	0.00120972	4.86014e-06	0.0163883	0.371402	2.40297e-07	2.89943	1.81771	10.8152	1.29909	10.8314	7.64088	0.0106454	0.00538022	0.00493019	4.32186e-06	1.40735	0	0	0	0.00794937	0.000145505	1.94561	2.41209	0.073068
PTJG-YL	5.35228e-07	0	0.0162663	0.447806	0.00947808	0.602869	0.0266111	0	0.0595736	1.77357	2.02471e-06	0.0242391	0.00745959	0.00747516	1.09763e-05	15.7263	0.000811529	0	4.56545	67.7555	1.049e-06	5.57894	0.0133058	0.00411648
SG-YL	0.125422	2.46173	1.377	10.7279	1.76917	10.038	0.00395661	3.75119	3.57888e-07	4.71412	0	0.0384305	1.27188	1.37618	0.0832887	0.153653	5.9901	1.5867	1.02997e-07	0.390176	0.0915097	0.486739	0.00203701	1.04786
WZ-YL	0.0340445	0.950798	0.641199	3.3705	2.80133	8.9745	0.000990902	1.79867	3.65914e-07	2.56384	0	0.0645665	0.624902	0.628924	0.0593224	0.0438087	0.199949	0.356256	4.98996e-05	0.0423295	0.0238249	0.580198	0.000430284	1.25104
FS-YL	0.00149795	0.346279	0.0236192	0.397167	1.30313	0.729703	0.00347374	0.564173	3.65914e-07	0.026924	2.08369e-06	0.00203811	0.00620526	0.00503925	0.00906628	0.0366824	0.00124226	0.000925014	1.07503e-07	0.237929	0.0388687	0.109316	0.00159405	0.0324108
YLK-YL	0.0825916	4.86014e-06	1.58203	2.46116	2.527	7.94997	0.000935201	6.97159	0.0325454	2.87061	0	0.0323593	1.65685	1.70223	0.0552357	0.882545	0.239145	4.03948	0.000302284	0.0440506	0.0450368	0.431813	0.000550623	1.25581
BDZ-OL	0.0964135	33.6384	1.7444	0.399231	1.28856	0.0253892	1.75098e-05	0.1483	0.000318186	0.0301316	0	0.00648338	1.89623	1.92032	0.114268	0.0132909	0.0410956	0.0805961	0.000219968	0.00672276	0.0401376	0.506708	0.000134365	10.584
DB-OL	5.75548e-07	0	0.00443315	0.0758161	0.441351	0	0.00061524	0	0.00481396	0.181648	2.05108e-06	0.000329998	0.000423099	0.000650709	0.0173833	1.98576	0	0	1.56828	0.0592438	1.02568e-06	7.56883	0.000561574	0
DD-OL	0.000299231	0.0233811	0.238863	0.123853	0.0391962	0.00597492	0.276868	0	0.160396	0.00644447	6.93167	1.24084	0.0843719	0.0600282	0.00263291	0.00265388	0.631179	0.730413	6.20764e-05	0.00533983	1.01087e-06	0.0503079	0.258089	0
DX-OL	0.312709	0.0378548	1.07301	0.0105197	0.00887578	0.275187	8.56007e-06	0.503547	1.95592e-07	1.27078	1.78063e-06	0.0113199	1.11715	1.13548	0.32563	0.000867748	0.0988923	3.42791	0.000903794	0.00417691	0.155777	0.0158218	3.05175e-05	1.23943
FS-OL	0	0	8.76776e-08	0.040224	2.33402	0	4.66916e-07	0	0.00237719	0.000984272	0	0.000312444	0.000994605	0.0016311	0.00815482	0.0470013	7.92157e-07	0.00115087	1.0547e-07	0.00389312	0.000289887	0.148873	9.96592e-05	0
GBY-OL	0.000300099	0	0.0461748	2.54949	0.00163353	0.010159	1.26747	0	1.30853	0.0207887	7.99242	0.00899105	0.00221534	0.00161373	0.0019726	0.0685954	0	0	1.05421e-07	0.00476686	0.0001289	0.632158	1.27764	0.0147015
HQ-OL	0.324992	0.970213	2.07435	0.480109	2.15346	0.215658	1.42276e-05	0.19805	1.9213e-07	0.329827	0	0.0105689	2.27426	2.23253	0.335396	0.0337789	0.102984	0.174438	5.14096e-05	0.0141743	0.181281	0.452096	6.05196e-05	2.26406
MS-OL	0.145649	0.238291	1.1527	0.106927	0.106608	0.257213	3.19961e-05	0.0461091	0.000116222	1.01958	0	0.0124276	1.16262	1.1922	0.18022	0.00186826	0.0265414	2.87574	1.05421e-07	0.00430688	0.0578619	0.0414087	3.47505e-05	2.44727
PTJG-OL	5.69714e-07	0	0.00896331	0.11636	0.3024	0.0185102	0.00181772	0	0.0021113	0.0378474	0.517321	0.00111566	0.00013805	0.000373173	1.12852e-05	2.7384	0	0.000255933	1.60864	1.91878	1.01842e-06	6.94119	0.00172188	0
SG-OL	0.0541415	1.74089	1.46876	0.394459	0.712102	0.0104526	5.15748e-05	0	1.89258e-07	0.0280709	0	0.0102432	1.51286	1.56129	0.0460323	0.0394233	1.84843	0.31625	1.07503e-07	0.0186792	0.0383584	0.291902	9.6436e-05	0.149771
TAI-OL	0.000434245	0	0.0513259	0	0.00169774	2.36383e-06	0.880616	0.0652411	0.863235	0.0208601	4.82106	0.0041482	0.00143551	0.0010372	0.00317198	0.147496	0	0	5.02844e-05	0.00326283	0.000173685	0.391692	0.893638	1.5873e-05
WZ-OL	0.131887	0.290922	1.52036	1.23208	3.91167	0.105149	9.30015e-06	0.199852	1.89258e-07	0.0824089	1.78063e-06	0.0474024	1.66081	1.66354	0.0647363	0.0481484	0.23786	0.410571	1.0547e-07	1.5855e-06	0.0801234	0.644362	1.26906e-05	1.95209
XC-OL	0.205052	0.828398	1.99411	0.107443	2.89253	0.0314733	0.00014457	0.0905608	1.92913e-07	0.0983489	0	0.0319874	2.15455	2.21108	0.265897	0.0122103	0.0915373	0.196203	1.05421e-07	0.000446905	0.113349	0.341091	9.33455e-05	1.42085
YLK-OL	0.00218229	0	0.463604	0.721308	2.91469	0.269596	5.72086e-05	0.074114	3.73342e-07	0.105636	0	0.00527415	0.381566	0.390742	4.30347e-06	0.133581	0.0886476	4.46939	0.000201755	0.0194535	0.00178667	0.302537	6.75826e-05	0.71887
BDZ-OF	0.534997	4.57288	2.04235	0.0645742	0.0472794	0.0127936	0.000288946	0.0364199	6.88972e-05	0.0479222	0	0.00509512	2.14331	2.24445	0.521081	0.00164581	0.0483077	0.0136296	1.07552e-07	0.00314486	0.325956	0.0256266	0.000255144	4.67953
DB-OF	0	0.00863979	0.00101245	0.0899567	0.120036	0	0.000894083	0	0.000477037	0.0194857	2.02471e-06	0.000262288	0.000478488	0.00077314	0.00303477	1.41274	0.000989025	0.000124914	0.76065	0.0329348	1.03277e-06	8.95657	0.000618373	0.000341741
DD-OF	0.000426013	0.277805	0.0920404	2.01573	0.00430081	0.276976	0.195933	0	0.105816	0.0313517	1.6187	0.683971	0	0.000984899	7.3876e-05	0.0208126	0.00894362	0.0120551	0.00023899	0.00180028	1.04325e-06	0.114373	0.227601	0
DX-OF	4.40048	0.316397	1.97962	0.0117079	0	0	7.52583e-09	0	1.91969e-07	0.0390891	0	0.0465265	2.2247	2.18594	5.07778	0.00122607	1.27813	5.05348	1.06411e-07	0	3.28312	0.0158834	7.25723e-05	2.18218
FS-OF	0.00875599	4.49745e-06	0.133067	0.00867749	2.97125	0	0.00502128	0	0.00277802	0.000238341	0	0.00392094	0.0385137	0.0399197	0.0112508	0.006088	0.00118786	0.000680589	0.000105657	0.000456098	0.00226966	0.0361162	0.00213586	0
GBY-OF	0.000256388	0	0.00246706	0.00301168	0.000459936	0	0.0460091	0	0.0166253	0.00390346	0.0433074	0.000340925	0.00080763	0.000886023	0.00396177	0.0142885	0	0.000136783	4.50187e-05	0.000589835	0.000125919	1.62758e-05	0.0282993	0.0144078
MS-OF	20.214	4.70649e-06	2.66197	0.325135	0.082183	0.243298	7.52291e-09	0.121001	1.95904e-07	0.544344	0	0.154787	2.48106	3.00161	29.0665	0.00567898	7.74246	6.7613	9.85384e-05	0.000592379	15.247	0.0667404	4.94256e-08	4.29746
PTJG-OF	5.8065e-07	0.00856145	0.00387914	0.0311485	0.0201234	0.00204455	0.000988772	0	0.000819792	0.00080772	0.316991	0.00111066	0.0010079	0.000855546	0.00221683	0.0925758	0	0	0.661692	0	1.06785e-06	3.21965	0.000694248	0
SG-OF	1.36171	0.16543	1.12396	0.0146312	0.0420068	0	0.00197054	0	3.6076e-07	0.049749	0	0.00535028	1.14531	1.1374	1.19619	0.00945737	1.95366	0.014496	1.02997e-07	0.00215324	0.987483	0	0.000840345	0.759477
WZ-OF	1.83567	0.0254978	2.08777	0.778218	2.33016	0.194555	7.52583e-09	0.19915	0.000162104	0.152642	0	0.028344	2.30907	2.31574	1.78804	0.00669695	0.437025	0.0323719	1.06411e-07	0.00452154	1.31283	0.141074	3.2614e-05	0.297332
XC-OF	5.17722	3.96488e-06	2.19051	1.29591	0.519536	0.0864267	7.52583e-09	0	9.50933e-05	0.0649754	0	0.0144162	2.32185	2.31002	6.36227	0.00457938	0.256303	0.00627231	1.06411e-07	0.0049266	3.74802	0.0514656	5.84778e-05	4.06587
YLK-OF	0.00375026	4.70649e-06	0.057158	1.37182	1.60261	0.142638	6.26832e-05	0	5.89818e-05	0.117181	0	2.5122e-08	0.0228347	0.0244915	0.0258124	0.390009	0.0118327	1.26238	1.07503e-07	0	0.0017673	0.0991126	3.67698e-05	0.0882772
