# Supplementary material for: Multiomics-based dissection of citrus flavonoid metabolism using a Citrus reticulata × Poncirus trifoliata population
Source: Hortic Res. 2021 Mar 1;8:56. doi: 10.1038/s41438-021-00472-8 (PMC7917093; doi:10.1038/s41438-021-00472-8)
Supplement: Supplementary file 15 — Table S11 [file 41438_2021_472_MOESM15_ESM.xlsx]

## Sheet: Young leaf
Supplemental Table S11A. The gene-metabolite pairs were identified in young leaf.
	T.inva
P>0.01	2.65031
P>0.05	1.77093
Metabolite	Gene	Corr	Type	T
cmp76	Ciclev10023089m.g	0.820455	YL	6.42193
cmp76	Ciclev10026307m.g	0.828392	YL	6.63229
cmp76	Ciclev10024672m.g	0.84768	YL	7.20359
cmp76	Ciclev10027345m.g	0.870787	YL	8.03443
cmp76	Ciclev10023481m.g	0.885756	YL	8.6915
cmp76	Ciclev10024505m.g	0.895261	YL	9.17472
cmp76	Ciclev10023567m.g	0.895261	YL	9.17472
cmp76	Ciclev10023857m.g	0.897866	YL	9.318
cmp76	Ciclev10005583m.g	0.90018	YL	9.4497
cmp76	Ciclev10006700m.g	0.942825	YL	13.0775
cmp178	Ciclev10022787m.g	0.801307	YL	5.96217
cmp178	Ciclev10021130m.g	0.816281	YL	6.31625
cmp178	Ciclev10020992m.g	0.842844	YL	7.05144
cmp178	Ciclev10019334m.g	0.873715	YL	8.15438
cmp178	Ciclev10006566m.g	0.916887	YL	10.5482
cmp178	Ciclev10021154m.g	0.965571	YL	17.2591
cmp178	Ciclev10024658m.g	0.969978	YL	18.5667
cmp178	Ciclev10023382m.g	0.979488	YL	22.6824
cmp178	Ciclev10023336m.g	0.982088	YL	24.3373
cmp178	Ciclev10024496m.g	0.994387	YL	44.0195
cmp550	Ciclev10026716m.g	0.850319	YL	7.28947
cmp642	Ciclev10023171m.g	0.838043	YL	6.90658
cmp642	Ciclev10026404m.g	0.844431	YL	7.10068
cmp642	Ciclev10024522m.g	0.860879	YL	7.65496
cmp642	Ciclev10023851m.g	0.862997	YL	7.73287
cmp642	Ciclev10024910m.g	0.865867	YL	7.84115
cmp642	Ciclev10020249m.g	0.871382	YL	8.0585
cmp642	Ciclev10026421m.g	0.881937	YL	8.51289
cmp642	Ciclev10024073m.g	0.88684	YL	8.7437
cmp660	Ciclev10026821m.g	-0.822583	YL	-2.02084
cmp660	Ciclev10027108m.g	0.826425	YL	6.57894
cmp734	Ciclev10024361m.g	0.830635	YL	6.69414
cmp734	Ciclev10005632m.g	0.848552	YL	7.23176
cmp734	Ciclev10023997m.g	0.852039	YL	7.34651
cmp829	Ciclev10021937m.g	0.856314	YL	7.49241
cmp829	Ciclev10020805m.g	0.859722	YL	7.61308
cmp829	Ciclev10020313m.g	0.880406	YL	8.44354
cmp839	Ciclev10020313m.g	0.820793	YL	6.43062
cmp839	Ciclev10024797m.g	0.821345	YL	6.44489
cmp856	Ciclev10027106m.g	0.80981	YL	6.15866
cmp879	Ciclev10019655m.g	0.812321	YL	6.21894
cmp1027	Ciclev10021452m.g	0.86341	YL	7.74827
cmp1027	Ciclev10026967m.g	0.946996	YL	13.6424
cmp1027	Ciclev10026277m.g	0.969125	YL	18.2926
cmp1092	Ciclev10026716m.g	0.862803	YL	7.72565
cmp1166	Ciclev10026716m.g	0.859827	YL	7.61686
cmp1168	Ciclev10026307m.g	0.812204	YL	6.21611
cmp1168	Ciclev10027560m.g	0.812604	YL	6.22581
cmp1168	Ciclev10023481m.g	0.842669	YL	7.04607
cmp1168	Ciclev10005583m.g	0.875409	YL	8.22554
cmp1168	Ciclev10027345m.g	0.923812	YL	11.1004
cmp1168	Ciclev10023857m.g	0.932865	YL	11.941
cmp1168	Ciclev10006700m.g	0.952405	YL	14.479
cmp1168	Ciclev10024505m.g	0.959702	YL	15.856
cmp1168	Ciclev10023567m.g	0.959702	YL	15.856
cmp1232	Ciclev10006247m.g	0.804738	YL	6.04006
cmp1232	Ciclev10024259m.g	0.813645	YL	6.25116
cmp1232	Ciclev10004865m.g	0.819965	YL	6.40933
cmp1232	Ciclev10021734m.g	0.820668	YL	6.42739
cmp1232	Ciclev10021298m.g	0.825853	YL	6.56358
cmp1232	Ciclev10027311m.g	0.825979	YL	6.56696
cmp1232	Ciclev10026741m.g	0.830002	YL	6.67658
cmp1232	Ciclev10024530m.g	0.839321	YL	6.94457
cmp1232	Ciclev10024042m.g	0.846503	YL	7.16598
cmp1232	Ciclev10005818m.g	0.850801	YL	7.30535
cmp1232	Ciclev10025943m.g	0.864141	YL	7.77564
cmp1232	Ciclev10022447m.g	0.875857	YL	8.24458
cmp1232	Ciclev10027149m.g	0.87909	YL	8.38492
cmp1232	Ciclev10027247m.g	0.898671	YL	9.3633
cmp1232	Ciclev10027017m.g	0.902304	YL	9.57441
cmp1232	Ciclev10024699m.g	0.914063	YL	10.3415
cmp1232	Ciclev10021112m.g	0.922289	YL	10.9729
cmp1232	Ciclev10020990m.g	0.928941	YL	11.5578
cmp1232	Ciclev10023618m.g	0.941112	YL	12.8625
cmp1232	Ciclev10027548m.g	0.942654	YL	13.0556
cmp1232	Ciclev10027321m.g	0.964817	YL	17.0597
cmp1232	Ciclev10024232m.g	0.987307	YL	29.0651
cmp1232	Ciclev10024038m.g	0.992925	YL	39.1526
cmp1232	Ciclev10021069m.g	0.994304	YL	43.6965
cmp1232	Ciclev10023815m.g	0.994974	YL	46.5495
cmp1232	Ciclev10024355m.g	0.99525	YL	47.8951
cmp1232	Ciclev10024293m.g	0.99532	YL	48.2535
cmp1239	Ciclev10021413m.g	0.806599	YL	6.0831
cmp1239	Ciclev10021643m.g	0.826665	YL	6.5854
cmp1239	Ciclev10023851m.g	0.842521	YL	7.04152
cmp1239	Ciclev10024522m.g	0.844469	YL	7.10185
cmp1239	Ciclev10024073m.g	0.865061	YL	7.8104
cmp1239	Ciclev10026421m.g	0.884246	YL	8.61989
cmp1239	Ciclev10023511m.g	0.985759	YL	27.3971
cmp1243	Ciclev10005583m.g	0.832572	YL	6.74844
cmp1249	Ciclev10024259m.g	0.800192	YL	5.93724
cmp1249	Ciclev10026576m.g	0.803793	YL	6.01844
cmp1249	Ciclev10027314m.g	0.809344	YL	6.14757
cmp1249	Ciclev10006247m.g	0.810353	YL	6.17159
cmp1249	Ciclev10021298m.g	0.822543	YL	6.47603
cmp1249	Ciclev10027311m.g	0.823182	YL	6.49274
cmp1249	Ciclev10005818m.g	0.825063	YL	6.54249
cmp1249	Ciclev10024042m.g	0.829324	YL	6.65784
cmp1249	Ciclev10027149m.g	0.83715	YL	6.88027
cmp1249	Ciclev10026741m.g	0.848124	YL	7.21791
cmp1249	Ciclev10022447m.g	0.855177	YL	7.45303
cmp1249	Ciclev10024530m.g	0.856513	YL	7.49935
cmp1249	Ciclev10025943m.g	0.872695	YL	8.11214
cmp1249	Ciclev10027247m.g	0.910417	YL	10.0884
cmp1249	Ciclev10027017m.g	0.913857	YL	10.3267
cmp1249	Ciclev10024699m.g	0.924347	YL	11.146
cmp1249	Ciclev10027548m.g	0.929798	YL	11.6388
cmp1249	Ciclev10021112m.g	0.930877	YL	11.743
cmp1249	Ciclev10020990m.g	0.935908	YL	12.261
cmp1249	Ciclev10023618m.g	0.93779	YL	12.4702
cmp1249	Ciclev10027321m.g	0.965931	YL	17.3566
cmp1249	Ciclev10024232m.g	0.992734	YL	38.6249
cmp1249	Ciclev10024355m.g	0.997332	YL	64.0358
cmp1249	Ciclev10024038m.g	0.998589	YL	88.1624
cmp1249	Ciclev10023815m.g	0.999172	YL	115.154
cmp1249	Ciclev10021069m.g	0.999899	YL	329.287
cmp1249	Ciclev10024293m.g	0.999932	YL	402.314
cmp1251	Ciclev10026576m.g	0.804225	YL	6.0283
cmp1251	Ciclev10027314m.g	0.808679	YL	6.13185
cmp1251	Ciclev10006247m.g	0.811645	YL	6.2026
cmp1251	Ciclev10021298m.g	0.822117	YL	6.46491
cmp1251	Ciclev10027311m.g	0.823789	YL	6.50873
cmp1251	Ciclev10005818m.g	0.824094	YL	6.51677
cmp1251	Ciclev10024042m.g	0.831439	YL	6.71657
cmp1251	Ciclev10027149m.g	0.837164	YL	6.88067
cmp1251	Ciclev10026741m.g	0.848118	YL	7.21773
cmp1251	Ciclev10022447m.g	0.85472	YL	7.43733
cmp1251	Ciclev10024530m.g	0.85599	YL	7.48116
cmp1251	Ciclev10025943m.g	0.873652	YL	8.15176
cmp1251	Ciclev10027247m.g	0.909868	YL	10.0516
cmp1251	Ciclev10027017m.g	0.913551	YL	10.305
cmp1251	Ciclev10024699m.g	0.923435	YL	11.0685
cmp1251	Ciclev10027548m.g	0.929558	YL	11.616
cmp1251	Ciclev10021112m.g	0.931995	YL	11.8533
cmp1251	Ciclev10020990m.g	0.935928	YL	12.2632
cmp1251	Ciclev10023618m.g	0.937605	YL	12.4492
cmp1251	Ciclev10027321m.g	0.9658	YL	17.3208
cmp1251	Ciclev10024232m.g	0.992619	YL	38.3195
cmp1251	Ciclev10024355m.g	0.997245	YL	63.0193
cmp1251	Ciclev10024038m.g	0.998513	YL	85.882
cmp1251	Ciclev10023815m.g	0.999254	YL	121.355
cmp1251	Ciclev10021069m.g	0.99987	YL	291.041
cmp1251	Ciclev10024293m.g	0.999942	YL	433.696
cmp1490	Ciclev10023481m.g	0.826819	YL	6.58956
cmp1490	Ciclev10027345m.g	0.829844	YL	6.6722
cmp1490	Ciclev10024672m.g	0.84824	YL	7.22165
cmp1490	Ciclev10005583m.g	0.851247	YL	7.32013
cmp1490	Ciclev10023857m.g	0.859277	YL	7.5971
cmp1490	Ciclev10024505m.g	0.860079	YL	7.62593
cmp1490	Ciclev10023567m.g	0.860079	YL	7.62593
cmp1490	Ciclev10006700m.g	0.95126	YL	14.2906
cmp1532	Ciclev10024699m.g	0.81223	YL	6.21673
cmp1532	Ciclev10027548m.g	0.812342	YL	6.21945
cmp1532	Ciclev10024259m.g	0.816271	YL	6.316
cmp1532	Ciclev10020990m.g	0.830108	YL	6.67952
cmp1532	Ciclev10024042m.g	0.835388	YL	6.82896
cmp1532	Ciclev10004865m.g	0.839376	YL	6.94619
cmp1532	Ciclev10005818m.g	0.853187	YL	7.38514
cmp1532	Ciclev10022447m.g	0.86349	YL	7.75124
cmp1532	Ciclev10027149m.g	0.866794	YL	7.87682
cmp1532	Ciclev10021112m.g	0.878583	YL	8.36257
cmp1532	Ciclev10027321m.g	0.886199	YL	8.71276
cmp1532	Ciclev10024232m.g	0.894299	YL	9.12304
cmp1532	Ciclev10023618m.g	0.895171	YL	9.16981
cmp1532	Ciclev10024355m.g	0.89664	YL	9.24993
cmp1532	Ciclev10021069m.g	0.902245	YL	9.57085
cmp1532	Ciclev10023815m.g	0.902759	YL	9.60158
cmp1532	Ciclev10024293m.g	0.907041	YL	9.86681
cmp1532	Ciclev10024038m.g	0.909387	YL	10.0196
cmp1620	Ciclev10026965m.g	0.801583	YL	5.96837
cmp1620	Ciclev10021937m.g	0.8589	YL	7.5836
cmp1620	Ciclev10020805m.g	0.866815	YL	7.87761
cmp1620	Ciclev10026181m.g	0.871266	YL	8.0538
cmp1620	Ciclev10020313m.g	0.934349	YL	12.0944
cmp1632	Ciclev10022787m.g	0.803729	YL	6.01697
cmp1632	Ciclev10020992m.g	0.833927	YL	6.78696
cmp1632	Ciclev10021130m.g	0.836608	YL	6.86441
cmp1632	Ciclev10019334m.g	0.889607	YL	8.88024
cmp1632	Ciclev10006566m.g	0.934567	YL	12.1174
cmp1632	Ciclev10021154m.g	0.963859	YL	16.8155
cmp1632	Ciclev10023382m.g	0.97621	YL	20.9916
cmp1632	Ciclev10023336m.g	0.976344	YL	21.0535
cmp1632	Ciclev10024658m.g	0.97833	YL	22.0419
cmp1632	Ciclev10024496m.g	0.991721	YL	36.1481
a) The critical value of T

## Sheet: Old leaf
Supplemental Table S11B. The gene-metabolite pairs were identified in old leaf.
	T.inva
P>0.01	2.62449
P>0.05	1.76131
Metabolite	Gene	Corr	T	Type
cmp76	Ciclev10018820m.g	-0.82435	-2.11421	OL
cmp76	Ciclev10024507m.g	0.810384	6.44679	OL
cmp76	Ciclev10024141m.g	0.812524	6.5006	OL
cmp76	Ciclev10024987m.g	0.820103	6.69803	OL
cmp76	Ciclev10023481m.g	0.849412	7.58252	OL
cmp178	Ciclev10023819m.g	0.814895	6.5612	OL
cmp178	Ciclev10023733m.g	0.844169	7.40787	OL
cmp178	Ciclev10023093m.g	0.871193	8.40884	OL
cmp178	Ciclev10027148m.g	0.873854	8.52298	OL
cmp178	Ciclev10023284m.g	0.883663	8.97465	OL
cmp178	Ciclev10023902m.g	0.893959	9.50979	OL
cmp178	Ciclev10018689m.g	0.913009	10.7233	OL
cmp178	Ciclev10023382m.g	0.917899	11.0972	OL
cmp178	Ciclev10027097m.g	0.920532	11.3118	OL
cmp178	Ciclev10026965m.g	0.954607	15.521	OL
cmp178	Ciclev10021154m.g	0.975206	21.4543	OL
cmp178	Ciclev10024658m.g	0.992056	38.5566	OL
cmp178	Ciclev10022787m.g	0.998312	84.1695	OL
cmp550	Ciclev10023873m.g	0.805826	6.33486	OL
cmp642	Ciclev10025176m.g	0.804061	6.29244	OL
cmp642	Ciclev10019560m.g	0.808785	6.40712	OL
cmp642	Ciclev10019721m.g	0.811823	6.48288	OL
cmp642	Ciclev10025630m.g	0.838161	7.21734	OL
cmp642	Ciclev10004865m.g	0.839195	7.24944	OL
cmp642	Ciclev10020270m.g	0.843216	7.37697	OL
cmp642	Ciclev10024929m.g	0.84405	7.40399	OL
cmp642	Ciclev10026596m.g	0.861671	8.02557	OL
cmp642	Ciclev10006521m.g	0.867013	8.23593	OL
cmp642	Ciclev10023591m.g	0.869383	8.33302	OL
cmp642	Ciclev10026967m.g	0.869383	8.33302	OL
cmp642	Ciclev10006373m.g	0.898422	9.76499	OL
cmp642	Ciclev10005818m.g	0.899053	9.80232	OL
cmp642	Ciclev10023374m.g	0.900215	9.87198	OL
cmp829	Ciclev10025048m.g	0.802526	6.25597	OL
cmp829	Ciclev10005278m.g	0.805983	6.33865	OL
cmp829	Ciclev10023919m.g	0.806361	6.3478	OL
cmp829	Ciclev10020572m.g	0.809178	6.41684	OL
cmp829	Ciclev10024740m.g	0.813487	6.52508	OL
cmp829	Ciclev10022372m.g	0.814738	6.55715	OL
cmp829	Ciclev10004251m.g	0.815051	6.56522	OL
cmp829	Ciclev10004373m.g	0.818139	6.64581	OL
cmp829	Ciclev10025809m.g	0.819453	6.68066	OL
cmp829	Ciclev10025436m.g	0.823571	6.79214	OL
cmp829	Ciclev10020270m.g	0.833919	7.08851	OL
cmp829	Ciclev10019688m.g	0.834847	7.11629	OL
cmp829	Ciclev10024929m.g	0.837643	7.20136	OL
cmp829	Ciclev10006521m.g	0.83811	7.21574	OL
cmp829	Ciclev10024512m.g	0.84008	7.27714	OL
cmp829	Ciclev10004865m.g	0.842819	7.3642	OL
cmp829	Ciclev10025762m.g	0.844383	7.41483	OL
cmp829	Ciclev10024690m.g	0.85829	7.89813	OL
cmp829	Ciclev10018565m.g	0.858987	7.92406	OL
cmp829	Ciclev10027234m.g	0.869155	8.32355	OL
cmp829	Ciclev10022330m.g	0.870397	8.3753	OL
cmp829	Ciclev10024071m.g	0.878834	8.74594	OL
cmp829	Ciclev10023669m.g	0.879269	8.76603	OL
cmp829	Ciclev10005848m.g	0.885015	9.04111	OL
cmp829	Ciclev10018511m.g	0.893396	9.47865	OL
cmp829	Ciclev10023375m.g	0.92916	12.0932	OL
cmp839	Ciclev10024486m.g	0.814702	6.55623	OL
cmp839	Ciclev10018531m.g	0.829297	6.95312	OL
cmp839	Ciclev10023928m.g	0.830617	6.99127	OL
cmp839	Ciclev10023348m.g	0.834171	7.09604	OL
cmp839	Ciclev10024358m.g	0.849848	7.59744	OL
cmp839	Ciclev10026620m.g	0.849848	7.59744	OL
cmp839	Ciclev10024424m.g	0.853239	7.71535	OL
cmp839	Ciclev10023260m.g	0.855433	7.79368	OL
cmp839	Ciclev10027247m.g	0.855869	7.80943	OL
cmp839	Ciclev10023195m.g	0.89355	9.48718	OL
cmp839	Ciclev10027622m.g	0.893721	9.49661	OL
cmp856	Ciclev10023919m.g	0.802318	6.25107	OL
cmp856	Ciclev10025298m.g	0.803698	6.28379	OL
cmp856	Ciclev10005278m.g	0.804668	6.30696	OL
cmp856	Ciclev10023014m.g	0.804823	6.3107	OL
cmp856	Ciclev10022372m.g	0.806105	6.3416	OL
cmp856	Ciclev10025943m.g	0.810231	6.44298	OL
cmp856	Ciclev10023591m.g	0.818939	6.667	OL
cmp856	Ciclev10026967m.g	0.818939	6.667	OL
cmp856	Ciclev10025048m.g	0.820055	6.69675	OL
cmp856	Ciclev10004251m.g	0.82045	6.70733	OL
cmp856	Ciclev10004373m.g	0.821379	6.73238	OL
cmp856	Ciclev10025436m.g	0.829636	6.96289	OL
cmp856	Ciclev10020572m.g	0.837939	7.21047	OL
cmp856	Ciclev10024740m.g	0.840862	7.30178	OL
cmp856	Ciclev10025762m.g	0.841956	7.33654	OL
cmp856	Ciclev10025809m.g	0.844039	7.40365	OL
cmp856	Ciclev10020270m.g	0.847329	7.51215	OL
cmp856	Ciclev10019688m.g	0.847447	7.51609	OL
cmp856	Ciclev10024512m.g	0.857831	7.88115	OL
cmp856	Ciclev10006521m.g	0.858246	7.89652	OL
cmp856	Ciclev10018565m.g	0.859176	7.93112	OL
cmp856	Ciclev10024929m.g	0.859925	7.95924	OL
cmp856	Ciclev10004865m.g	0.862701	8.06524	OL
cmp856	Ciclev10024690m.g	0.866766	8.22592	OL
cmp856	Ciclev10022330m.g	0.872191	8.45128	OL
cmp856	Ciclev10027234m.g	0.881894	8.88938	OL
cmp856	Ciclev10024071m.g	0.885901	9.08522	OL
cmp856	Ciclev10023669m.g	0.890525	9.32351	OL
cmp856	Ciclev10005848m.g	0.892288	9.41812	OL
cmp856	Ciclev10018511m.g	0.897532	9.71282	OL
cmp856	Ciclev10023375m.g	0.94792	14.3888	OL
cmp877	Ciclev10023662m.g	0.803061	6.26863	OL
cmp877	Ciclev10023045m.g	0.813354	6.52171	OL
cmp877	Ciclev10023481m.g	0.817659	6.63316	OL
cmp877	Ciclev10027167m.g	0.82253	6.76362	OL
cmp877	Ciclev10020880m.g	0.822914	6.77411	OL
cmp877	Ciclev10024424m.g	0.824492	6.81757	OL
cmp877	Ciclev10023719m.g	0.844024	7.40314	OL
cmp877	Ciclev10026691m.g	0.854235	7.75072	OL
cmp877	Ciclev10023899m.g	0.859959	7.96051	OL
cmp877	Ciclev10018798m.g	0.865897	8.19101	OL
cmp877	Ciclev10025934m.g	0.879272	8.76619	OL
cmp877	Ciclev10024208m.g	0.879438	8.77386	OL
cmp877	Ciclev10024240m.g	0.925696	11.764	OL
cmp879	Ciclev10023900m.g	0.844059	7.40429	OL
cmp1027	Ciclev10020871m.g	0.830992	7.00219	OL
cmp1027	Ciclev10025211m.g	0.900601	9.8954	OL
cmp1027	Ciclev10018885m.g	0.924195	11.628	OL
cmp1027	Ciclev10023208m.g	0.944669	13.9119	OL
cmp1027	Ciclev10007052m.g	0.999219	123.866	OL
cmp1168	Ciclev10018820m.g	-0.877691	-2.21881	OL
cmp1168	Ciclev10024178m.g	-0.81026	-2.08614	OL
cmp1168	Ciclev10024141m.g	0.82205	6.75056	OL
cmp1168	Ciclev10023481m.g	0.836165	7.15615	OL
cmp1168	Ciclev10024507m.g	0.860083	7.96517	OL
cmp1232	Ciclev10026557m.g	0.813715	6.53091	OL
cmp1232	Ciclev10024042m.g	0.8278	6.91034	OL
cmp1232	Ciclev10023728m.g	0.828665	6.93501	OL
cmp1232	Ciclev10025178m.g	0.834095	7.09375	OL
cmp1232	Ciclev10027113m.g	0.895108	9.57404	OL
cmp1232	Ciclev10021728m.g	0.923325	11.551	OL
cmp1232	Ciclev10021734m.g	0.927556	11.9379	OL
cmp1232	Ciclev10023256m.g	0.979254	23.5515	OL
cmp1232	Ciclev10027479m.g	0.980174	24.1144	OL
cmp1232	Ciclev10023815m.g	0.984568	27.4554	OL
cmp1232	Ciclev10020332m.g	0.993588	42.9843	OL
cmp1239	Ciclev10023851m.g	0.815817	6.58505	OL
cmp1239	Ciclev10026848m.g	0.849623	7.58972	OL
cmp1239	Ciclev10024072m.g	0.871382	8.41683	OL
cmp1239	Ciclev10006890m.g	0.87843	8.72738	OL
cmp1239	Ciclev10027207m.g	0.89041	9.3174	OL
cmp1243	Ciclev10025934m.g	0.845547	7.45298	OL
cmp1249	Ciclev10020990m.g	0.802139	6.24683	OL
cmp1249	Ciclev10024038m.g	0.810645	6.45331	OL
cmp1249	Ciclev10027113m.g	0.822454	6.76156	OL
cmp1249	Ciclev10024232m.g	0.832514	7.04681	OL
cmp1249	Ciclev10025178m.g	0.853784	7.73467	OL
cmp1249	Ciclev10024042m.g	0.874563	8.554	OL
cmp1249	Ciclev10023256m.g	0.932541	12.4376	OL
cmp1249	Ciclev10021728m.g	0.932752	12.4599	OL
cmp1249	Ciclev10023815m.g	0.953622	15.3396	OL
cmp1249	Ciclev10027479m.g	0.95627	15.841	OL
cmp1249	Ciclev10021734m.g	0.960665	16.7794	OL
cmp1249	Ciclev10020332m.g	0.983434	26.4687	OL
cmp1251	Ciclev10024113m.g	0.810861	6.45871	OL
cmp1251	Ciclev10023728m.g	0.817331	6.62455	OL
cmp1251	Ciclev10026557m.g	0.832276	7.0398	OL
cmp1251	Ciclev10026656m.g	0.842584	7.35665	OL
cmp1251	Ciclev10027479m.g	0.853078	7.70966	OL
cmp1251	Ciclev10023815m.g	0.861845	8.03223	OL
cmp1251	Ciclev10023882m.g	0.883967	8.98949	OL
cmp1251	Ciclev10023256m.g	0.904221	10.1211	OL
cmp1251	Ciclev10023619m.g	0.91044	10.5387	OL
cmp1251	Ciclev10023434m.g	0.929839	12.1604	OL
cmp1251	Ciclev10024119m.g	0.946827	14.2238	OL
cmp1251	Ciclev10027113m.g	0.955888	15.766	OL
cmp1251	Ciclev10021069m.g	0.997049	63.5755	OL
cmp1251	Ciclev10024293m.g	0.999482	152.08	OL
cmp1251	Ciclev10006413m.g	0.999558	164.648	OL
cmp1251	Ciclev10024522m.g	0.999558	164.648	OL
cmp1251	Ciclev10027270m.g	0.999558	164.648	OL
cmp1490	Ciclev10018820m.g	-0.823601	-2.11272	OL
cmp1490	Ciclev10023481m.g	0.814076	6.54014	OL
cmp1490	Ciclev10023220m.g	0.814304	6.546	OL
cmp1490	Ciclev10024507m.g	0.829891	6.97025	OL
cmp1490	Ciclev10024987m.g	0.830571	6.98993	OL
cmp1490	Ciclev10024141m.g	0.845513	7.45186	OL
cmp1532	Ciclev10020990m.g	0.808975	6.41182	OL
cmp1532	Ciclev10024038m.g	0.842944	7.36821	OL
cmp1532	Ciclev10025178m.g	0.850572	7.62231	OL
cmp1532	Ciclev10024232m.g	0.863958	8.1142	OL
cmp1532	Ciclev10024042m.g	0.884741	9.02753	OL
cmp1532	Ciclev10023256m.g	0.906931	10.2982	OL
cmp1532	Ciclev10023815m.g	0.928745	12.0526	OL
cmp1532	Ciclev10027479m.g	0.931889	12.3693	OL
cmp1532	Ciclev10021728m.g	0.935651	12.7772	OL
cmp1532	Ciclev10021734m.g	0.968408	18.8739	OL
cmp1532	Ciclev10020332m.g	0.973187	20.5878	OL
cmp1620	Ciclev10025048m.g	0.803547	6.2802	OL
cmp1620	Ciclev10005278m.g	0.804413	6.30086	OL
cmp1620	Ciclev10023919m.g	0.809392	6.42212	OL
cmp1620	Ciclev10020572m.g	0.811565	6.47639	OL
cmp1620	Ciclev10022372m.g	0.813632	6.52879	OL
cmp1620	Ciclev10024740m.g	0.817102	6.61855	OL
cmp1620	Ciclev10004373m.g	0.81845	6.65402	OL
cmp1620	Ciclev10004251m.g	0.819221	6.67448	OL
cmp1620	Ciclev10025436m.g	0.823286	6.78432	OL
cmp1620	Ciclev10025809m.g	0.823951	6.80259	OL
cmp1620	Ciclev10020270m.g	0.833564	7.07792	OL
cmp1620	Ciclev10019688m.g	0.836923	7.17927	OL
cmp1620	Ciclev10024929m.g	0.8384	7.22473	OL
cmp1620	Ciclev10006521m.g	0.838943	7.24158	OL
cmp1620	Ciclev10004865m.g	0.843211	7.37682	OL
cmp1620	Ciclev10024512m.g	0.843451	7.38458	OL
cmp1620	Ciclev10025762m.g	0.84462	7.42256	OL
cmp1620	Ciclev10024690m.g	0.857896	7.88357	OL
cmp1620	Ciclev10018565m.g	0.859415	7.94005	OL
cmp1620	Ciclev10027234m.g	0.872325	8.457	OL
cmp1620	Ciclev10022330m.g	0.874196	8.53794	OL
cmp1620	Ciclev10024071m.g	0.879368	8.77061	OL
cmp1620	Ciclev10023669m.g	0.884073	8.99468	OL
cmp1620	Ciclev10005848m.g	0.885586	9.06948	OL
cmp1620	Ciclev10018511m.g	0.892732	9.44226	OL
cmp1620	Ciclev10023375m.g	0.930379	12.2146	OL
cmp1632	Ciclev10023733m.g	0.815209	6.5693	OL
cmp1632	Ciclev10027097m.g	0.828767	6.93793	OL
cmp1632	Ciclev10023599m.g	0.83643	7.16422	OL
cmp1632	Ciclev10027148m.g	0.847065	7.50332	OL
cmp1632	Ciclev10025709m.g	0.847378	7.5138	OL
cmp1632	Ciclev10021154m.g	0.872334	8.45738	OL
cmp1632	Ciclev10026965m.g	0.87581	8.60909	OL
cmp1632	Ciclev10023284m.g	0.883822	8.98241	OL
cmp1632	Ciclev10023902m.g	0.890155	9.30392	OL
cmp1632	Ciclev10023093m.g	0.907987	10.3692	OL
cmp1632	Ciclev10023382m.g	0.923323	11.5508	OL
cmp1632	Ciclev10018689m.g	0.930985	12.2761	OL
cmp1632	Ciclev10022787m.g	0.943463	13.7451	OL
cmp1632	Ciclev10024658m.g	0.951102	14.8995	OL
a) The critical value of T

## Sheet: Mature pericarp
Supplemental Table S11C. The gene-metabolite pairs were identified in mature pericarp.
	T.inva
P>0.01	2.681
P>0.05	1.78229
Metabolite	Gene	Corr	Type	T
cmp76	Ciclev10023502m.g	0.804271	OF	5.74876
cmp76	Ciclev10023928m.g	0.808418	OF	5.84062
cmp76	Ciclev10024092m.g	0.813602	OF	5.95924
cmp76	Ciclev10025246m.g	0.814276	OF	5.97501
cmp76	Ciclev10025887m.g	0.831617	OF	6.40877
cmp76	Ciclev10018499m.g	0.837752	OF	6.57697
cmp76	Ciclev10023662m.g	0.854293	OF	7.07729
cmp76	Ciclev10027617m.g	0.859664	OF	7.25677
cmp76	Ciclev10026130m.g	0.866818	OF	7.51112
cmp76	Ciclev10018816m.g	0.900168	OF	9.00927
cmp76	Ciclev10020805m.g	0.901026	OF	9.05686
cmp76	Ciclev10020992m.g	0.904255	OF	9.24132
cmp76	Ciclev10018655m.g	0.911589	OF	9.69493
cmp76	Ciclev10024425m.g	0.915974	OF	9.99256
cmp76	Ciclev10018798m.g	0.933397	OF	11.4372
cmp76	Ciclev10020021m.g	0.935103	OF	11.6078
cmp76	Ciclev10018644m.g	0.935488	OF	11.6471
cmp76	Ciclev10023481m.g	0.945645	OF	12.8265
cmp76	Ciclev10023427m.g	0.950285	OF	13.4775
cmp76	Ciclev10024469m.g	0.950285	OF	13.4775
cmp76	Ciclev10024387m.g	0.958607	OF	14.8996
cmp178	Ciclev10026596m.g	0.831988	OF	6.41871
cmp178	Ciclev10022949m.g	0.878583	OF	7.9734
cmp178	Ciclev10022572m.g	0.896384	OF	8.80603
cmp178	Ciclev10022415m.g	0.908482	OF	9.4965
cmp178	Ciclev10023969m.g	0.94799	OF	13.145
cmp178	Ciclev10026344m.g	0.963647	OF	15.9826
cmp178	Ciclev10023354m.g	0.977157	OF	20.445
cmp178	Ciclev10024658m.g	0.982685	OF	23.6157
cmp178	Ciclev10006617m.g	0.996066	OF	50.2173
cmp660	Ciclev10025785m.g	0.806265	OF	5.7926
cmp660	Ciclev10023412m.g	0.819085	OF	6.08965
cmp660	Ciclev10025490m.g	0.820069	OF	6.11359
cmp660	Ciclev10023260m.g	0.834045	OF	6.47433
cmp660	Ciclev10027108m.g	0.868203	OF	7.56256
cmp660	Ciclev10026248m.g	0.880262	OF	8.04445
cmp829	Ciclev10023219m.g	0.813736	OF	5.96238
cmp829	Ciclev10018914m.g	0.861275	OF	7.31248
cmp829	Ciclev10019517m.g	0.86578	OF	7.47306
cmp829	Ciclev10023084m.g	0.883778	OF	8.19785
cmp829	Ciclev10023069m.g	0.888303	OF	8.40507
cmp829	Ciclev10023538m.g	0.891093	OF	8.53877
cmp829	Ciclev10024040m.g	0.92148	OF	10.3991
cmp829	Ciclev10004374m.g	0.92706	OF	10.8549
cmp829	Ciclev10023733m.g	0.948096	OF	13.1599
cmp829	Ciclev10006496m.g	0.952485	OF	13.8179
cmp829	Ciclev10024073m.g	0.973131	OF	18.7735
cmp829	Ciclev10024440m.g	0.973131	OF	18.7735
cmp839	Ciclev10024521m.g	0.861613	OF	7.32426
cmp839	Ciclev10023819m.g	0.880018	OF	8.03403
cmp839	Ciclev10021413m.g	0.900702	OF	9.03879
cmp839	Ciclev10024486m.g	0.901618	OF	9.09
cmp839	Ciclev10018689m.g	0.933319	OF	11.4296
cmp839	Ciclev10023486m.g	0.963377	OF	15.9191
cmp839	Ciclev10021676m.g	0.968223	OF	17.176
cmp839	Ciclev10024319m.g	0.980626	OF	22.2791
cmp856	Ciclev10023219m.g	0.835567	OF	6.51608
cmp856	Ciclev10018914m.g	0.841724	OF	6.69055
cmp856	Ciclev10023069m.g	0.867604	OF	7.54024
cmp856	Ciclev10023084m.g	0.874832	OF	7.81948
cmp856	Ciclev10019517m.g	0.884418	OF	8.22644
cmp856	Ciclev10023538m.g	0.909001	OF	9.52897
cmp856	Ciclev10024040m.g	0.940182	OF	12.1561
cmp856	Ciclev10004374m.g	0.940316	OF	12.1715
cmp856	Ciclev10023733m.g	0.963821	OF	16.024
cmp856	Ciclev10006496m.g	0.968754	OF	17.3308
cmp856	Ciclev10024073m.g	0.987863	OF	28.3562
cmp856	Ciclev10024440m.g	0.987863	OF	28.3562
cmp877	Ciclev10018499m.g	0.808565	OF	5.84391
cmp877	Ciclev10024208m.g	0.809357	OF	5.86179
cmp877	Ciclev10018655m.g	0.811837	OF	5.91838
cmp877	Ciclev10027622m.g	0.832447	OF	6.43103
cmp877	Ciclev10018644m.g	0.841294	OF	6.67807
cmp877	Ciclev10026130m.g	0.86487	OF	7.44002
cmp877	Ciclev10020021m.g	0.87014	OF	7.63573
cmp877	Ciclev10020992m.g	0.903894	OF	9.22025
cmp877	Ciclev10027617m.g	0.907357	OF	9.42696
cmp877	Ciclev10018798m.g	0.914045	OF	9.85898
cmp877	Ciclev10018816m.g	0.917658	OF	10.1127
cmp877	Ciclev10024425m.g	0.92229	OF	10.4624
cmp877	Ciclev10020805m.g	0.929371	OF	11.0585
cmp877	Ciclev10023481m.g	0.937746	OF	11.885
cmp877	Ciclev10024387m.g	0.950455	OF	13.503
cmp877	Ciclev10024469m.g	0.951432	OF	13.6523
cmp877	Ciclev10023427m.g	0.951432	OF	13.6523
cmp879	Ciclev10023219m.g	0.816197	OF	6.02031
cmp879	Ciclev10023084m.g	0.843596	OF	6.74545
cmp879	Ciclev10019517m.g	0.874211	OF	7.7946
cmp879	Ciclev10023538m.g	0.900705	OF	9.03897
cmp879	Ciclev10024040m.g	0.932998	OF	11.3982
cmp879	Ciclev10004374m.g	0.939386	OF	12.0659
cmp879	Ciclev10023733m.g	0.949279	OF	13.3291
cmp879	Ciclev10006496m.g	0.955202	OF	14.2714
cmp879	Ciclev10024440m.g	0.980922	OF	22.4578
cmp879	Ciclev10024073m.g	0.980922	OF	22.4578
cmp1027	Ciclev10023084m.g	0.817056	OF	6.04078
cmp1027	Ciclev10018914m.g	0.8199	OF	6.10947
cmp1027	Ciclev10023421m.g	0.828368	OF	6.323
cmp1027	Ciclev10019517m.g	0.877621	OF	7.93329
cmp1027	Ciclev10023538m.g	0.890125	OF	8.49183
cmp1027	Ciclev10023219m.g	0.919833	OF	10.2733
cmp1027	Ciclev10024040m.g	0.941891	OF	12.3561
cmp1027	Ciclev10006496m.g	0.947579	OF	13.0877
cmp1027	Ciclev10024073m.g	0.974659	OF	19.3617
cmp1027	Ciclev10024440m.g	0.974659	OF	19.3617
cmp1027	Ciclev10004374m.g	0.975138	OF	19.557
cmp1027	Ciclev10023733m.g	0.97877	OF	21.2425
cmp1092	Ciclev10024185m.g	-0.805348	OF	-1.89541
cmp1092	Ciclev10027059m.g	0.806484	OF	5.79746
cmp1168	Ciclev10024474m.g	0.800973	OF	5.67756
cmp1168	Ciclev10023502m.g	0.815848	OF	6.01203
cmp1168	Ciclev10025246m.g	0.81589	OF	6.01301
cmp1168	Ciclev10024092m.g	0.817302	OF	6.04667
cmp1168	Ciclev10023928m.g	0.826877	OF	6.28439
cmp1168	Ciclev10025887m.g	0.832089	OF	6.4214
cmp1168	Ciclev10018499m.g	0.845449	OF	6.80068
cmp1168	Ciclev10023662m.g	0.859249	OF	7.24257
cmp1168	Ciclev10027617m.g	0.8807	OF	8.06321
cmp1168	Ciclev10026130m.g	0.889979	OF	8.48479
cmp1168	Ciclev10018816m.g	0.909538	OF	9.56283
cmp1168	Ciclev10018655m.g	0.915754	OF	9.97708
cmp1168	Ciclev10020992m.g	0.921164	OF	10.3747
cmp1168	Ciclev10020805m.g	0.921195	OF	10.377
cmp1168	Ciclev10018644m.g	0.932851	OF	11.3839
cmp1168	Ciclev10024425m.g	0.933337	OF	11.4313
cmp1168	Ciclev10020021m.g	0.938786	OF	11.9988
cmp1168	Ciclev10018798m.g	0.945409	OF	12.7955
cmp1168	Ciclev10023481m.g	0.960729	OF	15.3309
cmp1168	Ciclev10024469m.g	0.965785	OF	16.511
cmp1168	Ciclev10023427m.g	0.965785	OF	16.511
cmp1168	Ciclev10024387m.g	0.970598	OF	17.9
cmp1232	Ciclev10025882m.g	0.813637	OF	5.96006
cmp1232	Ciclev10025935m.g	0.815875	OF	6.01267
cmp1232	Ciclev10025387m.g	0.821105	OF	6.13903
cmp1232	Ciclev10023149m.g	0.830235	OF	6.37203
cmp1232	Ciclev10023155m.g	0.850171	OF	6.94558
cmp1232	Ciclev10023505m.g	0.87879	OF	7.9821
cmp1232	Ciclev10019150m.g	0.883828	OF	8.20008
cmp1232	Ciclev10022971m.g	0.891104	OF	8.53928
cmp1232	Ciclev10027148m.g	0.908445	OF	9.49419
cmp1232	Ciclev10020332m.g	0.913488	OF	9.82118
cmp1232	Ciclev10024498m.g	0.917702	OF	10.1159
cmp1232	Ciclev10020625m.g	0.92275	OF	10.4987
cmp1232	Ciclev10024485m.g	0.924079	OF	10.6054
cmp1232	Ciclev10025311m.g	0.926629	OF	10.8179
cmp1232	Ciclev10025927m.g	0.929631	OF	11.082
cmp1232	Ciclev10023438m.g	0.934797	OF	11.5766
cmp1232	Ciclev10024660m.g	0.943243	OF	12.5203
cmp1232	Ciclev10023641m.g	0.945812	OF	12.8485
cmp1232	Ciclev10025537m.g	0.946913	OF	12.9962
cmp1232	Ciclev10026590m.g	0.9554	OF	14.3059
cmp1232	Ciclev10024038m.g	0.961153	OF	15.421
cmp1232	Ciclev10023455m.g	0.962242	OF	15.6596
cmp1232	Ciclev10023618m.g	0.962652	OF	15.7519
cmp1232	Ciclev10026468m.g	0.962877	OF	15.8034
cmp1232	Ciclev10027113m.g	0.963844	OF	16.0293
cmp1232	Ciclev10023902m.g	0.967456	OF	16.9589
cmp1232	Ciclev10027189m.g	0.973663	OF	18.9724
cmp1232	Ciclev10023773m.g	0.991426	OF	33.8586
cmp1239	Ciclev10024092m.g	0.801082	OF	5.6799
cmp1239	Ciclev10018655m.g	0.81999	OF	6.11168
cmp1239	Ciclev10018499m.g	0.823841	OF	6.20713
cmp1239	Ciclev10025246m.g	0.827952	OF	6.31219
cmp1239	Ciclev10018644m.g	0.846827	OF	6.84233
cmp1239	Ciclev10006453m.g	0.849747	OF	6.93232
cmp1239	Ciclev10023662m.g	0.853335	OF	7.04622
cmp1239	Ciclev10027617m.g	0.872046	OF	7.70927
cmp1239	Ciclev10026130m.g	0.882916	OF	8.15965
cmp1239	Ciclev10018816m.g	0.899019	OF	8.9464
cmp1239	Ciclev10020805m.g	0.91566	OF	9.9705
cmp1239	Ciclev10020021m.g	0.916195	OF	10.0081
cmp1239	Ciclev10024425m.g	0.932644	OF	11.3639
cmp1239	Ciclev10020992m.g	0.937889	OF	11.9006
cmp1239	Ciclev10018798m.g	0.950605	OF	13.5256
cmp1239	Ciclev10023481m.g	0.954311	OF	14.1183
cmp1239	Ciclev10023427m.g	0.959897	OF	15.1579
cmp1239	Ciclev10024469m.g	0.959897	OF	15.1579
cmp1239	Ciclev10024387m.g	0.964917	OF	16.2907
cmp1243	Ciclev10018644m.g	0.810047	OF	5.87743
cmp1243	Ciclev10004909m.g	0.824611	OF	6.22656
cmp1243	Ciclev10021219m.g	0.832869	OF	6.4424
cmp1243	Ciclev10025246m.g	0.832991	OF	6.4457
cmp1243	Ciclev10026624m.g	0.839732	OF	6.63312
cmp1243	Ciclev10024387m.g	0.846827	OF	6.84232
cmp1243	Ciclev10018756m.g	0.871255	OF	7.67858
cmp1243	Ciclev10018798m.g	0.872386	OF	7.72252
cmp1243	Ciclev10020021m.g	0.900954	OF	9.05285
cmp1243	Ciclev10018816m.g	0.910606	OF	9.63112
cmp1243	Ciclev10023662m.g	0.933943	OF	11.4911
cmp1249	Ciclev10026469m.g	-0.820182	OF	-1.92244
cmp1249	Ciclev10026590m.g	0.806359	OF	5.79468
cmp1249	Ciclev10026741m.g	0.82234	OF	6.1696
cmp1249	Ciclev10027189m.g	0.832332	OF	6.42792
cmp1249	Ciclev10023902m.g	0.848266	OF	6.88638
cmp1249	Ciclev10025311m.g	0.866895	OF	7.51398
cmp1249	Ciclev10006247m.g	0.89117	OF	8.54255
cmp1249	Ciclev10025931m.g	0.915088	OF	9.93064
cmp1249	Ciclev10023355m.g	0.951096	OF	13.6004
cmp1251	Ciclev10023438m.g	0.806489	OF	5.79757
cmp1251	Ciclev10024660m.g	0.808814	OF	5.84952
cmp1251	Ciclev10025935m.g	0.828556	OF	6.32791
cmp1251	Ciclev10022971m.g	0.833934	OF	6.4713
cmp1251	Ciclev10025537m.g	0.893875	OF	8.67696
cmp1251	Ciclev10024485m.g	0.905261	OF	9.30055
cmp1251	Ciclev10025311m.g	0.921709	OF	10.4169
cmp1251	Ciclev10024498m.g	0.925713	OF	10.7404
cmp1251	Ciclev10020332m.g	0.927388	OF	10.8832
cmp1251	Ciclev10020625m.g	0.92927	OF	11.0494
cmp1251	Ciclev10027189m.g	0.932205	OF	11.3217
cmp1251	Ciclev10027148m.g	0.938958	OF	12.018
cmp1251	Ciclev10023902m.g	0.943267	OF	12.5233
cmp1251	Ciclev10019150m.g	0.954347	OF	14.1244
cmp1251	Ciclev10025927m.g	0.956546	OF	14.5108
cmp1251	Ciclev10026590m.g	0.960908	OF	15.3687
cmp1251	Ciclev10023641m.g	0.962709	OF	15.765
cmp1251	Ciclev10023773m.g	0.962742	OF	15.7724
cmp1251	Ciclev10024038m.g	0.970904	OF	17.9996
cmp1251	Ciclev10027113m.g	0.980458	OF	22.1792
cmp1251	Ciclev10023618m.g	0.9807	OF	22.3232
cmp1251	Ciclev10023455m.g	0.981834	OF	23.0363
cmp1251	Ciclev10026468m.g	0.981925	OF	23.096
cmp1490	Ciclev10023502m.g	0.808152	OF	5.83464
cmp1490	Ciclev10023928m.g	0.810848	OF	5.89568
cmp1490	Ciclev10024092m.g	0.816045	OF	6.0167
cmp1490	Ciclev10025246m.g	0.816889	OF	6.0368
cmp1490	Ciclev10025887m.g	0.829649	OF	6.35657
cmp1490	Ciclev10018499m.g	0.840569	OF	6.65713
cmp1490	Ciclev10023662m.g	0.857774	OF	7.19257
cmp1490	Ciclev10027617m.g	0.862179	OF	7.34412
cmp1490	Ciclev10026130m.g	0.870555	OF	7.65161
cmp1490	Ciclev10018816m.g	0.903393	OF	9.19121
cmp1490	Ciclev10020805m.g	0.904494	OF	9.25532
cmp1490	Ciclev10020992m.g	0.906493	OF	9.37437
cmp1490	Ciclev10018655m.g	0.911432	OF	9.68469
cmp1490	Ciclev10024425m.g	0.918282	OF	10.1582
cmp1490	Ciclev10018644m.g	0.935333	OF	11.6312
cmp1490	Ciclev10020021m.g	0.936874	OF	11.7918
cmp1490	Ciclev10018798m.g	0.936907	OF	11.7952
cmp1490	Ciclev10023481m.g	0.948628	OF	13.2353
cmp1490	Ciclev10024469m.g	0.952959	OF	13.8943
cmp1490	Ciclev10023427m.g	0.952959	OF	13.8943
cmp1490	Ciclev10024387m.g	0.961414	OF	15.4772
cmp1532	Ciclev10022971m.g	0.805499	OF	5.7757
cmp1532	Ciclev10006247m.g	0.807787	OF	5.82647
cmp1532	Ciclev10025537m.g	0.831575	OF	6.40763
cmp1532	Ciclev10020332m.g	0.833029	OF	6.44673
cmp1532	Ciclev10025931m.g	0.834717	OF	6.49269
cmp1532	Ciclev10004785m.g	0.839028	OF	6.61305
cmp1532	Ciclev10024485m.g	0.850705	OF	6.96235
cmp1532	Ciclev10019150m.g	0.861941	OF	7.33577
cmp1532	Ciclev10027148m.g	0.881332	OF	8.09043
cmp1532	Ciclev10025927m.g	0.907483	OF	9.43467
cmp1532	Ciclev10024498m.g	0.915569	OF	9.96412
cmp1532	Ciclev10023641m.g	0.923786	OF	10.5817
cmp1532	Ciclev10023773m.g	0.930501	OF	11.1617
cmp1532	Ciclev10020625m.g	0.93404	OF	11.5008
cmp1532	Ciclev10023455m.g	0.938268	OF	11.9419
cmp1532	Ciclev10026468m.g	0.938986	OF	12.0211
cmp1532	Ciclev10023618m.g	0.942155	OF	12.3876
cmp1532	Ciclev10027113m.g	0.948878	OF	13.271
cmp1532	Ciclev10024038m.g	0.969288	OF	17.4904
cmp1532	Ciclev10026590m.g	0.971997	OF	18.3681
cmp1532	Ciclev10027189m.g	0.975336	OF	19.6393
cmp1532	Ciclev10025311m.g	0.982362	OF	23.3911
cmp1532	Ciclev10023902m.g	0.986304	OF	26.6511
cmp1620	Ciclev10018914m.g	0.836199	OF	6.53359
cmp1620	Ciclev10023219m.g	0.842867	OF	6.72397
cmp1620	Ciclev10023069m.g	0.856306	OF	7.14349
cmp1620	Ciclev10023084m.g	0.867392	OF	7.53234
cmp1620	Ciclev10019517m.g	0.891085	OF	8.53838
cmp1620	Ciclev10023538m.g	0.915679	OF	9.97185
cmp1620	Ciclev10004374m.g	0.945703	OF	12.8342
cmp1620	Ciclev10024040m.g	0.947291	OF	13.0479
cmp1620	Ciclev10023733m.g	0.969508	OF	17.5574
cmp1620	Ciclev10006496m.g	0.97259	OF	18.5771
cmp1620	Ciclev10024073m.g	0.992433	OF	36.0783
cmp1620	Ciclev10024440m.g	0.992433	OF	36.0783
cmp1632	Ciclev10025354m.g	0.824592	OF	6.22607
