# Supplementary material for: Multiomics-based dissection of citrus flavonoid metabolism using a Citrus reticulata × Poncirus trifoliata population
Source: Hortic Res. 2021 Mar 1;8:56. doi: 10.1038/s41438-021-00472-8 (PMC7917093; doi:10.1038/s41438-021-00472-8)
Supplement: Supplementary file 16 — Table S12 [file 41438_2021_472_MOESM16_ESM.xlsx]

## Sheet: Sheet1
Supplemental Table S12. The candidate genes with correlation calculation in different tissue of nature population.
Gene	Annotation	Chromosome	Physical distance		Direction	Tissue
Ciclev10026821m.g	0	Chr_7	2098375	2102116	-	YL
Ciclev10024259m.g	carboxyesterase 18	Chr_3	22964953	22966701	-	YL
Ciclev10022787m.g	0	Chr_3	19841074	19842812	+	YL,OL
Ciclev10026965m.g	alpha/beta-Hydrolases superfamily protein	Chr_7	3242849	3244847	-	YL,OL
Ciclev10026576m.g	Ribosomal protein L12 family protein	Chr_7	1672068	1674399	-	YL
Ciclev10006247m.g	Calcium-dependent phosphotriesterase superfamily protein	Chr_9	20390517	20391131	-	YL,OF
Ciclev10021413m.g	alpha/beta-Hydrolases superfamily protein	Chr_3	24674735	24676674	-	YL,OF
Ciclev10027314m.g	Acyl transferase/acyl hydrolase/lysophospholipase superfamily protein	Chr_7	3054952	3057639	+	YL
Ciclev10027106m.g	0	Chr_7	3012026	3012307	-	YL
Ciclev10026307m.g	methyl esterase 10	Chr_7	2761979	2763361	-	YL
Ciclev10024699m.g	DNA-directed DNA polymerases	Chr_7	3310362	3322676	+	YL
Ciclev10019655m.g	Thioesterase/thiol ester dehydrase-isomerase superfamily protein	Chr_3	27802944	27807050	+	YL
Ciclev10027548m.g	redox responsive transcription factor 1	Chr_7	3152372	3152989	-	YL
Ciclev10027560m.g	cytochrome P450, family 81, subfamily D, polypeptide 3	Chr_7	3729182	3730825	+	YL
Ciclev10020249m.g	Eukaryotic aspartyl protease family protein	Chr_3	20585737	20587023	-	YL
Ciclev10021130m.g	NAD(P)-linked oxidoreductase superfamily protein	Chr_3	21672633	21673939	+	YL
Ciclev10021643m.g	alpha/beta-Hydrolases superfamily protein	Chr_3	24722080	24724113	-	YL
Ciclev10004865m.g	P-loop containing nucleoside triphosphate hydrolases superfamily protein	Chr_9	20187044	20192121	-	YL,OL
Ciclev10023089m.g	gamma-glutamyl hydrolase 1	Chr_3	21820180	21821652	+	YL
Ciclev10021734m.g	S-adenosyl-L-methionine-dependent methyltransferases superfamily protein	Chr_3	26976583	26978658	-	YL,OL
Ciclev10020313m.g	Seven transmembrane MLO family protein	Chr_3	25039430	25044580	+	YL
Ciclev10024797m.g	Vacuolar sorting protein 39	Chr_7	2001165	2009327	+	YL
Ciclev10021298m.g	SNARE-like superfamily protein	Chr_3	23175886	23177252	+	YL
Ciclev10027311m.g	protein kinase family protein / peptidoglycan-binding LysM domain-containing protein	Chr_7	2466754	2468652	+	YL
Ciclev10006774m.g	disease resistance family protein / LRR family protein	Chr_9	20969520	20972399	-	YL
Ciclev10005818m.g	P-loop containing nucleoside triphosphate hydrolases superfamily protein	Chr_9	20182669	20185445	-	YL,OL
Ciclev10027108m.g	ferredoxin-NADP(+)-oxidoreductase 2	Chr_7	923672	926367	-	YL,OF
Ciclev10023481m.g	NB-ARC domain-containing disease resistance protein	Chr_3	25577398	25580479	+	YL,OL,OF
Ciclev10005632m.g	phytoene desaturase 3	Chr_9	17789634	17793258	+	YL
Ciclev10024042m.g	alpha/beta-Hydrolases superfamily protein	Chr_3	24352384	24354307	-	YL,OL
Ciclev10027345m.g	Major facilitator superfamily protein	Chr_7	887176	889016	+	YL
Ciclev10026741m.g	Histone superfamily protein	Chr_7	1324164	1325758	+	YL,OF
Ciclev10020990m.g	NAD(P)-binding Rossmann-fold superfamily protein	Chr_3	23182643	23185114	-	YL,OL
Ciclev10024361m.g	S-adenosyl-L-methionine-dependent methyltransferases superfamily protein	Chr_3	25649848	25653317	+	YL
Ciclev10005583m.g	STELAR K+ outward rectifier	Chr_9	18862912	18869324	-	YL
Ciclev10020992m.g	P-loop containing nucleoside triphosphate hydrolases superfamily protein	Chr_3	23142517	23146296	+	YL,OF
Ciclev10027149m.g	Plant protein of unknown function (DUF827)	Chr_7	2928207	2929199	-	YL
Ciclev10023171m.g	0	Chr_3	23474213	23474510	+	YL
Ciclev10024530m.g	NB-ARC domain-containing disease resistance protein	Chr_3	27320758	27322899	+	YL
Ciclev10023851m.g	6-phosphogluconate dehydrogenase family protein	Chr_3	24167911	24169357	-	YL,OL
Ciclev10026404m.g	methyl esterase 10	Chr_7	2793443	2794657	-	YL
Ciclev10024522m.g	0	Chr_3	24421500	24422237	+	YL,OL
Ciclev10024672m.g	0	Chr_3	21891137	21891734	-	YL
Ciclev10026716m.g	0	Chr_7	1529254	1529846	+	YL
Ciclev10023997m.g	P-loop containing nucleoside triphosphate hydrolases superfamily protein	Chr_3	23128265	23128674	+	YL
Ciclev10022447m.g	protein phosphatase 2A subunit A2	Chr_3	23810559	23814249	+	YL
Ciclev10021937m.g	response regulator 9	Chr_3	26288659	26290508	+	YL
Ciclev10023857m.g	Integrase-type DNA-binding superfamily protein	Chr_3	20804522	20805562	+	YL
Ciclev10020805m.g	carboxyesterase 18	Chr_3	22987882	22989816	+	YL,OF
Ciclev10024505m.g	P-loop containing nucleoside triphosphate hydrolases superfamily protein	Chr_3	19777128	19780229	+	YL
Ciclev10023567m.g	Leucine-rich repeat receptor-like protein kinase family protein	Chr_3	25920662	25925208	+	YL
Ciclev10021452m.g	light harvesting complex of photosystem II 5	Chr_3	23701501	23704547	-	YL
Ciclev10025943m.g	RNA-binding (RRM/RBD/RNP motifs) family protein	Chr_7	3236006	3240472	-	YL,OL
Ciclev10024073m.g	alpha/beta-Hydrolases superfamily protein	Chr_3	24242659	24244030	-	YL,OF
Ciclev10024910m.g	heavy metal atpase 1	Chr_7	3683497	3690871	-	YL
Ciclev10026181m.g	Pathogenesis-related thaumatin superfamily protein	Chr_7	914353	916536	-	YL
Ciclev10019334m.g	Major facilitator superfamily protein	Chr_3	23346018	23349680	-	YL
Ciclev10021112m.g	RHOMBOID-like protein 14	Chr_3	24741494	24743967	+	YL
Ciclev10026421m.g	F-box/RNI-like superfamily protein	Chr_7	3369182	3371609	+	YL
Ciclev10027321m.g	Pectin lyase-like superfamily protein	Chr_7	1404813	1406356	+	YL
Ciclev10024232m.g	NB-ARC domain-containing disease resistance protein	Chr_3	24991889	24992787	-	YL,OL
Ciclev10023618m.g	0	Chr_3	25169542	25170675	+	YL,OF
Ciclev10024355m.g	carboxyesterase 18	Chr_3	22845221	22846186	+	YL
Ciclev10027247m.g	Major facilitator superfamily protein	Chr_7	2179392	2181208	-	YL,OL
Ciclev10021069m.g	2-oxoglutarate (2OG) and Fe(II)-dependent oxygenase superfamily protein	Chr_3	21579109	21583976	-	YL,OL
Ciclev10027017m.g	0	Chr_7	3702757	3703353	-	YL
Ciclev10023815m.g	2-oxoglutarate (2OG) and Fe(II)-dependent oxygenase superfamily protein	Chr_3	21651769	21652245	-	YL,OL
Ciclev10024293m.g	Endonuclease/exonuclease/phosphatase family protein	Chr_3	25657664	25663490	+	YL,OL
Ciclev10024038m.g	NB-ARC domain-containing disease resistance protein	Chr_3	24993845	24995370	-	YL,OL,OF
Ciclev10006566m.g	TPX2 (targeting protein for Xklp2) protein family	Chr_9	18937471	18939028	+	YL
Ciclev10006700m.g	0	Chr_9	18866444	18866730	+	YL
Ciclev10026967m.g	basic helix-loop-helix (bHLH) DNA-binding superfamily protein	Chr_7	3255156	3255959	-	YL,OL
Ciclev10021154m.g	pfkB-like carbohydrate kinase family protein	Chr_3	23734621	23736313	+	YL,OL
Ciclev10026277m.g	methyl esterase 1	Chr_7	2751993	2757170	-	YL
Ciclev10024658m.g	0	Chr_3	20638105	20638550	+	YL,OL,OF
Ciclev10023382m.g	0	Chr_3	21410224	21410891	-	YL,OL
Ciclev10023336m.g	Seven transmembrane MLO family protein	Chr_3	24958927	24963659	+	YL
Ciclev10023511m.g	Leucine-rich repeat receptor-like protein kinase family protein	Chr_3	25838882	25842061	+	YL
Ciclev10024496m.g	S-adenosyl-L-methionine-dependent methyltransferases superfamily protein	Chr_3	26666978	26668075	-	YL
Ciclev10018820m.g	Class II aaRS and biotin synthetases superfamily protein	Chr_3	21491782	21499455	+	OL
Ciclev10024178m.g	WHIRLY 2	Chr_3	23419574	23420180	+	OL
Ciclev10023919m.g	0	Chr_3	23014289	23016136	-	OL
Ciclev10025048m.g	SIN-like family protein	Chr_7	2227387	2234500	-	OL
Ciclev10023662m.g	Leucine-rich repeat receptor-like protein kinase family protein	Chr_3	27453996	27456865	+	OL,OF
Ciclev10025298m.g	nicotinate phosphoribosyltransferase 1	Chr_7	3323269	3331038	-	OL
Ciclev10025176m.g	SEC14-like 12	Chr_7	1720104	1725002	-	OL
Ciclev10005278m.g	Tic22-like family protein	Chr_9	17436969	17441987	-	OL
Ciclev10023014m.g	F-box/RNI-like superfamily protein	Chr_3	25605171	25606024	-	OL
Ciclev10023873m.g	Alkaline-phosphatase-like family protein	Chr_3	24732324	24734809	-	OL
Ciclev10022372m.g	Ribosomal protein L6 family	Chr_3	24943610	24945394	+	OL
Ciclev10019560m.g	Poly (ADP-ribose) glycohydrolase (PARG)	Chr_3	25458171	25463466	+	OL
Ciclev10020572m.g	tetratricopeptide repeat (TPR)-containing protein	Chr_3	23200453	23204222	-	OL
Ciclev10024507m.g	disease resistance protein (TIR-NBS-LRR class), putative	Chr_3	22241000	22244465	-	OL
Ciclev10024113m.g	Chaperone DnaJ-domain superfamily protein	Chr_3	25204996	25205221	+	OL
Ciclev10019721m.g	tetratricopeptide repeat (TPR)-containing protein	Chr_3	23193477	23199693	-	OL
Ciclev10024141m.g	disease resistance protein (TIR-NBS-LRR class), putative	Chr_3	23951578	23956947	+	OL
Ciclev10023045m.g	hemoglobin 1	Chr_3	27202252	27203036	-	OL
Ciclev10024740m.g	ATP-dependent RNA helicase, putative	Chr_7	1406407	1412310	-	OL
Ciclev10026557m.g	myb-like transcription factor family protein	Chr_7	2881144	2882746	+	OL
Ciclev10023220m.g	gamma-glutamyl hydrolase 1	Chr_3	26061449	26062187	+	OL
Ciclev10024486m.g	Toll-Interleukin-Resistance (TIR) domain family protein	Chr_3	24095112	24095555	+	OL,OF
Ciclev10023819m.g	Aluminium activated malate transporter family protein	Chr_3	24584262	24588809	+	OL,OF
Ciclev10004251m.g	disease resistance family protein / LRR family protein	Chr_9	20872243	20875134	-	OL
Ciclev10023733m.g	disease resistance protein (TIR-NBS-LRR class), putative	Chr_3	24717374	24720944	+	OL,OF
Ciclev10023728m.g	GDSL-like Lipase/Acylhydrolase superfamily protein	Chr_3	20101915	20104206	+	OL
Ciclev10004373m.g	Sec23/Sec24 protein transport family protein	Chr_9	17538207	17550680	-	OL
Ciclev10023591m.g	Galactosyltransferase family protein	Chr_3	23305692	23308209	-	OL
Ciclev10025809m.g	alpha/beta-Hydrolases superfamily protein	Chr_7	1861023	1863868	+	OL
Ciclev10024987m.g	ARM repeat superfamily protein	Chr_7	1905249	1910215	-	OL
Ciclev10025178m.g	Protein of unknown function, DUF547	Chr_7	2556148	2562529	+	OL
Ciclev10027113m.g	purple acid phosphatase 10	Chr_7	1598153	1600200	-	OL,OF
Ciclev10027167m.g	cytochrome P450, family 722, subfamily A, polypeptide 1	Chr_7	1758740	1762044	+	OL
Ciclev10020880m.g	O-methyltransferase 1	Chr_3	20391005	20394104	-	OL
Ciclev10025436m.g	small RNA degrading nuclease 3	Chr_7	3586917	3593143	-	OL
Ciclev10024424m.g	disease resistance protein (TIR-NBS-LRR class), putative	Chr_3	23838888	23843652	+	OL
Ciclev10027097m.g	cytochrome P450, family 722, subfamily A, polypeptide 1	Chr_7	936705	940639	-	OL
Ciclev10018531m.g	LRR and NB-ARC domains-containing disease resistance protein	Chr_3	25269003	25272836	+	OL
Ciclev10023928m.g	Disease resistance protein (TIR-NBS-LRR class) family	Chr_3	24361318	24361680	+	OL,OF
Ciclev10020871m.g	Late embryogenesis abundant protein, group 2	Chr_3	25087317	25089114	-	OL
Ciclev10020270m.g	methionine aminopeptidase 2B	Chr_3	24831949	24837740	+	OL
Ciclev10023348m.g	disease resistance protein (TIR-NBS-LRR class)	Chr_3	24233231	24234948	+	OL
Ciclev10019688m.g	Pentatricopeptide repeat (PPR) superfamily protein	Chr_3	23748301	23749986	+	OL
Ciclev10023599m.g	disease resistance protein (TIR-NBS-LRR class), putative	Chr_3	23966310	23970016	+	OL
Ciclev10024929m.g	Subtilisin-like serine endopeptidase family protein	Chr_7	3292993	3295657	-	OL
Ciclev10006521m.g	P-loop containing nucleoside triphosphate hydrolases superfamily protein	Chr_9	20201294	20206747	-	OL
Ciclev10025630m.g	FMN-linked oxidoreductases superfamily protein	Chr_7	3532905	3535627	-	OL
Ciclev10024512m.g	Galactosyltransferase family protein	Chr_3	23299387	23301800	-	OL
Ciclev10025762m.g	Tetratricopeptide repeat (TPR)-like superfamily protein	Chr_7	2216626	2218133	-	OL
Ciclev10026656m.g	GroES-like zinc-binding alcohol dehydrogenase family protein	Chr_7	3690913	3692053	+	OL
Ciclev10023719m.g	Disease resistance protein (TIR-NBS-LRR class) family	Chr_3	21179236	21180612	+	OL
Ciclev10023900m.g	S-adenosyl-L-methionine-dependent methyltransferases superfamily protein	Chr_3	26724892	26726825	-	OL
Ciclev10026848m.g	RAD-like 1	Chr_7	1989584	1990344	-	OL
Ciclev10025934m.g	F-box family protein	Chr_7	2148802	2151505	-	OL
Ciclev10027148m.g	like COV 3	Chr_7	2103249	2104918	+	OL,OF
Ciclev10025709m.g	ovate family protein 7	Chr_7	2190789	2192330	+	OL
Ciclev10024358m.g	NAD(P)-linked oxidoreductase superfamily protein	Chr_3	21814052	21815034	+	OL
Ciclev10026620m.g	0	Chr_7	1233610	1234578	+	OL
Ciclev10027270m.g	Homeodomain-like superfamily protein	Chr_7	1214583	1215866	-	OL
Ciclev10006413m.g	basic helix-loop-helix (bHLH) DNA-binding superfamily protein	Chr_9	20145029	20146263	+	OL
Ciclev10027479m.g	mitogen-activated protein kinase kinase kinase 5	Chr_7	2908632	2910181	+	OL
Ciclev10026691m.g	sulfurtransferase 18	Chr_7	875988	877566	-	OL
Ciclev10023260m.g	LRR and NB-ARC domains-containing disease resistance protein	Chr_3	25495290	25499648	-	OL,OF
Ciclev10024690m.g	Transducin/WD40 repeat-like superfamily protein	Chr_7	2968328	2981712	+	OL
Ciclev10018565m.g	phosphate deficiency response 2	Chr_3	21878975	21892761	-	OL
Ciclev10023899m.g	Protein kinase family protein with leucine-rich repeat domain	Chr_3	27717305	27722483	+	OL
Ciclev10026596m.g	0	Chr_7	2622969	2624754	+	OL,OF
Ciclev10018798m.g	Leucine-rich repeat receptor-like protein kinase family protein	Chr_3	27780847	27783988	+	OL,OF
Ciclev10024072m.g	FAD-binding Berberine family protein	Chr_3	23715298	23716953	+	OL
Ciclev10027234m.g	cytochrome P450, family 81, subfamily D, polypeptide 2	Chr_7	2678933	2679557	+	OL
Ciclev10022330m.g	Ribosomal protein L2 family	Chr_3	27222437	27223126	+	OL
Ciclev10023093m.g	0	Chr_3	27218280	27219176	+	OL
Ciclev10006890m.g	RNA-binding (RRM/RBD/RNP motifs) family protein with retrovirus zinc finger-like domain	Chr_9	19924091	19924636	-	OL
Ciclev10024071m.g	histone-lysine N-methyltransferase ASHH3	Chr_3	24856909	24862275	-	OL
Ciclev10023669m.g	NB-ARC domain-containing disease resistance protein	Chr_3	27210508	27212925	+	OL
Ciclev10024208m.g	Leucine-rich repeat receptor-like protein kinase family protein	Chr_3	27579560	27591874	+	OL,OF
Ciclev10023284m.g	0	Chr_3	22549760	22550011	-	OL
Ciclev10023882m.g	Disease resistance protein (TIR-NBS-LRR class) family	Chr_3	24324289	24325928	+	OL
Ciclev10005848m.g	DNA topoisomerase, type IA, core	Chr_9	17729730	17734147	-	OL
Ciclev10023902m.g	LRR and NB-ARC domains-containing disease resistance protein	Chr_3	24985138	24987298	-	OL,OF
Ciclev10027207m.g	ARM-repeat/Tetratricopeptide repeat (TPR)-like protein	Chr_7	3847852	3849850	+	OL
Ciclev10018511m.g	Transducin/WD40 repeat-like superfamily protein	Chr_3	24819124	24831081	-	OL
Ciclev10023195m.g	0	Chr_3	22074488	22074752	-	OL
Ciclev10027622m.g	0	Chr_7	2613266	2613912	-	OL,OF
Ciclev10006373m.g	0	Chr_9	18169640	18169943	-	OL
Ciclev10023374m.g	uridine-ribohydrolase 2	Chr_3	25612741	25615635	+	OL
Ciclev10025211m.g	Auxin-responsive GH3 family protein	Chr_7	3775849	3778438	+	OL
Ciclev10021728m.g	S-adenosyl-L-methionine-dependent methyltransferases superfamily protein	Chr_3	26847877	26850055	-	OL
Ciclev10023256m.g	GDSL-like Lipase/Acylhydrolase superfamily protein	Chr_3	20002131	20004380	+	OL
Ciclev10023619m.g	MuDR family transposase	Chr_3	27174902	27177223	+	OL
Ciclev10018689m.g	disease resistance protein (TIR-NBS-LRR class), putative	Chr_3	24546484	24550815	+	OL,OF
Ciclev10018885m.g	cation/H+ exchanger 19	Chr_3	24756088	24758749	+	OL
Ciclev10024240m.g	Leucine-rich repeat receptor-like protein kinase family protein	Chr_3	27512875	27514002	+	OL
Ciclev10023375m.g	Smg-4/UPF3 family protein	Chr_3	23139884	23140254	-	OL
Ciclev10023434m.g	disease resistance protein (TIR-NBS-LRR class), putative	Chr_3	24513141	24521765	+	OL
Ciclev10023208m.g	0	Chr_3	22513210	22514084	-	OL
Ciclev10024119m.g	LRR and NB-ARC domains-containing disease resistance protein	Chr_3	25216526	25220629	+	OL
Ciclev10020332m.g	GDSL-like Lipase/Acylhydrolase superfamily protein	Chr_3	19945710	19949425	+	OF
Ciclev10026469m.g	0	Chr_7	1297659	1300335	-	OF
Ciclev10024185m.g	6-phosphogluconate dehydrogenase family protein	Chr_3	24026664	24027985	-	OF
Ciclev10024474m.g	0	Chr_3	25563004	25563956	-	OF
Ciclev10024092m.g	disease resistance protein (TIR-NBS-LRR class), putative	Chr_3	24611867	24615456	+	OF
Ciclev10023502m.g	Disease resistance protein (TIR-NBS-LRR class) family	Chr_3	24200822	24205153	+	OF
Ciclev10022971m.g	0	Chr_3	22179354	22179947	-	OF
Ciclev10025785m.g	0	Chr_7	3217137	3218728	+	OF
Ciclev10026590m.g	0	Chr_7	1278698	1279888	-	OF
Ciclev10027059m.g	Flavin-binding monooxygenase family protein	Chr_7	2205172	2207008	-	OF
Ciclev10023438m.g	disease resistance protein (TIR-NBS-LRR class)	Chr_3	21993010	21993945	-	OF
Ciclev10018499m.g	LRR and NB-ARC domains-containing disease resistance protein	Chr_3	25361089	25365339	+	OF
Ciclev10024660m.g	0	Chr_3	22077506	22078228	-	OF
Ciclev10018644m.g	Disease resistance protein (TIR-NBS-LRR class) family	Chr_3	20782317	20786064	-	OF
Ciclev10018655m.g	Sucrose-phosphate synthase family protein	Chr_3	23001026	23009675	+	OF
Ciclev10025882m.g	alpha/beta-Hydrolases superfamily protein	Chr_7	1855643	1858827	-	OF
Ciclev10023219m.g	0	Chr_3	21954403	21955233	+	OF
Ciclev10025246m.g	GRAS family transcription factor	Chr_7	2269737	2272048	+	OF
Ciclev10025935m.g	geranylgeranyl pyrophosphate synthase 1	Chr_7	2390010	2391658	+	OF
Ciclev10023084m.g	0	Chr_3	23010280	23011891	-	OF
Ciclev10023412m.g	Zinc-binding dehydrogenase family protein	Chr_3	27206738	27207496	+	OF
Ciclev10018914m.g	disease resistance protein (TIR-NBS-LRR class), putative	Chr_3	24669795	24674192	+	OF
Ciclev10025490m.g	UDP-Glycosyltransferase superfamily protein	Chr_7	2356952	2358892	-	OF
Ciclev10025387m.g	Zinc-finger domain of monoamine-oxidase A repressor R1	Chr_7	2696564	2699816	-	OF
Ciclev10025311m.g	cytochrome P450, family 711, subfamily A, polypeptide 1	Chr_7	1492717	1495961	+	OF
Ciclev10025354m.g	P-loop containing nucleoside triphosphate hydrolases superfamily protein	Chr_7	1739443	1743149	-	OF
Ciclev10004909m.g	indole-3-acetate beta-D-glucosyltransferase	Chr_9	17388036	17389599	-	OF
Ciclev10023421m.g	disease resistance protein (TIR-NBS-LRR class), putative	Chr_3	22223359	22228209	-	OF
Ciclev10025887m.g	Granulin repeat cysteine protease family protein	Chr_7	3567798	3570289	+	OF
Ciclev10023149m.g	0	Chr_3	21981823	21982343	-	OF
Ciclev10025537m.g	alpha/beta-Hydrolases superfamily protein	Chr_7	3245924	3249254	-	OF
Ciclev10027189m.g	O-methyltransferase family protein	Chr_7	1085045	1086475	-	OF
Ciclev10021219m.g	PLC-like phosphodiesterases superfamily protein	Chr_3	23034603	23041873	+	OF
Ciclev10025931m.g	flavanone 3-hydroxylase	Chr_7	1207141	1210820	+	OF
Ciclev10004785m.g	cytochrome P450, family 71, subfamily B, polypeptide 34	Chr_9	20764326	20767162	+	OF
Ciclev10026624m.g	CAP (Cysteine-rich secretory proteins, Antigen 5, and Pathogenesis-related 1 protein) superfamily protein	Chr_7	2564082	2565016	-	OF
Ciclev10024387m.g	Leucine-rich repeat receptor-like protein kinase family protein	Chr_3	27550207	27553496	+	OF
Ciclev10006453m.g	disease resistance family protein / LRR family protein	Chr_9	20567622	20570510	-	OF
Ciclev10023155m.g	0	Chr_3	21992354	21992896	-	OF
Ciclev10024485m.g	disease resistance protein (TIR-NBS-LRR class), putative	Chr_3	21982710	21986624	-	OF
Ciclev10023069m.g	0	Chr_3	26303573	26304130	-	OF
Ciclev10027617m.g	0	Chr_7	1319137	1320165	+	OF
Ciclev10024521m.g	GDSL-like Lipase/Acylhydrolase superfamily protein	Chr_3	20027853	20030236	+	OF
Ciclev10019150m.g	Ulp1 protease family protein	Chr_3	23561736	23565656	+	OF
Ciclev10026130m.g	Peroxidase superfamily protein	Chr_7	2926257	2927759	+	OF
Ciclev10019517m.g	Ankyrin repeat family protein	Chr_3	21715246	21719797	-	OF
Ciclev10020021m.g	HXXXD-type acyl-transferase family protein	Chr_3	27392621	27394211	-	OF
Ciclev10018756m.g	aspartate kinase-homoserine dehydrogenase ii	Chr_3	21432494	21440948	+	OF
Ciclev10022949m.g	cytochrome c-2	Chr_3	20887903	20889521	+	OF
Ciclev10023505m.g	disease resistance protein (TIR-NBS-LRR class), putative	Chr_3	22180065	22184610	-	OF
Ciclev10026248m.g	accelerated cell death 2 (ACD2)	Chr_7	3175617	3177722	-	OF
Ciclev10018816m.g	Leucine-rich repeat receptor-like protein kinase family protein	Chr_3	27737586	27740735	+	OF
Ciclev10023538m.g	disease resistance protein (TIR-NBS-LRR class), putative	Chr_3	23597115	23599354	+	OF
Ciclev10022572m.g	K-box region and MADS-box transcription factor family protein	Chr_3	19780711	19782241	-	OF
Ciclev10025927m.g	Walls Are Thin 1	Chr_7	1594958	1596986	+	OF
Ciclev10022415m.g	RNA-binding (RRM/RBD/RNP motifs) family protein	Chr_3	21945867	21947624	-	OF
Ciclev10024498m.g	Toll-Interleukin-Resistance (TIR) domain family protein	Chr_3	20718605	20719021	-	OF
Ciclev10024425m.g	Ribosomal protein L2 family	Chr_3	27373577	27374040	+	OF
Ciclev10024040m.g	Na+/H+ antiporter 6	Chr_3	27160750	27163015	+	OF
Ciclev10020625m.g	Protein of unknown function (DUF295)	Chr_3	23232281	23233432	-	OF
Ciclev10023641m.g	disease resistance protein (TIR-NBS-LRR class), putative	Chr_3	22310471	22315445	-	OF
Ciclev10004374m.g	disease resistance family protein / LRR family protein	Chr_9	20854418	20857958	-	OF
Ciclev10023773m.g	O-acyltransferase (WSD1-like) family protein	Chr_3	21528057	21531402	+	OF
Ciclev10023455m.g	disease resistance protein (TIR-NBS-LRR class), putative	Chr_3	21898587	21902247	+	OF
Ciclev10026468m.g	Reticulan like protein B13	Chr_7	2847518	2848662	+	OF
Ciclev10006496m.g	disease resistance family protein / LRR family protein	Chr_9	20989865	20992406	-	OF
Ciclev10023969m.g	ribosomal protein L24	Chr_3	24806596	24809323	-	OF
Ciclev10023427m.g	0	Chr_3	21964012	21965623	-	OF
Ciclev10024469m.g	0	Chr_3	19810808	19811916	-	OF
Ciclev10023355m.g	O-methyltransferase family protein	Chr_3	19971303	19972959	+	OF
Ciclev10023486m.g	Toll-Interleukin-Resistance (TIR) domain family protein	Chr_3	21871140	21871616	-	OF
Ciclev10026344m.g	S-adenosyl-L-methionine-dependent methyltransferases superfamily protein	Chr_7	3362860	3364363	+	OF
Ciclev10021676m.g	Nucleic acid-binding, OB-fold-like protein	Chr_3	24837938	24840296	+	OF
Ciclev10024440m.g	myb domain protein 14	Chr_3	23417440	23417807	+	OF
Ciclev10023354m.g	AGAMOUS-like 12	Chr_3	19936499	19941380	+	OF
Ciclev10024319m.g	light-regulated zinc finger protein 1	Chr_3	23760735	23761447	+	OF
Ciclev10006617m.g	TPX2 (targeting protein for Xklp2) protein family	Chr_9	18738371	18740295	-	OF
