# Supplementary material for: Multiomics-based dissection of citrus flavonoid metabolism using a Citrus reticulata × Poncirus trifoliata population
Source: Hortic Res. 2021 Mar 1;8:56. doi: 10.1038/s41438-021-00472-8 (PMC7917093; doi:10.1038/s41438-021-00472-8)
Supplement: Supplementary file 17 — Table S13 [file 41438_2021_472_MOESM17_ESM.xlsx]

## Sheet: Sheet1
Supplemental Table S13. The relative expression of 16 candidate genes in F1 population.
Sibling number	Ciclev10004785m.g	Ciclev10026344m.g	Ciclev10021069m.g	Ciclev10023355m.g	Ciclev10024361m.g	Ciclev10025311m.g	Ciclev10025490m.g	Ciclev10027097m.g	Ciclev10026557m.g	Ciclev10027167m.g	Ciclev10027189m.g	Ciclev10027234m.g	Ciclev10025931m.g	Ciclev10021728m.g	Ciclev10021734m.g	Ciclev10023815m.g
1	1	1	1	1	*	*	*	*	*	1.01	1	*	1	1	1	1.05
2	0.73	0.78	1.05	0.55	1	1	1	1.01	1.02	0.61	0.38	*	2.71	1.04	0.73	0.21
3	1.06	1.33	4.43	0.54	1.33	0.85	0.24	*	2.63	1.02	0.7	*	1.68	1.15	0.76	0.22
4	0.37	0.43	0.78	0.36	1.52	1.01	0.2	0.15	1.92	0.53	0.4	*	1.18	0.55	0.4	0.22
5	1	1.07	2.07	0.67	1.94	0.88	0.43	0.1	1.3	0.53	0.98	*	3.91	0.74	0.47	0.28
6	0.41	1.86	3.57	0.29	0.96	1.02	0.57	0.02	0.83	0.61	0.72	*	7.25	1.61	1.14	0.21
7	0.56	*	2.25	0.3	1.18	0.61	0.24	0.24	2.03	4.65	4.84	*	1.07	1.09	0.74	0.12
9	0.78	1.08	4.62	0.53	1.13	1.17	0.63	0.22	2.16	5.01	2.68	*	1.34	3.16	2.3	0.23
10	0.38	0.55	1.69	0.27	1.24	0.9	0.59	0.31	0.28	8.74	2.64	1.04	0.87	1.81	1.4	0.35
11	*	*	*	*	*	*	*	*	*	*	*	*	*	*	*	*
12	0.84	2.09	1.69	0.36	1.05	0.6	0.62	0.05	0.86	0.89	1.5	2.04	10.49	0.5	0.55	0.51
14	0.59	*	1.21	0.39	2.55	0.49	0.44	*	1.51	5.17	4.15	1.31	5.58	2.49	1.65	0.05
16	0.5	1.69	3.33	0.18	1.48	0.86	0.68	0.1	0.42	2.73	2.04	2.17	1.93	2.93	2.06	1.13
17	2.16	0.91	2.07	0.48	2.66	0.47	0.34	0.1	1.22	3.66	5.09	1.97	1.55	1.72	0.92	0.16
19	0.33	0.51	1.55	0.23	1.26	0.36	0.21	1.22	0.86	4.95	8.92	*	4.12	1.53	1.45	0.12
20	0.26	0.52	1.11	0.22	0.78	0.4	0.11	0.21	0.59	2.44	1.56	1.76	1	1.21	1.04	0.15
21	1.05	0.68	0.64	0.25	1.76	0.93	0.34	0.46	0.69	4.54	0.89	2.45	6.22	2.51	1.73	0.07
22	0.15	0.89	*	0.23	*	0.94	0.23	0.15	2.41	*	0	*	3.64	1.06	0.68	1.26
25	0.29	0.66	1.01	0.25	1.06	0.47	0.54	0.95	0.4	3.35	1.14	0.8	0.74	2.71	1.94	0.86
26	0.58	0.81	0.52	0.25	1.81	1.28	0.73	0.78	0.9	9.38	1.11	0.88	3.46	3.74	2.48	0.12
27	0.33	0.44	0.45	0.27	1.37	0.41	0.37	0.27	0.59	2.34	0.77	1.25	2.83	4.4	2.96	0.61
29	0.58	*	4.63	*	*	0.59	1.25	0.19	2.66	*	0.03	*	2.56	0.8	0.88	0
30	0.76	0.31	5.35	0.25	1.81	1.27	0.71	2.81	1.88	3	0.8	1.92	4.79	4.08	2.78	0.18
31	0.41	1.07	1.3	0.21	1.84	0.66	0.87	1.09	0.46	6.77	0.76	0.7	1.53	4.17	2.96	0.44
33	0.39	0.6	0.76	0.63	1.45	0.61	0.41	0.23	0.48	5.5	2.32	1.04	2.73	4.86	3.31	0.33
34	0.33	1.37	1.22	0.24	1.22	1.13	0.61	0.3	1.2	5.8	0.9	0.69	4.14	1.17	0.78	0.13
35	0.45	0.52	1.36	0.16	1.77	0.69	0.57	2.35	0.15	1.35	0.55	*	3.16	3.53	2.29	0.28
36	0.15	*	*	*	0.56	0.65	0.55	0.55	0.88	*	0	*	3.52	4.71	2.74	2.86
37	0.45	0.46	0.63	0.12	0.99	1.01	0.61	0.39	0.7	1.18	0.3	*	6.9	2.49	1.86	2.63
38	0.26	0.86	0.7	0.21	1.18	1.39	0.53	2.01	0.82	10.01	0.76	*	0.99	1.38	0.85	0.05
39	0.22	*	*	*	1.17	0.68	0.75	1.01	0.25	5.74	1.02	*	6.09	3.03	1.73	0.05
40	0.28	0.65	*	0.41	1	1.25	0.53	0.59	0.62	3.78	1.1	*	2.25	1.84	1.25	0.13
41	0.58	1.69	2.1	0.34	1.67	1.21	0.47	2.64	2.06	4.58	1.58	1.1	5.14	0.61	0.53	0.08
42	0.39	*	*	*	1.06	0.69	0.4	0.46	0.24	3.13	1.4	0.96	0.69	1.54	1.39	0.14
43	0.15	*	0.74	0.18	0.95	0.66	0.52	2.04	0.4	1.89	0.55	0.58	1.54	1.14	0.74	0.02
44	0.12	0.54	0.46	*	0.96	0.4	0.4	1.39	1.66	9.35	0.99	*	0.99	2.2	1.08	0.01
45	0.19	0.4	0.67	0.17	0.57	0.39	0.32	1.32	0.17	1.49	1.3	*	0.74	3.31	2.73	0.54
46	0.21	0.38	0.62	0.24	0.8	0.88	0.45	0.22	0.71	2.82	1.39	*	3.48	4.17	3.58	0.49
47	0.13	0.26	*	0.23	0.83	0.23	0.32	0.03	0.31	*	0.02	*	1.39	4.29	3.5	0.18
48	0.15	0.71	0.75	0.17	0.59	0.45	0.47	0.18	0.39	1.04	0.32	*	1	0.37	0.63	0.05
49	0.35	0.76	0.6	0.24	1.1	0.95	0.48	0.88	0.76	6.81	1.06	1.28	1.86	1.5	1.2	0.05
50	0.12	0.51	1.32	0.14	0.59	0.37	0.1	0.1	0.22	1.37	3.03	3.75	3.61	0.38	0.25	0.19
51	0.17	0.65	1.21	0.26	0.6	0.58	0.13	0.07	1.47	2.74	3.79	11.28	3.48	0.32	0.22	0.13
52	0.34	0.32	1.23	0.23	0.88	0.84	0.06	0.02	0.75	*	0.87	*	4.87	0.19	0.12	0.11
53	0.38	0.62	2.31	0.4	0.55	0.65	0.1	0.95	0.29	*	1.76	*	2.02	0.18	0.16	0.24
54	0.3	0.65	2.13	0.31	0.9	0.75	0.18	0.42	4.38	2.65	3.61	2.32	4.09	0.38	0.27	0.3
55	0.32	0.78	1.9	0.32	0.81	0.57	0.16	0.1	0.94	2.19	5	*	2.81	0.19	0.23	0.14
56	0.23	0.67	1.11	0.23	0.69	0.38	0.11	0.02	0.31	2.55	3.78	*	4.24	0.39	0.32	0.13
57	0.26	0.92	1.37	0.2	0.65	0.61	0.05	0.06	3.2	1.21	1.59	3.98	0.93	0.29	0.21	0.06
58	0.39	0.82	0.89	0.69	1.04	0.72	0.15	0.29	3.26	2.74	6.22	4.11	0.93	1.32	0.95	0.11
59	0.33	0.78	1.33	0.46	0.84	0.3	0.19	0.08	0.52	0.66	5.28	2.66	2.51	1.18	0.84	0.08
60	0.15	0.35	0.51	0.27	0.62	0.54	0.07	0.23	2.86	0.51	1.11	*	10.32	0.34	0.61	0.41
61	0.29	0.97	0.86	0.28	*	*	0.64	0.88	12.19	2.2	5.34	*	1.86	0.53	0.38	0.03
62	0.29	0.5	0.59	0.38	0.8	0.54	0.22	0.15	1.78	*	0.93	*	0.52	1.16	1.6	0.1
63	0.41	1.86	2.13	0.37	1.68	0.98	0.31	0.28	4.32	0.17	4.62	1.55	1.1	0.68	0.6	0.05
64	0.48	1.73	1.07	0.5	1.34	1	0.83	0.25	26.15	4.46	1.95	1.87	1.39	0.46	0.29	3.63
65	0.26	0.98	1.06	0.24	0.95	0.32	0.16	*	3.87	*	0	*	4.91	0.44	0.39	0.13
66	0.29	0.47	1.01	0.25	0.85	0.52	0.11	0.03	1.01	0.26	0.97	2.55	3.77	0.53	0.43	0.16
67	0.29	0.43	1.38	0.46	1.28	0.4	0.14	0.05	1.95	1.66	3.36	*	1.33	1.28	0.97	0.07
70	0.3	0.66	0.76	0.39	1.27	0.67	0.29	0.34	2.31	1.61	2.09	2.38	0.63	1.77	1.14	2.29
71	0.56	1.47	0.96	0.53	1.34	0.73	0.33	0.19	2.3	2.69	3.31	3.45	2.76	1.28	0.91	0.06
72	0.23	1.1	2.99	0.36	0.72	0.48	0.38	0.12	0.67	*	0.14	*	2.18	0.2	0.42	0.08
73	0.41	0.86	2.07	0.3	0.89	0.51	0.19	0.22	5.45	1.31	3.48	*	0.82	1.11	0.9	0.14
74	0.23	0.86	1.38	0.36	0.54	0.67	0.25	0.25	0.21	*	0.11	*	4.05	1.05	1.6	0.13
76	0.45	0.92	1.09	0.33	1.34	0.46	0.3	0.2	4.63	1.07	1.73	*	0.96	2.25	1.76	0.09
77	0.15	0.87	4.35	0.27	0.69	0.41	0.24	*	1.13	2.23	4.1	*	*	*	*	*
79	0.43	0.44	0.63	0.54	1.06	0.56	0.18	0.32	3	4.31	3.99	*	3.35	0.45	0.34	0.25
80	0.37	*	1.02	0.34	1.03	0.88	0.15	0.09	1.92	5.93	3.26	*	0.76	0.23	0.2	0.59
81	0.31	0.41	*	1.16	*	0.8	0.38	0.27	2.38	*	0	*	0.04	0.03	0.03	0.01
82	0.18	0.79	1.08	0.32	0.61	0.4	0.1	0.43	1.06	1.06	3.8	*	5.09	0.89	0.83	0.29
83	0.33	0.71	0.62	0.4	0.95	0.85	0.18	0.77	1.17	4.52	3.92	1.79	3.44	0.6	0.62	1.77
84	0.66	1.42	1.03	0.59	1.25	0.59	0.25	0.27	4.31	2.54	5.62	2.38	*	*	*	*
85	0.47	0.67	1.28	0.46	1.03	0.61	0.19	*	4.17	1.57	0.85	*	0.8	0.77	0.64	*
86	0.36	0.36	0.55	0.37	0.84	0.78	0.12	0.13	0.78	3.34	3.02	1.07	0.15	0.17	0.15	0.2
87	0.29	0.64	0.91	0.2	*	*	0.48	0.28	2.05	1.47	2.21	1.56	8.76	0.73	0.67	0.04
88	0.22	1.22	0.9	0.36	0.93	0.62	0.32	0.13	1.09	6.32	1.72	*	1.48	0.56	1.01	0.03
89	0.38	1.4	2.34	0.39	1.11	1.02	0.31	0.31	0.6	5.63	2.11	4.01	2.24	0.48	0.75	0.06
90	0.42	1.17	1.44	0.58	1.15	0.76	0.27	0.46	0.58	13.84	2.52	2.58	0.47	0.86	2.19	0.06
91	0.28	1.18	0.57	0.3	1.26	0.77	0.45	0.22	0.94	2.86	2.87	1.72	3.8	2.87	4.78	5.84
92	*	*	*	*	*	*	*	*	*	*	*	*	*	*	*	*
94	0.09	*	*	*	1.08	*	*	0.12	0.46	0.58	1.75	*	*	*	*	*
95-1	0.27	*	*	0.4	0.78	1.11	0.27	*	0.88	*	*	*	0.19	0.54	0.82	2.25
95-2	0.49	1.02	0.63	0.42	1.22	0.71	0.17	*	1.04	*	*	*	0.99	1.42	1.05	2.14
96	0.55	0.7	0.79	0.43	1.17	0.65	0.16	1.27	0.23	1.23	0.8	2.81	0.69	0.16	0.23	0.02
97	0.13	0.61	*	0.25	1.08	0.39	0.26	0.27	0.71	8.64	1.81	0.97	3.25	1.04	1.05	0.13
98	0.43	0.62	0.67	0.54	1.28	0.74	0.22	0.57	0.92	5.59	2.66	1.41	0.34	0.38	0.41	0.02
99	*	*	*	*	*	*	*	0.22	0.54	*	0	*	0	0	1.19	0.1
102	0.35	0.78	0.74	0.36	0.94	0.74	0.27	0.09	0.85	4.96	2.7	1.93	0.56	0.35	0.48	0.05
103	0.51	0.76	0.93	0.3	1.33	0.97	0.38	1.83	0.39	6.41	2.25	2.79	0.47	0.61	1.26	0.05
104	0.24	0.42	0.99	0.34	0.93	0.76	0.23	0.23	0.82	3.25	3.03	*	1.03	0.91	1.4	0.6
106	0.38	0.82	1.07	0.4	1.7	1.07	0.32	0.76	0.28	10.67	6.79	*	4.31	0.14	0.17	1.05
107	0.47	1.1	0.91	0.43	0.89	1.13	0.26	0.22	0.78	5.42	5.15	7.91	1.85	0.3	0.35	2.24
108	0.4	0.45	0.61	0.16	0.9	0.61	0.25	0.12	0.42	2.04	2.07	1.56	1.52	0.47	0.54	3
109	0.31	*	0.95	*	0.94	0.83	0.51	0.37	0.36	*	0.99	0.91	1.32	0	1.41	0.04
"*" represents the missing data.
