# Supplementary material for: Multiomics-based dissection of citrus flavonoid metabolism using a Citrus reticulata × Poncirus trifoliata population
Source: Hortic Res. 2021 Mar 1;8:56. doi: 10.1038/s41438-021-00472-8 (PMC7917093; doi:10.1038/s41438-021-00472-8)
Supplement: Supplementary file 18 — Table S14 [file 41438_2021_472_MOESM18_ESM.xlsx]

## Sheet: Ciclev10004785m.g
Supplemental Table S14. The detailed information of eQTL with 16 candidate genes.
Nr	Chr	Position	Locus	LOD	# Iter.	mu_ac{00}	mu_ad{00}	mu_bc{00}	mu_bd{00}	Variance	% Expl.	GIC_1	GIC_2	GIC_m
3622	7	45.386		2.99	1	0.266978	0.591697	0.437761	0.339595	0.066044	14	0.953	0.889	0.921
3621	7	44.386		2.98	1	0.267721	0.589161	0.43794	0.3391	0.066056	14	0.955	0.899	0.927
3623	7	46.386		2.98	1	0.26696	0.593584	0.437332	0.340304	0.066069	14	0.951	0.883	0.917
3620	7	43.386		2.97	1	0.269158	0.586031	0.437874	0.338814	0.0661034	14	0.959	0.912	0.935
3624	7	47.386		2.96	1	0.267681	0.594781	0.436656	0.341224	0.0661317	13.9	0.951	0.88	0.915
3619	7	42.386		2.95	1	0.271242	0.582371	0.437572	0.338729	0.0661838	13.8	0.964	0.929	0.946
3625	7	48.386		2.93	1	0.269133	0.595264	0.435742	0.34235	0.066232	13.8	0.952	0.881	0.916
3618	7	41.386		2.91	1	0.273912	0.578257	0.437049	0.338836	0.0662941	13.7	0.971	0.949	0.96
3626	7	49.386		2.89	1	0.271291	0.595027	0.434606	0.343671	0.0663686	13.6	0.954	0.885	0.919
3617	7	40.386		2.87	1	0.277098	0.573765	0.436327	0.339119	0.0664309	13.5	0.978	0.973	0.975
3627	7	50.386		2.84	1	0.274111	0.594081	0.433269	0.345172	0.0665395	13.4	0.957	0.892	0.925
3612	7	39.315	Marker1479789	2.82	1	0.280619	0.569152	0.435426	0.339515	0.066591	13.3	0.988	0.997	0.993
3613	7	39.386	Marker1368158	2.82	1	0.280755	0.568966	0.435406	0.339569	0.0665905	13.3	0.987	1	0.994
3614	7	39.386	Marker1408145	2.82	1	0.280745	0.568969	0.435413	0.339567	0.0665904	13.3	0.987	1	0.994
3615	7	39.386	Marker1515196	2.82	1	0.280735	0.568972	0.435419	0.339565	0.0665903	13.3	0.987	1	0.994
3616	7	39.386	Marker1448847	2.82	1	0.280726	0.568974	0.435426	0.339562	0.0665902	13.3	0.987	1	0.993
3628	7	51.386		2.78	1	0.277532	0.592457	0.431757	0.346836	0.0667416	13.1	0.962	0.903	0.933
3629	7	52.386		2.71	1	0.281482	0.590198	0.4301	0.348639	0.0669714	12.8	0.968	0.918	0.943
3630	7	53.386		2.64	1	0.28588	0.587359	0.42833	0.35056	0.0672249	12.5	0.975	0.936	0.955
3610	7	38.437	Marker1519515	2.59	1	0.278933	0.55762	0.435851	0.340846	0.0674023	12.3	0.99	0.963	0.977
3611	7	38.468	Marker1362342	2.59	1	0.279008	0.557534	0.435836	0.340875	0.0674014	12.3	0.99	0.964	0.977
3631	7	54.386		2.56	1	0.290641	0.584006	0.426479	0.352574	0.0674979	12.1	0.983	0.958	0.97
3609	7	38.244		2.52	1	0.278027	0.556216	0.436248	0.342102	0.0676138	12	0.981	0.955	0.968
766	2	52.311	Marker2055618	2.46	1	0.572381	0.383667	0.320417	0.353125	0.0678474	11.7	1	1	1
767	2	52.848	Marker2011614	2.45	1	0.572381	0.381935	0.320417	0.354667	0.0678718	11.7	1	1	1
768	2	52.848	Marker2217533	2.45	1	0.572381	0.381935	0.320417	0.354667	0.0678718	11.7	1	1	1
769	2	52.848	Marker1943191	2.45	1	0.572381	0.381935	0.320417	0.354667	0.0678718	11.7	1	1	1
770	2	52.848	Marker2167738	2.45	1	0.572381	0.381935	0.320417	0.354667	0.0678718	11.7	1	1	1
771	2	52.848	Marker2075419	2.45	1	0.572381	0.381935	0.320417	0.354667	0.0678718	11.7	1	1	1
772	2	52.848	Marker1990814	2.45	1	0.572381	0.381935	0.320417	0.354667	0.0678718	11.7	1	1	1
773	2	52.848	Marker2033598	2.45	1	0.572381	0.381935	0.320417	0.354667	0.0678718	11.7	1	1	1
774	2	52.848	Marker2055880	2.45	1	0.572381	0.381935	0.320417	0.354667	0.0678718	11.7	1	1	1
775	2	52.848	Marker2066385	2.45	1	0.5724	0.381916	0.320413	0.35467	0.0678718	11.7	1	1	1
776	2	52.848	Marker2046848	2.45	1	0.572419	0.381897	0.32041	0.354674	0.0678718	11.7	1	0.999	1
787	2	54.139	Marker2185019	2.45	1	0.575754	0.382301	0.317044	0.354302	0.0678718	11.7	0.949	1	0.974
777	2	52.848	Marker1990487	2.44	1	0.571909	0.382002	0.320417	0.354667	0.0679125	11.6	1	0.998	0.999
3693	7	88.261		2.44	1	0.323809	0.619407	0.388915	0.386997	0.067901	11.6	0.963	0.99	0.976
719	2	43.78	Marker2171212	2.43	1	0.574195	0.412296	0.356211	0.301756	0.0679205	11.6	1	0.975	0.987
778	2	52.848	Marker2133570	2.43	1	0.571745	0.382029	0.320417	0.354667	0.0679264	11.6	1	0.998	0.999
779	2	52.848	Marker2216914	2.43	1	0.571578	0.382058	0.320417	0.354667	0.0679404	11.6	1	0.997	0.999
3694	7	88.91	Marker1495898	2.42	1	0.323636	0.618806	0.389192	0.392555	0.0679512	11.5	0.956	1	0.978
3695	7	88.91	Marker1415908	2.42	1	0.323634	0.618646	0.389193	0.392657	0.0679617	11.5	0.956	1	0.978
3696	7	88.91	Marker1414782	2.42	1	0.323633	0.618485	0.389195	0.39276	0.0679722	11.5	0.956	1	0.978
3697	7	88.91	Marker1498177	2.42	1	0.323512	0.618437	0.389198	0.39286	0.0679727	11.5	0.956	1	0.978
3720	7	96.57	Marker1430007	2.41	1	0.310818	0.586884	0.4154	0.387991	0.0680106	11.5	0.996	1	0.998
3721	7	96.57	Marker1496377	2.41	1	0.31085	0.586884	0.415388	0.387991	0.0680113	11.5	0.996	1	0.998
3722	7	96.715	Marker1403678	2.4	1	0.310933	0.587275	0.415239	0.387961	0.0680224	11.5	1	0.994	0.997
833	2	59.593	Marker2116829	2.38	1	0.573032	0.385003	0.32409	0.336429	0.0681027	11.4	1	0.989	0.995
834	2	59.593	Marker1967174	2.38	1	0.572937	0.385026	0.32409	0.336429	0.0681083	11.3	1	0.989	0.995
3719	7	95.621		2.37	1	0.307169	0.585274	0.411733	0.393449	0.0681486	11.3	0.98	0.963	0.971
3723	7	96.715	Marker1498039	2.37	1	0.311121	0.585734	0.414947	0.388434	0.0681319	11.3	1	0.993	0.996
3724	7	96.715	Marker1449527	2.37	1	0.311113	0.585651	0.41493	0.388463	0.0681394	11.3	1	0.993	0.996
3725	7	96.715	Marker1371917	2.37	1	0.311105	0.585567	0.414913	0.388492	0.0681469	11.3	1	0.992	0.996
3726	7	96.715	Marker1485201	2.37	1	0.311098	0.585482	0.414896	0.388521	0.0681545	11.3	1	0.992	0.996
827	2	58.699		2.34	1	0.567818	0.384033	0.322259	0.337408	0.0682563	11.2	1	0.994	0.997
828	2	58.786	Marker2154953	2.33	1	0.567619	0.384571	0.322857	0.336429	0.0682791	11.1	1	1	1
829	2	58.786	Marker2084627	2.33	1	0.567619	0.384571	0.322857	0.336429	0.0682791	11.1	1	1	1
830	2	58.786	Marker2216160	2.33	1	0.567619	0.384571	0.322857	0.336429	0.0682791	11.1	1	1	1
831	2	58.786	Marker2112063	2.33	1	0.567619	0.384571	0.322857	0.336429	0.0682791	11.1	1	1	1
832	2	58.786	Marker1987438	2.33	1	0.567583	0.384561	0.322857	0.336429	0.0682822	11.1	1	1	1
821	2	57.161	Marker2010291	2.32	1	0.563653	0.382839	0.314984	0.34827	0.0683003	11.1	0.978	1	0.989
822	2	57.161	Marker2179682	2.32	1	0.563628	0.382835	0.315009	0.348273	0.0683003	11.1	0.978	1	0.989
823	2	57.161	Marker1973724	2.32	1	0.563603	0.382832	0.315034	0.348277	0.0683003	11.1	0.979	1	0.989
824	2	57.699	Marker1991550	2.32	1	0.562273	0.382647	0.316364	0.348462	0.0683003	11.1	1	1	1
825	2	57.699	Marker2154934	2.32	1	0.562273	0.382647	0.316364	0.348462	0.0683003	11.1	1	1	1
826	2	57.699	Marker2130873	2.32	1	0.562273	0.382647	0.316363	0.348462	0.0683003	11.1	1	1	1
799	2	56.074	Marker2099376	2.31	1	0.562347	0.381943	0.31629	0.356242	0.0683446	11	0.999	1	0.999
800	2	56.074	Marker2079007	2.31	1	0.562322	0.381941	0.316314	0.356245	0.0683446	11	0.999	1	1
801	2	56.074	Marker2024372	2.31	1	0.562297	0.381938	0.316339	0.356247	0.0683446	11	1	1	1
802	2	56.074	Marker2147755	2.31	1	0.562273	0.381935	0.316364	0.35625	0.0683446	11	1	1	1
803	2	56.074	Marker2133815	2.31	1	0.562273	0.381935	0.316364	0.35625	0.0683446	11	1	1	1
804	2	56.074	Marker2091715	2.31	1	0.562297	0.381938	0.316339	0.356247	0.0683446	11	1	1	1
805	2	56.074	Marker1994161	2.31	1	0.562322	0.381941	0.316314	0.356245	0.0683446	11	0.999	1	1
806	2	56.074	Marker2120762	2.31	1	0.562274	0.381957	0.316363	0.356124	0.0683442	11	0.998	1	0.999
807	2	56.074	Marker2013069	2.31	1	0.562274	0.381964	0.316363	0.356083	0.068344	11	0.997	1	0.999
808	2	56.074	Marker2209060	2.31	1	0.562274	0.381971	0.316362	0.356042	0.0683439	11	0.996	1	0.998
809	2	56.074	Marker1991880	2.31	1	0.565025	0.381514	0.313611	0.353984	0.0683427	11	0.957	1	0.978
810	2	56.074	Marker1968753	2.31	1	0.565	0.381511	0.313636	0.353987	0.0683427	11	0.957	1	0.979
811	2	56.074	Marker1946724	2.31	1	0.564975	0.381508	0.313661	0.35399	0.0683427	11	0.957	1	0.979
812	2	57.074		2.31	1	0.562489	0.381234	0.316149	0.354263	0.0683427	11	0.997	1	0.998
813	2	57.161	Marker1975485	2.31	1	0.562273	0.381212	0.316364	0.354286	0.0683427	11	1	1	1
814	2	57.161	Marker1947722	2.31	1	0.562273	0.381212	0.316364	0.354286	0.0683427	11	1	1	1
815	2	57.161	Marker2061640	2.31	1	0.562273	0.381212	0.316364	0.354286	0.0683427	11	1	1	1
816	2	57.161	Marker1963360	2.31	1	0.562297	0.381215	0.316339	0.354283	0.0683427	11	1	1	1
817	2	57.161	Marker2096602	2.31	1	0.562322	0.381218	0.316314	0.35428	0.0683427	11	0.999	1	1
818	2	57.161	Marker2079187	2.31	1	0.562273	0.381322	0.316363	0.353932	0.0683406	11	0.998	1	0.999
819	2	57.161	Marker2043545	2.31	1	0.562273	0.381358	0.316363	0.353814	0.0683398	11	0.997	1	0.999
820	2	57.161	Marker2178908	2.31	1	0.562273	0.381394	0.316363	0.353698	0.0683391	11	0.997	1	0.998
796	2	55.429	Marker2033148	2.3	1	0.563974	0.382126	0.317429	0.354476	0.0683805	11	0.973	1	0.986
797	2	55.429	Marker2038083	2.3	1	0.56395	0.382124	0.317453	0.354479	0.0683805	11	0.973	1	0.986
798	2	55.429	Marker2006829	2.3	1	0.563925	0.382121	0.317478	0.354481	0.0683805	11	0.973	1	0.987
3718	7	94.621		2.3	1	0.305776	0.581769	0.405351	0.399974	0.0683931	11	0.981	0.946	0.963
3698	7	89.91		2.29	1	0.315661	0.603451	0.388947	0.404818	0.0683994	11	0.972	0.99	0.981
3707	7	91.56		2.27	1	0.300465	0.581581	0.39437	0.414083	0.0684849	10.9	0.99	0.979	0.985
721	2	44.425	Marker2158748	2.26	1	0.563591	0.413226	0.357157	0.302091	0.0685327	10.8	1	0.989	0.994
722	2	44.425	Marker2163770	2.26	1	0.563606	0.413233	0.357157	0.302091	0.0685327	10.8	1	0.989	0.994
723	2	44.425	Marker2129177	2.26	1	0.563621	0.41324	0.357157	0.302091	0.0685327	10.8	1	0.989	0.994
3689	7	87.261	Marker1388545	2.26	1	0.331587	0.603333	0.387709	0.381818	0.0685207	10.8	0.999	1	1
3690	7	87.261	Marker1447832	2.26	1	0.331481	0.603333	0.387778	0.381818	0.0685172	10.8	1	1	1
3691	7	87.261	Marker1433892	2.26	1	0.331481	0.603333	0.387778	0.381818	0.0685172	10.8	1	1	1
3692	7	87.261	Marker1519493	2.26	1	0.331481	0.603333	0.387778	0.381818	0.0685172	10.8	1	1	1
720	2	44.425	Marker2182270	2.24	1	0.562423	0.41141	0.357862	0.301386	0.0685749	10.7	1	0.95	0.975
724	2	44.425	Marker1988510	2.23	1	0.566617	0.413867	0.358242	0.301006	0.0686118	10.7	1	0.925	0.962
835	2	60.399	Marker2119466	2.23	1	0.563334	0.387786	0.32409	0.333802	0.068616	10.7	0.999	1	0.999
836	2	60.399	Marker2080760	2.23	1	0.563334	0.387763	0.324091	0.333816	0.0686163	10.7	0.999	1	0.999
837	2	60.399	Marker2211385	2.23	1	0.563334	0.387739	0.324091	0.33383	0.0686165	10.7	0.999	1	1
838	2	60.399	Marker1988323	2.23	1	0.563333	0.387714	0.324091	0.333846	0.0686167	10.7	1	1	1
839	2	60.399	Marker2196893	2.23	1	0.563333	0.387714	0.324091	0.333846	0.0686167	10.7	1	1	1
840	2	60.399	Marker2059645	2.23	1	0.563315	0.387685	0.324088	0.333848	0.0686182	10.7	1	0.999	1
841	2	60.399	Marker2103782	2.23	1	0.563297	0.387655	0.324085	0.33385	0.0686197	10.7	1	0.999	0.999
4463	9	21.162	Marker1245645	2.22	1	0.459264	0.344957	0.332469	0.595876	0.0686728	10.6	0.973	1	0.986
4464	9	21.162	Marker1287425	2.22	1	0.459251	0.344982	0.332482	0.595851	0.0686728	10.6	0.973	1	0.987
4465	9	21.162	Marker1166423	2.22	1	0.459239	0.345007	0.332495	0.595826	0.0686728	10.6	0.974	1	0.987
4466	9	21.162	Marker1177553	2.22	1	0.459226	0.345032	0.332507	0.595801	0.0686728	10.6	0.974	1	0.987
4467	9	21.162	Marker1175293	2.22	1	0.459213	0.345057	0.33252	0.595776	0.0686728	10.6	0.974	1	0.987
3708	7	92.09	Marker1403951	2.21	1	0.299988	0.570399	0.396538	0.414091	0.068679	10.6	1	0.993	0.997
4462	9	21.094		2.21	1	0.459307	0.34484	0.332242	0.595942	0.0686887	10.6	0.97	0.996	0.983
3608	7	37.244		2.2	1	0.274157	0.547745	0.437705	0.349807	0.0687167	10.6	0.941	0.918	0.93
3688	7	86.697	Marker1490855	2.2	1	0.339124	0.603495	0.381937	0.381349	0.0687229	10.5	1	0.996	0.998
3713	7	93.235		2.2	1	0.304714	0.573857	0.397358	0.40892	0.0687364	10.5	0.992	0.961	0.977
3714	7	93.621	Marker1413809	2.2	1	0.306941	0.576289	0.397119	0.406732	0.0687262	10.5	1	0.952	0.976
3715	7	93.621	Marker1479982	2.2	1	0.306926	0.57635	0.397172	0.406671	0.0687231	10.5	1	0.952	0.976
3716	7	93.621	Marker1442602	2.2	1	0.306911	0.576411	0.397224	0.40661	0.0687199	10.5	1	0.952	0.976
3717	7	93.621	Marker1457046	2.2	1	0.306897	0.576472	0.397276	0.406549	0.0687168	10.6	1	0.952	0.976
725	2	45.425		2.17	1	0.559365	0.415438	0.355963	0.301586	0.0688353	10.4	0.985	0.962	0.974
3687	7	85.781		2.17	1	0.340754	0.602704	0.38178	0.376945	0.0688441	10.4	0.944	0.989	0.967
3709	7	92.235	Marker1423983	2.17	1	0.301348	0.566474	0.396299	0.414088	0.0688384	10.4	0.996	1	0.998
3710	7	92.235	Marker1500240	2.17	1	0.30139	0.566474	0.39628	0.414088	0.0688406	10.4	0.996	1	0.998
3711	7	92.235	Marker1399817	2.17	1	0.301433	0.566474	0.39626	0.414087	0.0688427	10.4	0.996	1	0.998
3712	7	92.235	Marker1522782	2.17	1	0.301476	0.566474	0.396241	0.414087	0.0688449	10.4	0.996	1	0.998
765	2	51.773	Marker2154087	2.16	1	0.569077	0.383667	0.332483	0.353125	0.0688614	10.4	0.997	1	0.999
842	2	61.399		2.16	1	0.561164	0.386924	0.321492	0.333381	0.0688756	10.3	0.961	0.969	0.965
763	2	51.773	Marker2139052	2.15	1	0.568552	0.383667	0.333233	0.353125	0.0689179	10.3	0.999	1	0.999
764	2	51.773	Marker2092084	2.15	1	0.568818	0.383667	0.332856	0.353125	0.0688895	10.3	0.998	1	0.999
717	2	43.135	Marker2104068	2.14	1	0.556391	0.413333	0.360183	0.302105	0.0689485	10.2	0.999	1	1
718	2	43.135	Marker2109602	2.14	1	0.556779	0.413333	0.360012	0.302105	0.0689276	10.3	0.999	1	0.999
762	2	51.773	Marker1999107	2.14	1	0.568279	0.383667	0.333614	0.353125	0.0689465	10.3	0.999	1	1
713	2	43.135	Marker2089115	2.13	1	0.556	0.413333	0.360479	0.301842	0.0689651	10.2	1	0.999	0.999
714	2	43.135	Marker2126364	2.13	1	0.556	0.413333	0.360439	0.30193	0.0689666	10.2	1	0.999	1
715	2	43.135	Marker2165106	2.13	1	0.556	0.413333	0.360398	0.302017	0.068968	10.2	1	1	1
716	2	43.135	Marker2184222	2.13	1	0.556	0.413333	0.360357	0.302105	0.0689695	10.2	1	1	1
759	2	51.773	Marker2004690	2.13	1	0.568	0.383748	0.334	0.35299	0.0689739	10.2	1	1	1
760	2	51.773	Marker1940870	2.13	1	0.568	0.383667	0.334	0.353125	0.0689754	10.2	1	1	1
761	2	51.773	Marker1950859	2.13	1	0.568	0.383667	0.334	0.353125	0.0689754	10.2	1	1	1
726	2	45.728	Marker2188407	2.12	1	0.554905	0.415895	0.357026	0.301746	0.0690015	10.2	1	0.974	0.987
727	2	45.728	Marker2058916	2.12	1	0.554891	0.415909	0.357021	0.301751	0.0690015	10.2	1	0.975	0.987
728	2	46.373	Marker2028133	2.12	1	0.555281	0.417545	0.355386	0.301361	0.0690015	10.2	0.975	1	0.987
729	2	46.373	Marker2171928	2.12	1	0.555301	0.417556	0.355366	0.301349	0.0690015	10.2	0.974	1	0.987
730	2	46.373	Marker2044338	2.12	1	0.555321	0.417568	0.355346	0.301337	0.0690015	10.2	0.974	1	0.987
731	2	46.373	Marker2182234	2.12	1	0.555341	0.417579	0.355326	0.301326	0.0690015	10.2	0.973	1	0.987
732	2	46.373	Marker2096553	2.12	1	0.555361	0.417591	0.355306	0.301314	0.0690015	10.2	0.973	1	0.986
745	2	46.911	Marker2023859	2.12	1	0.554	0.4168	0.356667	0.302105	0.0690015	10.2	1	1	1
746	2	46.911	Marker2057547	2.12	1	0.554	0.4168	0.356667	0.302105	0.0690015	10.2	1	1	1
747	2	46.911	Marker2175620	2.12	1	0.554	0.4168	0.356667	0.302105	0.0690015	10.2	1	1	1
2811	5	99.067	Marker953517	2.12	1	0.372903	0.381724	0.343889	0.619231	0.0690041	10.2	1	1	1
2812	5	99.067	Marker1121898	2.12	1	0.372903	0.381724	0.343889	0.619231	0.0690041	10.2	1	1	1
2813	5	99.067	Marker896350	2.12	1	0.372903	0.381724	0.343889	0.619231	0.0690041	10.2	1	1	1
2814	5	99.067	Marker836022	2.12	1	0.372903	0.381724	0.343889	0.619231	0.0690041	10.2	1	1	1
2815	5	99.998	Marker1117638	2.12	1	0.374977	0.377752	0.343599	0.621479	0.0690123	10.2	0.963	1	0.982
3686	7	84.781		2.12	1	0.342825	0.600755	0.381199	0.372776	0.0690114	10.2	0.896	0.984	0.94
3699	7	90.56	Marker1381108	2.12	1	0.31517	0.584877	0.388163	0.413947	0.0689941	10.2	0.999	1	1
3700	7	90.56	Marker1517970	2.12	1	0.315185	0.584667	0.388148	0.414091	0.0690042	10.2	1	1	1
3701	7	90.56	Marker1378825	2.12	1	0.315185	0.584667	0.388148	0.414091	0.0690042	10.2	1	1	1
3702	7	90.56	Marker1372562	2.12	1	0.315185	0.584667	0.388148	0.414091	0.0690042	10.2	1	1	1
3703	7	90.56	Marker1380813	2.12	1	0.315185	0.584667	0.388148	0.414091	0.0690042	10.2	1	1	1
3704	7	90.56	Marker1463572	2.12	1	0.315185	0.584667	0.388148	0.414091	0.0690042	10.2	1	1	1
3705	7	90.56	Marker1442057	2.12	1	0.315185	0.584667	0.388148	0.414091	0.0690042	10.2	1	1	1
3706	7	90.56	Marker1483058	2.12	1	0.315016	0.584757	0.388148	0.414091	0.0689962	10.2	1	0.999	1
712	2	43.052		2.11	1	0.555846	0.412331	0.360696	0.302666	0.0690366	10.1	0.997	0.996	0.996
758	2	51.698		2.11	1	0.567149	0.384505	0.333998	0.351989	0.0690298	10.1	0.997	0.997	0.997
4461	9	20.094		2.11	1	0.458844	0.344482	0.329831	0.594414	0.0690336	10.1	0.932	0.961	0.946
780	2	52.848	Marker2171220	2.08	1	0.554278	0.38857	0.320187	0.354896	0.0691323	10	1	0.974	0.987
781	2	52.848	Marker2106143	2.08	1	0.554262	0.388587	0.320191	0.354893	0.0691323	10	1	0.974	0.987
782	2	52.848	Marker2052189	2.08	1	0.554245	0.388604	0.320194	0.354889	0.0691323	10	1	0.974	0.987
783	2	53.494	Marker1960122	2.08	1	0.554695	0.389894	0.318903	0.354439	0.0691323	10	0.974	1	0.987
784	2	53.494	Marker1967327	2.08	1	0.554719	0.389898	0.31888	0.354436	0.0691323	10	0.974	1	0.987
785	2	53.494	Marker2163334	2.08	1	0.554742	0.389901	0.318856	0.354432	0.0691323	10	0.974	1	0.987
786	2	53.494	Marker2124558	2.08	1	0.554766	0.389905	0.318832	0.354428	0.0691323	10	0.973	1	0.987
2789	5	93.601	Marker1114396	2.06	1	0.376076	0.383663	0.340948	0.619485	0.0692091	9.9	0.978	1	0.989
2790	5	93.601	Marker1011466	2.06	1	0.376076	0.383664	0.340948	0.619484	0.0692092	9.9	0.978	1	0.989
2791	5	93.601	Marker827054	2.06	1	0.376076	0.383665	0.340948	0.619481	0.0692094	9.9	0.978	1	0.989
3685	7	83.781		2.06	1	0.345181	0.597606	0.380121	0.369454	0.069216	9.9	0.859	0.98	0.919
4468	9	21.808	Marker1227959	2.06	1	0.458943	0.348214	0.333076	0.586046	0.0692342	9.9	1	0.971	0.986
4469	9	21.808	Marker1346042	2.05	1	0.458945	0.348245	0.333085	0.585892	0.0692439	9.9	1	0.971	0.986
4470	9	21.808	Marker1197001	2.05	1	0.458947	0.348276	0.333093	0.585737	0.0692536	9.9	1	0.971	0.985
4471	9	21.808	Marker1327058	2.05	1	0.458948	0.348308	0.333102	0.585582	0.0692634	9.8	1	0.97	0.985
734	2	46.373	Marker1963620	2.04	1	0.554118	0.410063	0.356548	0.305493	0.0692871	9.8	0.998	1	0.999
735	2	46.373	Marker1949192	2.04	1	0.554099	0.410052	0.356568	0.305503	0.0692871	9.8	0.998	1	0.999
736	2	46.373	Marker2018782	2.04	1	0.554079	0.410042	0.356588	0.305514	0.0692871	9.8	0.998	1	0.999
737	2	46.373	Marker2209298	2.04	1	0.554059	0.410031	0.356607	0.305524	0.0692871	9.8	0.999	1	0.999
738	2	46.373	Marker2075340	2.04	1	0.554039	0.410021	0.356627	0.305535	0.0692871	9.8	0.999	1	1
739	2	46.373	Marker1988736	2.04	1	0.55402	0.410012	0.356647	0.305544	0.069287	9.8	1	1	1
740	2	46.373	Marker2113808	2.04	1	0.554	0.410001	0.356667	0.305555	0.069287	9.8	1	1	1
741	2	46.373	Marker2021354	2.04	1	0.554	0.41	0.356667	0.305556	0.0692871	9.8	1	1	1
742	2	46.373	Marker2215249	2.04	1	0.554	0.41	0.356667	0.305556	0.0692871	9.8	1	1	1
743	2	46.373	Marker2194424	2.04	1	0.554	0.41	0.356667	0.305556	0.0692871	9.8	1	1	1
744	2	46.373	Marker2044100	2.04	1	0.554	0.410192	0.356667	0.305385	0.06928	9.8	0.999	1	1
843	2	62.399		2.03	1	0.554105	0.389664	0.319186	0.332613	0.0693146	9.8	0.923	0.98	0.952
3684	7	82.781		1.99	1	0.347783	0.593245	0.378498	0.367129	0.0694563	9.6	0.834	0.978	0.906
844	2	62.868	Marker2196298	1.98	1	0.54641	0.390618	0.321079	0.333559	0.0695016	9.5	0.983	1	0.991
845	2	62.868	Marker2074864	1.98	1	0.546374	0.390618	0.321118	0.333559	0.0695038	9.5	0.983	1	0.992
846	2	62.868	Marker1938347	1.98	1	0.546338	0.390618	0.321158	0.33356	0.0695061	9.5	0.983	1	0.992
847	2	62.868	Marker2110716	1.98	1	0.546302	0.390618	0.321197	0.33356	0.0695084	9.5	0.983	1	0.992
2817	5	100.998		1.97	1	0.375657	0.380902	0.343173	0.622931	0.0695224	9.5	0.953	0.978	0.966
2810	5	98.331		1.96	1	0.374543	0.379633	0.341316	0.60914	0.069576	9.4	0.974	0.983	0.979
4460	9	19.094		1.96	1	0.456294	0.346757	0.329299	0.588297	0.0695665	9.4	0.896	0.962	0.929
752	2	49.883		1.95	1	0.558868	0.399023	0.33309	0.340375	0.0695955	9.4	0.979	0.982	0.98
2816	5	99.998	Marker1042647	1.95	1	0.373673	0.381756	0.346132	0.612818	0.0696057	9.4	0.972	1	0.986
859	2	64.211	Marker2019222	1.94	1	0.542174	0.390606	0.315238	0.349286	0.0696549	9.3	1	1	1
860	2	64.211	Marker2199049	1.94	1	0.542174	0.390606	0.315238	0.349286	0.0696549	9.3	1	1	1
861	2	64.211	Marker2134054	1.94	1	0.542174	0.390606	0.315238	0.349286	0.0696549	9.3	1	1	1
862	2	64.211	Marker1995709	1.94	1	0.542174	0.390606	0.315238	0.349286	0.0696549	9.3	1	1	1
863	2	64.211	Marker1970335	1.94	1	0.542174	0.390606	0.315238	0.349286	0.0696549	9.3	1	1	1
864	2	64.211	Marker2080433	1.94	1	0.542174	0.390631	0.315238	0.349244	0.0696544	9.3	1	1	1
748	2	47.911		1.93	1	0.554003	0.407421	0.343377	0.330192	0.0696899	9.3	0.997	0.997	0.997
865	2	64.211	Marker2048001	1.93	1	0.542132	0.390667	0.315221	0.349142	0.0696582	9.3	0.999	1	1
866	2	64.211	Marker2128383	1.93	1	0.542089	0.390728	0.315204	0.348998	0.0696614	9.3	0.999	1	0.999
867	2	64.211	Marker2094235	1.93	1	0.542045	0.390789	0.315188	0.348854	0.0696648	9.3	0.998	1	0.999
868	2	64.211	Marker2012246	1.93	1	0.542001	0.390851	0.315173	0.34871	0.0696681	9.3	0.997	1	0.999
869	2	64.211	Marker2118941	1.93	1	0.541956	0.390912	0.315159	0.348566	0.0696715	9.3	0.996	1	0.998
1710	3	119.206	Marker480554	1.93	1	0.392033	0.54925	0.367206	0.305447	0.0696661	9.3	0.953	1	0.977
1711	3	119.206	Marker591969	1.93	1	0.392031	0.549225	0.367209	0.305472	0.0696661	9.3	0.954	1	0.977
749	2	47.986	Marker1984583	1.92	1	0.554	0.406538	0.342308	0.332632	0.0697264	9.2	1	1	1
848	2	63.673	Marker2152089	1.92	1	0.542301	0.390606	0.321231	0.341538	0.0697178	9.2	0.999	1	1
849	2	63.673	Marker2080367	1.92	1	0.542196	0.390611	0.321342	0.341534	0.0697254	9.2	1	1	1
850	2	63.673	Marker2038331	1.92	1	0.542174	0.390606	0.321364	0.341538	0.0697254	9.2	1	1	1
851	2	63.673	Marker2155943	1.92	1	0.542174	0.390606	0.321364	0.341538	0.0697254	9.2	1	1	1
852	2	63.673	Marker2189069	1.92	1	0.542174	0.390606	0.321364	0.341538	0.0697254	9.2	1	1	1
853	2	63.673	Marker2192760	1.92	1	0.542174	0.390606	0.321364	0.341538	0.0697254	9.2	1	1	1
854	2	63.673	Marker2148952	1.92	1	0.542174	0.390606	0.321364	0.341538	0.0697254	9.2	1	1	1
855	2	63.673	Marker2025937	1.92	1	0.542174	0.390606	0.321364	0.341538	0.0697254	9.2	1	1	1
856	2	63.673	Marker2018463	1.92	1	0.542174	0.390606	0.321364	0.341538	0.0697254	9.2	1	1	1
857	2	63.673	Marker2136760	1.92	1	0.542174	0.390606	0.321364	0.341538	0.0697254	9.2	1	1	1
858	2	63.673	Marker2062980	1.92	1	0.542174	0.390606	0.32124	0.341719	0.0697243	9.2	1	0.999	1
2875	5	115.972		1.92	1	0.358296	0.382847	0.346082	0.588561	0.0697223	9.2	0.962	0.915	0.939
3683	7	81.781		1.91	1	0.350566	0.58773	0.37632	0.365897	0.0697284	9.2	0.822	0.976	0.899
709	2	40.969	Marker2119212	1.9	1	0.563947	0.380569	0.362213	0.334546	0.0697853	9.2	0.973	1	0.986
751	2	48.883	Marker1974040	1.9	1	0.558267	0.3988	0.341667	0.339214	0.0697975	9.1	1	0.98	0.99
2857	5	112.579		1.9	1	0.360313	0.387976	0.345269	0.583833	0.0697713	9.2	1	0.994	0.997
2858	5	112.666	Marker1020401	1.9	1	0.360357	0.387857	0.346316	0.58375	0.0697823	9.2	1	1	1
2859	5	112.666	Marker846641	1.9	1	0.360357	0.387857	0.346316	0.58375	0.0697823	9.2	1	1	1
2860	5	112.666	Marker1022054	1.9	1	0.360272	0.387857	0.346432	0.58375	0.069783	9.2	0.999	1	1
2861	5	112.666	Marker1061589	1.9	1	0.360188	0.387857	0.346548	0.58375	0.0697837	9.2	0.999	1	0.999
2862	5	112.666	Marker937437	1.9	1	0.360102	0.387857	0.346666	0.58375	0.0697844	9.2	0.999	1	0.999
2863	5	112.666	Marker915097	1.9	1	0.360017	0.387857	0.346784	0.583751	0.0697851	9.2	0.998	1	0.999
2864	5	112.666	Marker1014495	1.9	1	0.359931	0.387856	0.346902	0.583751	0.0697858	9.2	0.998	1	0.999
2868	5	114.204	Marker1130942	1.9	1	0.359925	0.38829	0.342583	0.587483	0.0697823	9.2	1	0.94	0.97
2869	5	114.204	Marker892956	1.9	1	0.359922	0.388292	0.342558	0.587507	0.0697823	9.2	1	0.94	0.97
2870	5	114.204	Marker837634	1.9	1	0.359919	0.388295	0.342534	0.587532	0.0697823	9.2	1	0.939	0.97
2874	5	114.972	Marker1116672	1.9	1	0.361768	0.390499	0.337551	0.591699	0.0697709	9.2	1	0.879	0.939
708	2	40.885		1.89	1	0.56359	0.380074	0.362287	0.334356	0.0698006	9.1	0.971	0.997	0.984
750	2	48.883	Marker2129820	1.89	1	0.558228	0.398806	0.341674	0.339203	0.0697987	9.1	1	0.981	0.99
2865	5	112.666	Marker826476	1.89	1	0.353072	0.386339	0.357254	0.585268	0.0698047	9.1	0.97	1	0.985
2866	5	113.435	Marker1102902	1.89	1	0.352834	0.388126	0.355467	0.585505	0.0698047	9.1	1	0.97	0.985
2867	5	113.435	Marker847045	1.89	1	0.352831	0.38813	0.355444	0.585528	0.0698047	9.1	1	0.969	0.985
3607	7	36.244		1.89	1	0.271887	0.537368	0.438008	0.359473	0.0698044	9.1	0.916	0.882	0.899
3744	7	99.321	Marker1495232	1.89	1	0.318	0.56	0.4096	0.398421	0.0698245	9.1	1	1	1
3745	7	99.321	Marker1505962	1.89	1	0.318	0.56	0.4096	0.398421	0.0698245	9.1	1	1	1
3746	7	99.321	Marker1451533	1.89	1	0.318	0.56	0.4096	0.398421	0.0698245	9.1	1	1	1
3747	7	99.321	Marker1427312	1.89	1	0.318	0.56	0.4096	0.398421	0.0698245	9.1	1	1	1
3748	7	99.321	Marker1446270	1.89	1	0.318	0.56	0.4096	0.398421	0.0698245	9.1	1	1	1
3749	7	99.321	Marker1389675	1.89	1	0.317976	0.560024	0.409601	0.39842	0.0698245	9.1	1	1	1
3750	7	99.321	Marker1473088	1.89	1	0.317952	0.560048	0.409602	0.398419	0.0698245	9.1	1	0.999	1
3727	7	96.715	Marker1481913	1.88	1	0.313792	0.563794	0.411523	0.393537	0.0698603	9.1	1	0.94	0.97
3751	7	99.321	Marker1469519	1.88	1	0.317955	0.559823	0.409816	0.398131	0.0698393	9.1	1	0.999	0.999
3752	7	99.321	Marker1361292	1.88	1	0.31794	0.559763	0.409888	0.398035	0.0698442	9.1	1	0.998	0.999
3753	7	99.321	Marker1448843	1.88	1	0.317926	0.559702	0.40996	0.397938	0.0698492	9.1	1	0.998	0.999
710	2	41.263	Marker2165109	1.87	1	0.562958	0.379842	0.362054	0.335263	0.0698693	9.1	0.981	0.991	0.986
711	2	42.052	Marker2099682	1.87	1	0.553226	0.398204	0.362041	0.31776	0.0698993	9	0.976	1	0.988
1708	3	118.286	Marker457707	1.87	1	0.392413	0.551262	0.360067	0.316155	0.0698945	9	0.918	1	0.959
1709	3	118.286	Marker533160	1.87	1	0.39241	0.551238	0.36007	0.316178	0.0698945	9	0.919	1	0.959
2788	5	93.52		1.87	1	0.376075	0.383817	0.346339	0.611911	0.0698809	9	0.978	0.997	0.988
2818	5	101.879	Marker1042237	1.87	1	0.377411	0.381294	0.347663	0.619025	0.0699012	9	0.944	1	0.972
2876	5	116.972		1.87	1	0.354469	0.380083	0.354528	0.578679	0.0698853	9	0.959	0.952	0.956
757	2	50.698	Marker2164626	1.86	1	0.548335	0.400226	0.334	0.341176	0.0699331	9	1	1	1
2819	5	101.879	Marker826655	1.86	1	0.377397	0.381344	0.347689	0.618882	0.0699095	9	0.944	1	0.972
2820	5	101.879	Marker840577	1.86	1	0.377384	0.381394	0.347714	0.618739	0.0699179	9	0.944	1	0.972
753	2	50.698	Marker1975896	1.85	1	0.548095	0.400357	0.334	0.341176	0.069945	9	1	1	1
754	2	50.698	Marker2056113	1.85	1	0.548095	0.400357	0.334	0.341176	0.069945	9	1	1	1
755	2	50.698	Marker2004311	1.85	1	0.548095	0.400357	0.334	0.341176	0.069945	9	1	1	1
756	2	50.698	Marker2095494	1.85	1	0.548095	0.400357	0.334	0.341176	0.069945	9	1	1	1
1706	3	118.286	Marker325114	1.85	1	0.391907	0.549985	0.359312	0.323218	0.069944	9	0.967	1	0.983
1707	3	118.286	Marker462598	1.85	1	0.39191	0.549982	0.359316	0.323193	0.0699431	9	0.967	1	0.983
4904	9	150.516		1.84	1	0.389285	0.332349	0.399393	0.611997	0.0700039	8.9	0.961	0.97	0.965
3682	7	80.781		1.83	1	0.353446	0.581187	0.373624	0.365785	0.0700261	8.8	0.821	0.977	0.899
4908	9	152.353		1.83	1	0.390753	0.327079	0.39744	0.614846	0.0700124	8.9	0.892	0.956	0.924
4909	9	153.353		1.83	1	0.388965	0.325939	0.394407	0.617643	0.0700242	8.8	0.857	0.936	0.896
3648	7	63.989		1.82	1	0.348454	0.585206	0.380231	0.381048	0.0700802	8.8	0.935	0.987	0.961
3647	7	62.989		1.81	1	0.345164	0.587995	0.386927	0.378518	0.0700946	8.8	0.894	0.979	0.937
3649	7	64.989		1.81	1	0.351387	0.581406	0.373466	0.384162	0.0700814	8.8	0.989	0.998	0.993
3650	7	65.171	Marker1483541	1.81	1	0.351873	0.580627	0.372255	0.384776	0.0700828	8.8	1	1	1
3651	7	65.171	Marker1443393	1.81	1	0.351875	0.580625	0.372222	0.3848	0.0700826	8.8	1	1	1
3652	7	65.171	Marker1453075	1.81	1	0.351875	0.580625	0.372222	0.3848	0.0700826	8.8	1	1	1
3653	7	65.171	Marker1507152	1.81	1	0.351875	0.580625	0.372222	0.3848	0.0700826	8.8	1	1	1
3654	7	65.171	Marker1415145	1.81	1	0.351875	0.580625	0.372222	0.3848	0.0700826	8.8	1	1	1
3655	7	65.171	Marker1519951	1.81	1	0.351875	0.580625	0.372222	0.3848	0.0700826	8.8	1	1	1
3656	7	65.171	Marker1417778	1.81	1	0.35189	0.580596	0.372206	0.384764	0.0700848	8.8	0.999	1	1
3657	7	65.171	Marker1370137	1.81	1	0.351905	0.580567	0.372189	0.384729	0.0700871	8.8	0.998	1	0.999
3658	7	65.171	Marker1421329	1.81	1	0.35192	0.580537	0.372173	0.384693	0.0700893	8.8	0.998	1	0.999
3646	7	61.989		1.8	1	0.341706	0.589513	0.393168	0.376768	0.070133	8.7	0.868	0.973	0.921
3728	7	97.715		1.8	1	0.316298	0.554828	0.411348	0.393981	0.070134	8.7	0.99	0.979	0.984
4899	9	149.516	Marker1249091	1.8	1	0.384835	0.337873	0.400256	0.606835	0.070149	8.7	1	0.98	0.99
4900	9	149.516	Marker1199318	1.8	1	0.384881	0.337843	0.400219	0.606926	0.0701459	8.7	1	0.98	0.99
4901	9	149.516	Marker1192206	1.8	1	0.384928	0.337813	0.400183	0.607016	0.0701427	8.7	1	0.979	0.99
4902	9	149.516	Marker1262682	1.8	1	0.384975	0.337783	0.400147	0.607105	0.0701396	8.7	1	0.979	0.989
4903	9	149.516	Marker1223463	1.8	1	0.385022	0.337753	0.400112	0.607193	0.0701366	8.7	1	0.979	0.989
870	2	65.211		1.79	1	0.534098	0.396337	0.317727	0.335762	0.0701693	8.7	0.97	1	0.985
2854	5	111.579	Marker1067799	1.79	1	0.360678	0.388522	0.34435	0.571985	0.0701872	8.6	1	0.999	1
2855	5	111.579	Marker1018231	1.79	1	0.360667	0.388524	0.344257	0.572203	0.0701787	8.6	1	0.998	0.999
2856	5	111.579	Marker934507	1.79	1	0.360656	0.388527	0.344166	0.57242	0.0701702	8.7	1	0.998	0.999
3632	7	55.13	Marker1424328	1.79	1	0.305712	0.558706	0.420039	0.376008	0.0701635	8.7	0.996	0.976	0.986
4472	9	22.808		1.79	1	0.463244	0.352349	0.334127	0.566435	0.0701582	8.7	0.989	0.957	0.973
4905	9	151.353	Marker1154314	1.79	1	0.392188	0.328571	0.402859	0.605834	0.0701572	8.7	0.929	1	0.965
4906	9	151.353	Marker1259784	1.79	1	0.392187	0.328543	0.40286	0.605862	0.0701572	8.7	0.929	1	0.964
4907	9	151.353	Marker1235905	1.79	1	0.392186	0.328515	0.402861	0.60589	0.0701572	8.7	0.928	1	0.964
2851	5	111.579	Marker1099598	1.78	1	0.360689	0.388519	0.344428	0.571805	0.0701944	8.6	1	1	1
2852	5	111.579	Marker1048274	1.78	1	0.36069	0.388519	0.344444	0.571765	0.0701958	8.6	1	1	1
2853	5	111.579	Marker889822	1.78	1	0.36069	0.388519	0.344444	0.571765	0.0701958	8.6	1	1	1
3645	7	60.989		1.78	1	0.338314	0.589544	0.398595	0.375947	0.0702037	8.6	0.856	0.971	0.913
4910	9	154.353		1.78	1	0.386744	0.325274	0.394395	0.613747	0.0702049	8.6	0.823	0.939	0.881
1703	3	118.286	Marker592792	1.77	1	0.391399	0.552219	0.358601	0.326377	0.070246	8.6	0.928	1	0.964
1704	3	118.286	Marker518543	1.77	1	0.391402	0.552241	0.358598	0.326354	0.070246	8.6	0.928	1	0.964
1705	3	118.286	Marker613796	1.77	1	0.391405	0.552264	0.358595	0.326331	0.070246	8.6	0.928	1	0.964
2877	5	117.972		1.77	1	0.350644	0.382348	0.36239	0.563652	0.0702275	8.6	0.991	0.991	0.991
4459	9	18.094	Marker1194006	1.77	1	0.45199	0.351318	0.33061	0.578205	0.0702346	8.6	0.861	1	0.93
707	2	39.885	Marker2089419	1.75	1	0.550683	0.381056	0.363889	0.332409	0.0703201	8.5	0.958	1	0.979
2878	5	118.152	Marker1091060	1.75	1	0.349983	0.383198	0.363711	0.560625	0.0703018	8.5	1	0.998	0.999
2879	5	118.152	Marker1032340	1.75	1	0.349987	0.383195	0.363731	0.560605	0.0703018	8.5	1	0.998	0.999
2880	5	118.152	Marker986939	1.75	1	0.34999	0.383192	0.36375	0.560585	0.0703018	8.5	1	0.999	0.999
2881	5	118.152	Marker872087	1.75	1	0.349993	0.383188	0.36377	0.560566	0.0703018	8.5	1	0.999	1
2882	5	118.152	Marker922379	1.75	1	0.349997	0.383185	0.36379	0.560546	0.0703018	8.5	1	1	1
2883	5	118.152	Marker986744	1.75	1	0.35	0.383182	0.36381	0.560526	0.0703018	8.5	1	1	1
2884	5	118.152	Marker973430	1.75	1	0.35	0.383182	0.36381	0.560526	0.0703018	8.5	1	1	1
2885	5	118.152	Marker1064621	1.75	1	0.35	0.383182	0.36381	0.560526	0.0703018	8.5	1	1	1
2886	5	118.152	Marker897985	1.75	1	0.35	0.383182	0.36381	0.560526	0.0703018	8.5	1	1	1
2887	5	118.152	Marker1020594	1.75	1	0.35	0.383182	0.36381	0.560526	0.0703018	8.5	1	1	1
2888	5	118.152	Marker969399	1.75	1	0.349992	0.383172	0.363816	0.560501	0.0703038	8.5	0.999	1	1
2889	5	118.152	Marker918302	1.75	1	0.349984	0.383162	0.363823	0.560475	0.0703057	8.5	0.999	1	0.999
3644	7	59.989		1.75	1	0.335233	0.587951	0.402949	0.376127	0.0703141	8.5	0.857	0.971	0.914
4895	9	149.074	Marker1342573	1.75	1	0.381987	0.339241	0.403045	0.601685	0.0703104	8.5	0.992	1	0.996
4896	9	149.074	Marker1345996	1.75	1	0.382001	0.339241	0.40303	0.601685	0.0703105	8.5	0.992	1	0.996
4897	9	149.074	Marker1285918	1.75	1	0.382016	0.339241	0.403016	0.601685	0.0703107	8.5	0.992	1	0.996
4898	9	149.074	Marker1338442	1.75	1	0.382031	0.339241	0.403001	0.601684	0.0703108	8.5	0.992	1	0.996
2850	5	110.727		1.74	1	0.36019	0.391103	0.344314	0.575575	0.0703638	8.4	0.951	0.993	0.972
3681	7	79.781		1.74	1	0.356322	0.573804	0.370503	0.366746	0.0703416	8.4	0.833	0.979	0.906
3729	7	98.246	Marker1381807	1.74	1	0.317563	0.547245	0.411251	0.396999	0.0703624	8.4	1	1	1
3730	7	98.246	Marker1510739	1.74	1	0.317586	0.547222	0.41125	0.397	0.0703624	8.4	1	1	1
3731	7	98.246	Marker1396405	1.74	1	0.317586	0.547222	0.41125	0.397	0.0703624	8.4	1	1	1
3732	7	98.246	Marker1448062	1.74	1	0.317586	0.547222	0.41125	0.397	0.0703624	8.4	1	1	1
3733	7	98.246	Marker1505006	1.74	1	0.317586	0.547222	0.411231	0.397011	0.0703625	8.4	1	0.999	1
3734	7	98.246	Marker1372788	1.74	1	0.317586	0.547222	0.411212	0.397022	0.0703626	8.4	1	0.999	0.999
3735	7	98.246	Marker1370771	1.74	1	0.317586	0.547223	0.411192	0.397034	0.0703628	8.4	1	0.998	0.999
3736	7	98.246	Marker1463449	1.74	1	0.317586	0.547223	0.411172	0.397046	0.0703629	8.4	1	0.997	0.999
3737	7	98.246	Marker1391366	1.74	1	0.317586	0.547223	0.411152	0.397059	0.0703631	8.4	1	0.997	0.998
3659	7	66.171		1.73	1	0.353422	0.57563	0.370073	0.382584	0.0703831	8.4	0.939	0.998	0.968
3738	7	98.246	Marker1523112	1.73	1	0.316344	0.548464	0.40966	0.398361	0.0703719	8.4	1	0.979	0.989
3739	7	98.784	Marker1398263	1.73	1	0.317583	0.547227	0.409603	0.398416	0.0703719	8.4	1	1	1
3740	7	98.784	Marker1377969	1.73	1	0.317583	0.547227	0.409603	0.398416	0.0703719	8.4	1	1	1
3741	7	98.784	Marker1504190	1.73	1	0.317583	0.547227	0.409603	0.398416	0.0703719	8.4	1	1	1
3742	7	98.784	Marker1388439	1.73	1	0.317583	0.547227	0.409603	0.398416	0.0703719	8.4	1	1	1
3743	7	98.784	Marker1428315	1.73	1	0.317583	0.547227	0.409603	0.398416	0.0703719	8.4	1	1	1
1702	3	117.426		1.72	1	0.39068	0.547364	0.358776	0.329117	0.0704072	8.4	0.961	0.979	0.97
3643	7	58.989		1.71	1	0.332673	0.584707	0.406109	0.377288	0.0704684	8.3	0.872	0.974	0.923
706	2	39.695		1.7	1	0.548433	0.381683	0.363773	0.333035	0.0704741	8.3	0.958	0.993	0.976
4911	9	155.353		1.69	1	0.384051	0.325178	0.397303	0.604264	0.0705251	8.2	0.791	0.966	0.879
3754	7	100.321		1.68	1	0.317424	0.548231	0.416241	0.3867	0.0705657	8.1	0.978	0.972	0.975
2890	5	119.152		1.67	1	0.348586	0.383143	0.365689	0.558738	0.0706133	8.1	0.948	0.983	0.966
871	2	65.86	Marker1960900	1.66	1	0.525834	0.398485	0.3235	0.330714	0.0706479	8	1	1	1
872	2	65.86	Marker1971126	1.66	1	0.525833	0.398485	0.3235	0.330714	0.0706479	8	1	1	1
873	2	65.86	Marker2111216	1.66	1	0.525878	0.398429	0.3235	0.330714	0.0706448	8	1	1	1
874	2	65.86	Marker2033469	1.66	1	0.525923	0.398373	0.3235	0.330714	0.0706418	8	1	0.999	1
875	2	65.86	Marker2105455	1.66	1	0.525881	0.39838	0.3235	0.330714	0.0706446	8	1	0.999	1
876	2	65.86	Marker2177777	1.66	1	0.525883	0.398332	0.3235	0.330714	0.0706445	8	1	0.999	0.999
877	2	65.86	Marker1988458	1.66	1	0.525884	0.398285	0.3235	0.330714	0.0706443	8	1	0.998	0.999
914	2	80.327		1.66	1	0.548094	0.360268	0.305955	0.388781	0.0706485	8	0.759	0.968	0.864
915	2	81.327		1.66	1	0.550522	0.360134	0.303531	0.387303	0.0706435	8	0.729	0.992	0.861
2849	5	109.727		1.66	1	0.359322	0.395186	0.345273	0.577505	0.0706439	8	0.915	0.988	0.951
909	2	78.886		1.65	1	0.545202	0.358511	0.315262	0.385419	0.0706824	8	0.805	0.976	0.891
2809	5	97.331		1.65	1	0.376666	0.380815	0.34205	0.584724	0.0706819	8	0.969	0.98	0.975
3642	7	57.989		1.65	1	0.330777	0.5799	0.408101	0.379317	0.0706666	8	0.901	0.98	0.94
3680	7	78.781		1.65	1	0.359092	0.565808	0.367095	0.368663	0.0706665	8	0.856	0.982	0.919
910	2	79.327	Marker2187257	1.64	1	0.545273	0.360769	0.314102	0.385241	0.0707074	8	0.791	1	0.896
911	2	79.327	Marker1947307	1.64	1	0.545296	0.360767	0.314079	0.385243	0.0707074	8	0.791	1	0.895
912	2	79.327	Marker2185349	1.64	1	0.545319	0.360764	0.314056	0.385246	0.0707074	8	0.791	1	0.895
913	2	79.327	Marker2167741	1.64	1	0.545342	0.360762	0.314033	0.385248	0.0707074	8	0.79	1	0.895
908	2	77.886		1.63	1	0.542405	0.355316	0.318277	0.385404	0.0707408	7.9	0.838	0.942	0.89
1691	3	116.426	Marker550313	1.63	1	0.393333	0.538182	0.358333	0.332857	0.0707233	7.9	1	1	1
1692	3	116.426	Marker577098	1.63	1	0.393333	0.538182	0.358333	0.332857	0.0707233	7.9	1	1	1
1693	3	116.426	Marker446467	1.63	1	0.393333	0.538182	0.358333	0.332857	0.0707233	7.9	1	1	1
1694	3	116.426	Marker539593	1.63	1	0.393333	0.538182	0.358333	0.332857	0.0707233	7.9	1	1	1
1695	3	116.426	Marker422050	1.63	1	0.393333	0.538182	0.358333	0.332857	0.0707233	7.9	1	1	1
1696	3	116.426	Marker282523	1.63	1	0.393333	0.538182	0.358333	0.332857	0.0707233	7.9	1	1	1
1697	3	116.426	Marker266112	1.63	1	0.393333	0.538182	0.358333	0.332857	0.0707233	7.9	1	1	1
1698	3	116.426	Marker243290	1.63	1	0.393333	0.538182	0.358333	0.332857	0.0707233	7.9	1	1	1
1699	3	116.426	Marker357550	1.63	1	0.393333	0.538182	0.358333	0.332857	0.0707233	7.9	1	1	1
1700	3	116.426	Marker245215	1.63	1	0.393333	0.538182	0.358333	0.332857	0.0707233	7.9	1	1	1
1701	3	116.426	Marker441903	1.63	1	0.393333	0.538182	0.358333	0.332857	0.0707233	7.9	1	1	1
2792	5	94.601		1.63	1	0.376072	0.38731	0.345692	0.586582	0.070727	7.9	0.996	0.997	0.997
4894	9	148.572		1.63	1	0.381317	0.339233	0.404153	0.591701	0.0707451	7.9	0.989	0.983	0.986
884	2	69.022		1.61	1	0.524309	0.393074	0.323272	0.330091	0.070794	7.8	0.961	0.99	0.975
3660	7	67.171		1.61	1	0.355213	0.566741	0.36708	0.383555	0.070797	7.8	0.912	0.996	0.954
4912	9	156.072	Marker1264923	1.61	1	0.38183	0.325447	0.400813	0.595193	0.0708106	7.8	0.769	1	0.884
3606	7	35.244		1.6	1	0.271421	0.525349	0.437009	0.370922	0.0708371	7.8	0.904	0.847	0.876
4452	9	17.818		1.6	1	0.447085	0.35	0.332041	0.552409	0.0708475	7.8	0.923	0.986	0.955
2793	5	94.682	Marker983577	1.59	1	0.376072	0.387806	0.347	0.5824	0.0708976	7.7	0.999	1	1
4236	8	93.887	Marker811482	1.59	1	0.341643	0.564454	0.401876	0.366171	0.0709	7.7	0.998	1	0.999
4237	8	93.887	Marker778196	1.59	1	0.341649	0.564434	0.40187	0.366191	0.0709	7.7	0.999	1	0.999
4238	8	93.887	Marker773123	1.59	1	0.341655	0.564415	0.401864	0.36621	0.0709	7.7	0.999	1	1
4239	8	93.887	Marker698776	1.59	1	0.341661	0.564395	0.401858	0.36623	0.0709	7.7	1	1	1
4240	8	93.887	Marker684047	1.59	1	0.341667	0.564375	0.401852	0.36625	0.0709	7.7	1	1	1
4241	8	93.887	Marker656746	1.59	1	0.341667	0.564375	0.401852	0.36625	0.0709	7.7	1	1	1
4242	8	93.887	Marker729409	1.59	1	0.341667	0.564375	0.401852	0.36625	0.0709	7.7	1	1	1
4243	8	93.887	Marker722146	1.59	1	0.341667	0.564375	0.401852	0.36625	0.0709	7.7	1	1	1
4244	8	93.887	Marker689668	1.59	1	0.341667	0.564375	0.401852	0.36625	0.0709	7.7	1	1	1
4245	8	93.887	Marker696883	1.59	1	0.341667	0.564375	0.401852	0.36625	0.0709	7.7	1	1	1
4246	8	93.887	Marker781059	1.59	1	0.341667	0.564375	0.401852	0.36625	0.0709	7.7	1	1	1
4247	8	93.887	Marker759246	1.59	1	0.341667	0.564375	0.401852	0.36625	0.0709	7.7	1	1	1
4453	9	18.094	Marker1284422	1.59	1	0.445991	0.350791	0.332309	0.551806	0.0708674	7.8	0.913	1	0.956
4454	9	18.094	Marker1309881	1.59	1	0.446002	0.350771	0.332298	0.551826	0.0708674	7.8	0.913	1	0.956
4455	9	18.094	Marker1178880	1.59	1	0.446014	0.35075	0.332287	0.551846	0.0708674	7.8	0.912	1	0.956
4456	9	18.094	Marker1262339	1.59	1	0.446025	0.35073	0.332275	0.551866	0.0708674	7.8	0.912	1	0.956
4457	9	18.094	Marker1221324	1.59	1	0.446036	0.35071	0.332264	0.551886	0.0708674	7.8	0.912	1	0.956
686	2	36.619	Marker1978799	1.58	1	0.527336	0.41087	0.337599	0.3425	0.0709268	7.7	1	1	1
687	2	36.619	Marker2148775	1.58	1	0.527391	0.41087	0.3376	0.3425	0.0709215	7.7	1	1	1
688	2	36.619	Marker2122699	1.58	1	0.527391	0.41087	0.3376	0.3425	0.0709215	7.7	1	1	1
689	2	36.619	Marker2205975	1.58	1	0.527391	0.41087	0.3376	0.3425	0.0709215	7.7	1	1	1
690	2	36.619	Marker2120029	1.58	1	0.527391	0.41087	0.3376	0.3425	0.0709215	7.7	1	1	1
691	2	36.619	Marker2044411	1.58	1	0.527391	0.41087	0.3376	0.3425	0.0709215	7.7	1	1	1
692	2	36.619	Marker2022236	1.58	1	0.527391	0.41087	0.3376	0.3425	0.0709215	7.7	1	1	1
693	2	36.619	Marker1996130	1.58	1	0.527391	0.41087	0.3376	0.3425	0.0709215	7.7	1	1	1
694	2	36.619	Marker2119884	1.58	1	0.527391	0.41087	0.3376	0.3425	0.0709215	7.7	1	1	1
695	2	36.619	Marker2050448	1.58	1	0.527391	0.41087	0.3376	0.3425	0.0709215	7.7	1	1	1
696	2	36.619	Marker2172495	1.58	1	0.527391	0.41087	0.3376	0.3425	0.0709215	7.7	1	1	1
697	2	36.619	Marker2084287	1.58	1	0.527538	0.410677	0.3376	0.3425	0.0709129	7.7	1	1	1
698	2	36.619	Marker2162731	1.58	1	0.52757	0.410485	0.337773	0.3425	0.0709223	7.7	1	0.999	0.999
1712	3	120.206		1.58	1	0.409079	0.531638	0.366055	0.310048	0.0709047	7.7	0.993	0.966	0.979
2794	5	94.682	Marker1095764	1.58	1	0.376071	0.387868	0.347	0.582272	0.0709015	7.7	1	1	1
2795	5	94.682	Marker982631	1.58	1	0.376071	0.387931	0.347	0.582143	0.0709055	7.7	1	1	1
2796	5	94.682	Marker902442	1.58	1	0.376071	0.387931	0.347	0.582143	0.0709055	7.7	1	1	1
2797	5	94.682	Marker840017	1.58	1	0.376071	0.387931	0.347	0.582143	0.0709055	7.7	1	1	1
2798	5	94.682	Marker959130	1.58	1	0.376071	0.387931	0.347	0.582143	0.0709055	7.7	1	1	1
2799	5	94.682	Marker878948	1.58	1	0.376085	0.387921	0.346859	0.582145	0.0709054	7.7	1	0.999	1
2800	5	94.682	Marker1101811	1.58	1	0.376098	0.38791	0.34672	0.582144	0.0709055	7.7	1	0.998	0.999
2801	5	94.682	Marker1079754	1.58	1	0.376111	0.3879	0.346582	0.582142	0.0709056	7.7	1	0.998	0.999
2802	5	94.682	Marker1085826	1.58	1	0.376124	0.38789	0.346445	0.582138	0.0709058	7.7	1	0.997	0.999
3641	7	56.989		1.58	1	0.32961	0.573721	0.409065	0.38203	0.0709048	7.7	0.943	0.988	0.966
4248	8	93.887	Marker653144	1.58	1	0.34182	0.564248	0.401758	0.366367	0.0709201	7.7	1	0.999	1
907	2	76.886		1.57	1	0.535803	0.355244	0.321721	0.384851	0.070967	7.6	0.872	0.935	0.904
3633	7	55.989	Marker1460780	1.57	1	0.32706	0.571356	0.410812	0.381837	0.0709577	7.6	0.969	1	0.984
878	2	66.86		1.56	1	0.518555	0.396408	0.32211	0.330711	0.0710004	7.6	0.99	0.98	0.985
1690	3	115.888	Marker494456	1.56	1	0.394222	0.531104	0.358333	0.332857	0.0710056	7.6	1	0.999	1
2848	5	108.727		1.56	1	0.358131	0.400419	0.347411	0.576169	0.071007	7.6	0.901	0.986	0.944
2891	5	120.152		1.56	1	0.347088	0.384096	0.368192	0.555045	0.0709779	7.6	0.913	0.971	0.942
3634	7	55.989	Marker1487040	1.56	1	0.327509	0.570298	0.410479	0.382564	0.071007	7.6	0.975	1	0.987
3679	7	77.781		1.56	1	0.361661	0.557442	0.363569	0.371368	0.0709923	7.6	0.892	0.986	0.939
1681	3	115.888	Marker483808	1.55	1	0.394348	0.53087	0.358333	0.332857	0.0710144	7.6	1	1	1
1682	3	115.888	Marker585205	1.55	1	0.394348	0.53087	0.358333	0.332857	0.0710144	7.6	1	1	1
1683	3	115.888	Marker376496	1.55	1	0.394348	0.53087	0.358333	0.332857	0.0710144	7.6	1	1	1
1684	3	115.888	Marker465758	1.55	1	0.394348	0.53087	0.358333	0.332857	0.0710144	7.6	1	1	1
1685	3	115.888	Marker351251	1.55	1	0.394348	0.53087	0.358333	0.332857	0.0710144	7.6	1	1	1
1686	3	115.888	Marker598195	1.55	1	0.394348	0.53087	0.358333	0.332857	0.0710144	7.6	1	1	1
1687	3	115.888	Marker496010	1.55	1	0.394348	0.53087	0.358333	0.332857	0.0710144	7.6	1	1	1
1688	3	115.888	Marker539589	1.55	1	0.394348	0.53087	0.358333	0.332857	0.0710144	7.6	1	1	1
1689	3	115.888	Marker489527	1.55	1	0.394348	0.53087	0.358333	0.332857	0.0710144	7.6	1	1	1
4451	9	16.818		1.55	1	0.450238	0.348477	0.334632	0.547335	0.0710273	7.5	0.961	0.968	0.964
3635	7	55.989	Marker1486010	1.54	1	0.327923	0.569345	0.410169	0.383216	0.0710489	7.5	0.981	1	0.99
1674	3	115.35	Marker260758	1.53	1	0.394348	0.525833	0.358333	0.329	0.0710996	7.4	1	1	1
1675	3	115.35	Marker395846	1.53	1	0.394348	0.525833	0.358333	0.329	0.0710996	7.4	1	1	1
1676	3	115.35	Marker290573	1.53	1	0.394348	0.525833	0.358333	0.329	0.0710996	7.4	1	1	1
1677	3	115.35	Marker250726	1.53	1	0.394348	0.525833	0.358333	0.329	0.0710996	7.4	1	1	1
1678	3	115.35	Marker444413	1.53	1	0.394348	0.525833	0.358333	0.329	0.0710996	7.4	1	1	1
1679	3	115.35	Marker428506	1.53	1	0.394348	0.526065	0.358333	0.328899	0.0710907	7.5	0.999	1	1
1680	3	115.35	Marker566841	1.53	1	0.394348	0.526069	0.358333	0.328897	0.0710906	7.5	0.999	1	1
1713	3	120.394	Marker324066	1.53	1	0.412443	0.527977	0.365804	0.310981	0.0711133	7.4	1	0.962	0.981
3636	7	55.989	Marker1415191	1.53	1	0.328337	0.568382	0.409858	0.38387	0.0710909	7.5	0.987	1	0.994
1714	3	120.394	Marker407321	1.52	1	0.412627	0.527802	0.365786	0.31101	0.0711241	7.4	1	0.962	0.981
1715	3	120.394	Marker501199	1.52	1	0.412792	0.527626	0.365778	0.311038	0.0711354	7.4	1	0.962	0.981
3637	7	55.989	Marker1522294	1.52	1	0.328752	0.567409	0.409545	0.384527	0.0711331	7.4	0.994	1	0.997
3826	7	118.343	Marker1506699	1.52	1	0.324231	0.498549	0.356	0.467564	0.0711424	7.4	0.999	1	0.999
3827	7	118.343	Marker1465892	1.52	1	0.324231	0.498719	0.356	0.467242	0.0711392	7.4	0.999	1	1
3828	7	118.343	Marker1368995	1.52	1	0.324231	0.498889	0.356	0.466923	0.071136	7.4	1	1	1
3829	7	118.343	Marker1374663	1.52	1	0.324231	0.498889	0.356	0.466923	0.071136	7.4	1	1	1
3830	7	118.343	Marker1457296	1.52	1	0.324231	0.498889	0.356	0.466923	0.071136	7.4	1	1	1
3831	7	118.343	Marker1425725	1.52	1	0.324231	0.498889	0.356	0.466923	0.071136	7.4	1	1	1
3832	7	118.343	Marker1408627	1.52	1	0.324231	0.498889	0.356	0.466923	0.071136	7.4	1	1	1
3833	7	118.343	Marker1466956	1.52	1	0.324231	0.498889	0.356	0.466923	0.071136	7.4	1	1	1
3834	7	118.343	Marker1415570	1.52	1	0.324231	0.498889	0.356	0.466923	0.071136	7.4	1	1	1
3835	7	118.343	Marker1378031	1.52	1	0.324231	0.498889	0.356	0.466923	0.071136	7.4	1	1	1
3836	7	118.343	Marker1482826	1.52	1	0.324231	0.498889	0.356	0.466923	0.071136	7.4	1	1	1
883	2	68.022	Marker2100974	1.51	1	0.515	0.395938	0.325263	0.330714	0.0711603	7.4	1	1	1
3638	7	55.989	Marker1472073	1.51	1	0.329167	0.566429	0.409231	0.385185	0.0711754	7.4	1	1	1
3639	7	55.989	Marker1504706	1.51	1	0.329167	0.566429	0.409231	0.385185	0.0711754	7.4	1	1	1
3640	7	55.989	Marker1514341	1.51	1	0.329164	0.566431	0.409209	0.385206	0.0711757	7.4	1	1	1
3672	7	73.882		1.5	1	0.361287	0.554611	0.353007	0.382489	0.0712061	7.3	0.977	0.945	0.961
2016	3	205.34	Marker461523	1.49	1	0.449912	0.341022	0.342746	0.523171	0.0712431	7.3	0.989	1	0.995
2017	3	205.34	Marker299820	1.49	1	0.449896	0.341022	0.342732	0.523171	0.0712432	7.3	0.989	1	0.995
2018	3	205.34	Marker262911	1.49	1	0.44988	0.341022	0.342718	0.523171	0.0712433	7.3	0.989	1	0.995
2019	3	205.34	Marker523599	1.49	1	0.449864	0.341022	0.342705	0.523171	0.0712434	7.3	0.989	1	0.995
2020	3	205.34	Marker527307	1.49	1	0.449847	0.341022	0.342692	0.523171	0.0712434	7.3	0.989	1	0.995
3661	7	68.108	Marker1410006	1.49	1	0.357045	0.555581	0.36353	0.387208	0.0712568	7.2	0.915	0.996	0.955
3671	7	72.882		1.49	1	0.36088	0.554939	0.351653	0.386786	0.0712399	7.3	0.983	0.958	0.97
3758	7	102.585	Marker1373434	1.49	1	0.330686	0.520531	0.427803	0.341225	0.0712409	7.3	1	0.999	0.999
3759	7	102.585	Marker1383625	1.49	1	0.330705	0.520512	0.427794	0.341234	0.0712409	7.3	1	0.999	1
3760	7	102.604	Marker1463622	1.49	1	0.330722	0.52051	0.427796	0.341216	0.0712409	7.3	0.999	1	1
3761	7	102.604	Marker1409357	1.49	1	0.33074	0.520324	0.427778	0.341164	0.0712533	7.2	0.999	1	0.999
3762	7	102.604	Marker1424814	1.49	1	0.33074	0.52027	0.427778	0.341138	0.0712576	7.2	0.999	1	0.999
4473	9	23.761	Marker1341940	1.49	1	0.462895	0.358	0.339928	0.543176	0.071227	7.3	1	0.977	0.989
885	2	69.671	Marker2184731	1.48	1	0.521082	0.382359	0.325637	0.354019	0.0712867	7.2	0.956	1	0.978
886	2	69.671	Marker1970534	1.48	1	0.521045	0.382291	0.325656	0.354175	0.0712907	7.2	0.956	1	0.978
887	2	69.671	Marker1973306	1.48	1	0.521008	0.382224	0.325675	0.354332	0.0712947	7.2	0.956	1	0.978
1666	3	114.813	Marker263444	1.48	1	0.394505	0.520527	0.358333	0.329	0.0712915	7.2	1	0.999	1
1667	3	114.813	Marker425659	1.48	1	0.394545	0.5204	0.358333	0.329	0.071294	7.2	1	1	1
1668	3	114.813	Marker404284	1.48	1	0.394545	0.5204	0.358333	0.329	0.071294	7.2	1	1	1
1669	3	114.813	Marker547796	1.48	1	0.394545	0.520401	0.358333	0.329	0.071294	7.2	1	1	1
1670	3	114.813	Marker613590	1.48	1	0.394545	0.5204	0.358333	0.329	0.071294	7.2	1	1	1
1671	3	114.813	Marker237783	1.48	1	0.394545	0.5204	0.358333	0.329	0.071294	7.2	1	1	1
1672	3	114.813	Marker375957	1.48	1	0.394545	0.5204	0.358333	0.329	0.071294	7.2	1	1	1
1673	3	114.813	Marker332077	1.48	1	0.394439	0.520586	0.358333	0.329	0.0712875	7.2	1	0.999	1
2021	3	206.169	Marker421338	1.48	1	0.448161	0.340146	0.34135	0.524665	0.0712807	7.2	1	0.967	0.984
3763	7	102.604	Marker1429726	1.48	1	0.33074	0.520214	0.427778	0.341114	0.0712621	7.2	0.998	1	0.999
3764	7	102.604	Marker1415201	1.48	1	0.33074	0.520156	0.427778	0.341091	0.0712665	7.2	0.998	1	0.999
888	2	69.671	Marker2112263	1.47	1	0.520971	0.382156	0.325695	0.354489	0.0712987	7.2	0.956	1	0.978
1663	3	114.275	Marker423357	1.47	1	0.397827	0.522506	0.358332	0.328994	0.0713248	7.2	1	1	1
1664	3	114.275	Marker307469	1.47	1	0.397827	0.522506	0.358332	0.328994	0.0713248	7.2	1	1	1
1665	3	114.275	Marker457442	1.47	1	0.397827	0.522506	0.358332	0.328994	0.0713248	7.2	1	1	1
2803	5	95.682		1.47	1	0.377589	0.386649	0.340999	0.57053	0.0713266	7.2	1	0.97	0.985
3678	7	76.781		1.47	1	0.363959	0.548938	0.360105	0.374663	0.0713118	7.2	0.94	0.992	0.966
3757	7	102.505		1.47	1	0.330533	0.520419	0.427872	0.342326	0.0713125	7.2	0.997	0.996	0.996
705	2	38.695		1.46	1	0.534411	0.386712	0.363343	0.337137	0.0713336	7.1	0.969	0.978	0.974
906	2	75.886		1.46	1	0.52595	0.358274	0.325419	0.383873	0.0713392	7.1	0.908	0.954	0.931
3673	7	74.882		1.46	1	0.363163	0.54909	0.354951	0.379552	0.0713542	7.1	0.984	0.961	0.972
1648	3	113.737	Marker489775	1.45	1	0.397778	0.522593	0.353478	0.335714	0.0713868	7.1	1	1	1
1649	3	113.737	Marker568681	1.45	1	0.397802	0.522546	0.353478	0.335714	0.0713883	7.1	1	1	1
1650	3	113.737	Marker295324	1.45	1	0.397826	0.5225	0.353478	0.335714	0.0713899	7.1	1	1	1
1651	3	113.737	Marker619925	1.45	1	0.397826	0.5225	0.353478	0.335714	0.0713899	7.1	1	1	1
1652	3	113.737	Marker377388	1.45	1	0.397826	0.5225	0.353478	0.335714	0.0713899	7.1	1	1	1
1653	3	113.737	Marker279616	1.45	1	0.397826	0.5225	0.353478	0.335714	0.0713899	7.1	1	1	1
1654	3	113.737	Marker362207	1.45	1	0.397826	0.5225	0.353478	0.335714	0.0713899	7.1	1	1	1
1655	3	113.737	Marker461304	1.45	1	0.397826	0.5225	0.353478	0.335714	0.0713899	7.1	1	1	1
1656	3	113.737	Marker455429	1.45	1	0.397826	0.5225	0.353478	0.335714	0.0713899	7.1	1	1	1
1657	3	113.737	Marker391074	1.45	1	0.397826	0.5225	0.353478	0.335714	0.0713899	7.1	1	1	1
1658	3	113.737	Marker379631	1.45	1	0.397826	0.5225	0.353478	0.335714	0.0713899	7.1	1	1	1
1659	3	113.737	Marker464835	1.45	1	0.397826	0.5225	0.353478	0.335714	0.0713899	7.1	1	1	1
1660	3	113.737	Marker432883	1.45	1	0.397826	0.5225	0.353478	0.335714	0.0713899	7.1	1	1	1
1661	3	113.737	Marker263186	1.45	1	0.397826	0.5225	0.353583	0.335584	0.0713889	7.1	1	0.999	1
1662	3	113.737	Marker593613	1.45	1	0.397826	0.5225	0.353687	0.335455	0.071388	7.1	1	0.999	0.999
2892	5	121.152		1.45	1	0.345564	0.386085	0.371161	0.549412	0.0713888	7.1	0.893	0.964	0.929
1647	3	113.737	Marker326809	1.44	1	0.397755	0.522326	0.353478	0.336071	0.0714196	7	1	0.999	1
2847	5	107.727		1.44	1	0.356721	0.406664	0.350476	0.571269	0.0714357	7	0.911	0.987	0.949
879	2	67.484	Marker2044781	1.43	1	0.508417	0.398065	0.325057	0.330714	0.0714574	7	0.999	1	1
880	2	67.484	Marker2074703	1.43	1	0.508328	0.398065	0.325125	0.330714	0.0714626	7	0.999	1	1
881	2	67.484	Marker2083761	1.43	1	0.508238	0.398065	0.325194	0.330714	0.0714679	7	1	1	1
882	2	67.484	Marker2114509	1.43	1	0.508148	0.398065	0.325263	0.330714	0.0714732	7	1	1	1
3665	7	71.795		1.43	1	0.36188	0.549684	0.351536	0.391448	0.0714746	7	0.997	1	0.998
3666	7	71.882	Marker1494645	1.43	1	0.361891	0.550001	0.351538	0.391739	0.0714557	7	1	1	1
3667	7	71.882	Marker1407089	1.43	1	0.361892	0.55	0.351538	0.391739	0.0714557	7	1	1	1
3668	7	71.882	Marker1434615	1.43	1	0.361892	0.55	0.351538	0.391739	0.0714557	7	1	1	1
3669	7	71.882	Marker1480076	1.43	1	0.361892	0.55	0.351538	0.391739	0.0714557	7	1	1	1
3670	7	71.882	Marker1396197	1.43	1	0.361892	0.55004	0.351538	0.391673	0.0714532	7	1	1	1
2022	3	206.169	Marker535145	1.42	1	0.446852	0.343717	0.341261	0.521758	0.0715032	6.9	1	0.971	0.986
2023	3	206.169	Marker621122	1.42	1	0.446833	0.343759	0.341254	0.521729	0.0715066	6.9	1	0.971	0.985
2024	3	206.169	Marker424042	1.42	1	0.446813	0.343801	0.341247	0.521699	0.07151	6.9	1	0.971	0.985
2025	3	206.169	Marker301159	1.42	1	0.446793	0.343843	0.34124	0.521669	0.0715134	6.9	1	0.971	0.985
3109	6	17.582	Marker1822654	1.42	1	0.416688	0.351082	0.31989	0.5246	0.0715066	6.9	0.878	1	0.939
3110	6	17.582	Marker1785497	1.42	1	0.416678	0.351099	0.3199	0.524583	0.0715066	6.9	0.878	1	0.939
3111	6	17.582	Marker1783123	1.42	1	0.416668	0.351117	0.319909	0.524565	0.0715066	6.9	0.879	1	0.939
3662	7	69.108		1.42	1	0.358989	0.549877	0.359172	0.389214	0.0714958	6.9	0.928	0.996	0.962
3755	7	101.321		1.42	1	0.321793	0.529495	0.420486	0.378592	0.0715024	6.9	0.993	0.969	0.981
3824	7	117.625	Marker1476544	1.42	1	0.327486	0.484567	0.355963	0.495037	0.0715108	6.9	1	0.987	0.994
3825	7	117.625	Marker1384697	1.42	1	0.327437	0.484588	0.355964	0.495036	0.0715067	6.9	1	0.987	0.994
895	2	72.038	Marker2129044	1.41	1	0.52082	0.368183	0.331744	0.378529	0.0715248	6.9	0.99	1	0.995
896	2	72.038	Marker2123311	1.41	1	0.52082	0.368167	0.331744	0.378559	0.0715247	6.9	0.99	1	0.995
919	2	81.472	Marker2091907	1.4	1	0.541327	0.342432	0.313365	0.406495	0.0715624	6.8	0.649	1	0.824
920	2	81.472	Marker2129226	1.4	1	0.541304	0.342439	0.313388	0.406489	0.0715624	6.8	0.649	1	0.824
4447	9	15.731		1.4	1	0.452205	0.348328	0.342767	0.531955	0.0715783	6.8	1	0.994	0.997
4448	9	15.818	Marker1176124	1.4	1	0.452	0.349	0.342581	0.531333	0.0715686	6.8	1	1	1
4449	9	15.818	Marker1337740	1.4	1	0.451979	0.349003	0.342494	0.531513	0.0715621	6.8	1	0.999	1
4450	9	15.818	Marker1203825	1.4	1	0.451959	0.349007	0.342407	0.531691	0.0715555	6.9	1	0.999	0.999
4500	9	29.438		1.4	1	0.433207	0.37866	0.345965	0.570179	0.0715856	6.8	0.98	0.99	0.985
4501	9	30.063	Marker1210070	1.4	1	0.427869	0.377249	0.349317	0.569126	0.0715704	6.8	0.999	1	1
4502	9	30.063	Marker1240759	1.4	1	0.427778	0.377241	0.349355	0.569231	0.0715667	6.8	1	1	1
4503	9	30.063	Marker1236303	1.4	1	0.427778	0.377241	0.349355	0.569231	0.0715667	6.8	1	1	1
4504	9	30.063	Marker1156307	1.4	1	0.427778	0.377241	0.349355	0.569231	0.0715667	6.8	1	1	1
4505	9	30.063	Marker1188030	1.4	1	0.427778	0.377241	0.349355	0.569231	0.0715667	6.8	1	1	1
4506	9	30.063	Marker1259719	1.4	1	0.427675	0.377336	0.349355	0.569231	0.0715697	6.8	1	0.999	1
4507	9	30.063	Marker1214017	1.4	1	0.427571	0.377432	0.349355	0.569231	0.0715728	6.8	1	0.999	0.999
3674	7	75.781	Marker1472483	1.39	1	0.365911	0.540564	0.356854	0.378343	0.0716163	6.8	1	0.999	1
3675	7	75.781	Marker1398486	1.39	1	0.365946	0.5405	0.356875	0.378333	0.0716196	6.8	1	1	1
3676	7	75.781	Marker1426232	1.39	1	0.365946	0.5405	0.356875	0.378333	0.0716196	6.8	1	1	1
3677	7	75.781	Marker1452721	1.39	1	0.365944	0.540502	0.356864	0.378345	0.0716195	6.8	1	1	1
4235	8	93.355		1.39	1	0.344384	0.559688	0.400302	0.371269	0.0716031	6.8	0.977	0.985	0.981
4477	9	24.972	Marker1353742	1.39	1	0.470109	0.359151	0.34454	0.53073	0.0716193	6.8	0.99	1	0.995
897	2	72.755	Marker2153366	1.38	1	0.516558	0.365631	0.331745	0.38061	0.0716243	6.8	0.99	1	0.995
921	2	82.172	Marker2000398	1.38	1	0.539485	0.343345	0.316958	0.401606	0.0716431	6.7	0.667	1	0.834
889	2	70.671		1.37	1	0.516638	0.375303	0.328035	0.368996	0.0716836	6.7	0.972	0.99	0.981
904	2	74.472		1.37	1	0.51597	0.361408	0.329921	0.382565	0.0716767	6.7	0.961	0.982	0.972
2011	3	204.538	Marker580865	1.37	1	0.45	0.341034	0.34619	0.513	0.0716899	6.7	1	1	1
2012	3	204.538	Marker410507	1.37	1	0.45	0.341034	0.34619	0.513	0.0716899	6.7	1	1	1
2013	3	204.538	Marker589894	1.37	1	0.45	0.341034	0.34619	0.513	0.0716899	6.7	1	1	1
2014	3	204.538	Marker426698	1.37	1	0.45	0.341034	0.34619	0.513	0.0716899	6.7	1	1	1
2015	3	204.538	Marker477926	1.37	1	0.45	0.341034	0.346078	0.513221	0.0716813	6.7	1	0.999	1
3823	7	117.174		1.37	1	0.329026	0.483337	0.356476	0.495678	0.0716884	6.7	0.982	0.982	0.982
3837	7	119.343		1.37	1	0.323696	0.491274	0.359814	0.466925	0.0716773	6.7	0.979	0.992	0.985
898	2	73.472	Marker2043542	1.36	1	0.512611	0.362998	0.331747	0.382355	0.0717088	6.7	1	1	1
899	2	73.472	Marker1986848	1.36	1	0.512593	0.363	0.331765	0.382353	0.0717088	6.7	1	1	1
900	2	73.472	Marker1988185	1.36	1	0.512593	0.363	0.331765	0.382353	0.0717088	6.7	1	1	1
901	2	73.472	Marker2214417	1.36	1	0.512593	0.363	0.331765	0.382353	0.0717088	6.7	1	1	1
902	2	73.472	Marker1985087	1.36	1	0.512662	0.362938	0.331765	0.382353	0.0717061	6.7	1	0.999	1
903	2	73.472	Marker2120392	1.36	1	0.51273	0.362876	0.331765	0.382353	0.0717034	6.7	1	0.999	0.999
4913	9	156.072	Marker1207678	1.36	1	0.380756	0.349484	0.401863	0.576088	0.0717114	6.7	0.97	1	0.985
3663	7	70.108		1.35	1	0.360755	0.543345	0.354582	0.39213	0.0717444	6.6	0.963	0.996	0.98
4508	9	30.601	Marker1244317	1.35	1	0.418828	0.383989	0.349351	0.569242	0.0717338	6.6	1	1	1
1770	3	136.106	Marker340258	1.34	1	0.480667	0.4465	0.3468	0.303125	0.0718014	6.5	1	1	1
1771	3	136.106	Marker302303	1.34	1	0.480667	0.4465	0.3468	0.303125	0.0718014	6.5	1	1	1
1772	3	136.106	Marker399836	1.34	1	0.480667	0.4465	0.3468	0.303125	0.0718014	6.5	1	1	1
1773	3	136.106	Marker472256	1.34	1	0.480667	0.4465	0.3468	0.303125	0.0718014	6.5	1	1	1
1774	3	136.106	Marker484834	1.34	1	0.480667	0.4465	0.3468	0.303125	0.0718014	6.5	1	1	1
1775	3	136.106	Marker540569	1.34	1	0.480667	0.4465	0.3468	0.303125	0.0718014	6.5	1	1	1
2010	3	204.451		1.34	1	0.450177	0.341974	0.345614	0.512319	0.0717814	6.6	0.994	1	0.997
3605	7	34.244		1.34	1	0.272814	0.512087	0.434664	0.383834	0.0717753	6.6	0.906	0.814	0.86
4893	9	147.572	Marker1190732	1.34	1	0.380435	0.339259	0.413453	0.559888	0.0717996	6.5	1	0.991	0.996
905	2	74.886	Marker1998082	1.33	1	0.514059	0.363737	0.329187	0.382616	0.0718067	6.5	0.945	1	0.973
1776	3	136.106	Marker314144	1.33	1	0.480667	0.446313	0.3468	0.30344	0.0718173	6.5	1	1	1
1777	3	136.106	Marker385244	1.33	1	0.480667	0.446124	0.3468	0.303756	0.0718331	6.5	0.999	1	1
2893	5	122.152		1.33	1	0.344164	0.389064	0.374346	0.542024	0.0718314	6.5	0.889	0.963	0.926
4474	9	23.761	Marker1196381	1.33	1	0.461378	0.360835	0.342555	0.531597	0.0718204	6.5	1	0.981	0.991
4475	9	24.23	Marker1334210	1.33	1	0.462023	0.361292	0.343549	0.530726	0.071822	6.5	0.992	1	0.996
4476	9	24.23	Marker1324093	1.33	1	0.46204	0.361292	0.343556	0.530726	0.0718222	6.5	0.992	1	0.996
4891	9	147.572	Marker1271838	1.33	1	0.380435	0.339259	0.413572	0.559515	0.0718105	6.5	1	0.992	0.996
4892	9	147.572	Marker1344015	1.33	1	0.380435	0.339259	0.41357	0.55957	0.0718098	6.5	1	0.991	0.996
922	2	83.172		1.32	1	0.539513	0.345125	0.318852	0.400916	0.071866	6.5	0.695	0.968	0.831
1769	3	135.457		1.32	1	0.477796	0.456033	0.352182	0.298759	0.0718607	6.5	0.97	1	0.985
2601	5	30.204	Marker851074	1.31	1	0.548629	0.306802	0.381689	0.391228	0.0718882	6.4	1	0.551	0.776
2846	5	106.727		1.31	1	0.355301	0.413618	0.354026	0.562942	0.0719025	6.4	0.943	0.992	0.968
4441	9	13.299		1.31	1	0.453483	0.341532	0.342649	0.532635	0.0718833	6.4	0.978	0.94	0.959
4889	9	147.034	Marker1228428	1.31	1	0.382727	0.339259	0.411042	0.555872	0.071912	6.4	1	1	1
4890	9	147.034	Marker1350234	1.31	1	0.382727	0.339259	0.411028	0.55595	0.0719107	6.4	1	0.999	1
890	2	71.321	Marker1956513	1.3	1	0.513189	0.371063	0.331657	0.376	0.0719235	6.4	0.999	1	0.999
891	2	71.321	Marker1959265	1.3	1	0.513095	0.370937	0.331747	0.376251	0.0719302	6.4	1	1	1
892	2	71.321	Marker2127437	1.3	1	0.513077	0.370938	0.331765	0.37625	0.0719302	6.4	1	1	1
893	2	71.321	Marker1999868	1.3	1	0.513077	0.370921	0.331764	0.376281	0.0719301	6.4	1	1	1
894	2	71.321	Marker2064596	1.3	1	0.513078	0.370905	0.331764	0.376312	0.0719301	6.4	1	1	1
2806	5	96.331	Marker873775	1.3	1	0.378614	0.385643	0.346672	0.553324	0.0719486	6.3	1	1	1
2807	5	96.331	Marker952380	1.3	1	0.378607	0.385573	0.346677	0.553524	0.0719415	6.4	0.999	1	1
2808	5	96.331	Marker1105640	1.3	1	0.3786	0.385502	0.346682	0.553723	0.0719344	6.4	0.999	1	0.999
3664	7	70.795	Marker1372748	1.3	1	0.361783	0.53853	0.351512	0.394572	0.0719158	6.4	1	0.998	0.999
3838	7	119.693	Marker1408195	1.3	1	0.325683	0.487144	0.360717	0.466922	0.0719369	6.4	0.984	1	0.992
4440	9	12.299		1.3	1	0.454003	0.341723	0.33935	0.530231	0.0719145	6.4	0.981	0.918	0.95
4883	9	147.034	Marker1240338	1.3	1	0.382749	0.339241	0.411072	0.555701	0.0719165	6.4	1	0.999	1
4884	9	147.034	Marker1325270	1.3	1	0.382727	0.339259	0.411071	0.555714	0.0719146	6.4	1	1	1
4885	9	147.034	Marker1320945	1.3	1	0.382727	0.339259	0.411071	0.555714	0.0719146	6.4	1	1	1
4886	9	147.034	Marker1285984	1.3	1	0.382727	0.339259	0.411071	0.555714	0.0719146	6.4	1	1	1
4887	9	147.034	Marker1301852	1.3	1	0.382727	0.339259	0.411071	0.555714	0.0719146	6.4	1	1	1
4888	9	147.034	Marker1212923	1.3	1	0.382727	0.339259	0.411057	0.555793	0.0719133	6.4	1	1	1
2804	5	96.331	Marker1057721	1.29	1	0.378621	0.385714	0.346667	0.553125	0.0719558	6.3	1	1	1
2805	5	96.331	Marker1028541	1.29	1	0.378621	0.385714	0.346667	0.553125	0.0719558	6.3	1	1	1
3768	7	103.665	Marker1411488	1.29	1	0.33074	0.506819	0.427326	0.34495	0.0719742	6.3	1	0.998	0.999
3769	7	103.665	Marker1481316	1.29	1	0.33074	0.506819	0.427296	0.344956	0.0719744	6.3	1	0.998	0.999
3770	7	103.665	Marker1407174	1.29	1	0.33074	0.506819	0.427266	0.344963	0.0719746	6.3	1	0.999	0.999
3771	7	103.665	Marker1502405	1.29	1	0.33074	0.506819	0.427236	0.344971	0.0719749	6.3	1	0.999	0.999
3772	7	103.665	Marker1454886	1.29	1	0.33074	0.506819	0.427205	0.34498	0.0719751	6.3	1	0.999	1
3773	7	103.665	Marker1490278	1.29	1	0.330723	0.506836	0.427151	0.344992	0.0719756	6.3	1	1	1
3774	7	103.675	Marker1379691	1.29	1	0.330741	0.506736	0.427143	0.345023	0.071982	6.3	1	1	1
4882	9	146.852		1.29	1	0.383205	0.338877	0.411058	0.555454	0.0719517	6.3	0.998	0.988	0.993
1646	3	113.563		1.28	1	0.397251	0.51719	0.353477	0.342486	0.0719943	6.3	0.993	0.993	0.993
3765	7	102.604	Marker1509667	1.28	1	0.32969	0.508523	0.428828	0.347628	0.0720156	6.3	0.958	1	0.979
3766	7	102.604	Marker1375672	1.28	1	0.3297	0.508507	0.428818	0.347645	0.0720156	6.3	0.958	1	0.979
3767	7	103.604		1.28	1	0.328901	0.508694	0.428631	0.348443	0.0720156	6.3	0.998	0.961	0.979
3775	7	103.675	Marker1408728	1.28	1	0.330741	0.506654	0.427143	0.345047	0.0719884	6.3	0.999	1	1
3549	7	5.22		1.27	1	0.389377	0.513194	0.34833	0.332793	0.0720486	6.2	0.963	0.985	0.974
4442	9	14.299		1.27	1	0.451815	0.343658	0.347715	0.529798	0.0720234	6.2	0.99	0.978	0.984
699	2	37.619		1.26	1	0.519531	0.394939	0.360705	0.342499	0.0720954	6.2	0.997	0.997	0.997
1716	3	121.394		1.26	1	0.431568	0.508689	0.363713	0.314325	0.0720948	6.2	0.979	0.957	0.968
3548	7	4.22		1.26	1	0.384227	0.513691	0.354786	0.331036	0.0720759	6.2	0.946	0.977	0.961
3552	7	6.599	Marker1368757	1.26	1	0.393543	0.514172	0.343889	0.341111	0.072089	6.2	1	1	1
3553	7	6.599	Marker1447968	1.26	1	0.393543	0.514172	0.343889	0.341111	0.072089	6.2	1	1	1
3554	7	6.599	Marker1430841	1.26	1	0.393543	0.514172	0.343889	0.341111	0.072089	6.2	1	1	1
3839	7	120.149	Marker1396064	1.26	1	0.324793	0.48715	0.363577	0.460632	0.0720842	6.2	1	0.99	0.995
3840	7	120.149	Marker1424027	1.26	1	0.324793	0.48715	0.363633	0.460476	0.072088	6.2	1	0.99	0.995
3841	7	120.149	Marker1364553	1.26	1	0.324793	0.48715	0.363689	0.460319	0.0720919	6.2	1	0.99	0.995
3550	7	6.062	Marker1493521	1.25	1	0.393548	0.5104	0.343889	0.336471	0.0721101	6.1	1	1	1
3551	7	6.062	Marker1397407	1.25	1	0.393548	0.510591	0.343889	0.336376	0.0721039	6.1	0.999	1	1
3555	7	7.369	Marker1494762	1.25	1	0.393548	0.512965	0.343889	0.337596	0.0721097	6.1	0.989	1	0.995
3822	7	116.174	Marker1457541	1.25	1	0.33425	0.479989	0.356857	0.49643	0.0721154	6.1	1	0.977	0.988
4439	9	11.299	Marker1215135	1.25	1	0.453299	0.34409	0.33834	0.522669	0.0721178	6.1	1	0.911	0.955
4443	9	14.731	Marker1175454	1.25	1	0.450801	0.34522	0.350256	0.527178	0.072129	6.1	1	0.999	1
4509	9	31.601		1.25	1	0.415933	0.384678	0.348209	0.557173	0.0720955	6.2	1	0.994	0.997
4438	9	10.602		1.24	1	0.45459	0.340442	0.337546	0.51609	0.0721592	6.1	0.989	0.915	0.952
4444	9	14.731	Marker1179491	1.24	1	0.450769	0.345263	0.350312	0.527143	0.0721323	6.1	1	1	1
4445	9	14.731	Marker1228224	1.24	1	0.450769	0.345263	0.350313	0.527143	0.0721323	6.1	1	1	1
4446	9	14.731	Marker1210439	1.24	1	0.450769	0.345263	0.350313	0.527143	0.0721323	6.1	1	1	1
4497	9	28.438	Marker1350409	1.24	1	0.439329	0.385186	0.346675	0.55206	0.0721666	6.1	0.999	1	0.999
4498	9	28.438	Marker1258329	1.24	1	0.439288	0.385101	0.34668	0.55232	0.0721593	6.1	0.998	1	0.999
4499	9	28.438	Marker1348642	1.24	1	0.439245	0.385016	0.346685	0.552579	0.0721519	6.1	0.998	1	0.999
4510	9	31.688	Marker1168727	1.24	1	0.415556	0.384828	0.348667	0.555	0.0721634	6.1	1	1	1
4511	9	31.688	Marker1198470	1.24	1	0.415556	0.384828	0.348667	0.555	0.0721634	6.1	1	1	1
4881	9	145.852		1.24	1	0.385731	0.336935	0.411556	0.552879	0.0721657	6.1	0.987	0.934	0.96
700	2	37.695	Marker2002076	1.23	1	0.518081	0.394091	0.362797	0.3425	0.072196	6	1	1	1
1739	3	127.873	Marker543559	1.23	1	0.467692	0.471351	0.355	0.310161	0.0721924	6	1	1	1
1740	3	127.873	Marker583864	1.23	1	0.467692	0.471429	0.355	0.31	0.0721821	6	1	1	1
1741	3	127.873	Marker594794	1.23	1	0.467692	0.471429	0.355	0.31	0.0721821	6	1	1	1
1742	3	127.873	Marker584561	1.23	1	0.467692	0.471429	0.355	0.31	0.0721821	6	1	1	1
1743	3	127.873	Marker368428	1.23	1	0.467711	0.471406	0.355023	0.30998	0.0721818	6	1	1	1
2602	5	31.204		1.23	1	0.542613	0.309807	0.385843	0.390257	0.07217	6.1	0.981	0.574	0.778
3535	7	0	Marker1385519	1.23	1	0.346064	0.49823	0.417229	0.336454	0.0721739	6.1	1	1	1
3536	7	0	Marker1418233	1.23	1	0.346071	0.498214	0.417222	0.336471	0.0721739	6.1	1	1	1
3537	7	0	Marker1392286	1.23	1	0.346071	0.498214	0.417222	0.336471	0.0721739	6.1	1	1	1
3538	7	0	Marker1459019	1.23	1	0.346042	0.49827	0.417222	0.33647	0.0721712	6.1	1	1	1
3539	7	0	Marker1490386	1.23	1	0.346013	0.498326	0.417223	0.33647	0.0721685	6.1	1	1	1
4492	9	28.438	Marker1251818	1.23	1	0.439412	0.385357	0.346561	0.551573	0.0721791	6	1	0.999	1
4493	9	28.438	Marker1253429	1.23	1	0.439412	0.385357	0.346667	0.551538	0.0721812	6	1	1	1
4494	9	28.438	Marker1192131	1.23	1	0.439412	0.385357	0.346667	0.551538	0.0721812	6	1	1	1
4495	9	28.438	Marker1265539	1.23	1	0.439412	0.385357	0.346667	0.551538	0.0721812	6	1	1	1
4496	9	28.438	Marker1160888	1.23	1	0.439371	0.385271	0.346671	0.551799	0.0721739	6.1	0.999	1	1
4512	9	31.688	Marker1352537	1.23	1	0.415252	0.385027	0.348779	0.554789	0.0721826	6	1	0.999	1
4914	9	156.072	Marker1140562	1.23	1	0.380141	0.352436	0.402557	0.568615	0.0722046	6	0.941	1	0.971
4918	9	157.559	Marker1198472	1.23	1	0.380474	0.355643	0.402224	0.565411	0.0722043	6	1	1	1
4919	9	157.559	Marker1315164	1.23	1	0.380476	0.355664	0.402222	0.56539	0.0722043	6	1	1	1
4920	9	157.559	Marker1180963	1.23	1	0.380476	0.355667	0.402222	0.565385	0.0722046	6	1	1	1
351	1	81.789	Marker93461	1.22	1	0.52113	0.418771	0.375814	0.319309	0.0722362	6	0.989	1	0.995
352	1	81.789	Marker182537	1.22	1	0.52113	0.418747	0.375814	0.319362	0.072238	6	0.989	1	0.995
701	2	37.695	Marker2045976	1.22	1	0.517826	0.394091	0.363077	0.3425	0.072216	6	1	1	1
702	2	37.695	Marker2055603	1.22	1	0.517826	0.394091	0.363077	0.3425	0.072216	6	1	1	1
703	2	37.695	Marker2010512	1.22	1	0.517929	0.394009	0.363115	0.342446	0.0722106	6	1	1	1
704	2	37.695	Marker1963855	1.22	1	0.518032	0.393927	0.363153	0.342392	0.0722053	6	1	0.999	1
3547	7	3.22		1.22	1	0.379511	0.510914	0.361746	0.33237	0.0722156	6	0.958	0.981	0.969
350	1	81.375		1.21	1	0.5192	0.419832	0.375278	0.317035	0.0722453	6	0.989	0.982	0.986
1758	3	134.457	Marker430506	1.21	1	0.470346	0.462223	0.363461	0.303332	0.0722769	5.9	1	1	1
1759	3	134.457	Marker599770	1.21	1	0.470345	0.462223	0.363461	0.303332	0.0722769	5.9	1	1	1
1760	3	134.457	Marker420259	1.21	1	0.470345	0.462223	0.363461	0.303333	0.0722769	5.9	1	1	1
1761	3	134.457	Marker370425	1.21	1	0.470345	0.462223	0.363461	0.303333	0.0722769	5.9	1	1	1
1762	3	134.457	Marker435189	1.21	1	0.470345	0.462223	0.363461	0.303333	0.0722769	5.9	1	1	1
1763	3	134.457	Marker571446	1.21	1	0.470356	0.462238	0.363451	0.303317	0.0722769	5.9	1	1	1
1764	3	134.457	Marker624178	1.21	1	0.470345	0.462222	0.363462	0.303333	0.0722769	5.9	1	1	1
1765	3	134.457	Marker593060	1.21	1	0.47043	0.462223	0.363342	0.303228	0.072271	5.9	0.999	1	1
1766	3	134.457	Marker336349	1.21	1	0.470515	0.462223	0.363223	0.303124	0.0722652	5.9	0.998	1	0.999
1767	3	134.457	Marker623705	1.21	1	0.4706	0.462221	0.363104	0.30302	0.0722594	5.9	0.998	1	0.999
1768	3	134.457	Marker385720	1.21	1	0.470684	0.462219	0.362985	0.302918	0.0722537	5.9	0.997	1	0.999
2026	3	206.169	Marker363779	1.21	1	0.440431	0.351795	0.341181	0.515819	0.0722743	5.9	1	0.936	0.968
2027	3	206.169	Marker398724	1.21	1	0.440422	0.351804	0.341198	0.515802	0.0722743	5.9	1	0.937	0.968
1757	3	134.37		1.2	1	0.470612	0.465106	0.362417	0.301943	0.0722856	5.9	0.961	0.994	0.977
2894	5	123.152		1.2	1	0.343084	0.392879	0.377466	0.533216	0.0722891	5.9	0.899	0.966	0.933
3843	7	121.043	Marker1374416	1.2	1	0.319583	0.487143	0.3736	0.444286	0.0723141	5.9	1	1	1
3844	7	121.043	Marker1361140	1.2	1	0.319583	0.487143	0.3736	0.444286	0.0723141	5.9	1	1	1
3845	7	121.043	Marker1523372	1.2	1	0.319586	0.487195	0.373575	0.444352	0.0723135	5.9	1	0.999	1
1751	3	133.37	Marker457000	1.19	1	0.460358	0.479386	0.361571	0.308992	0.0723374	5.8	1	1	1
1752	3	133.37	Marker284764	1.19	1	0.460333	0.479412	0.3616	0.308947	0.0723352	5.8	1	1	1
1753	3	133.37	Marker501245	1.19	1	0.460333	0.479412	0.3616	0.308947	0.0723352	5.8	1	1	1
1754	3	133.37	Marker355259	1.19	1	0.460333	0.479412	0.3616	0.308947	0.0723352	5.8	1	1	1
1755	3	133.37	Marker572329	1.19	1	0.460333	0.479412	0.3616	0.308947	0.0723352	5.8	1	1	1
1756	3	133.37	Marker366431	1.19	1	0.460416	0.479256	0.361637	0.308874	0.0723353	5.8	1	0.999	1
3842	7	121.043	Marker1418885	1.19	1	0.319619	0.487143	0.37359	0.444286	0.0723151	5.9	1	1	1
342	1	80.375	Marker75373	1.18	1	0.511139	0.423889	0.372434	0.31471	0.0723684	5.8	1	0.999	1
343	1	80.375	Marker57608	1.18	1	0.511053	0.423929	0.3724	0.314737	0.0723712	5.8	1	1	1
344	1	80.375	Marker81540	1.18	1	0.511053	0.423929	0.3724	0.314737	0.0723712	5.8	1	1	1
345	1	80.375	Marker26542	1.18	1	0.511053	0.423929	0.3724	0.314737	0.0723712	5.8	1	1	1
346	1	80.375	Marker16181	1.18	1	0.511053	0.423929	0.3724	0.314737	0.0723712	5.8	1	1	1
347	1	80.375	Marker58093	1.18	1	0.511053	0.423929	0.3724	0.314737	0.0723712	5.8	1	1	1
348	1	80.375	Marker135475	1.18	1	0.511053	0.423929	0.3724	0.314737	0.0723712	5.8	1	1	1
349	1	80.375	Marker78786	1.18	1	0.511053	0.423926	0.3724	0.314765	0.0723725	5.8	1	1	1
2028	3	207.169		1.18	1	0.436206	0.352692	0.343489	0.51408	0.0723764	5.8	0.99	0.975	0.982
2826	5	105.727	Marker1033110	1.18	1	0.354141	0.420974	0.357617	0.551541	0.0723866	5.8	1	0.999	0.999
2827	5	105.727	Marker887450	1.18	1	0.354119	0.420983	0.357618	0.55154	0.0723855	5.8	1	0.999	1
2828	5	105.727	Marker1125599	1.18	1	0.354096	0.420992	0.357618	0.551539	0.0723844	5.8	1	1	1
2829	5	105.727	Marker849780	1.18	1	0.354074	0.421	0.357619	0.551538	0.0723832	5.8	1	1	1
2830	5	105.727	Marker1017986	1.18	1	0.354074	0.421	0.357619	0.551538	0.0723832	5.8	1	1	1
2831	5	105.727	Marker939450	1.18	1	0.354074	0.421	0.357619	0.551538	0.0723832	5.8	1	1	1
2832	5	105.727	Marker863536	1.18	1	0.354074	0.421	0.357619	0.551538	0.0723832	5.8	1	1	1
2833	5	105.727	Marker938985	1.18	1	0.354074	0.421	0.357619	0.551538	0.0723832	5.8	1	1	1
2834	5	105.727	Marker861990	1.18	1	0.354074	0.421	0.357619	0.551538	0.0723832	5.8	1	1	1
2835	5	105.727	Marker1010450	1.18	1	0.354074	0.421	0.357619	0.551538	0.0723832	5.8	1	1	1
2836	5	105.727	Marker1081297	1.18	1	0.354074	0.421	0.357619	0.551538	0.0723832	5.8	1	1	1
2837	5	105.727	Marker947828	1.18	1	0.354074	0.421	0.357619	0.551538	0.0723832	5.8	1	1	1
2838	5	105.727	Marker951651	1.18	1	0.354074	0.421	0.357619	0.551538	0.0723832	5.8	1	1	1
2839	5	105.727	Marker1097156	1.18	1	0.354074	0.421	0.357619	0.551538	0.0723832	5.8	1	1	1
2840	5	105.727	Marker1106251	1.18	1	0.354074	0.421	0.357619	0.551538	0.0723832	5.8	1	1	1
2841	5	105.727	Marker1029086	1.18	1	0.354074	0.421	0.357619	0.551538	0.0723832	5.8	1	1	1
2842	5	105.727	Marker1113018	1.18	1	0.354074	0.421	0.357619	0.551538	0.0723832	5.8	1	1	1
2843	5	105.727	Marker819077	1.18	1	0.354074	0.421	0.357619	0.551538	0.0723832	5.8	1	1	1
2844	5	105.727	Marker1046251	1.18	1	0.354085	0.420927	0.357606	0.551654	0.072379	5.8	0.999	1	1
2845	5	105.727	Marker916720	1.18	1	0.354096	0.420855	0.357593	0.551769	0.0723747	5.8	0.999	1	0.999
3846	7	122.043		1.18	1	0.322699	0.489968	0.371681	0.450294	0.0723757	5.8	0.989	0.968	0.978
3540	7	1		1.17	1	0.355447	0.502609	0.396783	0.336456	0.0723885	5.8	0.981	0.989	0.985
3544	7	1.485	Marker1455685	1.17	1	0.362222	0.505185	0.386762	0.336209	0.0724118	5.7	1	0.979	0.99
3756	7	101.505	Marker1497579	1.17	1	0.328747	0.510493	0.428472	0.365188	0.0723925	5.8	1	0.957	0.978
4880	9	144.852		1.17	1	0.388196	0.335148	0.413166	0.548058	0.0724104	5.7	0.979	0.894	0.936
2603	5	32.204		1.16	1	0.536343	0.312785	0.390244	0.38924	0.0724451	5.7	0.966	0.597	0.781
3541	7	1.485	Marker1388617	1.16	1	0.362243	0.50376	0.386504	0.336466	0.0724548	5.7	1	0.991	0.996
3542	7	1.485	Marker1408456	1.16	1	0.36225	0.503779	0.386504	0.336466	0.0724537	5.7	1	0.991	0.996
3543	7	1.485	Marker1465420	1.16	1	0.362256	0.503798	0.386504	0.336467	0.0724527	5.7	1	0.992	0.996
3546	7	2.22	Marker1523356	1.16	1	0.375803	0.505227	0.368424	0.336468	0.0724531	5.7	1	0.995	0.998
3821	7	115.457	Marker1403500	1.16	1	0.341716	0.476721	0.35514	0.496423	0.0724594	5.7	1	0.979	0.99
4437	9	9.602	Marker1161341	1.16	1	0.455969	0.341033	0.33778	0.499865	0.0724276	5.7	1	0.933	0.967
923	2	84.172		1.15	1	0.528677	0.355014	0.322129	0.399523	0.0724833	5.6	0.723	0.992	0.857
2029	3	207.8	Marker527784	1.15	1	0.432036	0.353225	0.346752	0.513001	0.0724697	5.7	0.999	1	1
2030	3	207.8	Marker332650	1.15	1	0.43197	0.353226	0.346797	0.513	0.0724713	5.7	1	1	1
2031	3	207.8	Marker349277	1.15	1	0.431905	0.353226	0.346842	0.513	0.0724729	5.7	1	1	1
2825	5	104.879		1.15	1	0.356577	0.418565	0.357576	0.552718	0.0724911	5.6	0.967	0.969	0.968
3545	7	2.006	Marker1384881	1.15	1	0.372341	0.504446	0.373895	0.336469	0.0724814	5.7	0.991	1	0.996
3820	7	115.457	Marker1410456	1.15	1	0.341788	0.476671	0.35514	0.496423	0.0724638	5.7	1	0.979	0.99
1750	3	132.678		1.14	1	0.462943	0.474904	0.359752	0.312386	0.0725119	5.6	0.981	0.973	0.977
4369	8	146.01	Marker777854	1.14	1	0.356077	0.387464	0.376468	0.527036	0.0725016	5.6	0.989	1	0.994
4413	9	6.829	Marker1199074	1.14	1	0.458755	0.3376	0.338335	0.487981	0.0725092	5.6	1	0.956	0.978
4414	9	6.829	Marker1341498	1.14	1	0.458743	0.337612	0.33835	0.487966	0.0725092	5.6	1	0.956	0.978
4415	9	6.829	Marker1215585	1.14	1	0.458731	0.337624	0.338365	0.487951	0.0725092	5.6	1	0.957	0.978
4416	9	6.829	Marker1297918	1.14	1	0.458719	0.337636	0.33838	0.487936	0.0725092	5.6	1	0.957	0.979
4417	9	6.829	Marker1349789	1.14	1	0.458707	0.337648	0.338395	0.487921	0.0725092	5.6	1	0.958	0.979
4418	9	6.829	Marker1263514	1.14	1	0.458695	0.33766	0.33841	0.487906	0.0725092	5.6	1	0.958	0.979
4921	9	158.365	Marker1268523	1.14	1	0.378638	0.355665	0.406342	0.556197	0.0725235	5.6	1	0.989	0.995
4922	9	158.365	Marker1343857	1.14	1	0.378638	0.355665	0.406384	0.556049	0.0725284	5.6	1	0.989	0.995
4487	9	26.714		1.13	1	0.44046	0.384195	0.344639	0.538484	0.0725664	5.5	0.989	0.968	0.979
683	2	35.762	Marker2078271	1.12	1	0.495853	0.437505	0.340707	0.342495	0.0725912	5.5	0.99	1	0.995
684	2	35.762	Marker1988735	1.12	1	0.495968	0.437505	0.340643	0.342495	0.0725846	5.5	0.99	1	0.995
685	2	35.762	Marker2008696	1.12	1	0.496083	0.437505	0.34058	0.342495	0.072578	5.5	0.989	1	0.995
3604	7	33.244		1.12	1	0.275954	0.498084	0.431045	0.397781	0.0725846	5.5	0.923	0.782	0.852
4368	8	145.709		1.12	1	0.356742	0.387469	0.373537	0.525448	0.0725905	5.5	0.99	0.985	0.987
4488	9	27.714		1.12	1	0.439562	0.385293	0.345483	0.536741	0.0725814	5.5	0.991	0.997	0.994
4489	9	27.769	Marker1238415	1.12	1	0.439425	0.385448	0.345612	0.536378	0.0725905	5.5	0.991	1	0.996
4490	9	27.769	Marker1168873	1.12	1	0.439425	0.385441	0.345612	0.53643	0.0725885	5.5	0.992	1	0.996
4491	9	27.769	Marker1196805	1.12	1	0.439425	0.385434	0.345612	0.536481	0.0725865	5.5	0.992	1	0.996
353	1	82.699	Marker137161	1.11	1	0.515788	0.417245	0.374068	0.325297	0.0726142	5.5	1	0.98	0.99
354	1	82.699	Marker203223	1.11	1	0.515706	0.417275	0.374039	0.325315	0.072617	5.5	1	0.98	0.99
2824	5	103.879		1.11	1	0.360801	0.414273	0.357486	0.554149	0.0726257	5.5	0.929	0.956	0.942
4436	9	8.904		1.11	1	0.456718	0.340415	0.338434	0.490597	0.0726381	5.4	0.989	0.955	0.972
4234	8	92.355		1.1	1	0.349122	0.54754	0.39953	0.378813	0.0726495	5.4	0.952	0.979	0.966
4879	9	143.852		1.1	1	0.390458	0.33361	0.415997	0.540913	0.0726761	5.4	0.973	0.868	0.921
2604	5	33.204		1.09	1	0.529847	0.315725	0.394857	0.388192	0.0727107	5.4	0.952	0.622	0.787
3819	7	115.006		1.09	1	0.344496	0.476343	0.355671	0.491091	0.0726849	5.4	0.982	0.984	0.983
3847	7	123.043		1.09	1	0.331069	0.487527	0.371104	0.454173	0.0726861	5.4	0.996	0.99	0.993
1009	2	105.656	Marker2130297	1.08	1	0.503949	0.35409	0.347903	0.383309	0.0727321	5.3	0.947	1	0.973
1010	2	105.656	Marker2084590	1.08	1	0.503964	0.354087	0.347888	0.383312	0.0727321	5.3	0.947	1	0.973
2039	3	212.006	Marker579009	1.08	1	0.442872	0.356252	0.323826	0.497417	0.0727373	5.3	1	0.935	0.968
2895	5	124.152		1.08	1	0.34252	0.397286	0.380289	0.523419	0.0727455	5.3	0.925	0.975	0.95
355	1	83.204	Marker101226	1.07	1	0.5122	0.419258	0.372308	0.326484	0.0727593	5.3	0.994	1	0.997
1717	3	122.394		1.07	1	0.448837	0.487987	0.362363	0.318364	0.072762	5.3	0.984	0.976	0.98
1749	3	131.678		1.07	1	0.466699	0.466932	0.357825	0.318225	0.0727791	5.3	0.968	0.956	0.962
1998	3	200.431	Marker508183	1.07	1	0.458294	0.374803	0.319041	0.496618	0.072791	5.2	1	0.979	0.99
2823	5	102.879		1.07	1	0.366124	0.40862	0.357319	0.555665	0.0727583	5.3	0.892	0.966	0.929
3848	7	123.229	Marker1441030	1.07	1	0.333077	0.486539	0.371154	0.454615	0.0727663	5.3	1	1	1
3849	7	123.229	Marker1380753	1.07	1	0.333077	0.486539	0.371154	0.454615	0.0727663	5.3	1	1	1
3850	7	123.229	Marker1459319	1.07	1	0.333077	0.486538	0.371154	0.454615	0.0727663	5.3	1	1	1
3851	7	123.229	Marker1473585	1.07	1	0.333077	0.486539	0.371154	0.454615	0.0727663	5.3	1	1	1
1781	3	138.269	Marker292370	1.06	1	0.482928	0.417368	0.332636	0.351111	0.0728265	5.2	1	1	1
1782	3	138.269	Marker413525	1.06	1	0.482903	0.417368	0.332609	0.351111	0.0728245	5.2	1	1	1
1783	3	138.269	Marker527834	1.06	1	0.482903	0.417368	0.332609	0.351111	0.0728245	5.2	1	1	1
1784	3	138.269	Marker350072	1.06	1	0.482903	0.417368	0.332609	0.351111	0.0728245	5.2	1	1	1
1785	3	138.269	Marker289318	1.06	1	0.482903	0.417368	0.332609	0.351111	0.0728245	5.2	1	1	1
1786	3	138.269	Marker296982	1.06	1	0.482903	0.417368	0.332609	0.351111	0.0728245	5.2	1	1	1
1999	3	200.431	Marker299077	1.06	1	0.458261	0.374838	0.319058	0.49657	0.072794	5.2	1	0.98	0.99
2000	3	200.431	Marker577809	1.06	1	0.458228	0.374873	0.319075	0.496521	0.072797	5.2	1	0.98	0.99
2001	3	200.431	Marker415222	1.06	1	0.458194	0.374908	0.319092	0.496473	0.0727999	5.2	1	0.98	0.99
2040	3	213.006		1.06	1	0.446435	0.350596	0.324077	0.490573	0.0728043	5.2	0.985	0.942	0.964
4230	8	91.355	Marker700875	1.06	1	0.330436	0.540866	0.413612	0.381662	0.0727948	5.2	0.909	1	0.954
4231	8	91.355	Marker680620	1.06	1	0.330428	0.540882	0.41362	0.381646	0.0727948	5.2	0.908	1	0.954
1020	2	107.556	Marker2113140	1.05	1	0.498462	0.338966	0.384167	0.394583	0.0728516	5.2	1	1	1
1021	2	107.556	Marker1963561	1.05	1	0.498462	0.338966	0.384167	0.394583	0.0728516	5.2	1	1	1
1022	2	107.556	Marker2073455	1.05	1	0.498446	0.338978	0.384175	0.394562	0.0728533	5.2	1	1	1
1023	2	108.556		1.05	1	0.497057	0.334179	0.38589	0.392279	0.0728484	5.2	0.973	0.978	0.976
1780	3	138.187		1.05	1	0.483097	0.417368	0.333096	0.350896	0.0728467	5.2	0.997	0.997	0.997
1787	3	138.269	Marker488224	1.05	1	0.482779	0.417368	0.332834	0.351111	0.0728416	5.2	1	1	1
1788	3	138.269	Marker613819	1.05	1	0.48284	0.417368	0.332812	0.351111	0.0728399	5.2	0.999	1	1
1789	3	138.269	Marker600525	1.05	1	0.482775	0.417369	0.333017	0.351111	0.0728553	5.2	0.998	1	0.999
2571	5	26.803	Marker1102260	1.05	1	0.455008	0.335588	0.367178	0.512739	0.0728334	5.2	1	0.891	0.946
2572	5	26.803	Marker924863	1.05	1	0.45502	0.335576	0.367163	0.512754	0.0728334	5.2	1	0.891	0.945
2573	5	26.803	Marker928517	1.05	1	0.455032	0.335564	0.367149	0.512768	0.0728334	5.2	1	0.891	0.945
2574	5	26.803	Marker935987	1.05	1	0.455044	0.335552	0.367134	0.512783	0.0728334	5.2	1	0.89	0.945
2575	5	26.803	Marker1069193	1.05	1	0.455055	0.33554	0.367119	0.512797	0.0728334	5.2	1	0.89	0.945
3218	6	73.773	Marker1864185	1.05	1	0.3352	0.465455	0.483158	0.3628	0.0728361	5.2	1	1	1
3219	6	73.773	Marker1803435	1.05	1	0.3352	0.465455	0.483158	0.3628	0.0728361	5.2	1	1	1
3220	6	73.773	Marker1897425	1.05	1	0.335196	0.465495	0.483081	0.362888	0.0728416	5.2	1	0.999	1
4229	8	91.102		1.05	1	0.32944	0.539253	0.413428	0.382089	0.0728516	5.2	0.918	0.993	0.955
4478	9	25.714	Marker1239429	1.05	1	0.438449	0.3868	0.346637	0.530715	0.0728322	5.2	1	1	1
4479	9	25.714	Marker1321718	1.05	1	0.438421	0.3868	0.346667	0.530714	0.0728332	5.2	1	1	1
4480	9	25.714	Marker1275902	1.05	1	0.438421	0.3868	0.346667	0.530714	0.0728332	5.2	1	1	1
4481	9	25.714	Marker1357135	1.05	1	0.438421	0.3868	0.346667	0.530714	0.0728332	5.2	1	1	1
4482	9	25.714	Marker1235320	1.05	1	0.438421	0.3868	0.346667	0.530714	0.0728332	5.2	1	1	1
4483	9	25.714	Marker1165767	1.05	1	0.438421	0.3868	0.346667	0.530714	0.0728332	5.2	1	1	1
4484	9	25.714	Marker1297988	1.05	1	0.438421	0.3868	0.346667	0.530714	0.0728332	5.2	1	1	1
4485	9	25.714	Marker1191926	1.05	1	0.438421	0.3868	0.346667	0.530714	0.0728332	5.2	1	1	1
4486	9	25.714	Marker1313278	1.05	1	0.438452	0.386797	0.346635	0.530726	0.0728325	5.2	1	0.999	1
356	1	83.903	Marker228788	1.04	1	0.513368	0.418463	0.369332	0.332588	0.0728886	5.1	0.983	1	0.991
357	1	83.903	Marker194678	1.04	1	0.513381	0.418455	0.36934	0.332591	0.0728891	5.1	0.982	1	0.991
2821	5	101.879	Marker964611	1.04	1	0.371931	0.402094	0.357067	0.557301	0.0728744	5.1	0.857	1	0.928
2822	5	101.879	Marker1038891	1.04	1	0.37193	0.40211	0.357069	0.557286	0.0728744	5.1	0.857	1	0.929
4354	8	143.5	Marker707470	1.04	1	0.352066	0.395697	0.376003	0.515731	0.0728965	5.1	0.991	1	0.996
4355	8	143.5	Marker633933	1.04	1	0.352066	0.395697	0.376003	0.515731	0.0728965	5.1	0.991	1	0.996
4356	8	143.5	Marker755667	1.04	1	0.352066	0.395698	0.376003	0.515731	0.0728965	5.1	0.991	1	0.996
358	1	84.903		1.03	1	0.514193	0.415742	0.371721	0.331642	0.0729097	5.1	0.979	0.968	0.973
682	2	35.178	Marker2097455	1.03	1	0.491165	0.435498	0.345792	0.341986	0.0729372	5.1	1	0.981	0.99
1008	2	105.294		1.03	1	0.500968	0.355113	0.348489	0.383196	0.072923	5.1	0.961	0.992	0.976
2044	3	215.417		1.03	1	0.449114	0.344266	0.324245	0.480443	0.0729115	5.1	0.978	0.96	0.969
2578	5	26.803	Marker1002733	1.03	1	0.455773	0.330642	0.367179	0.503935	0.0729191	5.1	1	0.871	0.936
2579	5	26.803	Marker894912	1.03	1	0.45576	0.330655	0.367193	0.503922	0.0729191	5.1	1	0.871	0.936
2580	5	26.803	Marker1116811	1.03	1	0.455748	0.330667	0.367206	0.503908	0.0729191	5.1	1	0.872	0.936
2581	5	26.803	Marker910786	1.03	1	0.455735	0.33068	0.36722	0.503894	0.0729191	5.1	1	0.872	0.936
2582	5	26.803	Marker1013798	1.03	1	0.455723	0.330692	0.367234	0.503881	0.0729191	5.1	1	0.872	0.936
3238	6	83.045		1.03	1	0.333027	0.460094	0.483083	0.362101	0.0729184	5.1	0.999	0.979	0.989
3239	6	83.069	Marker1835396	1.03	1	0.332999	0.460035	0.483052	0.362122	0.0729174	5.1	1	0.979	0.989
3240	6	83.069	Marker1772339	1.03	1	0.332987	0.460071	0.483039	0.36211	0.072916	5.1	1	0.978	0.989
3241	6	83.069	Marker1750433	1.03	1	0.332975	0.460107	0.483025	0.362098	0.0729146	5.1	1	0.978	0.989
3242	6	83.069	Marker1826361	1.03	1	0.332964	0.460143	0.483012	0.362087	0.0729132	5.1	1	0.978	0.989
3243	6	83.069	Marker1825443	1.03	1	0.332952	0.460178	0.482998	0.362076	0.0729118	5.1	1	0.978	0.989
2041	3	214.006		1.02	1	0.447804	0.347127	0.326513	0.481654	0.0729639	5	0.977	0.977	0.977
2605	5	34.204		1.02	1	0.523158	0.318612	0.399644	0.387125	0.0729644	5	0.942	0.647	0.794
4878	9	142.852		1.02	1	0.392395	0.332406	0.419993	0.531649	0.0729482	5	0.971	0.856	0.913
376	1	89.638		1.01	1	0.505326	0.42207	0.372282	0.328714	0.072984	5	0.997	0.961	0.979
377	1	89.73	Marker134205	1.01	1	0.505401	0.422016	0.372319	0.329032	0.0729834	5	1	0.957	0.979
2045	3	216.417		1.01	1	0.448376	0.345154	0.325422	0.47878	0.0729854	5	0.987	0.964	0.976
4249	8	94.887		1.01	1	0.361691	0.543972	0.391468	0.377	0.0729834	5	0.961	0.984	0.972
4353	8	142.829	Marker807322	1.01	1	0.352065	0.395693	0.374215	0.510931	0.0730004	5	0.989	1	0.994
4419	9	7.829		1.01	1	0.457494	0.343488	0.339897	0.475619	0.072982	5	0.996	0.997	0.996
4915	9	156.816	Marker1154868	1.01	1	0.380258	0.354214	0.40868	0.543596	0.0729847	5	0.97	1	0.985
4916	9	156.816	Marker1145304	1.01	1	0.380261	0.354233	0.408677	0.543577	0.0729847	5	0.97	1	0.985
4917	9	156.816	Marker1287616	1.01	1	0.380264	0.354252	0.408674	0.543558	0.0729847	5	0.97	1	0.985
359	1	85.903		1	1	0.511529	0.414394	0.373561	0.332645	0.0730237	4.9	0.985	0.992	0.988
360	1	86.048	Marker15590	1	1	0.510874	0.414312	0.373772	0.33296	0.0730477	4.9	0.987	1	0.993
361	1	86.048	Marker89028	1	1	0.510861	0.414299	0.373798	0.332969	0.073049	4.9	0.987	1	0.993
659	2	27.985		1	1	0.506743	0.395648	0.340711	0.374286	0.0730209	4.9	0.975	1	0.987
1718	3	123.01	Marker430559	1	1	0.457643	0.475	0.362462	0.321111	0.0730365	4.9	1	1	1
1719	3	123.01	Marker583725	1	1	0.4576	0.475	0.3625	0.321111	0.073038	4.9	1	1	1
1720	3	123.01	Marker426092	1	1	0.4576	0.475	0.3625	0.321111	0.073038	4.9	1	1	1
1721	3	123.01	Marker419636	1	1	0.4576	0.475	0.3625	0.321111	0.073038	4.9	1	1	1
1722	3	123.01	Marker423950	1	1	0.4576	0.475	0.3625	0.321111	0.073038	4.9	1	1	1
1723	3	123.01	Marker520844	1	1	0.4576	0.475	0.3625	0.321111	0.073038	4.9	1	1	1
1724	3	123.01	Marker535644	1	1	0.457595	0.475	0.362473	0.321111	0.0730383	4.9	1	1	1
3991	7	157.015	Marker1417979	1	1	0.374536	0.364695	0.3703	0.521843	0.0730457	4.9	1	0.88	0.94
3992	7	157.015	Marker1514337	1	1	0.374535	0.364696	0.370315	0.521828	0.0730457	4.9	1	0.88	0.94
3993	7	157.015	Marker1375670	1	1	0.374534	0.364697	0.37033	0.521813	0.0730457	4.9	1	0.88	0.94
3994	7	157.015	Marker1482655	1	1	0.374533	0.364698	0.370345	0.521798	0.0730457	4.9	1	0.881	0.94
3995	7	157.015	Marker1425859	1	1	0.374532	0.364699	0.37036	0.521783	0.0730457	4.9	1	0.881	0.941
3996	7	157.015	Marker1471505	1	1	0.374531	0.3647	0.370375	0.521767	0.0730457	4.9	1	0.882	0.941
3997	7	158.015		1	1	0.37446	0.363227	0.371848	0.521839	0.0730457	4.9	0.961	0.918	0.939
3998	7	159.015		1	1	0.374359	0.361752	0.373323	0.52194	0.0730457	4.9	0.923	0.955	0.939
3999	7	160.015		1	1	0.374228	0.360275	0.3748	0.52207	0.0730457	4.9	0.887	0.994	0.94
4000	7	160.167	Marker1477254	1	1	0.374206	0.36005	0.375025	0.522093	0.0730457	4.9	0.882	1	0.941
4001	7	160.167	Marker1517577	1	1	0.374206	0.360034	0.375025	0.522109	0.0730457	4.9	0.881	1	0.941
4002	7	160.167	Marker1447349	1	1	0.374206	0.360018	0.375025	0.522125	0.0730457	4.9	0.881	1	0.94
4003	7	160.167	Marker1432899	1	1	0.374205	0.360001	0.375025	0.522141	0.0730457	4.9	0.88	1	0.94
4004	7	160.167	Marker1484898	1	1	0.374205	0.359985	0.375025	0.522158	0.0730457	4.9	0.88	1	0.94
4352	8	142.472		1	1	0.352869	0.395633	0.374209	0.510934	0.0730199	5	0.989	0.984	0.987
4357	8	144.172	Marker750177	1	1	0.359	0.3875	0.376	0.515715	0.0730444	4.9	1	1	1
4358	8	144.172	Marker632183	1	1	0.359	0.3875	0.376	0.515714	0.0730444	4.9	1	1	1
4359	8	144.172	Marker678947	1	1	0.359	0.3875	0.376	0.515714	0.0730444	4.9	1	1	1
4360	8	144.172	Marker770149	1	1	0.359	0.3875	0.376	0.515714	0.0730444	4.9	1	1	1
4361	8	144.172	Marker714529	1	1	0.359	0.3875	0.376	0.515714	0.0730444	4.9	1	1	1
4420	9	7.904	Marker1276899	1	1	0.457408	0.34441	0.339999	0.47432	0.073027	4.9	0.998	1	0.999
4421	9	7.904	Marker1167632	1	1	0.457408	0.344526	0.339999	0.474157	0.073033	4.9	0.999	1	0.999
4422	9	7.904	Marker1247006	1	1	0.457408	0.344643	0.34	0.473994	0.0730391	4.9	0.999	1	0.999
4423	9	7.904	Marker1174915	1	1	0.457408	0.344761	0.34	0.47383	0.0730452	4.9	0.999	1	1
4435	9	7.904	Marker1333178	1	1	0.457408	0.344843	0.34	0.473716	0.0730494	4.9	0.999	1	1
367	1	88.638	Marker150216	0.99	1	0.5045	0.4192	0.371881	0.329456	0.0730742	4.9	1	1	1
368	1	88.638	Marker78469	0.99	1	0.5045	0.4192	0.371852	0.329474	0.0730745	4.9	1	1	1
369	1	88.638	Marker97791	0.99	1	0.5045	0.4192	0.371852	0.329474	0.0730745	4.9	1	1	1
370	1	88.638	Marker179282	0.99	1	0.5045	0.4192	0.371852	0.329474	0.0730745	4.9	1	1	1
371	1	88.638	Marker58799	0.99	1	0.5045	0.4192	0.371852	0.329474	0.0730745	4.9	1	1	1
372	1	88.638	Marker201257	0.99	1	0.5045	0.419263	0.371852	0.329432	0.073073	4.9	1	1	1
373	1	88.638	Marker128936	0.99	1	0.5045	0.419326	0.371852	0.329392	0.0730714	4.9	0.999	1	1
374	1	88.638	Marker82838	0.99	1	0.5045	0.419388	0.371851	0.329352	0.0730699	4.9	0.999	1	0.999
375	1	88.638	Marker2841	0.99	1	0.504501	0.41945	0.371851	0.329313	0.0730684	4.9	0.999	1	0.999
660	2	28.458	Marker2187101	0.99	1	0.505652	0.395652	0.345	0.374286	0.073073	4.9	1	1	1
661	2	28.458	Marker1944723	0.99	1	0.505652	0.395652	0.345	0.374286	0.073073	4.9	1	1	1
662	2	28.458	Marker2088640	0.99	1	0.505695	0.395605	0.345	0.374309	0.073073	4.9	1	1	1
681	2	35.028		0.99	1	0.491874	0.432749	0.345846	0.345224	0.0730503	4.9	0.996	0.979	0.987
1011	2	105.656	Marker2001703	0.99	1	0.498322	0.349002	0.364706	0.389537	0.0730786	4.9	0.967	1	0.984
1012	2	105.656	Marker2073337	0.99	1	0.498285	0.348966	0.364832	0.389581	0.0730812	4.9	0.967	1	0.984
1013	2	105.656	Marker2114275	0.99	1	0.498248	0.34893	0.364959	0.389624	0.0730837	4.9	0.967	1	0.984
1748	3	130.678		0.99	1	0.469817	0.458316	0.356911	0.324916	0.0730544	4.9	0.969	0.965	0.967
2042	3	214.417	Marker481337	0.99	1	0.447774	0.34642	0.328043	0.477542	0.073054	4.9	0.976	1	0.988
2043	3	214.417	Marker483209	0.99	1	0.447774	0.346439	0.328043	0.477499	0.0730561	4.9	0.976	1	0.988
3391	6	137.025	Marker1786831	0.99	1	0.355984	0.380691	0.370981	0.522081	0.0730565	4.9	1	0.933	0.967
4424	9	7.904	Marker1328961	0.99	1	0.457408	0.34488	0.34	0.473665	0.0730513	4.9	1	1	1
4425	9	7.904	Marker1240524	0.99	1	0.457407	0.345	0.34	0.4735	0.0730574	4.9	1	1	1
4426	9	7.904	Marker1330065	0.99	1	0.457407	0.345	0.34	0.4735	0.0730574	4.9	1	1	1
4427	9	7.904	Marker1312947	0.99	1	0.457407	0.345	0.34	0.4735	0.0730574	4.9	1	1	1
4428	9	7.904	Marker1196198	0.99	1	0.457407	0.345	0.34	0.4735	0.0730574	4.9	1	1	1
4429	9	7.904	Marker1215111	0.99	1	0.457407	0.345	0.34	0.4735	0.0730574	4.9	1	1	1
4430	9	7.904	Marker1247689	0.99	1	0.457407	0.345	0.34	0.4735	0.0730574	4.9	1	1	1
4431	9	7.904	Marker1264197	0.99	1	0.457407	0.345	0.34	0.4735	0.0730574	4.9	1	1	1
4432	9	7.904	Marker1146620	0.99	1	0.457407	0.345	0.34	0.4735	0.0730574	4.9	1	1	1
4433	9	7.904	Marker1193195	0.99	1	0.457407	0.345	0.34	0.4735	0.0730574	4.9	1	1	1
4434	9	7.904	Marker1306090	0.99	1	0.457408	0.344921	0.34	0.473608	0.0730534	4.9	1	1	1
4923	9	159.172	Marker1309805	0.99	1	0.387374	0.355666	0.402904	0.542143	0.0730539	4.9	0.999	1	0.999
4924	9	159.172	Marker1307259	0.99	1	0.387497	0.355667	0.402798	0.542143	0.0730548	4.9	0.999	1	1
4925	9	159.172	Marker1276865	0.99	1	0.387619	0.355667	0.402692	0.542143	0.0730557	4.9	1	1	1
4926	9	159.172	Marker1244510	0.99	1	0.387619	0.355667	0.402692	0.542143	0.0730557	4.9	1	1	1
4927	9	159.172	Marker1334015	0.99	1	0.387618	0.355648	0.402694	0.542162	0.0730557	4.9	1	1	1
4928	9	159.172	Marker1356805	0.99	1	0.387616	0.355629	0.402695	0.54218	0.0730557	4.9	0.999	1	1
4929	9	159.172	Marker1281499	0.99	1	0.387615	0.355611	0.402697	0.542199	0.0730557	4.9	0.999	1	0.999
4930	9	159.172	Marker1138691	0.99	1	0.387615	0.355611	0.402697	0.542199	0.0730557	4.9	0.999	1	0.999
663	2	29.458		0.98	1	0.509044	0.39158	0.344986	0.377443	0.0731023	4.8	0.993	0.966	0.979
664	2	29.737	Marker2106335	0.98	1	0.509541	0.390825	0.344989	0.378511	0.0731225	4.8	1	0.961	0.98
1997	3	199.529		0.98	1	0.45306	0.371998	0.324764	0.500278	0.0730965	4.9	0.973	0.967	0.97
2006	3	203.43		0.98	1	0.447734	0.357741	0.343499	0.495971	0.0730958	4.9	0.999	0.999	0.999
2007	3	203.451	Marker593600	0.98	1	0.447727	0.357675	0.3435	0.495848	0.0730913	4.9	1	1	1
2008	3	203.451	Marker315716	0.98	1	0.447727	0.357667	0.3435	0.495789	0.0730906	4.9	1	1	1
2009	3	203.451	Marker511742	0.98	1	0.447727	0.357667	0.3435	0.495789	0.0730906	4.9	1	1	1
2032	3	208.8		0.98	1	0.425226	0.359326	0.346827	0.508551	0.0730947	4.9	0.98	0.99	0.985
2038	3	211.104		0.98	1	0.435581	0.362396	0.330876	0.499382	0.0730951	4.9	0.99	0.953	0.972
3235	6	82.045	Marker1809714	0.98	1	0.335127	0.457496	0.48308	0.366311	0.0731211	4.8	1	0.999	0.999
3236	6	82.045	Marker1805365	0.98	1	0.335188	0.457404	0.48317	0.366238	0.0731191	4.8	1	1	1
3237	6	82.045	Marker1742729	0.98	1	0.3352	0.457391	0.483158	0.36625	0.0731191	4.8	1	1	1
4344	8	141.472	Marker681653	0.98	1	0.357149	0.39204	0.374136	0.511041	0.073094	4.9	1	0.998	0.999
4345	8	141.472	Marker673418	0.98	1	0.357131	0.392062	0.37416	0.510997	0.0730949	4.9	1	0.999	0.999
4346	8	141.472	Marker743167	0.98	1	0.357114	0.392084	0.374185	0.510953	0.0730958	4.9	1	0.999	1
4347	8	141.472	Marker682204	0.98	1	0.357097	0.392105	0.374211	0.510909	0.0730967	4.9	1	1	1
4348	8	141.472	Marker649193	0.98	1	0.357097	0.392105	0.374211	0.510909	0.0730967	4.9	1	1	1
4349	8	141.472	Marker709325	0.98	1	0.357047	0.39216	0.37421	0.510909	0.0730959	4.9	1	0.999	1
4350	8	141.472	Marker645274	0.98	1	0.356996	0.392215	0.37421	0.510909	0.0730951	4.9	1	0.999	0.999
4351	8	141.472	Marker744520	0.98	1	0.356946	0.39227	0.37421	0.51091	0.0730943	4.9	1	0.998	0.999
4370	8	147.01		0.98	1	0.356152	0.38314	0.384986	0.516265	0.0731101	4.8	0.99	0.969	0.979
981	2	100.935	Marker1964668	0.97	1	0.494305	0.35434	0.355981	0.383389	0.0731611	4.8	0.991	1	0.996
1024	2	109.551	Marker2123666	0.97	1	0.489375	0.335501	0.389408	0.389648	0.0731287	4.8	0.967	1	0.984
1737	3	126.931	Marker504854	0.97	1	0.467696	0.458911	0.358515	0.323258	0.0731461	4.8	0.992	1	0.996
1738	3	126.931	Marker512802	0.97	1	0.467696	0.45909	0.358515	0.322994	0.0731347	4.8	0.992	1	0.996
2060	3	220.475	Marker269789	0.97	1	0.458691	0.353749	0.318835	0.459601	0.0731369	4.8	0.999	1	1
2061	3	220.475	Marker304056	0.97	1	0.458728	0.35375	0.318831	0.4596	0.0731341	4.8	0.999	1	1
2062	3	220.475	Marker373717	0.97	1	0.458764	0.35375	0.318827	0.4596	0.0731313	4.8	1	1	1
2063	3	220.475	Marker379868	0.97	1	0.4588	0.35375	0.318824	0.4596	0.0731286	4.8	1	1	1
2064	3	220.475	Marker492222	0.97	1	0.4588	0.35375	0.318824	0.4596	0.0731286	4.8	1	1	1
2065	3	220.475	Marker254181	0.97	1	0.4588	0.35375	0.318824	0.4596	0.0731286	4.8	1	1	1
2066	3	220.475	Marker571997	0.97	1	0.4588	0.35375	0.318824	0.4596	0.0731286	4.8	1	1	1
2067	3	220.475	Marker556879	0.97	1	0.4588	0.35375	0.318824	0.4596	0.0731286	4.8	1	1	1
2068	3	220.475	Marker401789	0.97	1	0.4588	0.35375	0.318824	0.4596	0.0731286	4.8	1	1	1
2069	3	220.475	Marker597147	0.97	1	0.4588	0.35375	0.318824	0.4596	0.0731286	4.8	1	1	1
2070	3	220.475	Marker315694	0.97	1	0.4588	0.35375	0.318824	0.4596	0.0731286	4.8	1	1	1
2071	3	220.475	Marker236129	0.97	1	0.4588	0.35375	0.318824	0.4596	0.0731286	4.8	1	1	1
2072	3	220.475	Marker252855	0.97	1	0.4588	0.35375	0.318824	0.4596	0.0731286	4.8	1	1	1
2073	3	220.475	Marker420288	0.97	1	0.4588	0.35375	0.318824	0.4596	0.0731286	4.8	1	1	1
2074	3	220.475	Marker334566	0.97	1	0.4588	0.35375	0.318824	0.4596	0.0731286	4.8	1	1	1
3244	6	84.069		0.97	1	0.335392	0.463838	0.477485	0.361559	0.073142	4.8	0.966	0.991	0.979
3813	7	114.006	Marker1516363	0.97	1	0.35137	0.475385	0.356646	0.479167	0.0731609	4.8	0.998	1	0.999
3814	7	114.006	Marker1396507	0.97	1	0.351408	0.475385	0.35661	0.479167	0.073161	4.8	0.999	1	0.999
3815	7	114.006	Marker1446722	0.97	1	0.351445	0.475385	0.356574	0.479167	0.0731611	4.8	0.999	1	1
3816	7	114.006	Marker1462207	0.97	1	0.351481	0.475385	0.356538	0.479167	0.0731612	4.8	1	1	1
3817	7	114.006	Marker1458839	0.97	1	0.35149	0.475335	0.356531	0.479276	0.0731611	4.8	0.999	1	1
3818	7	114.006	Marker1452900	0.97	1	0.351498	0.475286	0.356524	0.479386	0.073161	4.8	0.999	1	0.999
366	1	87.748		0.96	1	0.50452	0.416487	0.373835	0.330299	0.0731687	4.8	0.989	0.978	0.984
982	2	100.935	Marker1960482	0.96	1	0.49522	0.354291	0.355066	0.383109	0.0731642	4.8	0.974	1	0.987
1744	3	128.873		0.96	1	0.469748	0.45618	0.35669	0.328111	0.0731641	4.8	0.992	0.979	0.985
2046	3	217.225	Marker589118	0.96	1	0.44643	0.348174	0.329443	0.474225	0.0731923	4.7	1	1	1
2047	3	217.225	Marker620176	0.96	1	0.446429	0.348217	0.329444	0.474158	0.0731951	4.7	1	1	1
2048	3	217.225	Marker387138	0.96	1	0.446429	0.348261	0.329444	0.474091	0.0731978	4.7	1	1	1
2049	3	217.225	Marker531537	0.96	1	0.446429	0.348137	0.329444	0.474116	0.0731962	4.7	0.999	1	1
2896	5	125.152		0.96	1	0.342615	0.402001	0.382673	0.513088	0.0731866	4.7	0.966	0.989	0.977
3234	6	81.413		0.96	1	0.333087	0.460649	0.480291	0.366894	0.0731761	4.7	0.99	0.971	0.981
3776	7	104.675		0.96	1	0.330738	0.492559	0.415405	0.385678	0.0731734	4.8	0.997	0.996	0.997
3786	7	106.51		0.96	1	0.330707	0.484819	0.388008	0.44965	0.0731799	4.7	0.999	0.962	0.981
3787	7	106.557	Marker1483519	0.96	1	0.330706	0.484618	0.387859	0.450568	0.0731771	4.7	1	0.962	0.981
3788	7	106.557	Marker1474164	0.96	1	0.330706	0.484618	0.38783	0.450692	0.0731758	4.7	1	0.961	0.981
3789	7	106.557	Marker1431424	0.96	1	0.330706	0.484618	0.387802	0.450816	0.0731746	4.7	1	0.961	0.981
362	1	86.275	Marker229199	0.95	1	0.50963	0.410389	0.3744	0.335803	0.0732039	4.7	0.999	0.991	0.995
665	2	30.737		0.95	1	0.509214	0.39355	0.344984	0.377904	0.0732221	4.7	0.993	0.958	0.975
1725	3	124.01		0.95	1	0.454039	0.475001	0.359426	0.324208	0.0732046	4.7	0.997	0.997	0.997
1726	3	124.086	Marker325848	0.95	1	0.453531	0.475	0.359339	0.3246	0.0732241	4.7	1	0.999	0.999
1727	3	124.086	Marker547488	0.95	1	0.453462	0.475	0.359329	0.324653	0.0732268	4.7	1	1	1
1728	3	124.086	Marker482371	0.95	1	0.453462	0.475	0.359286	0.324706	0.0732274	4.7	1	1	1
1729	3	125.086		0.95	1	0.458401	0.471667	0.360577	0.320708	0.0732268	4.7	0.961	0.978	0.97
1778	3	137.106		0.95	1	0.480675	0.419879	0.344479	0.344392	0.0732036	4.7	0.997	0.978	0.988
2606	5	35.204		0.95	1	0.516315	0.321436	0.404562	0.386053	0.0732035	4.7	0.934	0.673	0.804
3245	6	84.334	Marker1914268	0.95	1	0.336325	0.464458	0.475256	0.361895	0.0732333	4.7	0.96	1	0.98
3783	7	105.51	Marker1366213	0.95	1	0.330736	0.489021	0.391543	0.432602	0.0732048	4.7	0.989	1	0.995
3784	7	105.51	Marker1359273	0.95	1	0.330736	0.488985	0.391543	0.432638	0.0732057	4.7	0.989	1	0.995
3785	7	105.51	Marker1429951	0.95	1	0.330736	0.488949	0.391543	0.432675	0.0732065	4.7	0.989	1	0.995
3790	7	107.557		0.95	1	0.337028	0.484623	0.380242	0.462767	0.0732332	4.7	0.982	0.96	0.971
3812	7	113.559		0.95	1	0.350679	0.47535	0.358191	0.479176	0.0732208	4.7	0.981	0.993	0.987
4343	8	140.73		0.95	1	0.358245	0.392908	0.373441	0.511655	0.0732031	4.7	0.986	0.965	0.976
4362	8	144.709	Marker777092	0.95	1	0.359	0.3875	0.375263	0.51	0.0732079	4.7	1	1	1
4363	8	144.709	Marker672530	0.95	1	0.359	0.3875	0.375263	0.51	0.0732079	4.7	1	1	1
4364	8	144.709	Marker755159	0.95	1	0.359	0.3875	0.375263	0.51	0.0732079	4.7	1	1	1
4365	8	144.709	Marker729936	0.95	1	0.359	0.3875	0.375263	0.51	0.0732079	4.7	1	1	1
4366	8	144.709	Marker769813	0.95	1	0.358977	0.3875	0.375302	0.51	0.0732077	4.7	1	1	1
4367	8	144.709	Marker767343	0.95	1	0.358954	0.387499	0.37534	0.510001	0.0732074	4.7	1	1	1
4877	9	141.852		0.95	1	0.393932	0.3316	0.424918	0.520767	0.0732105	4.7	0.971	0.857	0.914
666	2	31.016	Marker2122397	0.94	1	0.508564	0.394585	0.344989	0.377906	0.0732636	4.6	1	0.961	0.98
667	2	31.016	Marker2067343	0.94	1	0.508537	0.394631	0.344989	0.377906	0.0732652	4.6	1	0.961	0.981
2059	3	219.85		0.94	1	0.456796	0.349038	0.320389	0.459616	0.0732371	4.7	0.99	0.98	0.985
3108	6	17.582	Marker1771344	0.94	1	0.436831	0.341277	0.304201	0.506699	0.0732518	4.6	0.494	1	0.747
3203	6	66.866	Marker1800406	0.94	1	0.361221	0.502957	0.438794	0.350697	0.0732613	4.6	1	0.976	0.988
3603	7	32.244		0.94	1	0.280583	0.483878	0.426329	0.412272	0.0732405	4.7	0.953	0.752	0.852
3777	7	104.746	Marker1445507	0.94	1	0.33074	0.491305	0.414468	0.389191	0.0732393	4.7	1	0.999	0.999
3778	7	104.746	Marker1372116	0.94	1	0.33074	0.491305	0.414337	0.389462	0.0732412	4.7	1	0.999	1
3779	7	104.746	Marker1376110	0.94	1	0.330741	0.491305	0.414205	0.389731	0.0732431	4.7	1	1	1
3780	7	104.746	Marker1458570	0.94	1	0.330741	0.491304	0.414074	0.39	0.073245	4.7	1	1	1
3781	7	104.746	Marker1444166	0.94	1	0.330741	0.491304	0.413808	0.390534	0.0732489	4.7	1	0.999	1
3782	7	104.746	Marker1374431	0.94	1	0.33074	0.491305	0.413541	0.39107	0.0732527	4.6	1	0.999	0.999
4232	8	91.355	Marker647611	0.94	1	0.350091	0.536991	0.402663	0.382555	0.0732489	4.7	0.945	1	0.972
4233	8	91.355	Marker789914	0.94	1	0.350173	0.536979	0.402611	0.382549	0.0732508	4.6	0.944	1	0.972
978	2	100.263	Marker1967930	0.93	1	0.49037	0.353413	0.355975	0.383733	0.0732901	4.6	0.989	1	0.994
979	2	100.263	Marker2144702	0.93	1	0.49037	0.353412	0.355975	0.38373	0.0732901	4.6	0.989	1	0.994
980	2	100.263	Marker1953691	0.93	1	0.49037	0.353411	0.355975	0.383726	0.0732902	4.6	0.989	1	0.994
1779	3	137.187	Marker428629	0.93	1	0.480674	0.417361	0.344251	0.347763	0.0732798	4.6	1	0.978	0.989
2050	3	217.763	Marker325987	0.93	1	0.446429	0.346818	0.329444	0.47	0.0732793	4.6	1	1	1
2051	3	217.763	Marker372051	0.93	1	0.446429	0.346818	0.329444	0.47	0.0732793	4.6	1	1	1
2052	3	217.763	Marker359128	0.93	1	0.446429	0.346818	0.329444	0.47	0.0732793	4.6	1	1	1
3217	6	73.037		0.93	1	0.339763	0.465488	0.477744	0.361288	0.0733085	4.6	0.974	0.983	0.979
3392	6	138.025		0.93	1	0.354078	0.382998	0.371604	0.515005	0.0732735	4.6	0.978	0.959	0.969
3791	7	108.557		0.93	1	0.3436	0.484593	0.375646	0.469684	0.0732843	4.6	0.978	0.994	0.986
3792	7	108.673	Marker1363773	0.93	1	0.344368	0.484588	0.375328	0.469995	0.0732923	4.6	0.978	1	0.989
3793	7	108.673	Marker1520199	0.93	1	0.344434	0.484588	0.375269	0.469995	0.0732935	4.6	0.978	1	0.989
4222	8	88.85	Marker798499	0.93	1	0.334109	0.520673	0.41682	0.380734	0.0733094	4.6	0.995	1	0.997
4223	8	88.85	Marker647703	0.93	1	0.334409	0.520821	0.416987	0.380587	0.0733054	4.6	0.996	1	0.998
363	1	86.748	Marker232337	0.92	1	0.5045	0.411716	0.3744	0.33584	0.0733258	4.6	0.999	1	1
364	1	86.748	Marker151250	0.92	1	0.5045	0.411769	0.3744	0.335791	0.0733241	4.6	0.999	1	0.999
365	1	86.748	Marker87586	0.92	1	0.5045	0.411822	0.3744	0.335742	0.0733225	4.6	0.999	1	0.999
996	2	103.219	Marker2096035	0.92	1	0.491017	0.361456	0.328269	0.392413	0.0733384	4.5	0.958	1	0.979
997	2	103.219	Marker2136950	0.92	1	0.491033	0.361453	0.328253	0.392416	0.0733384	4.5	0.958	1	0.979
998	2	103.219	Marker2178384	0.92	1	0.491049	0.36145	0.328237	0.392419	0.0733384	4.5	0.957	1	0.979
999	2	103.219	Marker2011322	0.92	1	0.491065	0.361447	0.32822	0.392422	0.0733384	4.5	0.957	1	0.978
1730	3	125.989	Marker284560	0.92	1	0.46671	0.457441	0.360267	0.323907	0.0733338	4.5	0.983	1	0.991
1731	3	125.989	Marker294942	0.92	1	0.466728	0.457381	0.360264	0.323946	0.0733352	4.5	0.983	1	0.992
1732	3	125.989	Marker356417	0.92	1	0.466747	0.45732	0.360262	0.323985	0.0733366	4.5	0.983	1	0.992
1733	3	125.989	Marker252047	0.92	1	0.466765	0.45726	0.360259	0.324024	0.0733381	4.5	0.983	1	0.992
1734	3	125.989	Marker334104	0.92	1	0.466783	0.457199	0.360257	0.324063	0.0733395	4.5	0.984	1	0.992
1747	3	129.678	Marker399639	0.92	1	0.47155	0.450232	0.357128	0.332135	0.0733341	4.5	0.987	1	0.993
4221	8	88.85	Marker803752	0.92	1	0.334077	0.520674	0.416813	0.380734	0.0733098	4.6	0.994	1	0.997
4224	8	88.96	Marker736740	0.92	1	0.334498	0.520669	0.416527	0.381024	0.0733138	4.6	1	0.997	0.998
4225	8	88.96	Marker706720	0.92	1	0.334497	0.520669	0.416492	0.381051	0.0733145	4.6	1	0.996	0.998
4226	8	88.96	Marker750955	0.92	1	0.334497	0.520669	0.416458	0.381078	0.0733153	4.6	1	0.996	0.998
658	2	26.985	Marker2176923	0.91	1	0.498217	0.395653	0.342648	0.374286	0.0733504	4.5	0.989	1	0.995
3107	6	17.507		0.91	1	0.436301	0.341597	0.306782	0.505448	0.0733777	4.5	0.496	0.997	0.747
3233	6	80.413	Marker1909866	0.91	1	0.331247	0.46165	0.474481	0.371508	0.0733755	4.5	1	0.948	0.974
977	2	99.906		0.9	1	0.49011	0.353725	0.355976	0.383842	0.0733917	4.5	0.989	0.983	0.986
3462	6	150.014	Marker1836688	0.9	1	0.353537	0.382242	0.370511	0.511698	0.073386	4.5	1	0.924	0.962
3463	6	150.014	Marker1814280	0.9	1	0.353568	0.382223	0.370471	0.511767	0.0733839	4.5	1	0.924	0.962
3811	7	112.559	Marker1487321	0.9	1	0.350965	0.473742	0.361059	0.479179	0.0734025	4.5	1	0.99	0.995
4227	8	89.96		0.9	1	0.333711	0.522043	0.413111	0.38337	0.0733906	4.5	0.961	0.996	0.978
4228	8	90.102	Marker701606	0.9	1	0.333609	0.522229	0.412558	0.383822	0.0734006	4.5	0.955	1	0.978
4342	8	139.73		0.9	1	0.360532	0.392957	0.374134	0.510806	0.073408	4.4	0.969	0.96	0.965
668	2	32.016		0.89	1	0.504394	0.401742	0.344992	0.376589	0.0734325	4.4	0.992	0.988	0.99
1014	2	105.656	Marker2083834	0.89	1	0.493434	0.34413	0.382656	0.395281	0.0734243	4.4	0.946	1	0.973
1015	2	105.656	Marker2046630	0.89	1	0.493423	0.344135	0.382667	0.395276	0.0734243	4.4	0.947	1	0.973
1735	3	125.989	Marker536719	0.89	1	0.468374	0.4538	0.359676	0.326259	0.0734454	4.4	0.975	1	0.988
2005	3	202.43		0.89	1	0.446279	0.364136	0.343468	0.498182	0.0734322	4.4	0.978	0.979	0.978
2607	5	36.204		0.89	1	0.509364	0.324182	0.409562	0.384991	0.0734258	4.4	0.929	0.701	0.815
2897	5	125.782	Marker970249	0.89	1	0.343043	0.405	0.383929	0.5065	0.0734518	4.4	1	1	1
2898	5	126.782		0.89	1	0.344289	0.399693	0.382982	0.51336	0.0734335	4.4	0.989	0.952	0.97
3852	7	124.229		0.89	1	0.337543	0.478778	0.372373	0.448619	0.0734485	4.4	1	0.969	0.985
4876	9	140.852		0.89	1	0.39505	0.331227	0.43039	0.508983	0.073448	4.4	0.974	0.872	0.923
669	2	32.295	Marker2206334	0.88	1	0.502858	0.403822	0.344999	0.3765	0.073485	4.3	0.999	1	1
670	2	32.295	Marker2187490	0.88	1	0.502858	0.40383	0.345	0.3765	0.0734848	4.3	0.999	1	1
671	2	32.295	Marker2057281	0.88	1	0.502857	0.403838	0.345	0.3765	0.0734847	4.3	1	1	1
672	2	32.295	Marker2132066	0.88	1	0.502857	0.403846	0.345	0.3765	0.0734846	4.3	1	1	1
673	2	32.295	Marker2123691	0.88	1	0.502857	0.403846	0.345	0.3765	0.0734846	4.3	1	1	1
674	2	32.295	Marker2099628	0.88	1	0.502857	0.403846	0.345	0.3765	0.0734846	4.3	1	1	1
675	2	32.295	Marker1992774	0.88	1	0.502857	0.403846	0.345	0.3765	0.0734846	4.3	1	1	1
676	2	32.295	Marker2044045	0.88	1	0.502857	0.403846	0.345	0.3765	0.0734846	4.3	1	1	1
677	2	32.295	Marker2096620	0.88	1	0.502949	0.403846	0.344965	0.3765	0.0734817	4.3	1	1	1
995	2	102.681	Marker2214112	0.88	1	0.490092	0.361657	0.339194	0.385729	0.0734946	4.3	0.979	1	0.989
1001	2	103.757	Marker1974558	0.88	1	0.490167	0.361645	0.339119	0.385741	0.0734946	4.3	0.977	1	0.988
1002	2	103.757	Marker2204017	0.88	1	0.490152	0.361648	0.339134	0.385738	0.0734946	4.3	0.977	1	0.989
1003	2	103.757	Marker2157766	0.88	1	0.490137	0.36165	0.339149	0.385736	0.0734946	4.3	0.978	1	0.989
1004	2	103.757	Marker2016760	0.88	1	0.490122	0.361652	0.339164	0.385733	0.0734946	4.3	0.978	1	0.989
1016	2	106.656		0.88	1	0.490327	0.342699	0.38377	0.394777	0.0734666	4.4	0.985	0.992	0.988
1495	3	94.542	Marker568631	0.88	1	0.421783	0.359817	0.349277	0.510426	0.0734654	4.4	1	0.888	0.944
1496	3	94.542	Marker438396	0.88	1	0.421776	0.359824	0.349293	0.510409	0.0734654	4.4	1	0.889	0.944
1497	3	94.542	Marker421148	0.88	1	0.42177	0.35983	0.349309	0.510393	0.0734654	4.4	1	0.889	0.944
1736	3	126.62	Marker424495	0.88	1	0.467693	0.453	0.35938	0.329833	0.0734735	4.4	1	0.991	0.995
1745	3	129.224	Marker368253	0.88	1	0.470422	0.44864	0.35708	0.335881	0.07349	4.3	1	0.984	0.992
1746	3	129.224	Marker332275	0.88	1	0.470438	0.448611	0.357092	0.335871	0.0734896	4.3	1	0.984	0.992
3112	6	18.582		0.88	1	0.414919	0.353287	0.356271	0.502544	0.0734719	4.4	0.914	0.997	0.956
3202	6	66.661		0.88	1	0.361376	0.501213	0.438026	0.352827	0.073459	4.4	0.989	0.973	0.981
4220	8	88.317		0.88	1	0.331454	0.517844	0.416175	0.380606	0.073482	4.3	0.975	0.985	0.98
236	1	58.708	Marker216381	0.87	1	0.447143	0.403103	0.472778	0.316522	0.0735245	4.3	1	1	1
237	1	58.708	Marker202481	0.87	1	0.447143	0.403103	0.472778	0.316522	0.0735245	4.3	1	1	1
238	1	58.708	Marker79355	0.87	1	0.447143	0.403103	0.472778	0.316522	0.0735245	4.3	1	1	1
239	1	58.708	Marker107775	0.87	1	0.447143	0.403103	0.472778	0.316522	0.0735245	4.3	1	1	1
240	1	58.708	Marker68273	0.87	1	0.447143	0.403103	0.472778	0.316522	0.0735245	4.3	1	1	1
241	1	58.708	Marker136854	0.87	1	0.447143	0.403103	0.472778	0.316522	0.0735245	4.3	1	1	1
242	1	58.708	Marker49589	0.87	1	0.447143	0.403103	0.472778	0.316522	0.0735245	4.3	1	1	1
243	1	58.708	Marker38860	0.87	1	0.44714	0.403112	0.47278	0.316513	0.0735245	4.3	1	1	1
244	1	58.708	Marker24481	0.87	1	0.447143	0.403103	0.472778	0.316522	0.0735245	4.3	1	1	1
245	1	58.708	Marker99729	0.87	1	0.447143	0.403206	0.472778	0.316519	0.0735244	4.3	0.999	1	0.999
246	1	58.708	Marker108859	0.87	1	0.447143	0.403305	0.472778	0.31652	0.0735243	4.3	0.997	1	0.999
247	1	58.708	Marker205755	0.87	1	0.447143	0.403401	0.472778	0.316526	0.0735243	4.3	0.996	1	0.998
248	1	58.708	Marker79471	0.87	1	0.447143	0.403495	0.472778	0.316535	0.0735244	4.3	0.995	1	0.997
249	1	58.708	Marker139383	0.87	1	0.447143	0.403585	0.472778	0.316548	0.0735246	4.3	0.993	1	0.997
378	1	90.73		0.87	1	0.50531	0.410617	0.371033	0.34292	0.0734972	4.3	0.978	0.92	0.949
678	2	33.295		0.87	1	0.502987	0.403931	0.344621	0.376501	0.0735024	4.3	0.991	0.979	0.985
924	2	84.317	Marker2114799	0.87	1	0.506818	0.355873	0.349489	0.402421	0.0735273	4.3	0.768	1	0.884
925	2	85.317		0.87	1	0.50539	0.353066	0.354533	0.399342	0.0735242	4.3	0.799	0.954	0.877
2037	3	210.104	Marker560781	0.87	1	0.424203	0.369338	0.341581	0.500017	0.0735071	4.3	0.991	1	0.996
2899	5	127.782		0.87	1	0.345823	0.396024	0.384138	0.515652	0.0735252	4.3	0.992	0.927	0.96
3221	6	74.773		0.87	1	0.336719	0.466429	0.472485	0.371965	0.0735016	4.3	0.978	0.98	0.979
3232	6	79.78		0.87	1	0.330984	0.462297	0.470085	0.374134	0.0735219	4.3	0.99	0.945	0.968
3808	7	111.844	Marker1511234	0.87	1	0.346296	0.4712	0.37	0.479167	0.0735075	4.3	1	1	1
3809	7	111.844	Marker1450485	0.87	1	0.346235	0.471243	0.37	0.479167	0.0735046	4.3	1	1	1
3810	7	111.844	Marker1438923	0.87	1	0.346174	0.471286	0.37	0.479167	0.0735017	4.3	1	1	1
657	2	26.74		0.86	1	0.496089	0.395651	0.344258	0.374287	0.0735328	4.3	0.983	0.993	0.988
986	2	102.144	Marker2085940	0.86	1	0.489286	0.361786	0.35	0.382917	0.073568	4.2	1	1	1
987	2	102.144	Marker1960412	0.86	1	0.489286	0.361786	0.35	0.382917	0.073568	4.2	1	1	1
988	2	102.144	Marker1979400	0.86	1	0.489286	0.361786	0.35	0.382917	0.073568	4.2	1	1	1
989	2	102.144	Marker1991438	0.86	1	0.489286	0.361786	0.35	0.382917	0.073568	4.2	1	1	1
990	2	102.144	Marker2176404	0.86	1	0.489286	0.361786	0.35	0.382917	0.073568	4.2	1	1	1
991	2	102.144	Marker2056765	0.86	1	0.489286	0.361786	0.35	0.382917	0.073568	4.2	1	1	1
992	2	102.144	Marker2151689	0.86	1	0.489286	0.361786	0.349787	0.38299	0.0735668	4.2	1	0.999	1
993	2	102.144	Marker2016957	0.86	1	0.489286	0.361786	0.349574	0.383063	0.0735655	4.2	1	0.999	0.999
994	2	102.144	Marker2153909	0.86	1	0.489286	0.361786	0.349362	0.383135	0.0735642	4.2	1	0.998	0.999
1005	2	104.294	Marker2098579	0.86	1	0.489314	0.361781	0.349972	0.382921	0.073568	4.2	0.999	1	1
1006	2	104.294	Marker2166743	0.86	1	0.4893	0.361784	0.349986	0.382919	0.073568	4.2	1	1	1
1007	2	104.294	Marker1987637	0.86	1	0.489286	0.361786	0.35	0.382917	0.073568	4.2	1	1	1
1017	2	107.019	Marker2143536	0.86	1	0.487788	0.343566	0.384156	0.394588	0.0735428	4.3	1	1	1
1018	2	107.019	Marker2142309	0.86	1	0.487778	0.343571	0.384167	0.394583	0.0735428	4.3	1	1	1
1019	2	107.019	Marker2188038	0.86	1	0.487778	0.343571	0.384167	0.394583	0.0735428	4.3	1	1	1
1121	2	123.829	Marker2146347	0.86	1	0.382692	0.353478	0.519412	0.3984	0.0735523	4.3	1	1	1
1122	2	123.829	Marker2127843	0.86	1	0.382692	0.353478	0.519412	0.3984	0.0735523	4.3	1	1	1
1123	2	123.829	Marker2033553	0.86	1	0.382692	0.353478	0.519412	0.3984	0.0735523	4.3	1	1	1
1124	2	123.829	Marker2031636	0.86	1	0.382692	0.353478	0.519412	0.3984	0.0735523	4.3	1	1	1
1143	2	128.178	Marker2029305	0.86	1	0.382679	0.353474	0.519425	0.398404	0.0735523	4.3	1	1	1
1144	2	128.178	Marker2150770	0.86	1	0.382692	0.353478	0.519412	0.3984	0.0735523	4.3	1	1	1
1145	2	128.178	Marker1968553	0.86	1	0.38271	0.353482	0.519415	0.398405	0.0735543	4.3	0.999	1	1
1996	3	198.529		0.86	1	0.442401	0.369636	0.337586	0.50272	0.0735336	4.3	0.969	0.973	0.971
2053	3	218.763		0.86	1	0.44643	0.346816	0.327018	0.461168	0.0735645	4.2	1	0.994	0.997
3390	6	136.573		0.86	1	0.358291	0.385543	0.370249	0.516115	0.0735461	4.3	0.984	0.925	0.954
3393	6	139.025		0.86	1	0.352704	0.387469	0.372429	0.505152	0.0735622	4.2	0.994	0.993	0.993
4371	8	147.983	Marker746353	0.86	1	0.358962	0.376249	0.395484	0.505939	0.0735483	4.3	1	0.985	0.993
4372	8	147.983	Marker794005	0.86	1	0.359	0.37619	0.395595	0.505805	0.0735539	4.3	1	0.985	0.993
4373	8	147.983	Marker783396	0.86	1	0.359	0.37619	0.395681	0.5057	0.073558	4.2	1	0.986	0.993
926	2	86.317		0.85	1	0.502193	0.351622	0.36076	0.395806	0.0735776	4.2	0.832	0.935	0.883
1142	2	128.091		0.85	1	0.38269	0.353477	0.518825	0.398028	0.073577	4.2	1	0.994	0.997
679	2	33.736	Marker2009355	0.84	1	0.498768	0.405768	0.346399	0.376501	0.0736344	4.2	1	0.988	0.994
680	2	34.028	Marker2112603	0.84	1	0.49546	0.41317	0.346395	0.369252	0.073609	4.2	0.993	1	0.996
2033	3	209.425	Marker487209	0.84	1	0.420084	0.367949	0.346842	0.5	0.0736256	4.2	1	1	1
2034	3	209.425	Marker478759	0.84	1	0.42	0.368	0.346842	0.5	0.0736274	4.2	1	1	1
2035	3	209.425	Marker520695	0.84	1	0.42	0.368	0.346842	0.5	0.0736274	4.2	1	1	1
2036	3	209.425	Marker592347	0.84	1	0.42	0.368	0.346842	0.5	0.0736274	4.2	1	1	1
2054	3	218.85	Marker271261	0.84	1	0.446429	0.346818	0.328125	0.4596	0.0736182	4.2	1	1	1
2055	3	218.85	Marker402545	0.84	1	0.446429	0.346818	0.328125	0.4596	0.0736182	4.2	1	1	1
2056	3	218.85	Marker480500	0.84	1	0.446429	0.346818	0.328125	0.4596	0.0736182	4.2	1	1	1
2057	3	218.85	Marker467195	0.84	1	0.446429	0.346818	0.328125	0.4596	0.0736182	4.2	1	1	1
2058	3	218.85	Marker507847	0.84	1	0.446479	0.346809	0.328125	0.4596	0.0736178	4.2	1	0.999	1
2608	5	37.204		0.84	1	0.50235	0.326839	0.414596	0.383954	0.0736292	4.2	0.926	0.73	0.828
2900	5	128.335	Marker851228	0.84	1	0.346768	0.394776	0.385895	0.514431	0.0736306	4.2	1	0.923	0.962
3113	6	18.657	Marker1930528	0.84	1	0.414809	0.353444	0.359383	0.50038	0.0736076	4.2	0.917	1	0.959
3204	6	67.866		0.84	1	0.362125	0.493995	0.440502	0.351974	0.0736123	4.2	0.982	0.992	0.987
3246	6	85.334		0.84	1	0.339775	0.466478	0.470217	0.360896	0.0736072	4.2	0.945	0.961	0.953
3394	6	139.202	Marker1872546	0.84	1	0.352541	0.388437	0.372563	0.503231	0.0736171	4.2	1	1	1
3395	6	139.202	Marker1799451	0.84	1	0.3525	0.388462	0.372593	0.503182	0.073618	4.2	1	1	1
3396	6	139.202	Marker1801790	0.84	1	0.3525	0.388462	0.372593	0.503182	0.073618	4.2	1	1	1
3397	6	139.202	Marker1820875	0.84	1	0.3525	0.388462	0.372593	0.503182	0.073618	4.2	1	1	1
3398	6	139.202	Marker1909232	0.84	1	0.3525	0.388462	0.372593	0.503182	0.073618	4.2	1	1	1
3399	6	139.202	Marker1817925	0.84	1	0.3525	0.388462	0.372593	0.503182	0.073618	4.2	1	1	1
3400	6	139.202	Marker1814018	0.84	1	0.3525	0.388462	0.372593	0.503182	0.073618	4.2	1	1	1
3401	6	139.202	Marker1864655	0.84	1	0.3525	0.388462	0.372566	0.503171	0.0736186	4.2	1	1	1
4250	8	95.228	Marker745921	0.84	1	0.37017	0.533352	0.387537	0.380781	0.0736383	4.1	0.948	1	0.974
250	1	58.708	Marker51177	0.83	1	0.447004	0.403766	0.472916	0.322767	0.0736652	4.1	0.979	1	0.989
251	1	59.245	Marker79515	0.83	1	0.447145	0.403331	0.472787	0.323191	0.0736652	4.1	1	1	1
252	1	59.783	Marker170849	0.83	1	0.447146	0.403331	0.472787	0.323191	0.0736652	4.1	1	1	1
253	1	59.783	Marker66538	0.83	1	0.447146	0.403331	0.472787	0.323191	0.0736652	4.1	1	1	1
254	1	59.783	Marker2147	0.83	1	0.447145	0.403331	0.472787	0.323191	0.0736652	4.1	1	1	1
596	2	11.289	Marker2071410	0.83	1	0.488415	0.332468	0.389531	0.384012	0.0736458	4.1	0.979	1	0.99
2002	3	201.098	Marker502130	0.83	1	0.446407	0.37735	0.334699	0.492944	0.0736723	4.1	0.99	1	0.995
4010	8	0	Marker764855	0.83	1	0.498215	0.365142	0.344008	0.428365	0.0736469	4.1	0.877	1	0.939
4011	8	0	Marker674441	0.83	1	0.498199	0.365148	0.344023	0.428359	0.0736469	4.1	0.878	1	0.939
4012	8	1		0.83	1	0.496646	0.36573	0.346764	0.429622	0.0736452	4.1	0.914	0.997	0.955
4013	8	1.075	Marker797471	0.83	1	0.496527	0.365782	0.347164	0.429457	0.0736496	4.1	0.916	1	0.958
4341	8	138.73	Marker642515	0.83	1	0.363566	0.391937	0.376533	0.507968	0.0736717	4.1	0.955	1	0.978
4513	9	32.688		0.83	1	0.382626	0.405563	0.35976	0.532287	0.0736446	4.1	0.989	0.982	0.986
4875	9	139.852		0.83	1	0.39578	0.331287	0.435968	0.497069	0.0736501	4.1	0.98	0.901	0.94
927	2	87.317		0.82	1	0.49736	0.351659	0.367847	0.392068	0.0736849	4.1	0.866	0.942	0.904
2003	3	201.098	Marker343650	0.82	1	0.446222	0.37735	0.334947	0.492944	0.0736822	4.1	0.991	1	0.995
3601	7	30.592		0.82	1	0.291508	0.462969	0.41966	0.42159	0.0736965	4.1	0.978	0.9	0.939
4319	8	124.167		0.82	1	0.330669	0.507957	0.421342	0.407824	0.0737112	4.1	0.908	0.865	0.887
4320	8	125.167		0.82	1	0.329426	0.509834	0.419193	0.409942	0.0737015	4.1	0.945	0.835	0.89
3602	7	31.244	Marker1487731	0.81	1	0.286343	0.469989	0.420761	0.426819	0.0737304	4	0.997	0.722	0.86
4318	8	123.167		0.81	1	0.332515	0.505025	0.423393	0.405844	0.073751	4	0.872	0.902	0.887
4321	8	126.167		0.81	1	0.32895	0.510402	0.416983	0.41215	0.0737278	4	0.983	0.813	0.898
4322	8	126.584	Marker650465	0.81	1	0.329011	0.510204	0.416053	0.413083	0.0737503	4	1	0.806	0.903
4323	8	126.584	Marker645380	0.81	1	0.329005	0.510206	0.41604	0.413096	0.0737509	4	1	0.806	0.903
4324	8	126.584	Marker734594	0.81	1	0.329	0.510208	0.416026	0.413109	0.0737515	4	1	0.806	0.903
4325	8	126.584	Marker739099	0.81	1	0.328995	0.51021	0.416013	0.413121	0.0737522	4	1	0.806	0.903
4514	9	32.789	Marker1182143	0.81	1	0.378913	0.407514	0.360952	0.529864	0.073743	4	0.99	0.985	0.987
341	1	79.75		0.8	1	0.482174	0.422144	0.40109	0.313152	0.0737839	4	0.99	0.98	0.985
1114	2	122.216	Marker2073573	0.8	1	0.388522	0.347604	0.515677	0.406082	0.0737673	4	0.979	1	0.989
1115	2	122.753	Marker2126710	0.8	1	0.389201	0.347917	0.514998	0.405769	0.0737673	4	1	1	1
1116	2	122.753	Marker2182528	0.8	1	0.3892	0.347917	0.515	0.405769	0.0737672	4	1	1	1
1117	2	122.753	Marker2045001	0.8	1	0.3892	0.347917	0.515	0.405769	0.0737672	4	1	1	1
1118	2	122.753	Marker2054199	0.8	1	0.3892	0.347917	0.515	0.405769	0.0737672	4	1	1	1
1119	2	122.753	Marker1951058	0.8	1	0.389106	0.347983	0.515	0.405769	0.0737693	4	1	0.999	1
1146	2	129.178		0.8	1	0.384046	0.354619	0.518876	0.398262	0.0737933	3.9	0.946	0.986	0.966
614	2	14.809	Marker2210696	0.79	1	0.489231	0.387222	0.378077	0.35	0.073828	3.9	1	1	1
2609	5	38.204		0.79	1	0.495324	0.329398	0.419612	0.382953	0.0738118	3.9	0.927	0.759	0.843
3402	6	140.202		0.79	1	0.347315	0.387828	0.374085	0.497702	0.0738178	3.9	0.97	0.98	0.975
3452	6	145.188	Marker1870099	0.79	1	0.345375	0.380663	0.381684	0.502155	0.0738099	3.9	0.823	1	0.912
3453	6	145.188	Marker1777864	0.79	1	0.345379	0.380675	0.38168	0.502143	0.0738099	3.9	0.823	1	0.912
3454	6	145.188	Marker1929859	0.79	1	0.345383	0.380687	0.381676	0.502131	0.0738099	3.9	0.824	1	0.912
3455	6	145.188	Marker1818935	0.79	1	0.345386	0.380699	0.381673	0.502119	0.0738099	3.9	0.824	1	0.912
3456	6	145.188	Marker1890671	0.79	1	0.34539	0.380712	0.381669	0.502106	0.0738099	3.9	0.824	1	0.912
3457	6	146.188		0.79	1	0.345743	0.381919	0.381291	0.500924	0.0738099	3.9	0.858	0.999	0.929
3458	6	147.188		0.79	1	0.346097	0.383096	0.380943	0.499741	0.0738099	3.9	0.893	1	0.946
3459	6	147.792	Marker1741507	0.79	1	0.34631	0.383792	0.380748	0.499026	0.0738099	3.9	0.915	1	0.957
3460	6	148.792		0.79	1	0.346265	0.385319	0.379221	0.499072	0.0738099	3.9	0.952	0.961	0.957
3461	6	149.792		0.79	1	0.346188	0.386848	0.377692	0.499148	0.0738099	3.9	0.991	0.923	0.957
3600	7	29.592	Marker1427791	0.79	1	0.300821	0.468699	0.416572	0.412196	0.0738304	3.9	1	0.908	0.954
4014	8	2.075		0.79	1	0.495026	0.366479	0.350567	0.423117	0.0737941	3.9	0.954	0.997	0.975
4015	8	2.151	Marker789570	0.79	1	0.494912	0.36653	0.351014	0.422431	0.0738081	3.9	0.957	1	0.978
4016	8	2.151	Marker788178	0.79	1	0.494897	0.366535	0.351029	0.422426	0.0738081	3.9	0.957	1	0.978
4317	8	122.167		0.79	1	0.334788	0.501312	0.425321	0.404033	0.0738143	3.9	0.838	0.947	0.893
4874	9	138.852		0.79	1	0.396189	0.331756	0.44125	0.485697	0.0738125	3.9	0.988	0.943	0.966
613	2	14.809	Marker2079074	0.78	1	0.489206	0.387129	0.378071	0.350067	0.073831	3.9	0.999	1	1
928	2	88.317		0.78	1	0.491241	0.353105	0.375304	0.388436	0.0738366	3.9	0.901	0.976	0.939
1820	3	145.753		0.78	1	0.482567	0.406887	0.374313	0.341271	0.073862	3.9	0.974	0.978	0.976
2219	4	49.627	Marker1554634	0.78	1	0.512029	0.380111	0.404402	0.360337	0.0738581	3.9	1	0.969	0.985
2220	4	49.627	Marker1604912	0.78	1	0.512002	0.380115	0.404452	0.360308	0.0738577	3.9	1	0.969	0.985
2221	4	49.627	Marker1553750	0.78	1	0.511975	0.380119	0.404502	0.360279	0.0738574	3.9	1	0.969	0.985
2222	4	49.627	Marker1684364	0.78	1	0.511947	0.380124	0.404551	0.360251	0.0738571	3.9	1	0.97	0.985
2223	4	49.627	Marker1604179	0.78	1	0.509306	0.379972	0.410636	0.356783	0.0738347	3.9	1	0.953	0.977
2224	4	50.627		0.78	1	0.509015	0.381494	0.409114	0.357074	0.0738347	3.9	0.961	0.992	0.976
2960	5	156.5		0.78	1	512.711	-204123	-512	204124	0.0738659	3.8	0	0.991	0.496
3205	6	68.313	Marker1769865	0.78	1	0.363462	0.488	0.44	0.3544	0.0738431	3.9	1	1	1
3229	6	78.78	Marker1902651	0.78	1	0.33217	0.459402	0.462014	0.381894	0.0738435	3.9	1	0.962	0.981
3230	6	78.78	Marker1908296	0.78	1	0.332151	0.45941	0.462096	0.381822	0.0738408	3.9	1	0.962	0.981
3231	6	78.78	Marker1853815	0.78	1	0.332132	0.459418	0.462179	0.381751	0.0738381	3.9	1	0.962	0.981
3599	7	29.592	Marker1435611	0.78	1	0.30083	0.468682	0.416571	0.412198	0.073831	3.9	1	0.908	0.954
3794	7	109.673		0.78	1	0.354776	0.476943	0.367984	0.467274	0.0738473	3.9	0.988	0.98	0.984
164	1	51.682	Marker112075	0.77	1	0.4445	0.336896	0.4745	0.399282	0.0738814	3.8	0.999	1	0.999
165	1	51.682	Marker120039	0.77	1	0.4445	0.336922	0.4745	0.399224	0.0738825	3.8	0.999	1	1
166	1	51.682	Marker231480	0.77	1	0.4445	0.336948	0.4745	0.399165	0.0738836	3.8	0.999	1	1
167	1	51.682	Marker117309	0.77	1	0.4445	0.336974	0.4745	0.399106	0.0738847	3.8	1	1	1
168	1	51.682	Marker232135	0.77	1	0.4445	0.337	0.4745	0.399048	0.0738857	3.8	1	1	1
169	1	51.682	Marker5823	0.77	1	0.4445	0.33739	0.4745	0.398543	0.0739015	3.8	0.999	1	1
594	2	11.289	Marker2067715	0.77	1	0.483136	0.321689	0.392829	0.395928	0.0738702	3.8	0.791	1	0.896
595	2	11.289	Marker2105491	0.77	1	0.483145	0.321683	0.39283	0.395925	0.0738702	3.8	0.791	1	0.895
1068	2	117.879	Marker2132416	0.77	1	0.481154	0.34	0.379286	0.405769	0.0739032	3.8	1	1	1
1069	2	117.879	Marker2015719	0.77	1	0.481154	0.34	0.379286	0.405769	0.0739032	3.8	1	1	1
1070	2	117.879	Marker2097755	0.77	1	0.481154	0.34	0.379286	0.405769	0.0739032	3.8	1	1	1
1071	2	117.879	Marker2176898	0.77	1	0.481154	0.34	0.379286	0.405769	0.0739032	3.8	1	1	1
1072	2	117.879	Marker1987026	0.77	1	0.481154	0.34	0.379286	0.405769	0.0739032	3.8	1	1	1
1073	2	117.879	Marker2042938	0.77	1	0.481154	0.34	0.379286	0.405769	0.0739032	3.8	1	1	1
1074	2	117.879	Marker1954094	0.77	1	0.481154	0.34	0.379286	0.405769	0.0739032	3.8	1	1	1
1075	2	117.879	Marker2148381	0.77	1	0.481154	0.34	0.379286	0.405769	0.0739032	3.8	1	1	1
1076	2	117.879	Marker2217180	0.77	1	0.481154	0.34	0.379286	0.405769	0.0739032	3.8	1	1	1
1077	2	117.879	Marker2152560	0.77	1	0.481154	0.34	0.379286	0.405769	0.0739032	3.8	1	1	1
1078	2	117.879	Marker2100595	0.77	1	0.481154	0.34	0.379286	0.405769	0.0739032	3.8	1	1	1
1079	2	117.879	Marker2154914	0.77	1	0.481154	0.34	0.379286	0.405769	0.0739032	3.8	1	1	1
1080	2	117.879	Marker1979255	0.77	1	0.481154	0.34	0.379286	0.405769	0.0739032	3.8	1	1	1
1081	2	117.879	Marker2091192	0.77	1	0.481154	0.34	0.379286	0.405769	0.0739032	3.8	1	1	1
1082	2	117.879	Marker2088869	0.77	1	0.481154	0.34	0.379286	0.405769	0.0739032	3.8	1	1	1
1083	2	117.879	Marker2135345	0.77	1	0.481154	0.34	0.379286	0.405769	0.0739032	3.8	1	1	1
1120	2	123.291	Marker1968071	0.77	1	0.382688	0.353477	0.515004	0.405771	0.0738821	3.8	1	1	1
1125	2	124.829		0.77	1	0.376844	0.359611	0.510752	0.398876	0.0739038	3.8	1	0.969	0.984
1802	3	144.215	Marker516366	0.77	1	0.477586	0.409375	0.375652	0.340435	0.0738691	3.8	1	1	1
1803	3	144.215	Marker291727	0.77	1	0.477586	0.409375	0.375652	0.340435	0.0738691	3.8	1	1	1
1804	3	144.215	Marker308523	0.77	1	0.477586	0.409375	0.375652	0.340435	0.0738691	3.8	1	1	1
1805	3	144.215	Marker298435	0.77	1	0.477586	0.409375	0.375652	0.340435	0.0738691	3.8	1	1	1
1806	3	144.215	Marker509762	0.77	1	0.477586	0.409375	0.375652	0.340435	0.0738691	3.8	1	1	1
1807	3	144.215	Marker254203	0.77	1	0.477586	0.409375	0.375652	0.340435	0.0738691	3.8	1	1	1
1808	3	144.215	Marker586011	0.77	1	0.477586	0.409375	0.375652	0.340435	0.0738691	3.8	1	1	1
1809	3	144.215	Marker585296	0.77	1	0.477586	0.409375	0.375652	0.340435	0.0738691	3.8	1	1	1
1810	3	144.215	Marker529305	0.77	1	0.477586	0.409375	0.375652	0.340435	0.0738691	3.8	1	1	1
1811	3	144.753	Marker555264	0.77	1	0.478571	0.411765	0.375652	0.340435	0.0738775	3.8	1	1	1
1812	3	144.753	Marker246741	0.77	1	0.478571	0.411765	0.375652	0.340435	0.0738775	3.8	1	1	1
1813	3	144.753	Marker384087	0.77	1	0.478571	0.411765	0.375652	0.340435	0.0738775	3.8	1	1	1
1814	3	144.753	Marker294252	0.77	1	0.478571	0.411765	0.375652	0.340435	0.0738775	3.8	1	1	1
1815	3	144.753	Marker386680	0.77	1	0.478571	0.411765	0.375652	0.340435	0.0738775	3.8	1	1	1
1816	3	144.753	Marker601718	0.77	1	0.478571	0.411765	0.375652	0.340435	0.0738775	3.8	1	1	1
1817	3	144.753	Marker447126	0.77	1	0.478571	0.411765	0.375652	0.340435	0.0738775	3.8	1	1	1
1818	3	144.753	Marker393103	0.77	1	0.47862	0.411726	0.375652	0.340435	0.0738765	3.8	1	1	1
1819	3	144.753	Marker411962	0.77	1	0.478668	0.411688	0.375652	0.340435	0.0738756	3.8	1	0.999	1
1987	3	196.366	Marker510021	0.77	1	0.427058	0.369125	0.352222	0.50625	0.0738746	3.8	1	1	1
1988	3	196.366	Marker402832	0.77	1	0.427083	0.369091	0.352222	0.50625	0.0738731	3.8	1	1	1
1989	3	196.366	Marker383278	0.77	1	0.427083	0.369091	0.352222	0.50625	0.0738731	3.8	1	1	1
1990	3	196.366	Marker416045	0.77	1	0.427083	0.369091	0.352222	0.50625	0.0738731	3.8	1	1	1
1991	3	196.366	Marker609906	0.77	1	0.427083	0.369038	0.352222	0.506274	0.0738719	3.8	1	1	1
1992	3	196.366	Marker556315	0.77	1	0.427083	0.368986	0.352196	0.506408	0.0738692	3.8	0.999	1	0.999
2218	4	49.552		0.77	1	0.512362	0.380083	0.404262	0.36055	0.0738725	3.8	0.997	0.969	0.983
2225	4	50.823	Marker1668659	0.77	1	0.50779	0.37562	0.409988	0.360958	0.0738838	3.8	0.978	1	0.989
2226	4	50.823	Marker1631050	0.77	1	0.50779	0.375569	0.409988	0.36099	0.0738841	3.8	0.978	1	0.989
2227	4	50.823	Marker1711519	0.77	1	0.50779	0.375519	0.409988	0.361022	0.0738844	3.8	0.978	1	0.989
2228	4	50.823	Marker1670699	0.77	1	0.50779	0.375468	0.409988	0.361054	0.0738848	3.8	0.978	1	0.989
2229	4	50.823	Marker1572020	0.77	1	0.50779	0.375418	0.409988	0.361086	0.0738851	3.8	0.979	1	0.989
2980	5	163.316	Marker950047	0.77	1	0.346835	0.427995	0.363861	0.479025	0.0738949	3.8	0.611	1	0.805
2981	5	163.316	Marker1124330	0.77	1	0.346837	0.428	0.363859	0.47902	0.0738949	3.8	0.611	1	0.805
2982	5	163.316	Marker883242	0.77	1	0.346838	0.428005	0.363857	0.479015	0.0738949	3.8	0.611	1	0.806
2983	5	163.316	Marker828684	0.77	1	0.34684	0.42801	0.363855	0.47901	0.0738949	3.8	0.611	1	0.806
2984	5	163.316	Marker923583	0.77	1	0.346842	0.428015	0.363854	0.479005	0.0738949	3.8	0.612	1	0.806
2985	5	164.316		0.77	1	0.346953	0.428578	0.363604	0.478581	0.0738949	3.8	0.637	0.997	0.817
2986	5	165.316		0.77	1	0.347076	0.429114	0.363381	0.478144	0.0738949	3.8	0.663	0.995	0.829
2987	5	166.316		0.77	1	0.347212	0.429625	0.363185	0.477693	0.0738949	3.8	0.69	0.994	0.842
2988	5	167.316		0.77	1	0.347362	0.430109	0.363015	0.47723	0.0738949	3.8	0.718	0.994	0.856
2989	5	168.316		0.77	1	0.347524	0.430568	0.36287	0.476752	0.0738949	3.8	0.747	0.994	0.87
2990	5	169.316		0.77	1	0.347701	0.431001	0.362752	0.476262	0.0738949	3.8	0.778	0.995	0.886
2991	5	170.316		0.77	1	0.347891	0.431408	0.362659	0.475758	0.0738949	3.8	0.809	0.997	0.903
2992	5	171.316		0.77	1	0.348095	0.431789	0.36259	0.475241	0.0738949	3.8	0.842	1	0.921
2993	5	171.379	Marker954357	0.77	1	0.348109	0.431812	0.362587	0.475208	0.0738949	3.8	0.844	1	0.922
2994	5	172.379		0.77	1	0.347404	0.43309	0.361309	0.475913	0.0738949	3.8	0.879	0.961	0.92
2995	5	173.379		0.77	1	0.346673	0.434382	0.360017	0.476643	0.0738949	3.8	0.915	0.923	0.919
2996	5	174.379		0.77	1	0.345916	0.43569	0.358709	0.4774	0.0738949	3.8	0.952	0.887	0.919
2997	5	175.379		0.77	1	0.345133	0.437012	0.357387	0.478183	0.0738949	3.8	0.991	0.852	0.922
2998	5	175.607	Marker1065504	0.77	1	0.344951	0.437316	0.357083	0.478365	0.0738949	3.8	1	0.844	0.922
3224	6	76.394		0.77	1	0.335044	0.466656	0.46064	0.380755	0.0738785	3.8	0.966	0.969	0.967
4017	8	3.151		0.77	1	0.493486	0.367076	0.353949	0.420035	0.073892	3.8	0.996	0.978	0.987
4018	8	3.25	Marker676894	0.77	1	0.493348	0.367128	0.354358	0.41965	0.0739023	3.8	1	0.978	0.989
4019	8	3.25	Marker794512	0.77	1	0.493348	0.367128	0.354387	0.419615	0.0739034	3.8	1	0.978	0.989
4208	8	83.741		0.77	1	0.344974	0.504435	0.421968	0.357834	0.0738993	3.8	0.948	0.989	0.969
4209	8	84.741		0.77	1	0.345745	0.502971	0.421508	0.359888	0.0738981	3.8	0.987	0.994	0.991
4210	8	85.064	Marker735176	0.77	1	0.345999	0.502501	0.421217	0.360715	0.0739008	3.8	1	1	1
4211	8	85.064	Marker677988	0.77	1	0.346	0.5025	0.421215	0.360728	0.073901	3.8	1	1	1
4212	8	85.064	Marker745255	0.77	1	0.346	0.5025	0.421212	0.360741	0.0739011	3.8	1	1	1
4213	8	85.064	Marker654452	0.77	1	0.346	0.5025	0.421212	0.360741	0.0739011	3.8	1	1	1
4214	8	85.064	Marker804577	0.77	1	0.346	0.5025	0.421212	0.360741	0.0739011	3.8	1	1	1
4215	8	85.064	Marker778471	0.77	1	0.34595	0.502491	0.421252	0.360733	0.0739003	3.8	1	1	1
4219	8	87.317		0.77	1	0.333471	0.509469	0.414305	0.379548	0.0739037	3.8	0.957	0.979	0.968
4314	8	121.167	Marker779944	0.77	1	0.337308	0.497101	0.427127	0.402394	0.0738946	3.8	0.805	1	0.902
4315	8	121.167	Marker679825	0.77	1	0.337317	0.497092	0.427118	0.402403	0.0738946	3.8	0.805	1	0.902
4316	8	121.167	Marker743222	0.77	1	0.337326	0.497082	0.427109	0.402412	0.0738946	3.8	0.805	1	0.903
170	1	51.682	Marker216522	0.76	1	0.4445	0.337782	0.4745	0.398034	0.0739172	3.8	0.999	1	0.999
593	2	11.068		0.76	1	0.482609	0.321912	0.391701	0.39715	0.0739082	3.8	0.798	0.989	0.894
612	2	14.453		0.76	1	0.488023	0.383641	0.379299	0.35143	0.0739273	3.8	0.983	0.995	0.989
929	2	88.759	Marker2186951	0.76	1	0.488248	0.354136	0.378576	0.386941	0.0739142	3.8	0.917	1	0.959
930	2	88.759	Marker2116672	0.76	1	0.488241	0.354139	0.378581	0.386937	0.0739141	3.8	0.918	1	0.959
969	2	98.906	Marker2063177	0.76	1	0.482404	0.361726	0.35603	0.38391	0.073942	3.7	0.999	1	1
970	2	98.906	Marker2054881	0.76	1	0.482414	0.361724	0.356	0.383913	0.0739399	3.8	1	1	1
971	2	98.906	Marker2099497	0.76	1	0.482414	0.361724	0.356	0.383913	0.0739399	3.8	1	1	1
972	2	98.906	Marker2151861	0.76	1	0.482414	0.361724	0.356	0.383913	0.0739399	3.8	1	1	1
973	2	98.906	Marker1959418	0.76	1	0.482414	0.361724	0.356	0.383913	0.0739399	3.8	1	1	1
974	2	98.906	Marker2125583	0.76	1	0.482414	0.361724	0.356	0.383913	0.0739399	3.8	1	1	1
975	2	98.906	Marker2091825	0.76	1	0.482414	0.361724	0.356	0.383913	0.0739399	3.8	1	1	1
976	2	98.906	Marker2011720	0.76	1	0.482414	0.361722	0.356	0.383913	0.0739399	3.8	1	1	1
984	2	101.606	Marker2028243	0.76	1	0.48261	0.361786	0.355659	0.382917	0.0739364	3.8	0.999	1	1
985	2	101.606	Marker2177429	0.76	1	0.482804	0.361786	0.355325	0.382917	0.0739269	3.8	0.999	1	0.999
1067	2	117.693		0.76	1	0.48085	0.339272	0.378864	0.405659	0.0739195	3.8	0.99	0.997	0.993
1821	3	146.669	Marker379880	0.76	1	0.483148	0.405844	0.373633	0.342866	0.0739254	3.8	0.967	1	0.983
1822	3	146.669	Marker368333	0.76	1	0.48314	0.405803	0.373628	0.342888	0.0739264	3.8	0.967	1	0.983
1986	3	196.279		0.76	1	0.426823	0.369433	0.35191	0.505831	0.0739084	3.8	1	0.993	0.997
2004	3	201.43	Marker529512	0.76	1	0.441551	0.375597	0.34349	0.492951	0.0739404	3.8	1	0.989	0.995
2230	4	50.823	Marker1714691	0.76	1	0.508744	0.370537	0.409033	0.364273	0.0739071	3.8	0.962	1	0.981
2231	4	51.802	Marker1583739	0.76	1	0.509135	0.369119	0.410451	0.363882	0.0739071	3.8	1	0.962	0.981
3225	6	77.394		0.76	1	0.333953	0.464379	0.456492	0.384047	0.0739385	3.8	0.972	0.98	0.976
4202	8	82.741	Marker679457	0.76	1	0.344202	0.505963	0.421798	0.356537	0.0739149	3.8	0.909	1	0.955
4203	8	82.741	Marker772984	0.76	1	0.344209	0.505948	0.421791	0.356552	0.0739149	3.8	0.91	1	0.955
4204	8	82.741	Marker694295	0.76	1	0.344217	0.505933	0.421783	0.356567	0.0739149	3.8	0.91	1	0.955
4205	8	82.741	Marker797449	0.76	1	0.344225	0.505918	0.421775	0.356582	0.0739149	3.8	0.911	1	0.955
4206	8	82.741	Marker683898	0.76	1	0.344233	0.505903	0.421767	0.356597	0.0739149	3.8	0.911	1	0.955
4207	8	82.741	Marker714781	0.76	1	0.34424	0.505888	0.42176	0.356612	0.0739149	3.8	0.911	1	0.956
4866	9	136.777	Marker1290687	0.76	1	0.396406	0.332551	0.445907	0.475353	0.0739368	3.8	1	0.997	0.999
4867	9	136.777	Marker1155362	0.76	1	0.396405	0.332551	0.445907	0.475352	0.0739368	3.8	1	0.997	0.999
4872	9	137.852	Marker1171974	0.76	1	0.396364	0.332593	0.445926	0.475333	0.0739368	3.8	1	1	1
4873	9	137.852	Marker1355251	0.76	1	0.396352	0.332591	0.445935	0.475335	0.0739366	3.8	1	1	1
379	1	91.73		0.75	1	0.502803	0.397287	0.37155	0.357958	0.0739492	3.7	0.993	0.884	0.938
597	2	12.097	Marker2075006	0.75	1	0.481855	0.335204	0.389968	0.382691	0.0739764	3.7	0.999	1	0.999
598	2	12.097	Marker2205604	0.75	1	0.481889	0.335277	0.389963	0.382626	0.0739767	3.7	0.998	1	0.999
599	2	12.097	Marker2205109	0.75	1	0.481879	0.33528	0.389972	0.382623	0.0739766	3.7	0.999	1	0.999
600	2	12.097	Marker2102607	0.75	1	0.48187	0.335285	0.389982	0.382618	0.0739766	3.7	0.999	1	1
601	2	12.097	Marker2167493	0.75	1	0.481861	0.335289	0.389991	0.382613	0.0739766	3.7	1	1	1
602	2	12.097	Marker1947233	0.75	1	0.481852	0.335294	0.39	0.382609	0.0739766	3.7	1	1	1
603	2	12.097	Marker1938745	0.75	1	0.481852	0.335294	0.39	0.382609	0.0739766	3.7	1	1	1
604	2	12.097	Marker2059421	0.75	1	0.481852	0.335294	0.39	0.382609	0.0739766	3.7	1	1	1
605	2	12.097	Marker2053040	0.75	1	0.481852	0.335294	0.39	0.382609	0.0739766	3.7	1	1	1
606	2	12.097	Marker1992600	0.75	1	0.481852	0.335294	0.39	0.382609	0.0739766	3.7	1	1	1
607	2	12.097	Marker2171798	0.75	1	0.481852	0.335294	0.39	0.382609	0.0739766	3.7	1	1	1
608	2	12.097	Marker2075505	0.75	1	0.481852	0.335294	0.39	0.382609	0.0739766	3.7	1	1	1
609	2	12.097	Marker2030547	0.75	1	0.481852	0.335294	0.389969	0.38264	0.0739768	3.7	1	1	1
983	2	101.606	Marker2209324	0.75	1	0.482414	0.361786	0.356	0.382917	0.0739459	3.7	1	1	1
1025	2	110.551		0.75	1	0.481411	0.345902	0.394454	0.386675	0.0739434	3.7	0.981	0.978	0.98
1993	3	197.365	Marker517777	0.75	1	0.427084	0.367811	0.355653	0.504419	0.0739802	3.7	1	0.995	0.997
1995	3	197.529	Marker285198	0.75	1	0.429362	0.367806	0.354701	0.503756	0.0739455	3.7	0.993	1	0.997
2610	5	39.204		0.75	1	0.488337	0.331847	0.42456	0.382002	0.0739722	3.7	0.929	0.79	0.86
3222	6	75.394	Marker1816915	0.75	1	0.339547	0.463928	0.463402	0.379855	0.0739688	3.7	0.97	1	0.985
3223	6	75.394	Marker1830674	0.75	1	0.339547	0.463906	0.463402	0.379854	0.0739694	3.7	0.97	1	0.985
3853	7	124.878	Marker1518377	0.75	1	0.3428	0.471852	0.3744	0.442857	0.0739562	3.7	1	1	1
3854	7	124.878	Marker1363961	0.75	1	0.3428	0.471852	0.374449	0.442702	0.0739594	3.7	1	0.999	1
3855	7	124.878	Marker1521398	0.75	1	0.3428	0.471857	0.374499	0.442544	0.0739627	3.7	1	0.999	0.999
4251	8	96.228		0.75	1	0.371231	0.525121	0.391627	0.375735	0.0739757	3.7	0.911	0.984	0.947
4865	9	136.706		0.75	1	0.396466	0.332782	0.445947	0.475063	0.0739624	3.7	0.996	0.997	0.996
1874	3	160.101	Marker389530	0.74	1	0.483846	0.365217	0.346471	0.4	0.0739998	3.7	1	1	1
1994	3	197.365	Marker452161	0.74	1	0.427084	0.367812	0.355744	0.504391	0.0739822	3.7	1	0.995	0.997
2973	5	161.018		0.74	1	-0.214744	0.92217	0.921756	0	0.0740172	3.7	0	0.972	0.486
2974	5	162.018		0.74	1	0.70721	-5.69507e-19	0	0.923456	0.0740013	3.7	0	0.969	0.484
3226	6	77.853	Marker1885959	0.74	1	0.334569	0.461855	0.454257	0.386277	0.0740121	3.7	0.979	1	0.99
3227	6	77.853	Marker1757125	0.74	1	0.334569	0.461815	0.454256	0.386299	0.074013	3.7	0.979	1	0.99
3228	6	77.853	Marker1814353	0.74	1	0.33457	0.461775	0.454256	0.38632	0.0740139	3.7	0.979	1	0.99
3247	6	86.334		0.74	1	0.344957	0.468068	0.462905	0.360394	0.0740015	3.7	0.947	0.923	0.935
3804	7	111.306	Marker1397809	0.74	1	0.346296	0.4712	0.380357	0.462727	0.0740067	3.7	1	1	1
3805	7	111.306	Marker1443283	0.74	1	0.346296	0.4712	0.380357	0.462727	0.0740067	3.7	1	1	1
3806	7	111.306	Marker1371350	0.74	1	0.346296	0.4712	0.380357	0.462727	0.0740067	3.7	1	1	1
3807	7	111.306	Marker1394398	0.74	1	0.346296	0.4712	0.380357	0.462727	0.0740067	3.7	1	1	1
163	1	50.786	Marker193244	0.73	1	0.444499	0.335422	0.464287	0.410918	0.0740433	3.6	0.991	1	0.995
380	1	91.939	Marker14124	0.73	1	0.502009	0.394388	0.371883	0.361084	0.0740313	3.6	1	0.876	0.938
381	1	91.939	Marker114147	0.73	1	0.50202	0.394377	0.371885	0.361083	0.0740313	3.6	1	0.876	0.938
968	2	98.442		0.73	1	0.48186	0.361799	0.356135	0.384251	0.0740326	3.6	0.972	0.995	0.983
1147	2	130.178		0.73	1	0.385904	0.355999	0.517153	0.398027	0.0740524	3.6	0.902	0.975	0.939
1872	3	160.101	Marker588531	0.73	1	0.483404	0.365217	0.347386	0.4	0.0740463	3.6	0.999	1	0.999
1873	3	160.101	Marker487694	0.73	1	0.483627	0.365217	0.346926	0.4	0.074023	3.6	0.999	1	1
2232	4	51.802	Marker1623482	0.73	1	0.50778	0.370474	0.403996	0.369731	0.0740376	3.6	1	0.995	0.998
2233	4	51.802	Marker1686366	0.73	1	0.50778	0.370474	0.40392	0.369793	0.0740388	3.6	1	0.995	0.998
2234	4	51.802	Marker1617568	0.73	1	0.50778	0.370474	0.403843	0.369856	0.07404	3.6	1	0.996	0.998
2235	4	51.802	Marker1595343	0.73	1	0.507779	0.370475	0.403766	0.369918	0.0740412	3.6	1	0.996	0.998
2236	4	51.802	Marker1603319	0.73	1	0.507923	0.37033	0.402891	0.370611	0.0740552	3.6	1	0.996	0.998
2237	4	51.802	Marker1730494	0.73	1	0.50791	0.370344	0.402888	0.370614	0.0740552	3.6	1	0.996	0.998
2968	5	159.72		0.73	1	-108.155	0.920458	108.864	0	0.0740493	3.6	0	0.989	0.495
3508	6	173.772	Marker1777670	0.73	1	0.334991	0.392509	0.378864	0.487629	0.0740238	3.6	1	0.981	0.99
3509	6	173.772	Marker1833804	0.73	1	0.334991	0.392509	0.378864	0.487596	0.0740251	3.6	1	0.981	0.99
3510	6	173.772	Marker1832696	0.73	1	0.334991	0.392509	0.378865	0.487563	0.0740264	3.6	1	0.981	0.99
3511	6	173.772	Marker1842123	0.73	1	0.334991	0.392509	0.378866	0.487529	0.0740277	3.6	1	0.98	0.99
3803	7	111.219		0.73	1	0.347396	0.471201	0.379295	0.462728	0.0740299	3.6	0.994	1	0.997
4326	8	127.584		0.73	1	0.330121	0.503261	0.414328	0.418891	0.074049	3.6	0.981	0.795	0.888
4340	8	138.39		0.73	1	0.363346	0.393781	0.379414	0.500991	0.0740385	3.6	0.951	0.984	0.968
4374	8	148.521	Marker763293	0.73	1	0.370968	0.37619	0.382807	0.498327	0.0740409	3.6	1	1	1
4375	8	148.521	Marker805660	0.73	1	0.370968	0.37619	0.382941	0.498182	0.0740467	3.6	1	1	1
4376	8	148.521	Marker802152	0.73	1	0.370968	0.37619	0.382941	0.498182	0.0740467	3.6	1	1	1
4377	8	148.521	Marker759292	0.73	1	0.370968	0.37619	0.382941	0.498182	0.0740467	3.6	1	1	1
4378	8	148.521	Marker699481	0.73	1	0.370968	0.37619	0.382941	0.498182	0.0740467	3.6	1	1	1
4379	8	148.521	Marker641961	0.73	1	0.370968	0.37619	0.382941	0.498182	0.0740467	3.6	1	1	1
4380	8	148.521	Marker709563	0.73	1	0.370968	0.37619	0.382941	0.498182	0.0740467	3.6	1	1	1
4381	8	148.521	Marker814905	0.73	1	0.370968	0.37619	0.382941	0.498182	0.0740467	3.6	1	1	1
4382	8	148.521	Marker790535	0.73	1	0.370968	0.37619	0.382941	0.498182	0.0740467	3.6	1	1	1
4383	8	148.521	Marker723110	0.73	1	0.370968	0.37619	0.382941	0.498182	0.0740467	3.6	1	1	1
4384	8	148.521	Marker726584	0.73	1	0.370968	0.376191	0.383017	0.498131	0.07405	3.6	1	1	1
4868	9	137.314	Marker1318813	0.73	1	0.399524	0.332593	0.441786	0.475333	0.0740285	3.6	1	1	1
4869	9	137.314	Marker1153899	0.73	1	0.399524	0.332593	0.441786	0.475333	0.0740285	3.6	1	1	1
4870	9	137.314	Marker1230537	0.73	1	0.399524	0.332593	0.441786	0.475333	0.0740285	3.6	1	1	1
4871	9	137.314	Marker1350073	0.73	1	0.399524	0.332593	0.441786	0.475333	0.0740285	3.6	1	1	1
382	1	91.939	Marker146925	0.72	1	0.500113	0.396408	0.373729	0.35872	0.0740674	3.6	1	0.932	0.966
383	1	91.939	Marker180823	0.72	1	0.500102	0.396418	0.373735	0.358713	0.0740679	3.6	1	0.932	0.966
592	2	10.068		0.72	1	0.479766	0.323604	0.386295	0.403324	0.0740732	3.6	0.831	0.955	0.893
1128	2	126.015	Marker2041037	0.72	1	0.382692	0.353478	0.501053	0.403044	0.0740824	3.6	1	1	1
1129	2	126.015	Marker1980795	0.72	1	0.382692	0.353478	0.501053	0.403044	0.0740824	3.6	1	1	1
1130	2	126.015	Marker2019043	0.72	1	0.38268	0.353473	0.501064	0.403048	0.0740824	3.6	1	1	1
1131	2	126.015	Marker2003807	0.72	1	0.382692	0.353478	0.501053	0.403043	0.0740824	3.6	1	1	1
1132	2	126.015	Marker2077342	0.72	1	0.382539	0.35363	0.501053	0.403043	0.0740849	3.6	1	0.999	1
1133	2	126.015	Marker2026045	0.72	1	0.382385	0.353783	0.501053	0.403043	0.0740875	3.6	1	0.999	0.999
1134	2	126.015	Marker2174368	0.72	1	0.38223	0.353938	0.501053	0.403043	0.07409	3.6	1	0.998	0.999
1135	2	126.015	Marker2174331	0.72	1	0.382075	0.354093	0.501053	0.403043	0.0740924	3.6	1	0.997	0.999
1141	2	127.091	Marker2096303	0.72	1	0.382678	0.353472	0.501067	0.403049	0.0740824	3.6	1	1	1
1871	3	160.101	Marker452579	0.72	1	0.483178	0.365217	0.34785	0.4	0.0740696	3.6	0.998	1	0.999
2160	4	31.694	Marker1648637	0.72	1	0.502781	0.365767	0.386	0.381034	0.0740923	3.6	1	0.999	1
2901	5	129.335		0.72	1	0.348615	0.392879	0.391196	0.503847	0.0740865	3.6	0.989	0.935	0.962
3216	6	72.037		0.72	1	0.350332	0.465493	0.461596	0.361767	0.0740669	3.6	0.97	0.98	0.975
162	1	50.338	Marker10190	0.71	1	0.442035	0.335353	0.464287	0.412104	0.0740978	3.5	1	0.989	0.995
281	1	64.507		0.71	1	0.448891	0.378798	0.481595	0.349765	0.0741192	3.5	1	0.984	0.992
1066	2	116.693		0.71	1	0.476052	0.337384	0.380558	0.404459	0.0741204	3.5	0.968	0.989	0.978
1136	2	126.015	Marker1987897	0.71	1	0.381919	0.354251	0.501053	0.403043	0.0740949	3.6	1	0.997	0.998
1875	3	161.101		0.71	1	0.486259	0.364225	0.352556	0.394347	0.074094	3.6	0.983	0.978	0.981
1882	3	164.037		0.71	1	0.48559	0.355764	0.357534	0.399405	0.0741125	3.5	0.98	0.946	0.963
1883	3	165.037		0.71	1	0.482642	0.353546	0.358526	0.403888	0.074121	3.5	0.99	0.969	0.979
2155	4	31.694	Marker1546518	0.71	1	0.502569	0.365677	0.386	0.381034	0.0740974	3.5	1	0.999	0.999
2156	4	31.694	Marker1634548	0.71	1	0.502547	0.365754	0.386	0.381034	0.0740988	3.5	1	0.999	1
2157	4	31.694	Marker1551180	0.71	1	0.502524	0.365831	0.386	0.381034	0.0741003	3.5	1	1	1
2158	4	31.694	Marker1568655	0.71	1	0.5025	0.365909	0.386	0.381034	0.0741017	3.5	1	1	1
2159	4	31.694	Marker1602113	0.71	1	0.502641	0.365838	0.386	0.381034	0.074097	3.5	1	1	1
2238	4	51.898	Marker1589527	0.71	1	0.506512	0.370476	0.403516	0.370645	0.0741063	3.5	0.997	1	0.998
2239	4	51.898	Marker1537854	0.71	1	0.506375	0.370476	0.40359	0.370645	0.0741117	3.5	0.996	1	0.998
2240	4	51.898	Marker1630343	0.71	1	0.506237	0.370476	0.403665	0.370645	0.0741171	3.5	0.996	1	0.998
2241	4	51.898	Marker1579853	0.71	1	0.506098	0.370476	0.403741	0.370645	0.0741225	3.5	0.996	1	0.998
2611	5	40.204		0.71	1	0.481438	0.334181	0.429392	0.381111	0.0741093	3.5	0.935	0.823	0.879
3114	6	19.657		0.71	1	0.414182	0.355022	0.366657	0.488313	0.0741138	3.5	0.955	0.997	0.976
3134	6	23.906	Marker1813375	0.71	1	0.416122	0.356094	0.368215	0.485673	0.0741276	3.5	1	0.988	0.994
3135	6	23.906	Marker1882803	0.71	1	0.416126	0.356103	0.368215	0.485673	0.0741276	3.5	1	0.988	0.994
3136	6	23.906	Marker1841522	0.71	1	0.416129	0.356111	0.368215	0.485672	0.0741275	3.5	1	0.989	0.994
3403	6	141.202		0.71	1	0.342229	0.389694	0.378185	0.487481	0.0741272	3.5	0.974	0.983	0.978
3507	6	172.897	Marker1811029	0.71	1	0.335894	0.395381	0.379777	0.48751	0.0741191	3.5	0.963	1	0.981
282	1	64.731	Marker24844	0.7	1	0.448889	0.3788	0.480526	0.351379	0.0741459	3.5	1	1	1
283	1	64.731	Marker77996	0.7	1	0.448889	0.3788	0.480526	0.351379	0.0741459	3.5	1	1	1
284	1	64.731	Marker216028	0.7	1	0.448889	0.3788	0.480526	0.351379	0.0741459	3.5	1	1	1
285	1	64.731	Marker133469	0.7	1	0.448889	0.3788	0.480526	0.351379	0.0741459	3.5	1	1	1
286	1	64.731	Marker33736	0.7	1	0.448889	0.3788	0.480526	0.351379	0.0741459	3.5	1	1	1
287	1	64.731	Marker36856	0.7	1	0.448889	0.3788	0.480526	0.351379	0.0741459	3.5	1	1	1
288	1	64.731	Marker68908	0.7	1	0.448889	0.3788	0.480526	0.351379	0.0741459	3.5	1	1	1
289	1	64.731	Marker169191	0.7	1	0.448889	0.3788	0.480486	0.351352	0.0741481	3.5	1	0.999	1
290	1	64.731	Marker161367	0.7	1	0.448889	0.3788	0.480444	0.351325	0.0741503	3.5	1	0.999	0.999
624	2	19.278	Marker2059904	0.7	1	0.487574	0.399593	0.378373	0.349704	0.0741542	3.5	1	0.959	0.98
625	2	20.278		0.7	1	0.4878	0.400974	0.376992	0.349478	0.0741542	3.5	0.961	0.998	0.98
1825	3	148.564	Marker407310	0.7	1	0.480703	0.39715	0.374091	0.348571	0.0741426	3.5	1	1	1
1826	3	148.564	Marker365423	0.7	1	0.480741	0.397143	0.374091	0.348571	0.0741407	3.5	1	1	1
1827	3	148.564	Marker285671	0.7	1	0.480741	0.397143	0.374091	0.348571	0.0741407	3.5	1	1	1
1828	3	148.564	Marker541347	0.7	1	0.480741	0.397143	0.374091	0.348571	0.0741407	3.5	1	1	1
1829	3	148.564	Marker343164	0.7	1	0.480741	0.397143	0.374091	0.348571	0.0741407	3.5	1	1	1
1830	3	148.564	Marker275889	0.7	1	0.48069	0.397153	0.374091	0.348571	0.0741432	3.5	1	0.999	1
1831	3	148.564	Marker276527	0.7	1	0.480637	0.397164	0.374091	0.348571	0.0741458	3.5	1	0.999	0.999
1881	3	163.037		0.7	1	0.486589	0.360156	0.358464	0.393993	0.0741608	3.5	0.98	0.957	0.968
1884	3	165.622	Marker498186	0.7	1	0.480098	0.353228	0.360011	0.405968	0.0741547	3.5	1	0.997	0.999
1885	3	165.622	Marker497647	0.7	1	0.480078	0.353249	0.360009	0.405974	0.0741548	3.5	1	0.998	0.999
1886	3	165.622	Marker530139	0.7	1	0.480059	0.35327	0.360006	0.405981	0.0741549	3.5	1	0.998	0.999
1887	3	165.622	Marker273602	0.7	1	0.480039	0.353291	0.360004	0.405987	0.074155	3.5	1	0.999	0.999
1888	3	165.622	Marker438668	0.7	1	0.48002	0.353312	0.360002	0.405994	0.0741552	3.5	1	0.999	1
1889	3	165.622	Marker397240	0.7	1	0.48	0.353333	0.36	0.406	0.0741553	3.5	1	1	1
1890	3	165.622	Marker513149	0.7	1	0.48	0.353333	0.36	0.406	0.0741553	3.5	1	1	1
1891	3	165.622	Marker548137	0.7	1	0.48	0.353333	0.36	0.406	0.0741553	3.5	1	1	1
1892	3	165.622	Marker544142	0.7	1	0.48	0.353333	0.36	0.406	0.0741553	3.5	1	1	1
1893	3	165.622	Marker317951	0.7	1	0.48	0.353333	0.36	0.406	0.0741553	3.5	1	1	1
1894	3	165.622	Marker387939	0.7	1	0.48	0.353333	0.36	0.406	0.0741553	3.5	1	1	1
1895	3	165.622	Marker388592	0.7	1	0.48	0.353333	0.36	0.406	0.0741553	3.5	1	1	1
1896	3	165.622	Marker513056	0.7	1	0.479997	0.353333	0.359953	0.406	0.0741555	3.5	1	1	1
1897	3	165.622	Marker293843	0.7	1	0.479997	0.353283	0.359953	0.406063	0.0741541	3.5	0.999	1	1
3115	6	19.733	Marker1809022	0.7	1	0.414134	0.355136	0.367737	0.487068	0.0741602	3.5	0.958	1	0.979
4052	8	17.57	Marker730278	0.7	1	0.399445	0.487504	0.378928	0.350948	0.0741384	3.5	1	1	1
4053	8	17.57	Marker801602	0.7	1	0.399445	0.487504	0.378928	0.350948	0.0741384	3.5	1	1	1
4054	8	17.57	Marker771856	0.7	1	0.399445	0.487504	0.378928	0.350948	0.0741384	3.5	1	1	1
4065	8	19.678	Marker764936	0.7	1	0.399772	0.489678	0.378601	0.348775	0.0741384	3.5	0.939	1	0.97
4066	8	19.678	Marker706679	0.7	1	0.399774	0.489692	0.378599	0.34876	0.0741384	3.5	0.939	1	0.969
4067	8	19.678	Marker791757	0.7	1	0.399776	0.489706	0.378597	0.348746	0.0741384	3.5	0.938	1	0.969
4068	8	19.678	Marker741580	0.7	1	0.399778	0.48972	0.378595	0.348732	0.0741384	3.5	0.938	1	0.969
4069	8	19.678	Marker747973	0.7	1	0.39978	0.489734	0.378593	0.348718	0.0741384	3.5	0.938	1	0.969
4252	8	96.568	Marker707799	0.7	1	0.373236	0.520056	0.392914	0.374271	0.0741384	3.5	0.898	1	0.949
222	1	56.521	Marker121606	0.69	1	0.446713	0.390545	0.473208	0.334931	0.07417	3.5	0.936	1	0.968
223	1	57.521		0.69	1	0.446979	0.389991	0.472954	0.335473	0.07417	3.5	0.974	1	0.987
224	1	58.17	Marker99169	0.69	1	0.447143	0.389643	0.472778	0.335833	0.07417	3.5	1	1	1
225	1	58.17	Marker223850	0.69	1	0.447143	0.389643	0.472778	0.335833	0.07417	3.5	1	1	1
226	1	58.17	Marker54820	0.69	1	0.447143	0.389643	0.472778	0.335833	0.07417	3.5	1	1	1
227	1	58.17	Marker38084	0.69	1	0.447143	0.389643	0.472778	0.335833	0.07417	3.5	1	1	1
228	1	58.17	Marker111591	0.69	1	0.447143	0.389643	0.472778	0.335833	0.07417	3.5	1	1	1
229	1	58.17	Marker215924	0.69	1	0.447143	0.389643	0.472778	0.335833	0.07417	3.5	1	1	1
230	1	58.17	Marker34741	0.69	1	0.447143	0.389643	0.472778	0.335833	0.07417	3.5	1	1	1
231	1	58.17	Marker199187	0.69	1	0.447143	0.389643	0.472778	0.335833	0.07417	3.5	1	1	1
232	1	58.17	Marker125523	0.69	1	0.447143	0.389643	0.472778	0.335833	0.07417	3.5	1	1	1
233	1	58.17	Marker178832	0.69	1	0.447143	0.389643	0.472778	0.335833	0.07417	3.5	1	1	1
234	1	58.17	Marker168341	0.69	1	0.447143	0.389643	0.472778	0.335833	0.07417	3.5	1	1	1
235	1	58.17	Marker105997	0.69	1	0.447143	0.389643	0.472778	0.335833	0.07417	3.5	1	1	1
280	1	63.507		0.69	1	0.448894	0.378795	0.479702	0.346895	0.0741789	3.4	1	0.957	0.978
326	1	75.543		0.69	1	0.437837	0.41886	0.455995	0.314164	0.0741817	3.4	0.933	0.939	0.936
327	1	76.543		0.69	1	0.437439	0.418454	0.452566	0.312109	0.074188	3.4	0.942	0.958	0.95
621	2	19.278	Marker2076198	0.69	1	0.486158	0.398305	0.378089	0.349988	0.074169	3.5	1	0.97	0.985
622	2	19.278	Marker2038927	0.69	1	0.486167	0.39832	0.378089	0.349988	0.0741687	3.5	1	0.97	0.985
623	2	19.278	Marker2010645	0.69	1	0.486176	0.398336	0.378089	0.349988	0.0741685	3.5	1	0.97	0.985
1126	2	125.478	Marker2007011	0.69	1	0.372951	0.364087	0.501065	0.403047	0.0741864	3.4	1	1	1
1127	2	125.478	Marker2042721	0.69	1	0.372951	0.364087	0.501065	0.403047	0.0741864	3.4	1	1	1
1137	2	126.553	Marker2001063	0.69	1	0.372951	0.364087	0.501064	0.403047	0.0741864	3.4	1	1	1
1138	2	126.553	Marker2187695	0.69	1	0.372951	0.364087	0.501064	0.403047	0.0741864	3.4	1	1	1
1139	2	126.553	Marker2196000	0.69	1	0.372951	0.364087	0.501064	0.403047	0.0741864	3.4	1	1	1
1140	2	126.553	Marker1956736	0.69	1	0.372951	0.364087	0.501065	0.403047	0.0741864	3.4	1	1	1
2212	4	46.351		0.69	1	0.51581	0.379414	0.402722	0.367957	0.07419	3.4	0.999	0.978	0.989
2213	4	46.378	Marker1618944	0.69	1	0.51593	0.379384	0.402684	0.367972	0.0741842	3.4	1	0.978	0.989
2217	4	48.552	Marker1589714	0.69	1	0.510073	0.38042	0.406369	0.363689	0.0742006	3.4	1	0.972	0.986
3116	6	20.733		0.69	1	0.411654	0.356199	0.368198	0.485763	0.0741861	3.4	0.997	0.997	0.997
3117	6	20.808	Marker1857994	0.69	1	0.411309	0.356416	0.368231	0.485665	0.0741903	3.4	1	1	1
3118	6	20.808	Marker1749808	0.69	1	0.411304	0.356429	0.368235	0.485652	0.0741903	3.4	1	1	1
3119	6	20.808	Marker1804789	0.69	1	0.411304	0.356429	0.368235	0.485652	0.0741903	3.4	1	1	1
3120	6	20.808	Marker1886771	0.69	1	0.411304	0.356429	0.368235	0.485652	0.0741903	3.4	1	1	1
3121	6	20.808	Marker1856467	0.69	1	0.411304	0.356429	0.368235	0.485652	0.0741903	3.4	1	1	1
3122	6	20.808	Marker1869509	0.69	1	0.411309	0.356416	0.368231	0.485665	0.0741903	3.4	1	1	1
3123	6	20.808	Marker1827853	0.69	1	0.411313	0.356403	0.368227	0.485678	0.0741903	3.4	0.999	1	1
3512	6	174.772		0.69	1	0.334536	0.391594	0.380531	0.483992	0.074188	3.4	0.961	0.981	0.971
3795	7	110.219	Marker1472297	0.69	1	0.362094	0.4712	0.365123	0.462727	0.0741805	3.4	1	1	1
3796	7	110.219	Marker1517631	0.69	1	0.362158	0.4712	0.365062	0.462727	0.0741806	3.4	1	1	1
3797	7	110.219	Marker1366558	0.69	1	0.362222	0.4712	0.365	0.462727	0.0741808	3.4	1	1	1
3798	7	110.219	Marker1475722	0.69	1	0.362222	0.4712	0.365	0.462727	0.0741808	3.4	1	1	1
3799	7	110.219	Marker1464859	0.69	1	0.362222	0.4712	0.365	0.462727	0.0741808	3.4	1	1	1
3800	7	110.219	Marker1417593	0.69	1	0.362222	0.4712	0.365	0.462727	0.0741808	3.4	1	1	1
3801	7	110.219	Marker1472356	0.69	1	0.362222	0.4712	0.365	0.462727	0.0741808	3.4	1	1	1
3802	7	110.219	Marker1450697	0.69	1	0.362222	0.4712	0.365	0.462727	0.0741808	3.4	1	1	1
3856	7	125.572	Marker1445119	0.69	1	0.342796	0.472216	0.380838	0.428198	0.0741939	3.4	0.991	1	0.995
4020	8	4.25		0.69	1	0.493336	0.377118	0.3582	0.404264	0.0742029	3.4	0.997	0.997	0.997
325	1	74.543		0.68	1	0.438186	0.418255	0.45823	0.318483	0.0742356	3.4	0.933	0.932	0.933
385	1	92.939		0.68	1	0.493552	0.404149	0.375961	0.351625	0.0742352	3.4	0.997	0.907	0.952
386	1	93.031	Marker111973	0.68	1	0.493469	0.404209	0.375945	0.35144	0.0742306	3.4	1	0.911	0.955
387	1	93.031	Marker78467	0.68	1	0.49346	0.404218	0.375942	0.351442	0.0742306	3.4	1	0.911	0.956
591	2	9.068		0.68	1	0.476192	0.32644	0.380937	0.410004	0.074221	3.4	0.865	0.945	0.905
611	2	13.453	Marker1990709	0.68	1	0.481872	0.373138	0.386003	0.356727	0.074239	3.4	1	0.989	0.994
2612	5	41.204		0.68	1	0.474676	0.336393	0.434061	0.380289	0.0742226	3.4	0.943	0.856	0.899
3124	6	20.808	Marker1851145	0.68	1	0.411337	0.356663	0.368144	0.48547	0.0742081	3.4	0.998	1	0.999
3125	6	20.808	Marker1892918	0.68	1	0.411348	0.356741	0.368114	0.485408	0.0742141	3.4	0.998	1	0.999
3126	6	20.808	Marker1793602	0.68	1	0.411359	0.356821	0.368084	0.485346	0.0742201	3.4	0.997	1	0.999
4021	8	4.325	Marker797069	0.68	1	0.493333	0.378	0.358519	0.403043	0.0742199	3.4	1	1	1
4022	8	4.325	Marker796363	0.68	1	0.493333	0.378	0.358546	0.402991	0.0742211	3.4	1	1	1
4023	8	4.325	Marker759814	0.68	1	0.493334	0.378	0.358575	0.402939	0.0742223	3.4	1	0.999	1
4047	8	16.363	Marker723122	0.68	1	0.404956	0.47962	0.387829	0.341798	0.0742428	3.4	0.991	1	0.996
4064	8	19.108		0.68	1	0.400788	0.486741	0.378712	0.349593	0.0742245	3.4	0.961	0.99	0.975
4070	8	20.678		0.68	1	0.399806	0.488985	0.37839	0.347344	0.0742204	3.4	0.901	0.981	0.941
328	1	77.543		0.67	1	0.436975	0.417152	0.448192	0.312469	0.0742546	3.3	0.962	0.992	0.977
329	1	77.749	Marker83387	0.67	1	0.436869	0.416795	0.447206	0.312829	0.0742752	3.3	0.968	1	0.984
610	2	13.097		0.67	1	0.481876	0.363988	0.387023	0.364127	0.0742558	3.3	0.983	0.989	0.986
626	2	20.32	Marker2182062	0.67	1	0.484418	0.400097	0.376973	0.349769	0.0742677	3.3	0.966	1	0.983
627	2	20.32	Marker2185796	0.67	1	0.484388	0.400091	0.376971	0.349768	0.074269	3.3	0.966	1	0.983
967	2	97.442		0.67	1	0.479889	0.362124	0.359124	0.384613	0.0742533	3.3	0.929	0.988	0.959
1823	3	147.617	Marker243019	0.67	1	0.47558	0.406966	0.373608	0.345307	0.0742592	3.3	0.975	1	0.988
1824	3	147.617	Marker482134	0.67	1	0.475569	0.406915	0.37361	0.345338	0.0742604	3.3	0.975	1	0.988
1876	3	162.037	Marker596800	0.67	1	0.485816	0.366522	0.36069	0.388148	0.0742464	3.4	0.99	1	0.995
1877	3	162.037	Marker255512	0.67	1	0.48581	0.36649	0.360695	0.388178	0.0742464	3.4	0.99	1	0.995
1878	3	162.037	Marker394235	0.67	1	0.485791	0.366457	0.36071	0.388207	0.0742471	3.4	0.99	1	0.995
1879	3	162.037	Marker294653	0.67	1	0.485773	0.366425	0.360726	0.388237	0.0742478	3.4	0.99	1	0.995
1880	3	162.037	Marker350370	0.67	1	0.485755	0.366393	0.360741	0.388267	0.0742486	3.4	0.99	1	0.995
2121	4	24.644	Marker1612153	0.67	1	0.4305	0.351304	0.491111	0.378	0.0742441	3.4	1	1	1
2122	4	24.644	Marker1603142	0.67	1	0.4305	0.351304	0.491111	0.378	0.0742441	3.4	1	1	1
2123	4	24.644	Marker1662948	0.67	1	0.4305	0.351304	0.491111	0.378	0.0742441	3.4	1	1	1
2124	4	24.644	Marker1721268	0.67	1	0.4305	0.351304	0.491111	0.378	0.0742441	3.4	1	1	1
2125	4	24.644	Marker1620218	0.67	1	0.4305	0.351304	0.491111	0.378	0.0742441	3.4	1	1	1
2126	4	24.644	Marker1543083	0.67	1	0.4305	0.351304	0.491111	0.378	0.0742441	3.4	1	1	1
2127	4	24.644	Marker1649978	0.67	1	0.4305	0.351304	0.491111	0.378	0.0742441	3.4	1	1	1
2128	4	24.644	Marker1712217	0.67	1	0.4305	0.351304	0.491111	0.378	0.0742441	3.4	1	1	1
2129	4	24.644	Marker1654832	0.67	1	0.430416	0.35137	0.491047	0.378	0.0742499	3.3	1	0.999	1
2214	4	47.378		0.67	1	0.511543	0.380914	0.401064	0.367946	0.0742725	3.3	0.978	0.995	0.986
3206	6	69.313		0.67	1	0.363433	0.479448	0.440022	0.356452	0.0742457	3.4	0.978	0.999	0.989
4046	8	16.308		0.67	1	0.404876	0.479622	0.38793	0.341777	0.074244	3.4	0.991	0.997	0.994
4216	8	86.064		0.67	1	0.342248	0.500833	0.414519	0.374042	0.0742506	3.3	0.966	0.993	0.98
384	1	91.939	Marker120799	0.66	1	0.494522	0.401254	0.37605	0.356002	0.0743092	3.3	1	0.872	0.936
931	2	89.759		0.66	1	0.482626	0.356667	0.379716	0.386588	0.0743012	3.3	0.955	0.968	0.961
1084	2	118.879		0.66	1	0.478701	0.34347	0.380246	0.405775	0.074289	3.3	0.979	0.99	0.985
1498	3	95.261	Marker325076	0.66	1	0.421006	0.374763	0.350742	0.496504	0.0743163	3.3	1	0.915	0.957
1499	3	95.261	Marker414128	0.66	1	0.421001	0.374768	0.350757	0.496489	0.0743163	3.3	1	0.915	0.958
1500	3	95.261	Marker240956	0.66	1	0.420997	0.374773	0.350771	0.496475	0.0743163	3.3	1	0.916	0.958
2215	4	47.525	Marker1625697	0.66	1	0.510638	0.381323	0.400787	0.368007	0.0742919	3.3	0.978	1	0.989
2216	4	48.525		0.66	1	0.511926	0.380598	0.401135	0.367256	0.0742873	3.3	0.999	0.961	0.98
2570	5	25.924		0.66	1	0.453299	0.352677	0.369348	0.483716	0.0743173	3.3	0.958	0.923	0.941
2613	5	42.204		0.66	1	0.468096	0.33848	0.438526	0.379544	0.0743117	3.3	0.954	0.891	0.922
4045	8	15.308		0.66	1	0.403329	0.479632	0.38858	0.342953	0.074283	3.3	0.989	0.968	0.979
176	1	53.22		0.65	1	0.445003	0.361091	0.474501	0.36043	0.0743239	3.3	0.997	0.997	0.997
177	1	53.295	Marker40672	0.65	1	0.444762	0.361379	0.4745	0.36	0.0743227	3.3	1	1	1
178	1	53.295	Marker139556	0.65	1	0.444762	0.361379	0.4745	0.36	0.0743227	3.3	1	1	1
179	1	53.833	Marker72436	0.65	1	0.444762	0.361429	0.4745	0.36	0.0743227	3.3	1	1	1
180	1	53.833	Marker149327	0.65	1	0.444762	0.361429	0.4745	0.36	0.0743227	3.3	1	1	1
181	1	53.833	Marker73762	0.65	1	0.444762	0.361429	0.474517	0.360048	0.0743253	3.3	1	0.999	1
324	1	73.543		0.65	1	0.438483	0.416714	0.4592	0.324563	0.07434	3.2	0.943	0.939	0.941
330	1	78.749		0.65	1	0.424833	0.42062	0.4472	0.313498	0.0743423	3.2	1	1	1
331	1	78.75	Marker165875	0.65	1	0.424822	0.420623	0.4472	0.3135	0.0743423	3.2	1	1	1
332	1	78.75	Marker29553	0.65	1	0.424706	0.42069	0.4472	0.3135	0.0743425	3.2	1	1	1
333	1	78.75	Marker223337	0.65	1	0.424706	0.42069	0.4472	0.3135	0.0743425	3.2	1	1	1
334	1	78.75	Marker45123	0.65	1	0.424706	0.42069	0.4472	0.3135	0.0743425	3.2	1	1	1
335	1	78.75	Marker207466	0.65	1	0.424706	0.42069	0.4472	0.3135	0.0743425	3.2	1	1	1
336	1	78.75	Marker190618	0.65	1	0.424706	0.42069	0.4472	0.3135	0.0743425	3.2	1	1	1
337	1	78.75	Marker73157	0.65	1	0.424706	0.42069	0.4472	0.3135	0.0743425	3.2	1	1	1
338	1	78.75	Marker147615	0.65	1	0.424706	0.42069	0.4472	0.3135	0.0743425	3.2	1	1	1
339	1	78.75	Marker20535	0.65	1	0.424706	0.42069	0.4472	0.3135	0.0743425	3.2	1	1	1
340	1	78.75	Marker166254	0.65	1	0.425322	0.42069	0.446786	0.3135	0.0743476	3.2	1	1	1
590	2	8.068		0.65	1	0.471962	0.33038	0.376413	0.416289	0.0743496	3.2	0.9	0.96	0.93
1045	2	114.976	Marker2118551	0.65	1	0.46691	0.33707	0.389165	0.40654	0.0743516	3.2	1	0.99	0.995
1046	2	114.976	Marker2152196	0.65	1	0.46691	0.33707	0.389165	0.40654	0.0743516	3.2	1	0.99	0.995
1047	2	114.976	Marker2052686	0.65	1	0.46691	0.337058	0.389165	0.406516	0.0743526	3.2	0.999	0.99	0.995
1148	2	131.178		0.65	1	0.388316	0.357609	0.514088	0.397703	0.0743277	3.2	0.867	0.966	0.916
2246	4	52.974	Marker1720012	0.65	1	0.489005	0.370483	0.429416	0.363743	0.074353	3.2	0.996	1	0.998
2247	4	52.974	Marker1584504	0.65	1	0.488948	0.371087	0.429473	0.363327	0.0743509	3.2	0.996	1	0.998
2248	4	52.974	Marker1713540	0.65	1	0.488948	0.371143	0.429473	0.363287	0.0743507	3.2	0.996	1	0.998
2249	4	52.974	Marker1708271	0.65	1	0.488948	0.3712	0.429473	0.363247	0.0743505	3.2	0.996	1	0.998
2250	4	52.974	Marker1697433	0.65	1	0.488948	0.371257	0.429473	0.363207	0.0743503	3.2	0.995	1	0.998
2251	4	52.974	Marker1571231	0.65	1	0.489541	0.376533	0.42888	0.359185	0.0743184	3.3	0.961	1	0.981
2252	4	52.974	Marker1617010	0.65	1	0.489535	0.376532	0.428886	0.359187	0.0743184	3.3	0.962	1	0.981
2253	4	53.952	Marker1581507	0.65	1	0.490059	0.375252	0.430166	0.358662	0.0743184	3.3	1	0.962	0.981
2254	4	53.952	Marker1664129	0.65	1	0.490071	0.37524	0.430173	0.358655	0.0743184	3.3	1	0.961	0.981
2255	4	53.952	Marker1661385	0.65	1	0.490082	0.375229	0.430181	0.358648	0.0743184	3.3	1	0.961	0.98
2648	5	47.969		0.65	1	0.446813	0.338128	0.458812	0.382756	0.074347	3.2	0.989	0.89	0.94
3412	6	142.476	Marker1831608	0.65	1	0.334997	0.392503	0.382587	0.478083	0.074353	3.2	1	1	1
3413	6	142.476	Marker1763936	0.65	1	0.334997	0.392503	0.382587	0.478083	0.074353	3.2	1	1	1
3424	6	143.563	Marker1925705	0.65	1	0.334472	0.391551	0.38312	0.479026	0.074353	3.2	0.957	1	0.979
3425	6	143.563	Marker1745623	0.65	1	0.334477	0.39156	0.383116	0.479017	0.074353	3.2	0.957	1	0.979
3426	6	144.563		0.65	1	0.334955	0.392429	0.382628	0.478158	0.074353	3.2	0.997	1	0.998
3427	6	144.65	Marker1822074	0.65	1	0.334997	0.392503	0.382587	0.478083	0.074353	3.2	1	1	1
3428	6	144.65	Marker1921796	0.65	1	0.334997	0.392503	0.382587	0.478083	0.074353	3.2	1	1	1
3429	6	144.65	Marker1859054	0.65	1	0.334997	0.392503	0.382587	0.478083	0.074353	3.2	1	1	1
3506	6	172.231		0.65	1	0.335974	0.398043	0.380908	0.485028	0.0743462	3.2	0.938	0.98	0.959
3513	6	175.594	Marker1844042	0.65	1	0.334117	0.390912	0.383476	0.479665	0.074353	3.2	0.93	1	0.965
3514	6	175.594	Marker1866491	0.65	1	0.334112	0.390903	0.383481	0.479674	0.074353	3.2	0.929	1	0.965
3515	6	175.594	Marker1789383	0.65	1	0.334107	0.390894	0.383486	0.479683	0.074353	3.2	0.929	1	0.964
3516	6	175.594	Marker1822136	0.65	1	0.334102	0.390885	0.383491	0.479692	0.074353	3.2	0.929	1	0.964
3517	6	175.594	Marker1759359	0.65	1	0.334097	0.390877	0.383495	0.4797	0.074353	3.2	0.928	1	0.964
3876	7	133.949	Marker1516600	0.65	1	0.351574	0.478031	0.377485	0.413469	0.0743268	3.2	0.988	1	0.994
3877	7	133.949	Marker1470648	0.65	1	0.351568	0.478031	0.377491	0.413469	0.0743268	3.2	0.988	1	0.994
3878	7	133.949	Marker1505626	0.65	1	0.351562	0.478031	0.377497	0.413469	0.0743267	3.2	0.988	1	0.994
4043	8	14.308	Marker796266	0.65	1	0.401667	0.4796	0.3868	0.346957	0.0743492	3.2	1	1	1
4044	8	14.308	Marker740273	0.65	1	0.401667	0.4796	0.386837	0.346908	0.0743485	3.2	1	0.999	1
4071	8	21.678		0.65	1	0.402115	0.486801	0.378099	0.346044	0.0743297	3.2	0.866	0.979	0.922
4217	8	86.317	Marker805672	0.65	1	0.341723	0.500194	0.412263	0.377755	0.0743257	3.3	0.962	1	0.981
4218	8	86.317	Marker668859	0.65	1	0.3417	0.50017	0.412292	0.377758	0.0743257	3.3	0.961	1	0.981
4253	8	96.568	Marker727784	0.65	1	0.372671	0.511708	0.393627	0.377245	0.0743306	3.2	0.961	1	0.98
4254	8	96.568	Marker741577	0.65	1	0.372667	0.511686	0.393632	0.377246	0.0743314	3.2	0.961	1	0.98
4327	8	128.584		0.65	1	0.332445	0.494334	0.412451	0.424983	0.0743459	3.2	0.966	0.791	0.878
4864	9	135.706		0.65	1	0.397451	0.33634	0.446382	0.47033	0.074323	3.3	0.938	0.993	0.965
388	1	94.031		0.64	1	0.488845	0.405158	0.374712	0.351691	0.0743695	3.2	0.978	0.948	0.963
615	2	15.346	Marker2134685	0.64	1	0.476667	0.401176	0.378077	0.35	0.074391	3.2	1	1	1
616	2	15.346	Marker1953423	0.64	1	0.476667	0.401176	0.378077	0.35	0.074391	3.2	1	1	1
638	2	25.203	Marker2205596	0.64	1	0.481332	0.392273	0.357689	0.374286	0.0743663	3.2	0.999	1	0.999
639	2	25.203	Marker2152589	0.64	1	0.481273	0.392273	0.357701	0.374286	0.0743671	3.2	0.999	1	1
640	2	25.203	Marker2038286	0.64	1	0.481215	0.392273	0.357713	0.374286	0.0743679	3.2	1	1	1
641	2	25.203	Marker2048924	0.64	1	0.481154	0.392273	0.357727	0.374286	0.0743687	3.2	1	1	1
642	2	25.203	Marker2039954	0.64	1	0.481154	0.392273	0.357727	0.374286	0.0743687	3.2	1	1	1
643	2	25.203	Marker1989290	0.64	1	0.481154	0.392273	0.357727	0.374286	0.0743687	3.2	1	1	1
644	2	25.203	Marker2207709	0.64	1	0.481154	0.392273	0.357727	0.374286	0.0743687	3.2	1	1	1
645	2	25.203	Marker2107775	0.64	1	0.481154	0.392273	0.357727	0.374286	0.0743687	3.2	1	1	1
646	2	25.203	Marker2160439	0.64	1	0.481154	0.392273	0.357727	0.374286	0.0743687	3.2	1	1	1
647	2	25.203	Marker2188358	0.64	1	0.481154	0.392273	0.357727	0.374286	0.0743687	3.2	1	1	1
648	2	25.203	Marker2177902	0.64	1	0.481154	0.392273	0.357727	0.374286	0.0743687	3.2	1	1	1
649	2	25.203	Marker2094622	0.64	1	0.481154	0.392273	0.357727	0.374286	0.0743687	3.2	1	1	1
650	2	25.203	Marker2145565	0.64	1	0.481154	0.392273	0.357727	0.374286	0.0743687	3.2	1	1	1
651	2	25.203	Marker2194600	0.64	1	0.481154	0.392273	0.357727	0.374286	0.0743687	3.2	1	1	1
1832	3	149.254	Marker316462	0.64	1	0.474982	0.402371	0.373395	0.3482	0.074378	3.2	0.973	1	0.986
2154	4	31.618		0.64	1	0.49728	0.365148	0.391789	0.381034	0.0743696	3.2	0.997	0.996	0.997
2242	4	52.877	Marker1696975	0.64	1	0.488949	0.370475	0.428135	0.364316	0.0743885	3.2	1	0.996	0.998
2243	4	52.877	Marker1531785	0.64	1	0.488949	0.370475	0.428244	0.364268	0.0743857	3.2	1	0.996	0.998
2244	4	52.877	Marker1665395	0.64	1	0.488949	0.370475	0.428352	0.364222	0.0743829	3.2	1	0.996	0.998
2245	4	52.877	Marker1598595	0.64	1	0.488949	0.370475	0.42846	0.364176	0.0743801	3.2	1	0.997	0.998
2614	5	43.204		0.64	1	0.461737	0.34044	0.442751	0.378882	0.074377	3.2	0.967	0.927	0.947
2915	5	135.325	Marker977296	0.64	1	0.363268	0.389287	0.389737	0.498745	0.0743875	3.2	1	0.999	0.999
2916	5	135.325	Marker974284	0.64	1	0.363234	0.389349	0.389701	0.498847	0.0743823	3.2	1	0.999	1
2917	5	135.325	Marker1031167	0.64	1	0.3632	0.389412	0.389667	0.498947	0.0743771	3.2	1	1	1
2918	5	135.325	Marker998357	0.64	1	0.3632	0.389412	0.389667	0.498947	0.0743771	3.2	1	1	1
2919	5	135.325	Marker856434	0.64	1	0.3632	0.389412	0.389667	0.498947	0.0743771	3.2	1	1	1
2920	5	135.325	Marker955246	0.64	1	0.3632	0.389412	0.389667	0.498947	0.0743771	3.2	1	1	1
2921	5	135.325	Marker855294	0.64	1	0.3632	0.389412	0.389667	0.498947	0.0743771	3.2	1	1	1
2922	5	135.325	Marker947424	0.64	1	0.3632	0.389412	0.389667	0.498947	0.0743771	3.2	1	1	1
2923	5	135.325	Marker901358	0.64	1	0.3632	0.389412	0.389667	0.498947	0.0743771	3.2	1	1	1
2924	5	135.325	Marker926289	0.64	1	0.3632	0.389412	0.389667	0.498947	0.0743771	3.2	1	1	1
2925	5	135.325	Marker1061739	0.64	1	0.3632	0.389412	0.389667	0.498947	0.0743771	3.2	1	1	1
2926	5	135.325	Marker879604	0.64	1	0.3632	0.389412	0.389667	0.498947	0.0743771	3.2	1	1	1
2927	5	135.325	Marker826123	0.64	1	0.3632	0.389412	0.389667	0.498947	0.0743771	3.2	1	1	1
2928	5	135.325	Marker842796	0.64	1	0.3632	0.389412	0.389667	0.498947	0.0743771	3.2	1	1	1
2929	5	135.325	Marker1065498	0.64	1	0.3632	0.389412	0.389667	0.498947	0.0743771	3.2	1	1	1
2930	5	135.325	Marker928303	0.64	1	0.3632	0.389412	0.389667	0.498947	0.0743771	3.2	1	1	1
2931	5	135.325	Marker1085387	0.64	1	0.3632	0.389412	0.389667	0.498947	0.0743771	3.2	1	1	1
2932	5	135.325	Marker1101034	0.64	1	0.3632	0.389412	0.389667	0.498947	0.0743771	3.2	1	1	1
2933	5	135.325	Marker856239	0.64	1	0.3632	0.389412	0.389667	0.498947	0.0743771	3.2	1	1	1
2934	5	135.325	Marker841816	0.64	1	0.363197	0.389401	0.389669	0.498958	0.0743771	3.2	1	1	1
2935	5	135.325	Marker1030225	0.64	1	0.363195	0.38939	0.389672	0.498969	0.0743771	3.2	0.999	1	1
2936	5	135.325	Marker850556	0.64	1	0.363192	0.389379	0.389675	0.49898	0.0743771	3.2	0.999	1	0.999
2937	5	135.325	Marker995194	0.64	1	0.363189	0.389368	0.389677	0.498991	0.0743771	3.2	0.998	1	0.999
2938	5	135.325	Marker898962	0.64	1	0.363187	0.389357	0.38968	0.499002	0.0743771	3.2	0.998	1	0.999
3201	6	65.661		0.64	1	0.362847	0.490847	0.433384	0.364051	0.0743874	3.2	0.945	0.961	0.953
3248	6	87.334		0.64	1	0.351396	0.469172	0.453935	0.360441	0.0743849	3.2	0.964	0.887	0.925
3404	6	141.938	Marker1901181	0.64	1	0.338837	0.392335	0.382233	0.478325	0.0743784	3.2	0.998	1	0.999
3405	6	141.938	Marker1913737	0.64	1	0.338795	0.392376	0.382252	0.478263	0.0743796	3.2	0.999	1	0.999
3406	6	141.938	Marker1741903	0.64	1	0.338752	0.392417	0.382271	0.478201	0.0743809	3.2	0.999	1	1
3407	6	141.938	Marker1747351	0.64	1	0.338709	0.392458	0.382289	0.478139	0.0743821	3.2	1	1	1
3408	6	141.938	Marker1876247	0.64	1	0.338667	0.3925	0.382308	0.478077	0.0743834	3.2	1	1	1
3409	6	141.938	Marker1875175	0.64	1	0.338556	0.3925	0.382342	0.478077	0.0743825	3.2	0.999	1	1
3410	6	141.938	Marker1832912	0.64	1	0.338446	0.3925	0.382375	0.478077	0.0743817	3.2	0.999	1	0.999
3411	6	141.938	Marker1860629	0.64	1	0.338338	0.3925	0.382408	0.478077	0.0743808	3.2	0.998	1	0.999
3430	6	145.188	Marker1905175	0.64	1	0.338667	0.3925	0.382308	0.478077	0.0743834	3.2	1	1	1
3431	6	145.188	Marker1928386	0.64	1	0.338667	0.3925	0.382308	0.478077	0.0743834	3.2	1	1	1
3432	6	145.188	Marker1893825	0.64	1	0.338667	0.3925	0.382308	0.478077	0.0743834	3.2	1	1	1
3433	6	145.188	Marker1802340	0.64	1	0.338667	0.3925	0.382308	0.478077	0.0743834	3.2	1	1	1
3434	6	145.188	Marker1900997	0.64	1	0.338667	0.3925	0.382308	0.478077	0.0743834	3.2	1	1	1
3435	6	145.188	Marker1745596	0.64	1	0.338667	0.3925	0.382308	0.478077	0.0743834	3.2	1	1	1
3436	6	145.188	Marker1839620	0.64	1	0.338662	0.392491	0.382312	0.478085	0.0743834	3.2	1	1	1
3437	6	145.188	Marker1741919	0.64	1	0.338658	0.392483	0.382316	0.478094	0.0743834	3.2	0.999	1	1
3438	6	145.188	Marker1819447	0.64	1	0.338654	0.392474	0.382321	0.478103	0.0743834	3.2	0.999	1	0.999
3439	6	145.188	Marker1770739	0.64	1	0.338649	0.392466	0.382325	0.478111	0.0743834	3.2	0.998	1	0.999
3440	6	145.188	Marker1889579	0.64	1	0.338645	0.392457	0.38233	0.47812	0.0743834	3.2	0.998	1	0.999
3464	6	151.014		0.64	1	0.357606	0.397194	0.367459	0.497383	0.0743866	3.2	0.966	0.901	0.933
4024	8	5.296	Marker661082	0.64	1	0.493384	0.3829	0.363026	0.39232	0.0743695	3.2	0.972	1	0.986
4313	8	120.827		0.64	1	0.342569	0.490128	0.42232	0.406928	0.0743914	3.2	0.794	0.984	0.889
4797	9	100.672		0.64	1	0.34558	0.420013	0.499803	0.36479	0.0743849	3.2	0.806	0.97	0.888
171	1	52.22	Marker60946	0.63	1	0.4445	0.36	0.4745	0.3665	0.0744027	3.2	1	1	1
172	1	52.22	Marker78650	0.63	1	0.4445	0.36	0.4745	0.3665	0.0744027	3.2	1	1	1
173	1	52.22	Marker117536	0.63	1	0.4445	0.36	0.4745	0.3665	0.0744027	3.2	1	1	1
174	1	52.22	Marker188809	0.63	1	0.4445	0.36	0.4745	0.3665	0.0744027	3.2	1	1	1
175	1	52.22	Marker19811	0.63	1	0.444541	0.359948	0.4745	0.3665	0.0744012	3.2	1	1	1
652	2	25.74	Marker1963541	0.63	1	0.4816	0.395652	0.357727	0.374286	0.0744308	3.1	1	1	1
653	2	25.74	Marker2021115	0.63	1	0.4816	0.395652	0.357727	0.374286	0.0744308	3.1	1	1	1
654	2	25.74	Marker2060634	0.63	1	0.4816	0.395652	0.357727	0.374286	0.0744308	3.1	1	1	1
655	2	25.74	Marker1968489	0.63	1	0.481774	0.395652	0.357554	0.374286	0.0744216	3.1	1	1	1
656	2	25.74	Marker2123862	0.63	1	0.481947	0.395652	0.357381	0.374286	0.0744125	3.1	0.999	1	1
2204	4	43.128	Marker1719951	0.63	1	0.502986	0.367626	0.415892	0.372267	0.0744293	3.1	1	0.971	0.985
2615	5	44.204		0.63	1	0.455634	0.342273	0.446707	0.378305	0.074419	3.1	0.983	0.965	0.974
2645	5	46.969	Marker1026030	0.63	1	0.445667	0.341876	0.458178	0.376346	0.0744155	3.1	1	0.927	0.964
2646	5	46.969	Marker1055597	0.63	1	0.445677	0.341866	0.458186	0.376337	0.0744155	3.1	1	0.927	0.964
2647	5	46.969	Marker847704	0.63	1	0.445688	0.341855	0.458195	0.376329	0.0744155	3.1	1	0.927	0.963
3022	5	186.333	Marker829821	0.63	1	0.317422	0.418527	0.506686	0.413743	0.0744021	3.2	0.5	1	0.75
3023	5	187.333		0.63	1	0.318294	0.419482	0.505732	0.412871	0.0744021	3.2	0.52	0.961	0.74
3024	5	188.333		0.63	1	0.319148	0.420419	0.504795	0.412018	0.0744021	3.2	0.541	0.923	0.732
3025	5	189.333		0.63	1	0.319982	0.421339	0.503874	0.411184	0.0744021	3.2	0.563	0.887	0.725
3026	5	190.333		0.63	1	0.320798	0.422243	0.50297	0.410367	0.0744021	3.2	0.586	0.852	0.719
3027	5	191.333		0.63	1	0.321597	0.423131	0.502083	0.409569	0.0744021	3.2	0.61	0.819	0.715
3028	5	192.333		0.63	1	0.322377	0.424003	0.501211	0.408788	0.0744021	3.2	0.635	0.787	0.711
3029	5	193.333		0.63	1	0.323141	0.424859	0.500354	0.408025	0.0744021	3.2	0.661	0.756	0.708
3030	5	194.333		0.63	1	0.323887	0.4257	0.499513	0.407278	0.0744021	3.2	0.688	0.726	0.707
3031	5	195.333		0.63	1	0.324617	0.426527	0.498687	0.406548	0.0744021	3.2	0.716	0.698	0.707
3032	5	196.333		0.63	1	0.325331	0.427339	0.497874	0.405835	0.0744021	3.2	0.745	0.67	0.708
3033	5	197.333		0.63	1	0.326028	0.428137	0.497076	0.405138	0.0744021	3.2	0.776	0.644	0.71
3034	5	198.333		0.63	1	0.32671	0.428921	0.496292	0.404456	0.0744021	3.2	0.808	0.619	0.713
3035	5	199.333		0.63	1	0.327376	0.429692	0.495521	0.40379	0.0744021	3.2	0.84	0.595	0.717
3036	5	200.333		0.63	1	0.328026	0.43045	0.494764	0.403139	0.0744021	3.2	0.875	0.571	0.723
3037	5	201.333		0.63	1	0.328662	0.431195	0.494019	0.402504	0.0744021	3.2	0.91	0.549	0.73
3038	5	202.333		0.63	1	0.329283	0.431927	0.493287	0.401883	0.0744021	3.2	0.948	0.527	0.737
3039	5	203.333		0.63	1	0.329889	0.432647	0.492567	0.401276	0.0744021	3.2	0.986	0.507	0.746
3040	5	203.678	Marker1088892	0.63	1	0.330095	0.432892	0.492321	0.401071	0.0744021	3.2	1	0.5	0.75
3041	5	203.678	Marker966979	0.63	1	0.330085	0.432903	0.49233	0.401061	0.0744021	3.2	1	0.499	0.75
3042	5	203.678	Marker1061654	0.63	1	0.330075	0.432913	0.49234	0.401052	0.0744021	3.2	1	0.499	0.75
3043	5	203.678	Marker860575	0.63	1	0.330064	0.432923	0.492349	0.401043	0.0744021	3.2	1	0.499	0.75
3044	5	203.678	Marker831287	0.63	1	0.330054	0.432933	0.492358	0.401034	0.0744021	3.2	1	0.499	0.749
3572	7	18.437	Marker1417299	0.63	1	0.431633	0.466474	0.33826	0.41742	0.0743988	3.2	1	0.946	0.973
3573	7	18.437	Marker1361925	0.63	1	0.431629	0.466476	0.338252	0.417445	0.0743988	3.2	1	0.946	0.973
3574	7	18.437	Marker1395567	0.63	1	0.431626	0.466479	0.338244	0.417453	0.0743988	3.2	1	0.946	0.973
3575	7	18.437	Marker1427877	0.63	1	0.431622	0.466483	0.338236	0.417461	0.0743988	3.2	1	0.945	0.973
3576	7	18.437	Marker1442121	0.63	1	0.431619	0.466486	0.338228	0.417469	0.0743988	3.2	1	0.945	0.972
3577	7	18.437	Marker1450948	0.63	1	0.43114	0.46394	0.336262	0.419297	0.0744244	3.1	1	0.859	0.93
4048	8	17.033	Marker799677	0.63	1	0.405851	0.479601	0.378937	0.350951	0.0744108	3.1	1	1	1
4049	8	17.033	Marker700081	0.63	1	0.405862	0.479601	0.378934	0.350952	0.0744107	3.1	1	1	1
4050	8	17.033	Marker808481	0.63	1	0.405872	0.4796	0.378931	0.350952	0.0744106	3.1	1	1	1
4051	8	17.033	Marker814914	0.63	1	0.405882	0.4796	0.378929	0.350952	0.0744105	3.1	1	1	1
4055	8	18.108	Marker669021	0.63	1	0.405882	0.4796	0.378929	0.350952	0.0744105	3.1	1	1	1
4056	8	18.108	Marker717302	0.63	1	0.405882	0.4796	0.378929	0.350952	0.0744105	3.1	1	1	1
4057	8	18.108	Marker673919	0.63	1	0.405882	0.4796	0.378929	0.350952	0.0744105	3.1	1	1	1
4058	8	18.108	Marker631510	0.63	1	0.405882	0.4796	0.378929	0.350952	0.0744105	3.1	1	1	1
4059	8	18.108	Marker774674	0.63	1	0.405882	0.4796	0.378929	0.350952	0.0744105	3.1	1	1	1
4060	8	18.108	Marker787846	0.63	1	0.405882	0.4796	0.378929	0.350952	0.0744105	3.1	1	1	1
4061	8	18.108	Marker770382	0.63	1	0.405882	0.4796	0.378929	0.350952	0.0744105	3.1	1	1	1
4062	8	18.108	Marker718979	0.63	1	0.405882	0.4796	0.378929	0.350952	0.0744105	3.1	1	1	1
4063	8	18.108	Marker759864	0.63	1	0.405812	0.479667	0.378929	0.350952	0.0744086	3.1	1	1	1
4795	9	98.672	Marker1241297	0.63	1	0.340461	0.41758	0.496449	0.371029	0.0744286	3.1	0.753	1	0.877
4796	9	99.672		0.63	1	0.342913	0.418988	0.498526	0.367405	0.0743972	3.2	0.777	0.982	0.88
4798	9	101.672		0.63	1	0.348449	0.420665	0.500134	0.363242	0.0743957	3.2	0.838	0.964	0.901
589	2	7.068	Marker2045205	0.62	1	0.467222	0.335284	0.373292	0.421382	0.0744649	3.1	0.937	1	0.968
620	2	18.312		0.62	1	0.482291	0.390559	0.378764	0.35506	0.0744389	3.1	0.978	0.957	0.967
636	2	24.251	Marker2215677	0.62	1	0.482408	0.392264	0.364039	0.372057	0.0744587	3.1	1	0.981	0.99
637	2	24.251	Marker2086862	0.62	1	0.482408	0.392264	0.364014	0.372084	0.0744586	3.1	1	0.981	0.99
1026	2	111.179	Marker2049867	0.62	1	0.474847	0.353777	0.398183	0.384799	0.0744457	3.1	1	0.987	0.993
1048	2	115.693	Marker1987043	0.62	1	0.466897	0.338879	0.389166	0.402561	0.0744618	3.1	0.998	1	0.999
1049	2	115.693	Marker2137719	0.62	1	0.466897	0.338941	0.389166	0.402477	0.0744638	3.1	0.998	1	0.999
1050	2	115.693	Marker2163634	0.62	1	0.466897	0.339003	0.389167	0.402393	0.0744658	3.1	0.999	1	0.999
1051	2	115.693	Marker2175716	0.62	1	0.466897	0.339066	0.389167	0.402308	0.0744679	3.1	0.999	1	1
1065	2	115.693	Marker2173032	0.62	1	0.466967	0.339112	0.389055	0.402249	0.074467	3.1	0.999	1	1
1501	3	96.261		0.62	1	0.416971	0.375259	0.354744	0.495016	0.0744446	3.1	0.968	0.953	0.96
2203	4	43.053		0.62	1	0.50213	0.367534	0.416493	0.372261	0.074452	3.1	0.997	0.972	0.985
2205	4	44.128		0.62	1	0.505327	0.373478	0.411895	0.369838	0.0744496	3.1	0.978	0.969	0.974
2616	5	45.087	Marker968700	0.62	1	0.450481	0.343787	0.449957	0.377869	0.0744374	3.1	1	1	1
2617	5	45.087	Marker1121468	0.62	1	0.450435	0.343793	0.45	0.377857	0.0744375	3.1	1	1	1
2618	5	45.087	Marker1124992	0.62	1	0.450435	0.343793	0.45	0.377857	0.0744375	3.1	1	1	1
2619	5	45.087	Marker824709	0.62	1	0.450435	0.343793	0.45	0.377857	0.0744375	3.1	1	1	1
2620	5	45.087	Marker1098177	0.62	1	0.450435	0.343793	0.45	0.377857	0.0744375	3.1	1	1	1
2621	5	45.087	Marker822244	0.62	1	0.450435	0.343793	0.45	0.377857	0.0744375	3.1	1	1	1
2622	5	45.087	Marker829303	0.62	1	0.450435	0.343793	0.45	0.377857	0.0744375	3.1	1	1	1
2623	5	45.087	Marker971146	0.62	1	0.450435	0.343793	0.45	0.377857	0.0744375	3.1	1	1	1
2624	5	45.087	Marker921088	0.62	1	0.450435	0.343793	0.45	0.377857	0.0744375	3.1	1	1	1
2625	5	45.087	Marker888004	0.62	1	0.450435	0.343793	0.45	0.377857	0.0744375	3.1	1	1	1
2626	5	45.087	Marker821649	0.62	1	0.450445	0.343782	0.450007	0.37785	0.0744375	3.1	1	1	1
2627	5	45.087	Marker978286	0.62	1	0.450435	0.343793	0.45	0.377857	0.0744375	3.1	1	1	1
2628	5	45.087	Marker921369	0.62	1	0.450435	0.343793	0.45	0.377857	0.0744375	3.1	1	1	1
2629	5	45.087	Marker887555	0.62	1	0.450435	0.343793	0.45	0.377857	0.0744375	3.1	1	1	1
2630	5	45.087	Marker944327	0.62	1	0.450435	0.343793	0.45	0.377857	0.0744375	3.1	1	1	1
2631	5	45.087	Marker1003474	0.62	1	0.450435	0.343793	0.45	0.377857	0.0744375	3.1	1	1	1
2632	5	45.087	Marker969224	0.62	1	0.450435	0.343793	0.45	0.377857	0.0744375	3.1	1	1	1
2633	5	45.087	Marker923609	0.62	1	0.450435	0.343793	0.45	0.377857	0.0744375	3.1	1	1	1
2634	5	45.087	Marker980776	0.62	1	0.450435	0.343793	0.45	0.377857	0.0744375	3.1	1	1	1
2635	5	45.087	Marker1119325	0.62	1	0.450435	0.343793	0.45	0.377857	0.0744375	3.1	1	1	1
2636	5	45.087	Marker1095686	0.62	1	0.450435	0.343793	0.45	0.377857	0.0744375	3.1	1	1	1
2637	5	45.087	Marker1037620	0.62	1	0.450435	0.343793	0.45	0.377857	0.0744375	3.1	1	1	1
2638	5	45.087	Marker1010814	0.62	1	0.450435	0.343793	0.45	0.377857	0.0744375	3.1	1	1	1
2639	5	45.087	Marker996646	0.62	1	0.450435	0.343793	0.45	0.377857	0.0744375	3.1	1	1	1
2640	5	45.087	Marker1123932	0.62	1	0.450435	0.343793	0.45	0.377857	0.0744375	3.1	1	1	1
2641	5	45.087	Marker889474	0.62	1	0.450435	0.343793	0.45	0.377857	0.0744375	3.1	1	1	1
2642	5	45.087	Marker979345	0.62	1	0.450398	0.343793	0.450034	0.377857	0.0744375	3.1	1	1	1
2643	5	45.087	Marker1088942	0.62	1	0.450362	0.343793	0.450067	0.377857	0.0744375	3.1	1	1	1
2644	5	46.087		0.62	1	0.447746	0.342751	0.454343	0.377095	0.0744314	3.1	0.989	0.961	0.975
4072	8	22.678		0.62	1	0.406638	0.483498	0.377654	0.344845	0.0744547	3.1	0.832	0.995	0.913
4794	9	98.484		0.62	1	0.339938	0.417414	0.49661	0.371713	0.0744347	3.1	0.749	0.996	0.872
4799	9	102.672		0.62	1	0.351503	0.420967	0.49943	0.362744	0.0744316	3.1	0.874	0.965	0.92
255	1	60.321	Marker61376	0.61	1	0.447143	0.378461	0.472778	0.351154	0.0744747	3.1	1	1	1
256	1	60.321	Marker138977	0.61	1	0.447143	0.378462	0.472778	0.351154	0.0744747	3.1	1	1	1
257	1	60.321	Marker209844	0.61	1	0.447143	0.378462	0.472778	0.351154	0.0744747	3.1	1	1	1
258	1	60.321	Marker205394	0.61	1	0.447143	0.378462	0.472778	0.351154	0.0744747	3.1	1	1	1
259	1	60.321	Marker64820	0.61	1	0.447143	0.378462	0.472778	0.351154	0.0744747	3.1	1	1	1
260	1	60.321	Marker168825	0.61	1	0.447143	0.378462	0.472778	0.351154	0.0744747	3.1	1	1	1
261	1	60.321	Marker77353	0.61	1	0.447143	0.378462	0.472778	0.351154	0.0744747	3.1	1	1	1
262	1	60.321	Marker109915	0.61	1	0.447143	0.378462	0.472778	0.351154	0.0744747	3.1	1	1	1
263	1	60.321	Marker50006	0.61	1	0.447143	0.378462	0.472778	0.351154	0.0744747	3.1	1	1	1
264	1	60.321	Marker206481	0.61	1	0.447143	0.378462	0.472778	0.351154	0.0744747	3.1	1	1	1
265	1	60.321	Marker136848	0.61	1	0.44712	0.378462	0.47278	0.351154	0.0744746	3.1	0.999	1	1
266	1	60.321	Marker184857	0.61	1	0.447099	0.378462	0.472782	0.351154	0.0744746	3.1	0.999	1	0.999
267	1	60.321	Marker144169	0.61	1	0.447077	0.378462	0.472782	0.351154	0.0744746	3.1	0.998	1	0.999
268	1	60.321	Marker205107	0.61	1	0.447057	0.378462	0.472782	0.351154	0.0744746	3.1	0.997	1	0.999
269	1	60.321	Marker190061	0.61	1	0.447037	0.378462	0.472782	0.351154	0.0744746	3.1	0.997	1	0.998
270	1	60.321	Marker185369	0.61	1	0.446867	0.378609	0.471712	0.351006	0.07448	3	0.979	1	0.989
271	1	60.858	Marker141827	0.61	1	0.447	0.378461	0.471579	0.351154	0.07448	3	1	1	1
272	1	60.858	Marker75461	0.61	1	0.447	0.378462	0.471579	0.351154	0.07448	3	1	1	1
273	1	60.858	Marker215448	0.61	1	0.447	0.378462	0.471579	0.351154	0.07448	3	1	1	1
274	1	60.858	Marker208788	0.61	1	0.446996	0.37847	0.471568	0.351152	0.07448	3	0.999	1	1
275	1	60.858	Marker87086	0.61	1	0.446991	0.378478	0.471557	0.35115	0.0744801	3	0.998	1	0.999
276	1	61.858		0.61	1	0.447552	0.378921	0.469593	0.351331	0.0744951	3	0.969	1	0.985
279	1	62.507	Marker109071	0.61	1	0.448889	0.3788	0.46777	0.351773	0.0745061	3	1	0.999	1
291	1	65.538	Marker12082	0.61	1	0.448887	0.378802	0.471001	0.35357	0.074482	3	0.989	1	0.995
292	1	65.538	Marker42284	0.61	1	0.448887	0.378802	0.471001	0.35357	0.074482	3	0.989	1	0.995
323	1	72.543		0.61	1	0.438704	0.414479	0.459005	0.331716	0.0744799	3	0.964	0.96	0.962
393	1	96.332	Marker3916	0.61	1	0.478905	0.411965	0.378634	0.347318	0.0745043	3	1	0.962	0.981
394	1	96.332	Marker58330	0.61	1	0.478911	0.411958	0.37872	0.347236	0.074503	3	1	0.962	0.981
966	2	96.442		0.61	1	0.47673	0.362709	0.366456	0.384454	0.0744989	3	0.905	0.99	0.948
1052	2	115.693	Marker2034688	0.61	1	0.466897	0.33913	0.389167	0.402222	0.0744699	3.1	1	1	1
1053	2	115.693	Marker2065734	0.61	1	0.466897	0.33913	0.389167	0.402222	0.0744699	3.1	1	1	1
1054	2	115.693	Marker2008001	0.61	1	0.466897	0.33913	0.389167	0.402222	0.0744699	3.1	1	1	1
1055	2	115.693	Marker2063173	0.61	1	0.466897	0.33913	0.389167	0.402222	0.0744699	3.1	1	1	1
1056	2	115.693	Marker2054715	0.61	1	0.466897	0.33913	0.389167	0.402222	0.0744699	3.1	1	1	1
1057	2	115.693	Marker2085685	0.61	1	0.466897	0.33913	0.389167	0.402222	0.0744699	3.1	1	1	1
1058	2	115.693	Marker2144278	0.61	1	0.466897	0.33913	0.389167	0.402222	0.0744699	3.1	1	1	1
1059	2	115.693	Marker2075032	0.61	1	0.466897	0.33913	0.389167	0.402222	0.0744699	3.1	1	1	1
1060	2	115.693	Marker1968749	0.61	1	0.466897	0.33913	0.389167	0.402222	0.0744699	3.1	1	1	1
1061	2	115.693	Marker2000576	0.61	1	0.466897	0.33913	0.389167	0.402222	0.0744699	3.1	1	1	1
1062	2	115.693	Marker1978207	0.61	1	0.466897	0.33913	0.389167	0.402222	0.0744699	3.1	1	1	1
1063	2	115.693	Marker2067771	0.61	1	0.466897	0.33913	0.389167	0.402222	0.0744699	3.1	1	1	1
1064	2	115.693	Marker1938359	0.61	1	0.466897	0.33913	0.389167	0.402222	0.0744699	3.1	1	1	1
1101	2	120.86	Marker1967824	0.61	1	0.392958	0.352838	0.496998	0.399041	0.074487	3	0.945	1	0.973
1102	2	120.86	Marker2126241	0.61	1	0.392968	0.352842	0.496988	0.399036	0.074487	3	0.946	1	0.973
1103	2	120.86	Marker2008807	0.61	1	0.392978	0.352847	0.496977	0.399031	0.074487	3	0.946	1	0.973
1104	2	120.86	Marker2031460	0.61	1	0.392989	0.352852	0.496967	0.399027	0.074487	3	0.946	1	0.973
1105	2	120.86	Marker2047454	0.61	1	0.392999	0.352856	0.496956	0.399022	0.074487	3	0.947	1	0.973
1790	3	139.269		0.61	1	0.467177	0.417369	0.362216	0.35111	0.0744957	3	0.994	1	0.997
1800	3	143.247	Marker399907	0.61	1	0.469089	0.407469	0.375653	0.347727	0.0744725	3.1	1	0.993	0.997
1801	3	143.247	Marker603456	0.61	1	0.469188	0.407317	0.375653	0.347727	0.0744691	3.1	1	0.993	0.996
1833	3	149.254	Marker578551	0.61	1	0.472455	0.402007	0.375175	0.348565	0.0744813	3	0.991	1	0.995
1834	3	149.254	Marker522665	0.61	1	0.472425	0.402007	0.375197	0.348565	0.0744829	3	0.991	1	0.995
3133	6	23.357		0.61	1	0.416139	0.360618	0.366631	0.481365	0.0744883	3	0.98	0.981	0.981
4793	9	97.484		0.61	1	0.337487	0.4162	0.497066	0.375695	0.0744771	3.1	0.729	0.977	0.853
4800	9	103.672		0.61	1	0.354716	0.420959	0.497675	0.363207	0.0744931	3	0.915	0.972	0.943
277	1	62.507	Marker35080	0.6	1	0.448889	0.3788	0.467619	0.351852	0.0745102	3	1	1	1
278	1	62.507	Marker72044	0.6	1	0.448889	0.3788	0.467619	0.351852	0.0745102	3	1	1	1
573	2	4.349	Marker2156123	0.6	1	0.457353	0.328176	0.374756	0.426489	0.0745294	3	0.999	1	1
574	2	4.349	Marker2107937	0.6	1	0.457333	0.328125	0.3748	0.4265	0.0745287	3	1	1	1
575	2	4.349	Marker2178989	0.6	1	0.457333	0.328125	0.3748	0.4265	0.0745287	3	1	1	1
576	2	4.349	Marker2010824	0.6	1	0.457333	0.328125	0.3748	0.4265	0.0745287	3	1	1	1
577	2	4.349	Marker2023600	0.6	1	0.457333	0.328125	0.3748	0.4265	0.0745287	3	1	1	1
578	2	4.349	Marker2099379	0.6	1	0.457333	0.328125	0.3748	0.4265	0.0745287	3	1	1	1
588	2	6.436		0.6	1	0.465416	0.332003	0.373891	0.420883	0.0745094	3	0.961	0.98	0.97
628	2	21.32		0.6	1	0.480925	0.399244	0.367945	0.360953	0.0745101	3	0.956	0.994	0.975
[truncated: 2,932 more rows]

## Sheet: Ciclec10026344
Nr	Chr	Position	Locus	LOD	# Iter.	mu_ac{00}	mu_ad{00}	mu_bc{00}	mu_bd{00}	Variance	% Expl.	GIC_1	GIC_2	GIC_m
1	1	0	Marker216911	0.61	1	0.799433	0.72104	0.918762	0.851592	0.153725	3.5	1	1	1
2	1	0	Marker98176	0.61	1	0.799444	0.721053	0.91875	0.851579	0.153725	3.5	1	1	1
3	1	0	Marker34386	0.61	1	0.799444	0.721053	0.91875	0.851579	0.153725	3.5	1	1	1
4	1	0	Marker97559	0.61	1	0.799444	0.721053	0.91875	0.851579	0.153725	3.5	1	1	1
5	1	0	Marker118058	0.61	1	0.799398	0.721084	0.91875	0.851579	0.153726	3.5	1	1	1
6	1	0	Marker20388	0.61	1	0.799444	0.721053	0.91875	0.851579	0.153725	3.5	1	1	1
7	1	0	Marker149170	0.61	1	0.799444	0.721053	0.91875	0.851579	0.153726	3.5	1	0.999	1
8	1	0	Marker141121	0.61	1	0.799443	0.721054	0.918751	0.851578	0.153726	3.5	1	0.999	1
9	1	1		0.56	1	0.7971	0.727521	0.919065	0.847732	0.15417	3.2	0.956	0.981	0.968
10	1	2		0.51	1	0.793408	0.736883	0.918964	0.842355	0.154633	2.9	0.924	0.979	0.952
11	1	3		0.46	1	0.789244	0.748153	0.918411	0.835521	0.155076	2.6	0.905	0.995	0.95
12	1	3.199	Marker154505	0.45	1	0.788463	0.750505	0.918239	0.834011	0.155159	2.6	0.903	1	0.951
13	1	3.199	Marker101319	0.45	1	0.788469	0.750584	0.918229	0.833936	0.155163	2.6	0.903	1	0.951
14	1	3.199	Marker139799	0.45	1	0.788474	0.750664	0.918219	0.833861	0.155166	2.5	0.903	1	0.951
15	1	3.199	Marker171840	0.45	1	0.788479	0.750743	0.918208	0.833786	0.15517	2.5	0.902	1	0.951
16	1	3.199	1	0.45	1	0.788485	0.750823	0.918198	0.83371	0.155173	2.5	0.902	1	0.951
17	1	4.199		0.4	1	0.789659	0.758385	0.916088	0.827915	0.155588	2.3	0.899	0.978	0.938
18	1	5.199		0.36	1	0.791294	0.766581	0.913133	0.822	0.155992	2	0.907	0.967	0.937
19	1	6.199		0.31	1	0.793395	0.775004	0.909349	0.816362	0.156375	1.8	0.928	0.968	0.948
20	1	7.199		0.27	1	0.795921	0.783282	0.904807	0.811344	0.156728	1.6	0.962	0.98	0.971
21	1	8.05	Marker63869	0.24	1	0.798336	0.789998	0.90044	0.807736	0.157002	1.4	1	1	1
22	1	8.05	Marker232584	0.24	1	0.798333	0.79	0.900417	0.807778	0.157003	1.4	1	1	1
23	1	8.05	Marker18709	0.24	1	0.798333	0.79	0.900417	0.807778	0.157003	1.4	1	1	1
24	1	8.05	Marker133998	0.24	1	0.798333	0.79	0.900417	0.807778	0.157003	1.4	1	1	1
25	1	8.05	Marker15449	0.24	1	0.798333	0.79	0.900417	0.807778	0.157003	1.4	1	1	1
26	1	8.05	Marker125499	0.24	1	0.798624	0.789746	0.900417	0.807778	0.157002	1.4	1	0.999	1
27	1	8.05	Marker112236	0.24	1	0.798916	0.789492	0.900417	0.807778	0.157001	1.4	1	0.999	0.999
28	1	8.05	Marker114803	0.24	1	0.79921	0.789238	0.900417	0.807778	0.157	1.4	1	0.998	0.999
29	1	8.588	Marker70704	0.26	1	0.815287	0.776664	0.900424	0.80778	0.156836	1.5	1	1	1
30	1	9.588		0.26	1	0.815287	0.776664	0.896656	0.80326	0.156872	1.5	1	0.994	0.997
31	1	9.675	Marker23857	0.26	1	0.815287	0.776664	0.895776	0.803752	0.156891	1.5	1	1	1
32	1	10.213	Marker186429	0.31	1	0.815294	0.776667	0.9056	0.794706	0.156384	1.8	1	1	1
33	1	10.213	Marker224874	0.31	1	0.815294	0.776667	0.9056	0.794706	0.156384	1.8	1	1	1
34	1	10.213	Marker84642	0.31	1	0.815294	0.776667	0.9056	0.794706	0.156384	1.8	1	1	1
35	1	10.213	Marker181404	0.31	1	0.815365	0.776667	0.905618	0.794706	0.156387	1.8	0.999	1	1
36	1	10.75	Marker170689	0.29	1	0.823893	0.776663	0.902926	0.794696	0.156613	1.6	1	1	1
37	1	11.75		0.29	1	0.823893	0.773777	0.902927	0.799661	0.156574	1.7	0.994	1	0.997
38	1	11.837	Marker154558	0.29	1	0.823893	0.773632	0.902926	0.799991	0.15657	1.7	1	1	1
39	1	12.375	Marker62260	0.2	1	0.869474	0.773636	0.868696	0.8	0.157373	1.2	1	1	1
40	1	12.375	Marker190630	0.2	1	0.869422	0.77368	0.868738	0.799936	0.157374	1.2	1	1	1
41	1	12.375	Marker8338	0.2	1	0.869371	0.773725	0.868781	0.799871	0.157375	1.2	0.999	1	1
42	1	12.375	Marker112472	0.2	1	0.86932	0.773769	0.868823	0.799807	0.157375	1.2	0.999	1	1
43	1	13.375		0.14	1	0.864288	0.778207	0.859414	0.811406	0.157921	0.8	0.976	0.962	0.969
44	1	14.375		0.1	1	0.859335	0.782804	0.84838	0.826169	0.158334	0.6	0.966	0.946	0.956
45	1	15.375		0.07	1	0.854278	0.787694	0.837189	0.842104	0.158578	0.4	0.97	0.951	0.961
46	1	16.375		0.06	1	0.848914	0.793053	0.827413	0.856735	0.158656	0.4	0.988	0.978	0.983
47	1	16.836	Marker158231	0.06	1	0.846317	0.795713	0.823673	0.862499	0.158646	0.4	1	0.998	0.999
48	1	16.836	Marker75771	0.06	1	0.846316	0.795714	0.823554	0.862708	0.158642	0.4	1	0.999	0.999
49	1	16.836	Marker79490	0.06	1	0.846316	0.795714	0.823436	0.862917	0.158639	0.4	1	0.999	1
50	1	16.836	Marker62155	0.06	1	0.846316	0.795714	0.823318	0.863125	0.158636	0.4	1	1	1
51	1	16.836	Marker135344	0.06	1	0.846316	0.795714	0.8232	0.863333	0.158633	0.4	1	1	1
52	1	16.836	Marker145917	0.06	1	0.846316	0.795714	0.8232	0.863333	0.158633	0.4	1	1	1
53	1	16.836	Marker27736	0.06	1	0.84632	0.795708	0.823196	0.86334	0.158633	0.4	1	1	1
54	1	16.836	Marker203246	0.07	1	0.846221	0.795608	0.82328	0.863482	0.158631	0.4	0.999	1	0.999
55	1	16.836	Marker196708	0.07	1	0.846173	0.795555	0.823362	0.863478	0.158631	0.4	0.998	1	0.999
56	1	17.836		0.07	1	0.840564	0.790453	0.832297	0.862464	0.158614	0.4	0.948	0.99	0.969
57	1	18.836		0.08	1	0.833628	0.78591	0.842223	0.860241	0.158526	0.4	0.925	0.988	0.957
58	1	19.836		0.09	1	0.826248	0.782019	0.852205	0.85712	0.15836	0.5	0.928	0.994	0.961
59	1	20.358	Marker57250	0.11	1	0.822588	0.780253	0.857087	0.855283	0.158245	0.6	0.941	1	0.97
60	1	20.358	Marker1948	0.11	1	0.822523	0.780219	0.857126	0.855327	0.158242	0.6	0.941	1	0.97
61	1	20.358	Marker76176	0.14	1	0.814716	0.775885	0.861732	0.860638	0.157951	0.8	0.952	1	0.976
62	1	20.358	Marker8852	0.14	1	0.81472	0.775624	0.861728	0.861043	0.157939	0.8	0.952	1	0.976
63	1	21.358		0.14	1	0.815194	0.776461	0.861731	0.859476	0.157939	0.8	0.991	0.99	0.99
64	1	21.594	Marker50026	0.14	1	0.815305	0.776656	0.861734	0.859114	0.157939	0.8	1	0.989	0.995
65	1	21.594	Marker155824	0.14	1	0.815305	0.776656	0.861739	0.859107	0.157939	0.8	1	0.989	0.995
66	1	21.594	Marker194749	0.14	1	0.815305	0.776655	0.861744	0.8591	0.157939	0.8	1	0.989	0.995
67	1	21.594	Marker123136	0.14	1	0.815305	0.776655	0.861748	0.859093	0.157939	0.8	1	0.989	0.995
68	1	21.594	Marker136742	0.14	1	0.815305	0.776655	0.861753	0.859086	0.157939	0.8	1	0.989	0.995
69	1	22.594		0.14	1	0.818196	0.774973	0.860643	0.861168	0.157963	0.8	0.945	0.989	0.967
70	1	23.594		0.14	1	0.821472	0.773753	0.859172	0.862625	0.157994	0.8	0.905	0.996	0.951
71	1	23.881	Marker172397	0.13	1	0.822474	0.773507	0.858693	0.862895	0.158004	0.8	0.896	1	0.948
72	1	24.881		0.13	1	0.825894	0.773445	0.861644	0.856226	0.158046	0.7	0.874	0.99	0.932
73	1	25.881		0.13	1	0.829449	0.7741	0.864622	0.848701	0.158072	0.7	0.866	0.988	0.927
74	1	26.881		0.13	1	0.833133	0.775282	0.867397	0.840873	0.158074	0.7	0.872	0.994	0.933
75	1	27.403	Marker60694	0.13	1	0.835102	0.776034	0.868683	0.836861	0.158066	0.7	0.881	1	0.94
76	1	28.403		0.11	1	0.836107	0.780684	0.865769	0.835455	0.158233	0.6	0.909	0.99	0.95
77	1	29.403		0.09	1	0.836606	0.785791	0.862748	0.833823	0.158394	0.5	0.951	0.988	0.97
78	1	30.291	Marker37359	0.08	1	0.836679	0.790487	0.860005	0.832348	0.158528	0.4	1	0.993	0.996
79	1	30.291	Marker14142	0.08	1	0.836638	0.790525	0.860005	0.832348	0.158529	0.4	1	0.993	0.996
80	1	30.291	Marker206406	0.08	1	0.836596	0.790564	0.860005	0.832348	0.158529	0.4	1	0.993	0.997
81	1	30.926	Marker33039	0.07	1	0.833722	0.792792	0.860167	0.832604	0.158583	0.4	0.975	1	0.987
82	1	30.926	Marker196415	0.05	1	0.833889	0.815159	0.86	0.801708	0.15875	0.3	0.997	1	0.998
83	1	30.926	Marker30070	0.05	1	0.833889	0.815484	0.86	0.801213	0.158747	0.3	0.997	1	0.999
84	1	30.926	Marker143860	0.05	1	0.833889	0.815807	0.86	0.800718	0.158744	0.3	0.998	1	0.999
85	1	30.926	Marker212814	0.05	1	0.833889	0.816128	0.86	0.800225	0.158741	0.3	0.998	1	0.999
86	1	30.926	Marker122301	0.05	1	0.833884	0.817087	0.860005	0.798746	0.158731	0.3	0.999	1	1
87	1	30.926	Marker94563	0.05	1	0.833886	0.817085	0.860003	0.798748	0.158731	0.3	1	1	1
88	1	30.926	Marker88047	0.05	1	0.833889	0.817083	0.86	0.79875	0.158731	0.3	1	1	1
89	1	30.926	Marker122443	0.05	1	0.833889	0.817083	0.86	0.79875	0.158731	0.3	1	1	1
90	1	30.926	Marker111149	0.05	1	0.833889	0.817083	0.86	0.79875	0.158731	0.3	1	1	1
91	1	30.926	Marker206824	0.05	1	0.833889	0.817083	0.86	0.79875	0.158731	0.3	1	1	1
92	1	30.926	Marker113996	0.05	1	0.833889	0.817083	0.86	0.79875	0.158731	0.3	1	1	1
93	1	30.926	Marker109833	0.05	1	0.833821	0.817083	0.86006	0.79875	0.15873	0.3	1	1	1
94	1	31.926		0.12	1	0.838773	0.807766	0.874653	0.785201	0.158159	0.7	0.989	0.96	0.975
95	1	32.926		0.2	1	0.842919	0.798853	0.888081	0.772193	0.157394	1.2	0.991	0.965	0.978
96	1	33.687	Marker35069	0.27	1	0.844867	0.793175	0.896721	0.763541	0.156732	1.6	1	0.999	0.999
97	1	33.687	Marker108275	0.28	1	0.844934	0.793109	0.896769	0.763437	0.156725	1.6	1	0.999	1
98	1	33.687	Marker99716	0.28	1	0.845	0.793043	0.896818	0.763333	0.156717	1.6	1	1	1
99	1	33.687	Marker222811	0.28	1	0.845	0.793043	0.896818	0.763333	0.156717	1.6	1	1	1
100	1	33.687	Marker167284	0.28	1	0.845	0.793043	0.896818	0.763333	0.156717	1.6	1	1	1
101	1	33.687	Marker160911	0.28	1	0.845	0.793043	0.896818	0.763333	0.156717	1.6	1	1	1
102	1	33.687	Marker72416	0.28	1	0.845036	0.793026	0.896851	0.763339	0.156717	1.6	1	0.999	1
103	1	34.687		0.3	1	0.836004	0.792272	0.909227	0.766922	0.15646	1.7	0.978	0.98	0.979
104	1	35.322	Marker25915	0.32	1	0.829249	0.792511	0.914885	0.772489	0.156345	1.8	0.97	1	0.985
105	1	35.322	Marker102576	0.32	1	0.829135	0.792511	0.915001	0.772489	0.156341	1.8	0.97	1	0.985
106	1	36.13	Marker215123	0.39	1	0.820302	0.792518	0.92343	0.763315	0.155706	2.2	0.966	1	0.983
107	1	36.13	Marker60920	0.39	1	0.820199	0.792518	0.923534	0.763315	0.155701	2.2	0.966	1	0.983
108	1	36.13	Marker158034	0.39	1	0.820095	0.792518	0.923637	0.763315	0.155696	2.2	0.966	1	0.983
109	1	37.13		0.52	1	0.817	0.787777	0.941402	0.751924	0.154541	2.9	0.971	0.969	0.97
110	1	38.13		0.63	1	0.815661	0.783538	0.951915	0.748287	0.153572	3.6	0.988	0.979	0.983
111	1	38.61	Marker24714	0.67	1	0.815625	0.781709	0.953927	0.749837	0.153226	3.8	1	0.998	0.999
112	1	38.61	Marker47955	0.67	1	0.81568	0.781672	0.953888	0.74989	0.153225	3.8	1	0.999	0.999
113	1	38.61	Marker131527	0.67	1	0.815735	0.781636	0.953849	0.749945	0.153225	3.8	1	0.999	1
114	1	38.61	Marker14324	0.67	1	0.815789	0.7816	0.95381	0.75	0.153224	3.8	1	1	1
115	1	38.61	Marker160393	0.67	1	0.815789	0.7816	0.95381	0.75	0.153224	3.8	1	1	1
116	1	38.61	Marker23291	0.67	1	0.815789	0.7816	0.95381	0.75	0.153224	3.8	1	1	1
117	1	38.61	Marker194005	0.67	1	0.815789	0.7816	0.95381	0.75	0.153224	3.8	1	1	1
118	1	38.61	Marker112801	0.67	1	0.815789	0.7816	0.95381	0.75	0.153224	3.8	1	1	1
119	1	38.61	Marker183972	0.67	1	0.815789	0.7816	0.95381	0.75	0.153224	3.8	1	1	1
120	1	38.61	Marker87706	0.67	1	0.815789	0.7816	0.95381	0.75	0.153224	3.8	1	1	1
121	1	38.61	Marker201362	0.67	1	0.815793	0.781597	0.95383	0.74998	0.153224	3.8	1	1	1
122	1	38.61	Marker170177	0.67	1	0.81579	0.7816	0.95381	0.749999	0.153224	3.8	1	0.999	0.999
123	1	38.61	Marker27591	0.67	1	0.81579	0.7816	0.953811	0.749999	0.153224	3.8	1	0.998	0.999
124	1	38.61	Marker166150	0.67	1	0.81579	0.7816	0.953811	0.749999	0.153224	3.8	1	0.998	0.999
125	1	38.61	Marker55249	0.67	1	0.81579	0.7816	0.953811	0.749998	0.153224	3.8	1	0.997	0.999
126	1	38.61	Marker171687	0.67	1	0.816344	0.781046	0.957113	0.746697	0.153224	3.8	1	0.938	0.969
127	1	38.61	Marker198039	0.67	1	0.81634	0.781049	0.957092	0.746718	0.153224	3.8	1	0.939	0.969
128	1	39.61		0.67	1	0.816431	0.781399	0.958537	0.748778	0.153173	3.8	0.989	0.977	0.983
129	1	40.195	Marker55702	0.67	1	0.818711	0.781601	0.957241	0.749999	0.153218	3.8	0.997	1	0.998
130	1	40.195	Marker182229	0.67	1	0.818767	0.781601	0.957226	0.749999	0.153219	3.8	0.997	1	0.999
131	1	40.321	Marker203052	0.66	1	0.816767	0.783578	0.957002	0.749998	0.153284	3.7	1	0.994	0.997
132	1	40.321	Marker225532	0.66	1	0.816546	0.783741	0.957002	0.749998	0.153287	3.7	1	0.994	0.997
133	1	40.321	Marker170425	0.66	1	0.816324	0.783905	0.957002	0.749998	0.153291	3.7	1	0.994	0.997
134	1	40.979	Marker86972	0.62	1	0.804555	0.797074	0.954651	0.748025	0.153652	3.5	0.985	1	0.992
135	1	40.979	Marker165117	0.62	1	0.804604	0.797092	0.954612	0.747996	0.153655	3.5	0.985	1	0.992
136	1	41.979		0.99	1	0.809542	0.799741	0.978162	0.695895	0.150416	5.5	0.97	0.98	0.975
137	1	42.564	Marker139998	1.22	1	0.81267	0.801251	0.986093	0.670776	0.148406	6.8	0.966	1	0.983
138	1	42.564	Marker130853	1.22	1	0.812727	0.801267	0.98605	0.670749	0.14841	6.8	0.966	1	0.983
139	1	43.564		1.18	1	0.816469	0.804903	0.981424	0.668623	0.148797	6.5	0.967	0.963	0.965
140	1	44.564		1.13	1	0.820797	0.807641	0.976058	0.668119	0.149216	6.3	0.979	0.959	0.969
141	1	45.564		1.08	1	0.825516	0.809648	0.970067	0.669249	0.149662	6	1	0.987	0.993
142	1	45.571	Marker66659	1.08	1	0.825549	0.80966	0.970023	0.669263	0.149665	6	1	0.987	0.994
143	1	45.571	Marker190897	1.08	1	0.825518	0.809688	0.970022	0.669263	0.149665	6	1	0.988	0.994
144	1	45.571	Marker13587	1.08	1	0.825486	0.809717	0.970021	0.669264	0.149665	6	1	0.988	0.994
145	1	45.806	Marker165581	1.08	1	0.824732	0.810375	0.970005	0.669281	0.149671	6	0.995	1	0.997
146	1	45.806	Marker49476	1.08	1	0.824732	0.810376	0.970005	0.669281	0.149671	6	0.995	1	0.997
147	1	45.806	Marker188534	1.08	1	0.824731	0.810376	0.970006	0.66928	0.149671	6	0.995	1	0.997
148	1	46.59	Marker214162	0.69	1	0.824729	0.810379	0.939056	0.696146	0.153058	3.9	0.989	1	0.995
149	1	46.59	Marker126706	0.69	1	0.824729	0.810379	0.939056	0.696146	0.153058	3.9	0.99	1	0.995
150	1	47.282	Marker165512	0.6	1	0.8321	0.805743	0.934981	0.707708	0.153824	3.4	1	0.974	0.987
151	1	47.282	Marker62210	0.6	1	0.83221	0.805677	0.934906	0.707896	0.153835	3.4	1	0.973	0.987
152	1	48.282		0.39	1	0.884173	0.798989	0.890413	0.729589	0.155701	2.2	0.989	0.973	0.981
153	1	48.994	Marker59753	0.39	1	0.91927	0.796246	0.854493	0.745981	0.155647	2.2	1	0.999	0.999
154	1	48.994	Marker222806	0.39	1	0.919357	0.796226	0.854352	0.746205	0.15565	2.2	1	0.999	1
155	1	48.994	Marker222200	0.39	1	0.919444	0.796207	0.854211	0.746429	0.155652	2.2	1	1	1
156	1	48.994	Marker178389	0.39	1	0.919444	0.796207	0.854211	0.746429	0.155652	2.2	1	1	1
157	1	48.994	Marker36184	0.39	1	0.919444	0.796207	0.854263	0.746442	0.155653	2.2	1	1	1
158	1	48.994	Marker93544	0.39	1	0.919445	0.796207	0.854263	0.746442	0.155653	2.2	1	1	1
159	1	49.89	Marker177326	0.38	1	0.919447	0.799287	0.853331	0.750835	0.155751	2.2	0.99	1	0.995
160	1	49.89	Marker148151	0.38	1	0.919447	0.799315	0.853331	0.750808	0.15575	2.2	0.99	1	0.995
161	1	49.89	Marker19834	0.38	1	0.919447	0.799342	0.853331	0.750782	0.155749	2.2	0.99	1	0.995
162	1	50.338	Marker10190	0.43	1	0.929331	0.796375	0.853335	0.749998	0.155319	2.5	1	0.989	0.995
163	1	50.786	Marker193244	0.48	1	0.935886	0.798918	0.85333	0.743705	0.154865	2.7	0.991	1	0.995
164	1	51.682	Marker112075	0.46	1	0.935883	0.806141	0.845882	0.747576	0.155067	2.6	0.999	1	0.999
165	1	51.682	Marker120039	0.46	1	0.935883	0.806213	0.845882	0.747487	0.155064	2.6	0.999	1	1
166	1	51.682	Marker231480	0.46	1	0.935883	0.806285	0.845882	0.747398	0.155061	2.6	0.999	1	1
167	1	51.682	Marker117309	0.46	1	0.935882	0.806357	0.845882	0.74731	0.155058	2.6	1	1	1
168	1	51.682	Marker232135	0.46	1	0.935882	0.806429	0.845882	0.747222	0.155055	2.6	1	1	1
169	1	51.682	Marker5823	0.46	1	0.935882	0.806385	0.845882	0.747231	0.155057	2.6	0.999	1	1
170	1	51.682	Marker216522	0.46	1	0.935882	0.80634	0.845882	0.747243	0.155059	2.6	0.999	1	0.999
171	1	52.22	Marker60946	0.45	1	0.935882	0.802069	0.845882	0.751176	0.155188	2.5	1	1	1
172	1	52.22	Marker78650	0.45	1	0.935882	0.802069	0.845882	0.751176	0.155188	2.5	1	1	1
173	1	52.22	Marker117536	0.45	1	0.935882	0.802069	0.845882	0.751176	0.155188	2.5	1	1	1
174	1	52.22	Marker188809	0.45	1	0.935882	0.802069	0.845882	0.751176	0.155188	2.5	1	1	1
175	1	52.22	Marker19811	0.45	1	0.935729	0.802116	0.845882	0.751176	0.155197	2.5	1	1	1
176	1	53.22		0.33	1	0.91467	0.809636	0.845883	0.756629	0.156231	1.9	0.997	0.997	0.997
177	1	53.295	Marker40672	0.32	1	0.912778	0.81037	0.845882	0.757222	0.15631	1.8	1	1	1
178	1	53.295	Marker139556	0.32	1	0.912778	0.81037	0.845882	0.757222	0.15631	1.8	1	1	1
179	1	53.833	Marker72436	0.41	1	0.912778	0.827692	0.845882	0.736316	0.155546	2.3	1	1	1
180	1	53.833	Marker149327	0.41	1	0.912778	0.827692	0.845882	0.736316	0.155546	2.3	1	1	1
181	1	53.833	Marker73762	0.41	1	0.912778	0.827692	0.845882	0.736316	0.155546	2.3	1	0.999	1
182	1	54.639	Marker154172	0.52	1	0.935933	0.827699	0.817983	0.73631	0.154562	2.9	0.989	1	0.995
183	1	54.639	Marker155556	0.52	1	0.936202	0.827699	0.817638	0.73631	0.154547	2.9	0.989	1	0.995
184	1	54.639	Marker81281	0.52	1	0.93647	0.827699	0.817294	0.73631	0.154531	2.9	0.989	1	0.995
185	1	54.639	Marker13386	0.52	1	0.936738	0.827699	0.81695	0.73631	0.154516	3	0.989	1	0.995
186	1	54.639	Marker205099	0.52	1	0.937005	0.827699	0.816607	0.73631	0.154501	3	0.989	1	0.995
187	1	55.446	Marker8032	0.68	1	0.955789	0.827692	0.790625	0.736316	0.153073	3.9	1	1	1
188	1	55.446	Marker162173	0.68	1	0.955789	0.827692	0.790625	0.736316	0.153073	3.9	1	1	1
189	1	55.446	Marker229924	0.68	1	0.955789	0.827692	0.790625	0.736316	0.153073	3.9	1	1	1
190	1	55.446	Marker93793	0.68	1	0.955789	0.827692	0.790625	0.736316	0.153073	3.9	1	1	1
191	1	55.446	Marker115474	0.68	1	0.955789	0.827692	0.790625	0.736316	0.153073	3.9	1	1	1
192	1	55.446	Marker155843	0.68	1	0.95579	0.827692	0.790625	0.736316	0.153073	3.9	1	1	1
193	1	55.984	Marker229312	0.96	1	0.987778	0.827692	0.766471	0.736316	0.150683	5.4	1	1	1
194	1	55.984	Marker191674	0.96	1	0.987778	0.827692	0.766471	0.736316	0.150683	5.4	1	1	1
195	1	55.984	Marker185250	0.96	1	0.987778	0.827692	0.766471	0.736316	0.150683	5.4	1	1	1
196	1	55.984	Marker197911	0.96	1	0.987778	0.827692	0.766471	0.736316	0.150683	5.4	1	1	1
197	1	55.984	Marker140610	0.96	1	0.987778	0.827692	0.766471	0.736316	0.150683	5.4	1	1	1
198	1	55.984	Marker207426	0.96	1	0.987778	0.827692	0.766471	0.736316	0.150683	5.4	1	1	1
199	1	55.984	Marker91017	0.96	1	0.987778	0.827692	0.766471	0.736316	0.150683	5.4	1	1	1
200	1	55.984	Marker109187	0.96	1	0.987778	0.827692	0.766471	0.736316	0.150683	5.4	1	1	1
201	1	55.984	Marker225772	0.96	1	0.987778	0.827692	0.766471	0.736316	0.150683	5.4	1	1	1
202	1	55.984	Marker36022	0.96	1	0.987778	0.827692	0.766471	0.736316	0.150683	5.4	1	1	1
203	1	55.984	Marker61185	0.96	1	0.9878	0.827701	0.766448	0.736307	0.150683	5.4	1	1	1
204	1	55.984	Marker19736	0.96	1	0.987778	0.827692	0.766471	0.736316	0.150683	5.4	1	1	1
205	1	55.984	Marker166804	0.96	1	0.987717	0.827692	0.766297	0.736316	0.150688	5.4	0.999	1	1
206	1	56.521	Marker30182	0.86	1	0.973158	0.827692	0.77	0.736316	0.151554	4.8	1	1	1
207	1	56.521	Marker225005	0.86	1	0.973158	0.827692	0.77	0.736316	0.151554	4.8	1	1	1
208	1	56.521	Marker106383	0.86	1	0.973158	0.827692	0.77	0.736316	0.151554	4.8	1	1	1
209	1	56.521	Marker230815	0.86	1	0.973158	0.827692	0.77	0.736316	0.151554	4.8	1	1	1
210	1	56.521	Marker48969	0.86	1	0.973158	0.827692	0.77	0.736316	0.151554	4.8	1	1	1
211	1	56.521	Marker227932	0.86	1	0.973158	0.827692	0.77	0.736316	0.151554	4.8	1	1	1
212	1	56.521	Marker120870	0.86	1	0.973158	0.827692	0.77	0.736316	0.151554	4.8	1	1	1
213	1	56.521	Marker137559	0.86	1	0.973158	0.827692	0.77	0.736316	0.151554	4.8	1	1	1
214	1	56.521	Marker28214	0.86	1	0.973158	0.827692	0.77	0.736316	0.151554	4.8	1	1	1
215	1	56.521	Marker195848	0.86	1	0.973158	0.827692	0.77	0.736316	0.151554	4.8	1	1	1
216	1	56.521	Marker184301	0.86	1	0.973158	0.827692	0.77	0.736316	0.151554	4.8	1	1	1
217	1	56.521	Marker51213	0.86	1	0.973158	0.827839	0.77	0.736143	0.151548	4.8	0.999	1	1
218	1	56.521	Marker202404	0.86	1	0.973159	0.827986	0.769999	0.735971	0.151541	4.8	0.999	1	0.999
219	1	56.521	Marker173540	0.86	1	0.973159	0.828132	0.769999	0.7358	0.151535	4.8	0.998	1	0.999
220	1	56.521	Marker56775	0.86	1	0.973159	0.828278	0.769999	0.735629	0.151529	4.8	0.997	1	0.999
221	1	56.521	Marker59661	0.86	1	0.97316	0.828423	0.769998	0.735459	0.151523	4.8	0.996	1	0.998
222	1	56.521	Marker121606	0.96	1	0.976564	0.844825	0.766594	0.719975	0.150673	5.4	0.936	1	0.968
223	1	57.521		0.96	1	0.974494	0.84358	0.768676	0.721208	0.150673	5.4	0.974	1	0.987
224	1	58.17	Marker99169	0.96	1	0.973158	0.8428	0.77	0.722	0.150673	5.4	1	1	1
225	1	58.17	Marker223850	0.96	1	0.973158	0.8428	0.77	0.722	0.150673	5.4	1	1	1
226	1	58.17	Marker54820	0.96	1	0.973158	0.8428	0.77	0.722	0.150673	5.4	1	1	1
227	1	58.17	Marker38084	0.96	1	0.973158	0.8428	0.77	0.722	0.150673	5.4	1	1	1
228	1	58.17	Marker111591	0.96	1	0.973158	0.8428	0.77	0.722	0.150673	5.4	1	1	1
229	1	58.17	Marker215924	0.96	1	0.973158	0.8428	0.77	0.722	0.150673	5.4	1	1	1
230	1	58.17	Marker34741	0.96	1	0.973158	0.8428	0.77	0.722	0.150673	5.4	1	1	1
231	1	58.17	Marker199187	0.96	1	0.973158	0.8428	0.77	0.722	0.150673	5.4	1	1	1
232	1	58.17	Marker125523	0.96	1	0.973158	0.8428	0.77	0.722	0.150673	5.4	1	1	1
233	1	58.17	Marker178832	0.96	1	0.973158	0.8428	0.77	0.722	0.150673	5.4	1	1	1
234	1	58.17	Marker168341	0.96	1	0.973158	0.8428	0.77	0.722	0.150673	5.4	1	1	1
235	1	58.17	Marker105997	0.96	1	0.973158	0.8428	0.77	0.722	0.150673	5.4	1	1	1
236	1	58.708	Marker216381	1.08	1	0.973158	0.851923	0.77	0.703158	0.149663	6	1	1	1
237	1	58.708	Marker202481	1.08	1	0.973158	0.851923	0.77	0.703158	0.149663	6	1	1	1
238	1	58.708	Marker79355	1.08	1	0.973158	0.851923	0.77	0.703158	0.149663	6	1	1	1
239	1	58.708	Marker107775	1.08	1	0.973158	0.851923	0.77	0.703158	0.149663	6	1	1	1
240	1	58.708	Marker68273	1.08	1	0.973158	0.851923	0.77	0.703158	0.149663	6	1	1	1
241	1	58.708	Marker136854	1.08	1	0.973158	0.851923	0.77	0.703158	0.149663	6	1	1	1
242	1	58.708	Marker49589	1.08	1	0.973158	0.851923	0.77	0.703158	0.149663	6	1	1	1
243	1	58.708	Marker38860	1.08	1	0.973178	0.851938	0.76998	0.703143	0.149663	6	1	1	1
244	1	58.708	Marker24481	1.08	1	0.973158	0.851923	0.77	0.703158	0.149663	6	1	1	1
245	1	58.708	Marker99729	1.07	1	0.973158	0.851367	0.77	0.704049	0.149725	6	0.999	1	0.999
246	1	58.708	Marker108859	1.06	1	0.973158	0.850804	0.77	0.704946	0.149788	5.9	0.997	1	0.999
247	1	58.708	Marker205755	1.05	1	0.973158	0.850237	0.77	0.705848	0.149849	5.9	0.996	1	0.998
248	1	58.708	Marker79471	1.05	1	0.973158	0.849663	0.77	0.706754	0.149911	5.9	0.995	1	0.997
249	1	58.708	Marker139383	1.04	1	0.973158	0.849084	0.769999	0.707666	0.149971	5.8	0.993	1	0.997
250	1	58.708	Marker51177	0.77	1	0.974255	0.811873	0.768903	0.760727	0.152344	4.3	0.979	1	0.989
251	1	59.245	Marker79515	0.77	1	0.973167	0.81159	0.770001	0.760999	0.152344	4.3	1	1	1
252	1	59.783	Marker170849	0.77	1	0.973168	0.81159	0.770001	0.760999	0.152344	4.3	1	1	1
253	1	59.783	Marker66538	0.77	1	0.973168	0.81159	0.770001	0.760999	0.152344	4.3	1	1	1
254	1	59.783	Marker2147	0.77	1	0.973168	0.81159	0.770001	0.760999	0.152344	4.3	1	1	1
255	1	60.321	Marker61376	0.78	1	0.973158	0.817083	0.77	0.757143	0.152197	4.4	1	1	1
256	1	60.321	Marker138977	0.78	1	0.973158	0.817083	0.77	0.757143	0.152197	4.4	1	1	1
257	1	60.321	Marker209844	0.78	1	0.973158	0.817083	0.77	0.757143	0.152197	4.4	1	1	1
258	1	60.321	Marker205394	0.78	1	0.973158	0.817083	0.77	0.757143	0.152197	4.4	1	1	1
259	1	60.321	Marker64820	0.78	1	0.973158	0.817083	0.77	0.757143	0.152197	4.4	1	1	1
260	1	60.321	Marker168825	0.78	1	0.973158	0.817083	0.77	0.757143	0.152197	4.4	1	1	1
261	1	60.321	Marker77353	0.78	1	0.973158	0.817083	0.77	0.757143	0.152197	4.4	1	1	1
262	1	60.321	Marker109915	0.78	1	0.973158	0.817083	0.77	0.757143	0.152197	4.4	1	1	1
263	1	60.321	Marker50006	0.78	1	0.973158	0.817083	0.77	0.757143	0.152197	4.4	1	1	1
264	1	60.321	Marker206481	0.78	1	0.973158	0.817083	0.77	0.757143	0.152197	4.4	1	1	1
265	1	60.321	Marker136848	0.79	1	0.973735	0.817083	0.769528	0.757143	0.152158	4.4	0.999	1	1
266	1	60.321	Marker184857	0.79	1	0.974309	0.817083	0.769063	0.757143	0.15212	4.5	0.999	1	0.999
267	1	60.321	Marker144169	0.8	1	0.97488	0.817083	0.768603	0.757143	0.152081	4.5	0.998	1	0.999
268	1	60.321	Marker205107	0.8	1	0.975447	0.817083	0.76815	0.757143	0.152043	4.5	0.997	1	0.999
269	1	60.321	Marker190061	0.81	1	0.97601	0.817083	0.767704	0.757143	0.152005	4.5	0.997	1	0.998
270	1	60.321	Marker185369	1.01	1	0.999645	0.817407	0.753982	0.756819	0.150222	5.7	0.979	1	0.989
271	1	60.858	Marker141827	1.01	1	0.998334	0.817083	0.755294	0.757143	0.150222	5.7	1	1	1
272	1	60.858	Marker75461	1.01	1	0.998333	0.817083	0.755294	0.757143	0.150222	5.7	1	1	1
273	1	60.858	Marker215448	1.01	1	0.998333	0.817083	0.755294	0.757143	0.150222	5.7	1	1	1
274	1	60.858	Marker208788	1.01	1	0.99838	0.817083	0.755416	0.757143	0.150235	5.6	0.999	1	1
275	1	60.858	Marker87086	1.01	1	0.998425	0.817084	0.755539	0.757143	0.150248	5.6	0.998	1	0.999
276	1	61.858		0.81	1	0.991926	0.817076	0.777507	0.757138	0.151933	4.6	0.969	1	0.985
277	1	62.507	Marker35080	0.67	1	0.976875	0.817083	0.798947	0.757143	0.153241	3.8	1	1	1
278	1	62.507	Marker72044	0.67	1	0.976875	0.817083	0.798947	0.757143	0.153241	3.8	1	1	1
279	1	62.507	Marker109071	0.67	1	0.976875	0.817083	0.798911	0.757194	0.153242	3.8	1	0.999	1
280	1	63.507		0.65	1	0.976918	0.81707	0.792425	0.764231	0.15337	3.7	1	0.957	0.978
281	1	64.507		0.64	1	0.976891	0.817078	0.782284	0.773004	0.153448	3.6	1	0.984	0.992
282	1	64.731	Marker24844	0.64	1	0.976875	0.817083	0.78	0.774783	0.153455	3.6	1	1	1
283	1	64.731	Marker77996	0.64	1	0.976875	0.817083	0.78	0.774783	0.153455	3.6	1	1	1
284	1	64.731	Marker216028	0.64	1	0.976875	0.817083	0.78	0.774783	0.153455	3.6	1	1	1
285	1	64.731	Marker133469	0.64	1	0.976875	0.817083	0.78	0.774783	0.153455	3.6	1	1	1
286	1	64.731	Marker33736	0.64	1	0.976875	0.817083	0.78	0.774783	0.153455	3.6	1	1	1
287	1	64.731	Marker36856	0.64	1	0.976875	0.817083	0.78	0.774783	0.153455	3.6	1	1	1
288	1	64.731	Marker68908	0.64	1	0.976875	0.817083	0.78	0.774783	0.153455	3.6	1	1	1
289	1	64.731	Marker169191	0.64	1	0.976875	0.817083	0.779783	0.77494	0.153456	3.6	1	0.999	1
290	1	64.731	Marker161367	0.64	1	0.976875	0.817083	0.779566	0.775099	0.153456	3.6	1	0.999	0.999
291	1	65.538	Marker12082	0.65	1	0.976889	0.817085	0.762763	0.788634	0.153376	3.7	0.989	1	0.995
292	1	65.538	Marker42284	0.65	1	0.976889	0.817085	0.762763	0.788634	0.153376	3.7	0.989	1	0.995
293	1	66.344	Marker188493	0.66	1	0.976876	0.817083	0.757894	0.794286	0.153293	3.7	0.999	1	1
294	1	66.344	Marker162298	0.66	1	0.976875	0.817083	0.757894	0.794286	0.153293	3.7	1	1	1
295	1	66.344	Marker109892	0.66	1	0.976875	0.817083	0.757895	0.794286	0.153293	3.7	1	1	1
296	1	66.344	Marker22394	0.66	1	0.976875	0.817083	0.757895	0.794286	0.153293	3.7	1	1	1
297	1	67.344		0.67	1	0.976962	0.824429	0.759129	0.785612	0.153191	3.8	0.955	0.99	0.972
298	1	68.344		0.69	1	0.976973	0.831605	0.760743	0.777021	0.153031	3.9	0.948	0.989	0.968
299	1	69.344		0.71	1	0.976913	0.837466	0.762431	0.770032	0.152835	4	0.979	0.996	0.987
300	1	69.694	Marker74623	0.72	1	0.976876	0.839049	0.762999	0.768164	0.152765	4.1	0.999	1	0.999
301	1	69.694	Marker173106	0.72	1	0.976876	0.83909	0.762999	0.76813	0.152763	4.1	0.999	1	1
302	1	69.694	Marker44822	0.72	1	0.976875	0.83913	0.763	0.768095	0.152761	4.1	1	1	1
303	1	69.694	Marker173132	0.72	1	0.976236	0.83968	0.763	0.768095	0.152804	4	1	0.999	1
304	1	69.694	Marker158195	0.71	1	0.975588	0.840233	0.763	0.768095	0.152847	4	1	0.999	0.999
305	1	69.694	Marker112080	0.71	1	0.974931	0.840792	0.763	0.768095	0.15289	4	1	0.998	0.999
306	1	70.231	Marker186168	0.51	1	0.929334	0.874584	0.763	0.768095	0.154653	2.9	1	1	1
307	1	70.231	Marker12258	0.51	1	0.929334	0.874583	0.763	0.768095	0.154653	2.9	1	1	1
308	1	70.231	Marker176442	0.51	1	0.929333	0.874583	0.763	0.768095	0.154653	2.9	1	1	1
309	1	70.231	Marker109215	0.51	1	0.929333	0.874583	0.763	0.768095	0.154653	2.9	1	1	1
310	1	70.231	Marker16709	0.51	1	0.929333	0.874583	0.763	0.768095	0.154653	2.9	1	1	1
311	1	70.231	Marker85021	0.51	1	0.929333	0.874583	0.763	0.768095	0.154653	2.9	1	1	1
312	1	70.231	Marker47000	0.51	1	0.929333	0.874583	0.763	0.768095	0.154653	2.9	1	1	1
313	1	70.231	Marker170885	0.51	1	0.929333	0.874583	0.763	0.768095	0.154653	2.9	1	1	1
314	1	70.231	Marker98202	0.51	1	0.929333	0.874583	0.763	0.768095	0.154653	2.9	1	1	1
315	1	70.231	Marker200142	0.51	1	0.929333	0.874583	0.763	0.768095	0.154653	2.9	1	1	1
316	1	70.231	Marker71527	0.51	1	0.929333	0.874583	0.763	0.768095	0.154653	2.9	1	1	1
317	1	70.231	Marker160871	0.51	1	0.929333	0.874583	0.763	0.768095	0.154653	2.9	1	1	1
318	1	70.231	Marker51597	0.51	1	0.929227	0.874669	0.763	0.768095	0.154656	2.9	1	1	1
319	1	71.231		0.44	1	0.901438	0.887469	0.766699	0.765557	0.155243	2.5	0.99	0.995	0.993
320	1	71.394	Marker12840	0.43	1	0.895539	0.889552	0.768316	0.765152	0.15533	2.4	0.995	1	0.997
321	1	71.394	Marker84173	0.43	1	0.895333	0.889578	0.768421	0.765128	0.155334	2.4	0.995	1	0.997
322	1	71.543	Marker170238	0.43	1	0.895022	0.89015	0.769342	0.763934	0.15531	2.5	0.994	0.994	0.994
323	1	72.543		0.44	1	0.892922	0.892013	0.775635	0.754214	0.155272	2.5	0.964	0.96	0.962
324	1	73.543		0.44	1	0.890688	0.893249	0.782022	0.743982	0.15521	2.5	0.943	0.939	0.941
325	1	74.543		0.45	1	0.888374	0.893573	0.788093	0.734031	0.155138	2.6	0.933	0.932	0.933
326	1	75.543		0.46	1	0.886025	0.892732	0.79346	0.725337	0.155076	2.6	0.933	0.939	0.936
327	1	76.543		0.46	1	0.883659	0.890593	0.797856	0.718832	0.155047	2.6	0.942	0.958	0.95
328	1	77.543		0.46	1	0.881264	0.887215	0.801203	0.71514	0.155071	2.6	0.962	0.992	0.977
329	1	77.749	Marker83387	0.46	1	0.880763	0.886385	0.801769	0.714751	0.155083	2.6	0.968	1	0.984
330	1	78.749		0.43	1	0.895201	0.872943	0.801818	0.72066	0.155326	2.4	1	1	1
331	1	78.75	Marker165875	0.43	1	0.895213	0.87293	0.801818	0.720667	0.155326	2.4	1	1	1
332	1	78.75	Marker29553	0.43	1	0.895333	0.872857	0.801818	0.720667	0.155325	2.5	1	1	1
333	1	78.75	Marker223337	0.43	1	0.895333	0.872857	0.801818	0.720667	0.155325	2.5	1	1	1
334	1	78.75	Marker45123	0.43	1	0.895333	0.872857	0.801818	0.720667	0.155325	2.5	1	1	1
335	1	78.75	Marker207466	0.43	1	0.895333	0.872857	0.801818	0.720667	0.155325	2.5	1	1	1
336	1	78.75	Marker190618	0.43	1	0.895333	0.872857	0.801818	0.720667	0.155325	2.5	1	1	1
337	1	78.75	Marker73157	0.43	1	0.895333	0.872857	0.801818	0.720667	0.155325	2.5	1	1	1
338	1	78.75	Marker147615	0.43	1	0.895333	0.872857	0.801818	0.720667	0.155325	2.5	1	1	1
339	1	78.75	Marker20535	0.43	1	0.895333	0.872857	0.801818	0.720667	0.155325	2.5	1	1	1
340	1	78.75	Marker166254	0.43	1	0.895377	0.872857	0.801762	0.720666	0.155323	2.5	1	1	1
341	1	79.75		0.41	1	0.880008	0.882556	0.790078	0.729026	0.155539	2.3	0.99	0.98	0.985
342	1	80.375	Marker75373	0.4	1	0.869559	0.888792	0.783274	0.736305	0.155591	2.3	1	0.999	1
343	1	80.375	Marker57608	0.4	1	0.869412	0.888889	0.783182	0.736429	0.155592	2.3	1	1	1
344	1	80.375	Marker81540	0.4	1	0.869412	0.888889	0.783182	0.736429	0.155592	2.3	1	1	1
345	1	80.375	Marker26542	0.4	1	0.869412	0.888889	0.783182	0.736429	0.155592	2.3	1	1	1
346	1	80.375	Marker16181	0.4	1	0.869412	0.888889	0.783182	0.736429	0.155592	2.3	1	1	1
347	1	80.375	Marker58093	0.4	1	0.869412	0.888889	0.783182	0.736429	0.155592	2.3	1	1	1
348	1	80.375	Marker135475	0.4	1	0.869412	0.888889	0.783182	0.736429	0.155592	2.3	1	1	1
349	1	80.375	Marker78786	0.4	1	0.869412	0.888943	0.783182	0.736371	0.155589	2.3	1	1	1
350	1	81.375		0.46	1	0.888147	0.881652	0.793283	0.720723	0.155106	2.6	0.989	0.982	0.986
351	1	81.789	Marker93461	0.48	1	0.896263	0.878111	0.796654	0.717386	0.15487	2.7	0.989	1	0.995
352	1	81.789	Marker182537	0.48	1	0.896263	0.878133	0.796654	0.717391	0.154869	2.7	0.989	1	0.995
353	1	82.699	Marker137161	0.46	1	0.87858	0.890001	0.788565	0.727576	0.155083	2.6	1	0.98	0.99
354	1	82.699	Marker203223	0.46	1	0.878392	0.890123	0.788463	0.727691	0.155085	2.6	1	0.98	0.99
355	1	83.204	Marker101226	0.42	1	0.862788	0.89612	0.788769	0.734024	0.155395	2.4	0.994	1	0.997
356	1	83.903	Marker228788	0.34	1	0.852971	0.893422	0.79096	0.748261	0.156131	1.9	0.983	1	0.991
357	1	83.903	Marker194678	0.34	1	0.852825	0.893398	0.791083	0.748287	0.156137	1.9	0.982	1	0.991
358	1	84.903		0.3	1	0.831893	0.895382	0.8048	0.749359	0.1565	1.7	0.979	0.968	0.973
359	1	85.903		0.28	1	0.813027	0.895976	0.815958	0.754163	0.156683	1.6	0.985	0.992	0.988
360	1	86.048	Marker15590	0.28	1	0.810596	0.895884	0.817287	0.755242	0.156699	1.6	0.987	1	0.993
361	1	86.048	Marker89028	0.28	1	0.810446	0.895851	0.817403	0.755282	0.156701	1.6	0.987	1	0.993
362	1	86.275	Marker229199	0.23	1	0.802051	0.891459	0.820001	0.766606	0.157091	1.3	0.999	0.991	0.995
363	1	86.748	Marker232337	0.28	1	0.795556	0.898456	0.82	0.766739	0.156722	1.6	0.999	1	1
364	1	86.748	Marker151250	0.27	1	0.795556	0.898413	0.82	0.766854	0.156728	1.6	0.999	1	0.999
365	1	86.748	Marker87586	0.27	1	0.795555	0.898371	0.82	0.76697	0.156734	1.6	0.999	1	0.999
366	1	87.748		0.2	1	0.795545	0.892224	0.812013	0.790882	0.157443	1.1	0.989	0.978	0.984
367	1	88.638	Marker150216	0.15	1	0.795555	0.884584	0.804652	0.818444	0.157851	0.9	1	1	1
368	1	88.638	Marker78469	0.15	1	0.795556	0.884583	0.804583	0.818571	0.15785	0.9	1	1	1
369	1	88.638	Marker97791	0.15	1	0.795556	0.884583	0.804583	0.818571	0.15785	0.9	1	1	1
370	1	88.638	Marker179282	0.15	1	0.795556	0.884583	0.804583	0.818571	0.15785	0.9	1	1	1
371	1	88.638	Marker58799	0.15	1	0.795556	0.884583	0.804583	0.818571	0.15785	0.9	1	1	1
372	1	88.638	Marker201257	0.15	1	0.795556	0.884429	0.804583	0.818878	0.157857	0.9	1	1	1
373	1	88.638	Marker128936	0.15	1	0.795556	0.884273	0.804583	0.819186	0.157864	0.9	0.999	1	1
374	1	88.638	Marker82838	0.15	1	0.795556	0.884116	0.804583	0.819494	0.157871	0.9	0.999	1	0.999
375	1	88.638	Marker2841	0.15	1	0.795556	0.883959	0.804583	0.819804	0.157878	0.8	0.999	1	0.999
376	1	89.638		0.1	1	0.794851	0.866008	0.8041	0.852949	0.158313	0.6	0.997	0.961	0.979
377	1	89.73	Marker134205	0.1	1	0.794806	0.864228	0.804023	0.855894	0.158324	0.6	1	0.957	0.979
378	1	90.73		0.1	1	0.809552	0.861822	0.791526	0.860975	0.158303	0.6	0.978	0.92	0.949
379	1	91.73		0.12	1	0.823645	0.858919	0.778445	0.866232	0.158093	0.7	0.993	0.884	0.938
380	1	91.939	Marker14124	0.13	1	0.826348	0.858293	0.775772	0.867299	0.158028	0.8	1	0.876	0.938
381	1	91.939	Marker114147	0.13	1	0.826345	0.858296	0.775763	0.867308	0.158028	0.8	1	0.876	0.938
382	1	91.939	Marker146925	0.12	1	0.852523	0.83516	0.777303	0.866332	0.158091	0.7	1	0.932	0.966
383	1	91.939	Marker180823	0.12	1	0.852601	0.835088	0.777305	0.86633	0.158091	0.7	1	0.932	0.966
384	1	91.939	Marker120799	0.17	1	0.87826	0.810121	0.777069	0.865431	0.157687	1	1	0.872	0.936
385	1	92.939		0.24	1	0.877961	0.795378	0.777323	0.890073	0.157074	1.4	0.997	0.907	0.952
386	1	93.031	Marker111973	0.24	1	0.877908	0.794456	0.777381	0.891953	0.157009	1.4	1	0.911	0.955
387	1	93.031	Marker78467	0.24	1	0.877899	0.794464	0.777392	0.891941	0.157009	1.4	1	0.911	0.956
388	1	94.031		0.21	1	0.868511	0.795393	0.78264	0.890764	0.157349	1.2	0.978	0.948	0.963
389	1	95.031		0.17	1	0.856701	0.796161	0.791544	0.88966	0.157689	1	0.993	0.987	0.99
390	1	95.24	Marker185823	0.16	1	0.854161	0.796294	0.793694	0.889449	0.157753	0.9	1	0.995	0.998
391	1	95.361	Marker188377	0.15	1	0.854092	0.797347	0.793809	0.887232	0.157824	0.9	0.996	1	0.998
392	1	95.361	Marker219407	0.15	1	0.854092	0.797435	0.793809	0.887051	0.157829	0.9	0.995	1	0.998
393	1	96.332	Marker3916	0.1	1	0.854528	0.809087	0.793099	0.86696	0.158351	0.5	1	0.962	0.981
394	1	96.332	Marker58330	0.1	1	0.854532	0.809082	0.793092	0.866968	0.158351	0.5	1	0.962	0.981
395	1	97.332		0.1	1	0.854992	0.808623	0.792345	0.867714	0.158351	0.5	0.997	0.925	0.961
396	1	97.425	Marker76930	0.08	1	0.854092	0.809523	0.79797	0.860789	0.158504	0.5	1	0.995	0.998
397	1	97.425	Marker7572	0.08	1	0.854092	0.809523	0.798016	0.860728	0.158505	0.5	1	0.996	0.998
398	1	97.425	Marker31006	0.08	1	0.854092	0.809523	0.798063	0.860667	0.158507	0.5	1	0.996	0.998
399	1	97.425	Marker38704	0.08	1	0.854134	0.809481	0.798512	0.86006	0.158519	0.4	1	0.996	0.998
400	1	97.425	Marker68167	0.08	1	0.85413	0.809485	0.798518	0.860053	0.158519	0.4	1	0.997	0.998
401	1	97.425	Marker35589	0.08	1	0.854125	0.809489	0.798524	0.860047	0.158519	0.4	1	0.997	0.998
402	1	97.502	Marker194999	0.07	1	0.854091	0.812814	0.798571	0.855866	0.158599	0.4	0.997	1	0.999
403	1	97.502	Marker142014	0.07	1	0.854091	0.813245	0.798571	0.85532	0.158609	0.4	0.997	1	0.998
404	1	97.502	Marker55401	0.07	1	0.854091	0.813676	0.798571	0.854772	0.158618	0.4	0.997	1	0.998
405	1	97.502	Marker94690	0.07	1	0.854092	0.814108	0.798571	0.854222	0.158627	0.4	0.996	1	0.998
406	1	98.502		0.14	1	0.854091	0.856679	0.769928	0.830613	0.15797	0.8	0.999	0.997	0.998
407	1	98.517	Marker88988	0.14	1	0.854091	0.857273	0.769517	0.830236	0.157949	0.8	1	0.997	0.999
408	1	98.517	Marker64990	0.14	1	0.854091	0.857273	0.769242	0.830547	0.15794	0.8	1	0.998	0.999
409	1	98.517	Marker40393	0.14	1	0.854091	0.857273	0.768968	0.830857	0.157932	0.8	1	0.998	0.999
410	1	98.517	Marker84158	0.14	1	0.854091	0.857273	0.768694	0.831165	0.157923	0.8	1	0.998	0.999
411	1	98.561	Marker16963	0.15	1	0.854108	0.857273	0.767306	0.8325	0.157885	0.8	0.998	1	0.999
412	1	99.561		0.14	1	0.851271	0.857284	0.766678	0.832508	0.157943	0.8	0.998	0.978	0.988
413	1	99.609	Marker30771	0.14	1	0.85099	0.857285	0.766834	0.832508	0.157949	0.8	1	0.978	0.989
414	1	99.609	Marker73331	0.14	1	0.850992	0.857284	0.766834	0.832508	0.157949	0.8	1	0.978	0.989
415	1	99.609	Marker68017	0.14	1	0.850994	0.857284	0.766834	0.832508	0.157949	0.8	1	0.978	0.989
416	1	100.609		0.05	1	0.827184	0.857209	0.798459	0.832499	0.158783	0.3	0.996	0.996	0.996
417	1	100.702	Marker5482	0.04	1	0.82487	0.857144	0.801378	0.832498	0.158821	0.3	0.999	1	1
418	1	100.702	Marker168070	0.04	1	0.824609	0.857144	0.80169	0.832498	0.158824	0.3	1	1	1
419	1	100.702	Marker38089	0.04	1	0.824348	0.857144	0.802	0.832498	0.158828	0.3	1	1	1
420	1	100.702	Marker113499	0.04	1	0.824348	0.857144	0.802	0.832498	0.158828	0.3	0.999	1	1
421	1	101.417	Marker213781	0.05	1	0.819907	0.862679	0.801997	0.832503	0.15873	0.3	1	0.99	0.995
422	1	102.417		0.07	1	0.814722	0.835732	0.801994	0.875487	0.15855	0.4	0.981	0.993	0.987
423	1	102.864	Marker128014	0.12	1	0.8125	0.824368	0.802	0.89329	0.158133	0.7	0.998	1	0.999
424	1	102.864	Marker95129	0.12	1	0.8125	0.824077	0.802	0.893654	0.158122	0.7	0.999	1	0.999
425	1	102.864	Marker36531	0.12	1	0.8125	0.823788	0.802	0.894015	0.158111	0.7	0.999	1	1
426	1	102.864	Marker18314	0.12	1	0.8125	0.8235	0.802	0.894375	0.1581	0.7	1	1	1
427	1	102.864	Marker137188	0.12	1	0.8125	0.8235	0.802	0.894375	0.1581	0.7	1	1	1
428	1	102.864	Marker205351	0.12	1	0.8125	0.8235	0.802	0.894375	0.1581	0.7	1	1	1
429	1	102.864	Marker48180	0.12	1	0.812435	0.8235	0.802079	0.894375	0.158101	0.7	1	1	1
430	1	103.864		0.14	1	0.780764	0.852908	0.824508	0.878418	0.15796	0.8	0.992	0.968	0.98
431	1	104.692	Marker23195	0.25	1	0.756608	0.874008	0.843446	0.862659	0.156926	1.4	0.988	1	0.994
432	1	105.692		0.36	1	0.740216	0.884352	0.850998	0.86265	0.155921	2.1	0.986	0.988	0.987
433	1	105.897	Marker232411	0.38	1	0.738978	0.884016	0.852466	0.862651	0.155779	2.2	0.986	1	0.993
434	1	105.897	Marker117957	0.38	1	0.738903	0.884016	0.852537	0.862651	0.155775	2.2	0.987	1	0.993
435	1	106.897		0.43	1	0.7316	0.884037	0.860904	0.86047	0.155297	2.5	0.989	0.958	0.974
436	1	107.897		0.49	1	0.724736	0.884021	0.86935	0.858317	0.154766	2.8	0.996	0.973	0.984
437	1	108.362	Marker217231	0.52	1	0.721738	0.884001	0.87297	0.857668	0.154504	3	1	0.999	0.999
438	1	108.362	Marker188663	0.52	1	0.721739	0.884	0.872985	0.857658	0.154504	3	1	0.999	1
439	1	108.362	Marker134399	0.52	1	0.721739	0.884	0.873	0.857647	0.154504	3	1	1	1
440	1	108.362	Marker212084	0.52	1	0.721739	0.884	0.873	0.857647	0.154504	3	1	1	1
441	1	108.362	Marker81418	0.52	1	0.721739	0.884	0.873	0.857647	0.154504	3	1	1	1
442	1	108.362	Marker89930	0.52	1	0.721739	0.884	0.873	0.857647	0.154504	3	1	1	1
443	1	108.362	Marker122398	0.52	1	0.721739	0.884	0.873	0.857647	0.154504	3	1	1	1
444	1	108.362	Marker182603	0.52	1	0.721786	0.883872	0.873	0.857647	0.154515	3	1	1	1
445	1	108.362	Marker146447	0.52	1	0.721835	0.883743	0.873	0.857647	0.154525	3	1	0.999	1
446	1	108.362	Marker170924	0.52	1	0.721885	0.883613	0.873	0.857647	0.154535	2.9	1	0.999	0.999
447	1	109.362		0.52	1	0.717179	0.864743	0.890642	0.857646	0.154525	3	0.978	0.997	0.988
448	1	109.44	Marker88990	0.52	1	0.717518	0.862858	0.891728	0.857646	0.154541	2.9	0.978	1	0.989
449	1	109.44	Marker9597	0.52	1	0.717391	0.862858	0.891868	0.857646	0.15453	2.9	0.978	1	0.989
450	1	110.44		0.52	1	0.719594	0.845778	0.901526	0.857647	0.154554	2.9	0.997	0.997	0.997
451	1	110.518	Marker192406	0.51	1	0.720533	0.844091	0.90194	0.857647	0.154576	2.9	1	1	1
452	1	110.53	Marker89951	0.51	1	0.720563	0.843947	0.902	0.857647	0.154575	2.9	1	1	1
453	1	110.53	Marker149505	0.51	1	0.720637	0.843827	0.902	0.857647	0.154584	2.9	1	0.999	1
454	1	110.53	Marker23206	0.51	1	0.720711	0.843705	0.902	0.857647	0.154592	2.9	1	0.999	0.999
455	1	110.53	Marker83369	0.51	1	0.720787	0.843582	0.902	0.857647	0.1546	2.9	1	0.998	0.999
456	1	111.53		0.42	1	0.732134	0.827038	0.903699	0.857953	0.155454	2.4	0.961	0.998	0.979
457	1	111.596	Marker221887	0.32	1	0.741365	0.826087	0.888638	0.857647	0.156302	1.8	0.998	1	0.999
458	1	111.596	Marker54846	0.32	1	0.741495	0.826087	0.888458	0.857647	0.156312	1.8	0.998	1	0.999
459	1	111.596	Marker139571	0.32	1	0.741626	0.826087	0.888277	0.857647	0.156321	1.8	0.999	1	0.999
460	1	111.596	Marker161137	0.32	1	0.741758	0.826087	0.888095	0.857647	0.15633	1.8	0.999	1	1
461	1	111.596	Marker63364	0.32	1	0.74189	0.826087	0.887913	0.857647	0.156339	1.8	0.999	1	1
462	1	111.596	Marker203811	0.32	1	0.742097	0.826085	0.887628	0.857649	0.156354	1.8	1	1	1
463	1	111.602	Marker83025	0.32	1	0.742105	0.826087	0.887619	0.857647	0.156354	1.8	1	1	1
464	1	111.602	Marker101427	0.32	1	0.742105	0.826087	0.887619	0.857647	0.156354	1.8	1	0.999	1
465	1	112.602		0.3	1	0.742103	0.842412	0.887621	0.835917	0.156471	1.7	0.997	0.997	0.997
466	1	112.675	Marker65999	0.3	1	0.742105	0.843636	0.887619	0.834444	0.156466	1.7	1	1	1
467	1	112.675	Marker6673	0.3	1	0.742105	0.843636	0.887619	0.834444	0.156466	1.7	1	1	1
468	1	112.675	Marker74456	0.3	1	0.742105	0.843636	0.887619	0.834444	0.156466	1.7	1	1	1
469	1	112.675	Marker225339	0.3	1	0.742105	0.843636	0.887619	0.834444	0.156466	1.7	1	1	1
470	1	112.675	Marker157382	0.3	1	0.742105	0.843636	0.887619	0.834444	0.156466	1.7	1	1	1
471	1	113.675		0.19	1	0.772025	0.821973	0.887621	0.834444	0.157464	1.1	1	0.994	0.997
472	1	113.762	Marker199017	0.19	1	0.774762	0.8195	0.887619	0.834444	0.157523	1.1	1	1	1
473	1	113.762	Marker13901	0.19	1	0.774762	0.8195	0.887619	0.834444	0.157523	1.1	1	1	1
474	1	113.762	Marker58868	0.19	1	0.774762	0.8195	0.887619	0.834444	0.157523	1.1	1	1	1
475	1	113.762	Marker200576	0.19	1	0.774607	0.819683	0.887619	0.834444	0.157519	1.1	1	1	1
476	1	113.762	Marker148598	0.19	1	0.774452	0.819866	0.887619	0.834444	0.157516	1.1	1	0.999	1
477	1	113.762	Marker25201	0.19	1	0.774298	0.820049	0.887619	0.834444	0.157512	1.1	1	0.999	0.999
478	1	114.762		0.27	1	0.753706	0.837352	0.889429	0.834444	0.156736	1.6	0.997	0.997	0.997
479	1	114.837	Marker191174	0.28	1	0.752871	0.838421	0.889135	0.834444	0.156685	1.6	1	1	1
480	1	114.837	Marker134685	0.28	1	0.752857	0.838421	0.889091	0.834444	0.156684	1.6	1	1	1
481	1	114.837	Marker202628	0.28	1	0.752857	0.838421	0.88921	0.834327	0.156681	1.6	1	1	1
482	1	115.837		0.14	1	0.778474	0.838422	0.878202	0.825688	0.157905	0.8	0.997	0.997	0.997
483	1	115.912	Marker31150	0.14	1	0.780622	0.838421	0.876771	0.825263	0.157989	0.8	1	1	1
484	1	115.912	Marker71010	0.13	1	0.780909	0.838421	0.8765	0.825263	0.158002	0.8	1	1	1
485	1	115.912	Marker56901	0.13	1	0.780909	0.838421	0.8765	0.825263	0.158002	0.8	1	1	1
486	1	115.912	Marker16311	0.13	1	0.780909	0.838421	0.8765	0.825263	0.158002	0.8	0.999	1	1
487	1	115.912	Marker148488	0.13	1	0.780909	0.838421	0.8765	0.825263	0.158002	0.8	0.999	1	0.999
488	1	115.912	Marker37266	0.13	1	0.780909	0.838421	0.8765	0.825263	0.158002	0.8	0.998	1	0.999
489	1	115.912	Marker61990	0.13	1	0.780909	0.838421	0.8765	0.825263	0.158002	0.8	0.997	1	0.999
490	1	116.45	Marker231815	0.13	1	0.780906	0.838424	0.876503	0.82526	0.158002	0.8	1	1	1
491	1	116.45	Marker76748	0.13	1	0.780906	0.838425	0.876503	0.82526	0.158002	0.8	1	1	1
492	1	116.45	Marker213785	0.13	1	0.780906	0.838425	0.876503	0.82526	0.158002	0.8	1	1	1
493	1	117.45		0.09	1	0.79227	0.841469	0.867462	0.823104	0.158449	0.5	0.994	1	0.997
494	1	117.537	Marker170414	0.08	1	0.793478	0.841667	0.866316	0.823	0.158488	0.5	1	1	1
495	1	117.537	Marker130760	0.08	1	0.793478	0.841667	0.866288	0.823	0.158488	0.5	1	0.999	1
496	1	117.537	Marker51855	0.08	1	0.793478	0.841667	0.86626	0.823001	0.158489	0.5	1	0.999	0.999
497	1	118.344	Marker166999	0.08	1	0.793474	0.8475	0.862005	0.820445	0.158501	0.5	0.989	1	0.995
498	1	118.344	Marker162655	0.08	1	0.793474	0.847571	0.862005	0.820389	0.1585	0.5	0.989	1	0.995
499	1	119.15	Marker164920	0.09	1	0.793478	0.852941	0.86627	0.814744	0.158359	0.5	1	0.999	0.999
500	1	119.15	Marker127087	0.09	1	0.793478	0.852941	0.866293	0.814753	0.158359	0.5	1	0.999	1
501	1	119.15	Marker38637	0.1	1	0.793478	0.852941	0.866316	0.814762	0.158358	0.5	1	1	1
502	1	119.15	Marker74167	0.09	1	0.793532	0.852867	0.866216	0.81483	0.158363	0.5	0.999	1	1
503	1	119.15	Marker58556	0.09	1	0.793586	0.852792	0.866117	0.814899	0.158368	0.5	0.999	1	0.999
504	1	120.15		0.04	1	0.80102	0.844415	0.853278	0.822711	0.158822	0.3	0.968	0.989	0.978
505	1	121.15		0.01	1	0.811299	0.834916	0.839231	0.831718	0.159108	0.1	0.99	0.997	0.993
506	1	121.337	Marker205923	0.01	1	0.813333	0.833125	0.836818	0.833333	0.159137	0.1	1	1	1
507	1	121.337	Marker106855	0.01	1	0.813333	0.833125	0.836818	0.833333	0.159137	0.1	1	1	1
508	1	121.337	Marker226506	0.01	1	0.813333	0.833125	0.836818	0.833333	0.159137	0.1	1	1	1
509	1	121.337	Marker206705	0.01	1	0.813333	0.833125	0.836818	0.833333	0.159137	0.1	1	1	1
510	1	121.337	Marker48315	0.01	1	0.813333	0.833125	0.836818	0.833333	0.159137	0.1	1	1	1
511	1	121.337	Marker72098	0.01	1	0.813333	0.833125	0.836818	0.833333	0.159137	0.1	1	1	1
512	1	121.337	Marker195697	0.01	1	0.813333	0.833125	0.836818	0.833333	0.159137	0.1	1	1	1
513	1	121.337	Marker21190	0.01	1	0.813333	0.833125	0.836818	0.833333	0.159137	0.1	1	0.999	1
514	1	121.874	Marker81174	0.01	1	0.813333	0.833125	0.836818	0.833333	0.159137	0.1	1	1	1
515	1	121.874	Marker6306	0.01	1	0.813333	0.833125	0.836818	0.833333	0.159137	0.1	1	1	1
516	1	121.874	Marker118076	0.01	1	0.813333	0.833125	0.836818	0.833333	0.159137	0.1	1	1	1
517	1	121.874	Marker122049	0.01	1	0.813333	0.833125	0.836818	0.833333	0.159137	0.1	1	1	1
518	1	121.874	Marker36117	0.01	1	0.813333	0.833125	0.836818	0.833333	0.159137	0.1	1	1	1
519	1	121.874	Marker181765	0.01	1	0.813333	0.833125	0.836818	0.833333	0.159137	0.1	1	1	1
520	1	121.874	Marker113843	0.01	1	0.813333	0.833125	0.836818	0.833333	0.159137	0.1	1	1	1
521	1	121.874	Marker132391	0.01	1	0.813333	0.833125	0.836818	0.833333	0.159137	0.1	1	1	1
522	1	121.874	Marker125593	0.01	1	0.813333	0.833125	0.836818	0.833333	0.159137	0.1	1	1	1
523	1	121.874	Marker5790	0.01	1	0.813333	0.833125	0.836572	0.833589	0.159137	0.1	1	0.999	1
524	1	121.874	Marker85787	0.01	1	0.813333	0.833125	0.836324	0.833847	0.159138	0.1	1	0.999	0.999
525	1	121.874	Marker195678	0.01	1	0.813333	0.833125	0.836077	0.834105	0.159138	0.1	1	0.998	0.999
526	1	121.874	Marker176061	0.01	1	0.813333	0.833125	0.835829	0.834365	0.159138	0.1	1	0.997	0.999
527	1	122.412	Marker3442	0.02	1	0.813281	0.833039	0.823096	0.849086	0.159048	0.1	0.979	1	0.989
528	1	122.412	Marker187547	0.02	1	0.81328	0.833038	0.823097	0.849087	0.159048	0.1	0.978	1	0.989
529	1	122.412	Marker105387	0.02	1	0.813279	0.833036	0.823098	0.849089	0.159048	0.1	0.978	1	0.989
530	1	122.412	Marker66237	0.02	1	0.813278	0.833034	0.823099	0.849091	0.159048	0.1	0.978	1	0.989
531	1	122.412	Marker13985	0.02	1	0.813277	0.833033	0.8231	0.849092	0.159048	0.1	0.977	1	0.989
532	1	122.412	Marker8401		1							0	1	0.5
533	1	122.412	Marker52630		1							0	1	0.5
534	1	122.95	Marker94236	0.01	1	0.813319	0.833125	0.836832	0.833333	0.159137	0.1	0.998	1	0.999
535	1	122.95	Marker67084	0.01	1	0.813322	0.833125	0.83683	0.833333	0.159137	0.1	0.998	1	0.999
536	1	122.95	Marker202735	0.01	1	0.813324	0.833125	0.836828	0.833333	0.159137	0.1	0.998	1	0.999
537	1	122.95	Marker107402	0.01	1	0.813326	0.833125	0.836825	0.833333	0.159137	0.1	0.999	1	0.999
538	1	122.95	Marker138172	0.01	1	0.813329	0.833125	0.836823	0.833333	0.159137	0.1	0.999	1	1
539	1	122.95	Marker45711	0.01	1	0.813331	0.833125	0.836821	0.833333	0.159137	0.1	1	1	1
540	1	122.95	Marker89394	0.01	1	0.813333	0.833125	0.836818	0.833333	0.159137	0.1	1	1	1
541	1	122.95	Marker133119	0.01	1	0.813333	0.833125	0.836818	0.833333	0.159137	0.1	1	1	1
542	1	122.95	Marker176554	0.01	1	0.813333	0.833125	0.836688	0.833468	0.159137	0.1	1	1	1
543	1	122.95	Marker178019	0.01	1	0.813333	0.833125	0.836558	0.833604	0.159137	0.1	1	0.999	1
544	1	123.95		0.02	1	0.813333	0.834482	0.823886	0.846323	0.159071	0.1	0.997	0.997	0.997
545	1	124.025	Marker116123	0.02	1	0.813333	0.834644	0.823043	0.847165	0.159059	0.1	1	1	1
546	1	124.025	Marker175234	0.02	1	0.813333	0.834667	0.823043	0.847143	0.159059	0.1	1	1	1
547	1	124.025	Marker112990	0.02	1	0.813333	0.834667	0.823043	0.847143	0.159059	0.1	1	1	1
548	1	124.025	Marker114885	0.02	1	0.813333	0.834667	0.823043	0.847143	0.159059	0.1	1	1	1
549	1	124.025	Marker91440	0.02	1	0.813333	0.834667	0.823043	0.847143	0.159059	0.1	1	1	1
550	2	0	Marker2016614		1							0	1	0.5
551	2	0	Marker2093630	0.4	1	0.914767	0.763353	0.79739	0.799064	0.15562	2.3	0.956	1	0.978
552	2	0	Marker2056492	0.4	1	0.914756	0.763356	0.797402	0.79906	0.15562	2.3	0.956	1	0.978
553	2	0	Marker1990726	0.4	1	0.914744	0.76336	0.797413	0.799057	0.15562	2.3	0.957	1	0.978
554	2	0	Marker2155602	0.4	1	0.914732	0.763363	0.797425	0.799053	0.15562	2.3	0.957	1	0.979
555	2	0	Marker2166631	0.4	1	0.91472	0.763367	0.797437	0.79905	0.15562	2.3	0.958	1	0.979
556	2	0	Marker2025985	0.4	1	0.914709	0.763371	0.797449	0.799046	0.15562	2.3	0.958	1	0.979
557	2	1		0.25	1	0.896254	0.785443	0.798622	0.798677	0.156925	1.4	0.997	0.997	0.997
558	2	1.075	Marker2124912	0.24	1	0.89465	0.787697	0.798696	0.798667	0.157017	1.4	1	1	1
559	2	1.075	Marker2136074	0.24	1	0.894444	0.788	0.798696	0.798667	0.157029	1.4	1	1	1
560	2	1.075	Marker1946814	0.24	1	0.894773	0.788071	0.79831	0.798592	0.15701	1.4	0.999	1	1
561	2	1.075	Marker2085656	0.25	1	0.895102	0.788142	0.797923	0.798516	0.15699	1.4	0.998	1	0.999
562	2	2.075		0.54	1	0.926578	0.796064	0.760984	0.790811	0.154368	3.1	0.969	1	0.985
563	2	2.724	Marker2174253	0.78	1	0.942223	0.801428	0.742609	0.78625	0.152256	4.4	1	1	1
564	2	2.724	Marker2137467	0.78	1	0.942222	0.801428	0.742609	0.78625	0.152256	4.4	1	1	1
565	2	2.724	Marker1993088	0.78	1	0.942222	0.801429	0.742609	0.78625	0.152256	4.4	1	1	1
566	2	2.724	Marker2170839	0.78	1	0.942222	0.801429	0.742609	0.78625	0.152256	4.4	1	1	1
567	2	2.724	Marker2009206	0.78	1	0.942222	0.801429	0.742609	0.78625	0.152256	4.4	1	1	1
568	2	2.724	Marker1949486	0.78	1	0.942222	0.801429	0.742609	0.78625	0.152256	4.4	1	1	1
569	2	2.724	Marker2176939	0.78	1	0.942222	0.801429	0.742609	0.78625	0.152256	4.4	1	1	1
570	2	2.724	Marker2014844	0.78	1	0.942222	0.801429	0.742609	0.78625	0.152256	4.4	1	1	1
571	2	2.724	Marker2150836	0.78	1	0.94229	0.801237	0.742609	0.78625	0.152249	4.4	1	1	1
572	2	3.724		0.93	1	0.955422	0.784622	0.73853	0.786253	0.150949	5.2	0.98	0.99	0.985
573	2	4.349	Marker2156123	0.99	1	0.958132	0.778462	0.739545	0.78625	0.15042	5.5	0.999	1	1
574	2	4.349	Marker2107937	0.99	1	0.958148	0.778462	0.739583	0.78625	0.150418	5.5	1	1	1
575	2	4.349	Marker2178989	0.99	1	0.958148	0.778462	0.739583	0.78625	0.150418	5.5	1	1	1
576	2	4.349	Marker2010824	0.99	1	0.958148	0.778462	0.739583	0.78625	0.150418	5.5	1	1	1
577	2	4.349	Marker2023600	0.99	1	0.958148	0.778462	0.739583	0.78625	0.150418	5.5	1	1	1
578	2	4.349	Marker2099379	0.99	1	0.958148	0.778462	0.739583	0.78625	0.150418	5.5	1	1	1
579	2	5.349		0.99	1	0.958151	0.79282	0.739581	0.774583	0.150394	5.5	0.994	1	0.997
580	2	5.436	Marker2020033	0.99	1	0.958148	0.793846	0.739583	0.77375	0.150387	5.6	1	1	1
581	2	5.436	Marker1950229	0.99	1	0.958148	0.793846	0.739583	0.77375	0.150387	5.6	1	1	1
582	2	5.436	Marker2021316	0.99	1	0.958148	0.793846	0.739583	0.77375	0.150387	5.6	1	1	1
583	2	5.436	Marker2125811	0.99	1	0.958148	0.793846	0.739583	0.77375	0.150387	5.6	1	1	1
584	2	5.436	Marker2153556	0.99	1	0.958148	0.793846	0.739583	0.77375	0.150387	5.6	1	1	1
585	2	5.436	Marker2095902	0.99	1	0.958148	0.793846	0.739583	0.77375	0.150387	5.6	1	1	1
586	2	5.436	Marker2202408	0.99	1	0.958148	0.793846	0.739583	0.77375	0.150387	5.6	1	1	1
587	2	5.436	Marker2184968	0.99	1	0.958148	0.793846	0.739583	0.77375	0.150387	5.6	1	1	1
588	2	6.436		1.17	1	0.979681	0.773342	0.73718	0.773756	0.148831	6.5	0.961	0.98	0.97
589	2	7.068	Marker2045205	1.26	1	0.988055	0.772649	0.735529	0.773768	0.148115	7	0.937	1	0.968
590	2	8.068		1.3	1	0.99585	0.767528	0.739059	0.764022	0.147767	7.2	0.9	0.96	0.93
591	2	9.068		1.34	1	1.00272	0.764279	0.744051	0.753043	0.147402	7.4	0.865	0.945	0.905
592	2	10.068		1.38	1	1.00847	0.763069	0.749526	0.742312	0.147026	7.7	0.831	0.955	0.893
593	2	11.068		1.43	1	1.01302	0.763875	0.75436	0.733225	0.146658	7.9	0.798	0.989	0.894
594	2	11.289	Marker2067715	1.44	1	1.01387	0.764311	0.755253	0.731527	0.146581	7.9	0.791	1	0.896
595	2	11.289	Marker2105491	1.44	1	1.01389	0.764315	0.755236	0.731519	0.146581	7.9	0.791	1	0.895
596	2	11.289	Marker2071410	1.7	1	1.02585	0.761112	0.761834	0.735792	0.144401	9.3	0.979	1	0.99
597	2	12.097	Marker2075006	1.37	1	0.999966	0.785744	0.763637	0.736274	0.14718	7.6	0.999	1	0.999
598	2	12.097	Marker2205604	1.37	1	1.00009	0.785736	0.763655	0.736295	0.147174	7.6	0.998	1	0.999
599	2	12.097	Marker2205109	1.37	1	1.00007	0.785729	0.763679	0.736301	0.147174	7.6	0.999	1	0.999
600	2	12.097	Marker2102607	1.37	1	1.00005	0.785724	0.763703	0.736306	0.147174	7.6	0.999	1	1
601	2	12.097	Marker2167493	1.37	1	1.00002	0.785719	0.763726	0.736311	0.147174	7.6	1	1	1
602	2	12.097	Marker1947233	1.37	1	1	0.785714	0.76375	0.736316	0.147174	7.6	1	1	1
603	2	12.097	Marker1938745	1.37	1	1	0.785714	0.76375	0.736316	0.147174	7.6	1	1	1
604	2	12.097	Marker2059421	1.37	1	1	0.785714	0.76375	0.736316	0.147174	7.6	1	1	1
605	2	12.097	Marker2053040	1.37	1	1	0.785714	0.76375	0.736316	0.147174	7.6	1	1	1
606	2	12.097	Marker1992600	1.37	1	1	0.785714	0.76375	0.736316	0.147174	7.6	1	1	1
607	2	12.097	Marker2171798	1.37	1	1	0.785714	0.76375	0.736316	0.147174	7.6	1	1	1
608	2	12.097	Marker2075505	1.37	1	1	0.785714	0.76375	0.736316	0.147174	7.6	1	1	1
609	2	12.097	Marker2030547	1.37	1	1	0.785714	0.763758	0.7363	0.147174	7.6	1	1	1
610	2	13.097		1.41	1	1.00004	0.799577	0.764598	0.717724	0.146773	7.8	0.983	0.989	0.986
611	2	13.453	Marker1990709	1.43	1	1.00004	0.801213	0.764828	0.712831	0.14663	7.9	1	0.989	0.994
612	2	14.453		1.72	1	1.01878	0.816683	0.755315	0.701411	0.144213	9.4	0.983	0.995	0.989
613	2	14.809	Marker2079074	1.8	1	1.02264	0.820574	0.754612	0.699441	0.143543	9.9	0.999	1	1
614	2	14.809	Marker2210696	1.8	1	1.02273	0.820667	0.754615	0.699412	0.143526	9.9	1	1	1
615	2	15.346	Marker2134685	1.77	1	1.01609	0.817143	0.754615	0.699412	0.143772	9.7	1	1	1
616	2	15.346	Marker1953423	1.77	1	1.01609	0.817143	0.754615	0.699412	0.143772	9.7	1	1	1
617	2	16.346		1.61	1	1.00962	0.806171	0.757758	0.703119	0.145127	8.9	0.978	0.961	0.97
618	2	17.312	Marker2120705	1.48	1	1.00499	0.791251	0.764832	0.711218	0.146183	8.2	1	0.957	0.979
619	2	17.312	Marker2069711	1.49	1	1.00503	0.791245	0.764832	0.711218	0.14618	8.2	1	0.957	0.979
620	2	18.312		1.72	1	1.02306	0.802406	0.75692	0.703509	0.144247	9.4	0.978	0.957	0.967
621	2	19.278	Marker2076198	1.9	1	1.03404	0.812563	0.754639	0.699388	0.142763	10.3	1	0.97	0.985
622	2	19.278	Marker2038927	1.9	1	1.03406	0.812599	0.754639	0.699389	0.142762	10.3	1	0.97	0.985
623	2	19.278	Marker2010645	1.9	1	1.03407	0.812635	0.754638	0.699389	0.142761	10.3	1	0.97	0.985
624	2	19.278	Marker2059904	1.9	1	1.03705	0.815212	0.755197	0.698831	0.14272	10.4	1	0.959	0.98
625	2	20.278		1.9	1	1.03768	0.818601	0.751808	0.698196	0.14272	10.4	0.961	0.998	0.98
626	2	20.32	Marker2182062	1.9	1	1.03002	0.827905	0.750157	0.6875	0.142703	10.4	0.966	1	0.983
627	2	20.32	Marker2185796	1.9	1	1.02995	0.828	0.750135	0.687387	0.142704	10.4	0.966	1	0.983
628	2	21.32		1.87	1	1.02067	0.836902	0.750229	0.676376	0.142959	10.2	0.956	0.994	0.975
629	2	21.523	Marker2102078	1.86	1	1.01827	0.838544	0.750792	0.674241	0.14304	10.2	0.956	1	0.978
630	2	21.523	Marker2022237	1.86	1	1.01815	0.838623	0.750825	0.674136	0.143044	10.2	0.956	1	0.978
631	2	21.523	Marker1948988	1.86	1	1.01803	0.838702	0.750858	0.674032	0.143049	10.2	0.957	1	0.978
632	2	21.523	Marker1939101	1.74	1	0.995802	0.853482	0.758907	0.654018	0.144062	9.5	0.931	1	0.966
633	2	22.523		1.82	1	1.00317	0.84311	0.762884	0.655443	0.143403	9.9	0.969	0.981	0.975
634	2	23.3	Marker1991514	1.87	1	1.00609	0.839444	0.76559	0.657095	0.143003	10.2	1	0.989	0.995
635	2	23.3	Marker2043601	1.87	1	1.00609	0.839444	0.765607	0.657116	0.143004	10.2	1	0.989	0.995
636	2	24.251	Marker2215677	1.93	1	1.01638	0.839428	0.766644	0.661319	0.142445	10.5	1	0.981	0.99
637	2	24.251	Marker2086862	1.93	1	1.01638	0.839428	0.766632	0.661383	0.142446	10.5	1	0.981	0.99
638	2	25.203	Marker2205596	1.94	1	1.01263	0.839445	0.756543	0.668889	0.142397	10.6	0.999	1	0.999
639	2	25.203	Marker2152589	1.94	1	1.01248	0.839444	0.756582	0.668889	0.142402	10.6	0.999	1	1
640	2	25.203	Marker2038286	1.94	1	1.01233	0.839444	0.756623	0.668889	0.142408	10.6	1	1	1
641	2	25.203	Marker2048924	1.94	1	1.01217	0.839444	0.756667	0.668889	0.142414	10.6	1	1	1
642	2	25.203	Marker2039954	1.94	1	1.01217	0.839444	0.756667	0.668889	0.142414	10.6	1	1	1
643	2	25.203	Marker1989290	1.94	1	1.01217	0.839444	0.756667	0.668889	0.142414	10.6	1	1	1
644	2	25.203	Marker2207709	1.94	1	1.01217	0.839444	0.756667	0.668889	0.142414	10.6	1	1	1
645	2	25.203	Marker2107775	1.94	1	1.01217	0.839444	0.756667	0.668889	0.142414	10.6	1	1	1
646	2	25.203	Marker2160439	1.94	1	1.01217	0.839444	0.756667	0.668889	0.142414	10.6	1	1	1
647	2	25.203	Marker2188358	1.94	1	1.01217	0.839444	0.756667	0.668889	0.142414	10.6	1	1	1
648	2	25.203	Marker2177902	1.94	1	1.01217	0.839444	0.756667	0.668889	0.142414	10.6	1	1	1
649	2	25.203	Marker2094622	1.94	1	1.01217	0.839444	0.756667	0.668889	0.142414	10.6	1	1	1
650	2	25.203	Marker2145565	1.94	1	1.01217	0.839445	0.756667	0.668889	0.142414	10.6	1	1	1
651	2	25.203	Marker2194600	1.94	1	1.01217	0.839445	0.756666	0.668889	0.142414	10.6	1	1	1
652	2	25.74	Marker1963541	2.08	1	1.02773	0.830526	0.756667	0.668889	0.141224	11.3	1	1	1
653	2	25.74	Marker2021115	2.08	1	1.02773	0.830526	0.756667	0.668889	0.141224	11.3	1	1	1
654	2	25.74	Marker2060634	2.08	1	1.02773	0.830526	0.756667	0.668889	0.141224	11.3	1	1	1
655	2	25.74	Marker1968489	2.09	1	1.028	0.830527	0.756436	0.668889	0.141198	11.3	1	1	1
656	2	25.74	Marker2123862	2.09	1	1.02827	0.830527	0.756208	0.668888	0.141172	11.3	0.999	1	1
657	2	26.74		2.34	1	1.04677	0.830527	0.742998	0.668886	0.139144	12.6	0.983	0.993	0.988
658	2	26.985	Marker2176923	2.38	1	1.04813	0.830529	0.743104	0.668892	0.138879	12.8	0.989	1	0.995
659	2	27.985		2.93	1	1.07683	0.830523	0.719719	0.668879	0.134539	15.5	0.975	1	0.987
660	2	28.458	Marker2187101	3.13	1	1.08333	0.830526	0.715909	0.668889	0.132961	16.5	1	1	1
661	2	28.458	Marker1944723	3.13	1	1.08333	0.830526	0.715909	0.668889	0.132961	16.5	1	1	1
662	2	28.458	Marker2088640	3.13	1	1.08338	0.830661	0.715909	0.66869	0.132953	16.5	1	1	1
663	2	29.458		3.21	1	1.08687	0.840439	0.715917	0.653318	0.132393	16.9	0.993	0.966	0.979
664	2	29.737	Marker2106335	3.21	1	1.08725	0.841591	0.715931	0.651155	0.132344	16.9	1	0.961	0.98
665	2	30.737		3.15	1	1.08643	0.848391	0.715922	0.651148	0.132831	16.6	0.993	0.958	0.975
666	2	31.016	Marker2122397	3.13	1	1.08556	0.850789	0.715931	0.651155	0.132996	16.5	1	0.961	0.98
667	2	31.016	Marker2067343	3.13	1	1.08552	0.850879	0.71593	0.651155	0.133002	16.5	1	0.961	0.981
668	2	32.016		3.05	1	1.08034	0.866484	0.715904	0.653683	0.13358	16.1	0.992	0.988	0.99
669	2	32.295	Marker2206334	3.01	1	1.07842	0.869156	0.715908	0.656826	0.133862	15.9	0.999	1	1
670	2	32.295	Marker2187490	3.01	1	1.07842	0.869121	0.715908	0.656957	0.133866	15.9	0.999	1	1
671	2	32.295	Marker2057281	3.01	1	1.07842	0.869085	0.715909	0.657089	0.13387	15.9	1	1	1
672	2	32.295	Marker2132066	3.01	1	1.07842	0.869048	0.715909	0.657222	0.133874	15.9	1	1	1
673	2	32.295	Marker2123691	3.01	1	1.07842	0.869048	0.715909	0.657222	0.133874	15.9	1	1	1
674	2	32.295	Marker2099628	3.01	1	1.07842	0.869048	0.715909	0.657222	0.133874	15.9	1	1	1
675	2	32.295	Marker1992774	3.01	1	1.07842	0.869048	0.715909	0.657222	0.133874	15.9	1	1	1
676	2	32.295	Marker2044045	3.01	1	1.07842	0.869048	0.715909	0.657222	0.133874	15.9	1	1	1
677	2	32.295	Marker2096620	3.02	1	1.07874	0.869048	0.715744	0.657222	0.133841	15.9	1	1	1
678	2	33.295		3.22	1	1.0884	0.869714	0.707255	0.657209	0.132286	16.9	0.991	0.979	0.985
679	2	33.736	Marker2009355	3.21	1	1.08174	0.874992	0.708698	0.65722	0.132365	16.9	1	0.988	0.994
680	2	34.028	Marker2112603	3.14	1	1.07351	0.87979	0.708683	0.654915	0.132862	16.6	0.993	1	0.996
681	2	35.028		3.28	1	1.08457	0.854134	0.708692	0.654936	0.131847	17.2	0.996	0.979	0.987
682	2	35.178	Marker2097455	3.29	1	1.08558	0.850116	0.708699	0.655879	0.131742	17.3	1	0.981	0.99
683	2	35.762	Marker2078271	3.38	1	1.08764	0.843694	0.708676	0.655873	0.131089	17.7	0.99	1	0.995
684	2	35.762	Marker1988735	3.38	1	1.08764	0.843694	0.708676	0.655873	0.131089	17.7	0.99	1	0.995
685	2	35.762	Marker2008696	3.38	1	1.08764	0.843694	0.708676	0.655873	0.131089	17.7	0.989	1	0.995
686	2	36.619	Marker1978799	3.16	1	1.06909	0.852778	0.708695	0.655882	0.132718	16.6	1	1	1
687	2	36.619	Marker2148775	3.16	1	1.06909	0.852778	0.708696	0.655882	0.132718	16.6	1	1	1
688	2	36.619	Marker2122699	3.16	1	1.06909	0.852778	0.708696	0.655882	0.132718	16.6	1	1	1
689	2	36.619	Marker2205975	3.16	1	1.06909	0.852778	0.708696	0.655882	0.132718	16.6	1	1	1
690	2	36.619	Marker2120029	3.16	1	1.06909	0.852778	0.708696	0.655882	0.132718	16.6	1	1	1
691	2	36.619	Marker2044411	3.16	1	1.06909	0.852778	0.708696	0.655882	0.132718	16.6	1	1	1
692	2	36.619	Marker2022236	3.16	1	1.06909	0.852778	0.708696	0.655882	0.132718	16.6	1	1	1
693	2	36.619	Marker1996130	3.16	1	1.06909	0.852778	0.708696	0.655882	0.132718	16.6	1	1	1
694	2	36.619	Marker2119884	3.16	1	1.06909	0.852778	0.708696	0.655882	0.132718	16.6	1	1	1
695	2	36.619	Marker2050448	3.16	1	1.06909	0.852778	0.708696	0.655882	0.132718	16.6	1	1	1
696	2	36.619	Marker2172495	3.16	1	1.06909	0.852778	0.708696	0.655882	0.132718	16.6	1	1	1
697	2	36.619	Marker2084287	3.16	1	1.06918	0.852553	0.708696	0.655882	0.132707	16.7	1	1	1
698	2	36.619	Marker2162731	3.17	1	1.06942	0.85233	0.708697	0.655882	0.132696	16.7	1	0.999	0.999
699	2	37.619		3.08	1	1.07135	0.839512	0.721555	0.65588	0.133379	16.2	0.997	0.997	0.997
700	2	37.695	Marker2002076	3.05	1	1.06969	0.839412	0.723485	0.655882	0.133572	16.1	1	1	1
701	2	37.695	Marker2045976	3.05	1	1.06955	0.839412	0.72375	0.655882	0.1336	16.1	1	1	1
702	2	37.695	Marker2055603	3.05	1	1.06955	0.839412	0.72375	0.655882	0.1336	16.1	1	1	1
703	2	37.695	Marker2010512	3.05	1	1.0697	0.839271	0.72375	0.655882	0.133586	16.1	1	1	1
704	2	37.695	Marker1963855	3.05	1	1.06986	0.83913	0.72375	0.655882	0.133572	16.1	1	0.999	1
705	2	38.695		3.28	1	1.09286	0.819317	0.71873	0.664357	0.131828	17.2	0.969	0.978	0.974
706	2	39.695		3.49	1	1.11089	0.803136	0.714664	0.676576	0.130257	18.2	0.958	0.993	0.976
707	2	39.885	Marker2089419	3.52	1	1.11351	0.80078	0.714024	0.679176	0.129998	18.4	0.958	1	0.979
708	2	40.885		2.8	1	1.08565	0.83892	0.71182	0.693162	0.135552	14.9	0.971	0.997	0.984
709	2	40.969	Marker2119212	2.73	1	1.0821	0.842822	0.711698	0.694495	0.136033	14.6	0.973	1	0.986
710	2	41.263	Marker2165109	2.66	1	1.07832	0.84052	0.711246	0.699411	0.136633	14.2	0.981	0.991	0.986
711	2	42.052	Marker2099682	2.63	1	1.05955	0.869469	0.710375	0.680587	0.136861	14	0.976	1	0.988
712	2	43.052		2.93	1	1.06324	0.880521	0.720332	0.64912	0.134519	15.5	0.997	0.996	0.996
713	2	43.135	Marker2089115	2.95	1	1.0635	0.881052	0.721015	0.647273	0.134328	15.6	1	0.999	0.999
714	2	43.135	Marker2126364	2.95	1	1.0635	0.881052	0.721094	0.647201	0.134325	15.6	1	0.999	1
715	2	43.135	Marker2165106	2.95	1	1.0635	0.881052	0.721172	0.647129	0.134322	15.6	1	1	1
716	2	43.135	Marker2184222	2.96	1	1.0635	0.881053	0.72125	0.647059	0.134318	15.6	1	1	1
717	2	43.135	Marker2104068	2.95	1	1.06373	0.881053	0.721276	0.647059	0.134323	15.6	0.999	1	1
718	2	43.135	Marker2109602	2.95	1	1.06395	0.881053	0.721308	0.647059	0.134329	15.6	0.999	1	0.999
719	2	43.78	Marker2171212	2.74	1	1.06275	0.879881	0.73698	0.646479	0.136022	14.6	1	0.975	0.987
720	2	44.425	Marker2182270	2.62	1	1.04968	0.878878	0.735727	0.645915	0.136939	14	1	0.95	0.975
721	2	44.425	Marker2158748	2.49	1	1.03629	0.895774	0.734606	0.647036	0.137968	13.4	1	0.989	0.994
722	2	44.425	Marker2163770	2.49	1	1.03619	0.895897	0.734606	0.647036	0.137976	13.3	1	0.989	0.994
723	2	44.425	Marker2129177	2.49	1	1.03609	0.89602	0.734606	0.647036	0.137983	13.3	1	0.989	0.994
724	2	44.425	Marker1988510	2.33	1	1.01552	0.919659	0.736331	0.645311	0.139278	12.5	1	0.925	0.962
725	2	45.425		2.07	1	0.993987	0.920814	0.743638	0.646125	0.141362	11.2	0.985	0.962	0.974
726	2	45.728	Marker2188407	1.98	1	0.984915	0.921085	0.74849	0.646394	0.142114	10.7	1	0.974	0.987
727	2	45.728	Marker2058916	1.98	1	0.984909	0.921091	0.74848	0.646405	0.142114	10.7	1	0.975	0.987
728	2	46.373	Marker2028133	1.98	1	0.986036	0.923282	0.74629	0.645277	0.142114	10.7	0.975	1	0.987
729	2	46.373	Marker2171928	1.98	1	0.98606	0.923309	0.746266	0.645249	0.142114	10.7	0.974	1	0.987
730	2	46.373	Marker2044338	1.98	1	0.986084	0.923337	0.746242	0.645222	0.142114	10.7	0.974	1	0.987
731	2	46.373	Marker2182234	1.98	1	0.986108	0.923365	0.746218	0.645194	0.142114	10.7	0.973	1	0.987
732	2	46.373	Marker2096553	1.98	1	0.986132	0.923393	0.746194	0.645166	0.142114	10.7	0.973	1	0.986
733	2	46.373	Marker2174317		1							0	1	0.5
734	2	46.373	Marker1963620	1.7	1	0.984642	0.897761	0.747684	0.661108	0.144423	9.3	0.998	1	0.999
735	2	46.373	Marker1949192	1.7	1	0.984618	0.897737	0.747708	0.661132	0.144423	9.3	0.998	1	0.999
736	2	46.373	Marker2018782	1.7	1	0.984595	0.897714	0.747731	0.661155	0.144423	9.3	0.998	1	0.999
737	2	46.373	Marker2209298	1.7	1	0.984571	0.89769	0.747755	0.661179	0.144423	9.3	0.999	1	0.999
738	2	46.373	Marker2075340	1.7	1	0.984547	0.897666	0.747779	0.661203	0.144423	9.3	0.999	1	1
739	2	46.373	Marker1988736	1.7	1	0.984524	0.897646	0.747802	0.661223	0.144423	9.3	1	1	1
740	2	46.373	Marker2113808	1.7	1	0.9845	0.897622	0.747826	0.661247	0.144423	9.3	1	1	1
741	2	46.373	Marker2021354	1.7	1	0.9845	0.897619	0.747826	0.66125	0.144423	9.3	1	1	1
742	2	46.373	Marker2215249	1.7	1	0.9845	0.897619	0.747826	0.66125	0.144423	9.3	1	1	1
743	2	46.373	Marker2194424	1.7	1	0.9845	0.897619	0.747826	0.66125	0.144423	9.3	1	1	1
744	2	46.373	Marker2044100	1.7	1	0.9845	0.898237	0.747826	0.660709	0.144372	9.3	0.999	1	1
745	2	46.911	Marker2023859	1.98	1	0.9845	0.9215	0.747826	0.647059	0.142114	10.7	1	1	1
746	2	46.911	Marker2057547	1.98	1	0.9845	0.9215	0.747826	0.647059	0.142114	10.7	1	1	1
747	2	46.911	Marker2175620	1.98	1	0.9845	0.9215	0.747826	0.647059	0.142114	10.7	1	1	1
748	2	47.911		1.95	1	0.984502	0.921502	0.746743	0.653616	0.142289	10.6	0.997	0.997	0.997
749	2	47.986	Marker1984583	1.95	1	0.9845	0.9215	0.746364	0.654444	0.142309	10.6	1	1	1
750	2	48.883	Marker2129820	1.94	1	0.970262	0.93272	0.742675	0.645243	0.142366	10.6	1	0.981	0.99
751	2	48.883	Marker1974040	1.94	1	0.970095	0.932881	0.742628	0.645285	0.142371	10.6	1	0.98	0.99
752	2	49.883		1.93	1	0.951856	0.948962	0.727171	0.650458	0.142513	10.5	0.979	0.982	0.98
753	2	50.698	Marker1975896	1.89	1	0.928571	0.961364	0.722857	0.655625	0.142837	10.3	1	1	1
754	2	50.698	Marker2056113	1.89	1	0.928571	0.961364	0.722857	0.655625	0.142837	10.3	1	1	1
755	2	50.698	Marker2004311	1.89	1	0.928571	0.961364	0.722857	0.655625	0.142837	10.3	1	1	1
756	2	50.698	Marker2095494	1.89	1	0.928571	0.961364	0.722857	0.655625	0.142837	10.3	1	1	1
757	2	50.698	Marker2164626	1.89	1	0.928653	0.961272	0.722857	0.655625	0.142838	10.3	1	1	1
758	2	51.698		1.96	1	0.938676	0.949767	0.722856	0.639811	0.142244	10.7	0.997	0.997	0.997
759	2	51.773	Marker2004690	1.96	1	0.9395	0.948057	0.722857	0.639966	0.142272	10.6	1	1	1
760	2	51.773	Marker1940870	1.96	1	0.9395	0.947917	0.722857	0.64	0.142276	10.6	1	1	1
761	2	51.773	Marker1950859	1.96	1	0.9395	0.947917	0.722857	0.64	0.142276	10.6	1	1	1
762	2	51.773	Marker1999107	1.96	1	0.940101	0.947917	0.722106	0.64	0.142211	10.7	0.999	1	1
763	2	51.773	Marker2139052	1.97	1	0.940696	0.947917	0.721357	0.64	0.142146	10.7	0.999	1	0.999
764	2	51.773	Marker2092084	1.98	1	0.941286	0.947917	0.720611	0.639999	0.14208	10.8	0.998	1	0.999
765	2	51.773	Marker2154087	1.99	1	0.94187	0.947917	0.719868	0.639999	0.142014	10.8	0.997	1	0.999
766	2	52.311	Marker2055618	2.4	1	0.962381	0.947917	0.688	0.64	0.138646	12.9	1	1	1
767	2	52.848	Marker2011614	2.15	1	0.962381	0.9304	0.688	0.649286	0.140721	11.6	1	1	1
768	2	52.848	Marker2217533	2.15	1	0.962381	0.9304	0.688	0.649286	0.140721	11.6	1	1	1
769	2	52.848	Marker1943191	2.15	1	0.962381	0.9304	0.688	0.649286	0.140721	11.6	1	1	1
770	2	52.848	Marker2167738	2.15	1	0.962381	0.9304	0.688	0.649286	0.140721	11.6	1	1	1
771	2	52.848	Marker2075419	2.15	1	0.962381	0.9304	0.688	0.649286	0.140721	11.6	1	1	1
772	2	52.848	Marker1990814	2.15	1	0.962381	0.9304	0.688	0.649286	0.140721	11.6	1	1	1
773	2	52.848	Marker2033598	2.15	1	0.962381	0.9304	0.688	0.649286	0.140721	11.6	1	1	1
774	2	52.848	Marker2055880	2.15	1	0.962381	0.9304	0.688	0.649286	0.140721	11.6	1	1	1
775	2	52.848	Marker2066385	2.15	1	0.962384	0.930397	0.688004	0.649282	0.140721	11.6	1	1	1
776	2	52.848	Marker2046848	2.15	1	0.962387	0.930394	0.688008	0.649278	0.140721	11.6	1	0.999	1
777	2	52.848	Marker1990487	2.15	1	0.961944	0.930715	0.688	0.649286	0.140728	11.6	1	0.998	0.999
778	2	52.848	Marker2133570	2.15	1	0.961797	0.930822	0.688	0.649286	0.140731	11.6	1	0.998	0.999
779	2	52.848	Marker2216914	2.14	1	0.96165	0.93093	0.688	0.649286	0.140733	11.6	1	0.997	0.999
780	2	52.848	Marker2171220	2.13	1	0.950985	0.939507	0.68826	0.649026	0.140849	11.5	1	0.974	0.987
781	2	52.848	Marker2106143	2.13	1	0.950984	0.939509	0.688256	0.64903	0.140849	11.5	1	0.974	0.987
782	2	52.848	Marker2052189	2.13	1	0.950983	0.93951	0.688252	0.649034	0.140849	11.5	1	0.974	0.987
783	2	53.494	Marker1960122	2.13	1	0.952619	0.941471	0.686291	0.647398	0.140849	11.5	0.974	1	0.987
784	2	53.494	Marker1967327	2.13	1	0.952645	0.9415	0.686264	0.647369	0.140849	11.5	0.974	1	0.987
785	2	53.494	Marker2163334	2.13	1	0.952672	0.94153	0.686237	0.647339	0.140849	11.5	0.974	1	0.987
786	2	53.494	Marker2124558	2.13	1	0.952698	0.941559	0.686211	0.64731	0.140849	11.5	0.973	1	0.987
787	2	54.139	Marker2185019	2.15	1	0.966054	0.934163	0.684327	0.645523	0.140721	11.6	0.949	1	0.974
788	2	54.784	Marker1964519		1							0	1	0.5
789	2	54.784	Marker2090387		1							0	1	0.5
790	2	54.784	Marker1981197		1							0	1	0.5
791	2	54.784	Marker1970554		1							0	1	0.5
792	2	55.429	Marker2110490		1							0	1	0.5
793	2	55.429	Marker2114894		1							0	1	0.5
794	2	55.429	Marker2129340		1							0	1	0.5
795	2	55.429	Marker2112179		1							0	1	0.5
796	2	55.429	Marker2033148	2.11	1	0.955987	0.932367	0.681262	0.647318	0.141007	11.4	0.973	1	0.986
797	2	55.429	Marker2038083	2.11	1	0.95596	0.932339	0.681289	0.647347	0.141007	11.4	0.973	1	0.986
798	2	55.429	Marker2006829	2.11	1	0.955932	0.93231	0.681317	0.647375	0.141007	11.4	0.973	1	0.987
799	2	56.074	Marker2099376	2.13	1	0.95417	0.930486	0.690476	0.64258	0.140888	11.5	0.999	1	0.999
800	2	56.074	Marker2079007	2.13	1	0.954144	0.930458	0.690503	0.642609	0.140888	11.5	0.999	1	1
801	2	56.074	Marker2024372	2.13	1	0.954117	0.930429	0.690529	0.642638	0.140888	11.5	1	1	1
802	2	56.074	Marker2147755	2.13	1	0.954091	0.9304	0.690556	0.642667	0.140888	11.5	1	1	1
803	2	56.074	Marker2133815	2.13	1	0.954091	0.9304	0.690556	0.642667	0.140888	11.5	1	1	1
804	2	56.074	Marker2091715	2.13	1	0.954117	0.930429	0.690529	0.642638	0.140888	11.5	1	1	1
805	2	56.074	Marker1994161	2.13	1	0.954144	0.930458	0.690503	0.642609	0.140888	11.5	0.999	1	1
806	2	56.074	Marker2120762	2.14	1	0.954092	0.930877	0.690555	0.640878	0.140801	11.6	0.998	1	0.999
807	2	56.074	Marker2013069	2.14	1	0.954092	0.931031	0.690554	0.640287	0.140772	11.6	0.997	1	0.999
808	2	56.074	Marker2209060	2.14	1	0.954092	0.931182	0.690554	0.639698	0.140743	11.6	0.996	1	0.998
809	2	56.074	Marker1991880	2.32	1	0.957041	0.930254	0.687606	0.602566	0.139322	12.5	0.957	1	0.978
810	2	56.074	Marker1968753	2.32	1	0.957014	0.930222	0.687633	0.602599	0.139322	12.5	0.957	1	0.979
811	2	56.074	Marker1946724	2.32	1	0.956987	0.930189	0.68766	0.602632	0.139322	12.5	0.957	1	0.979
812	2	57.074		2.32	1	0.954321	0.926945	0.690327	0.605874	0.139322	12.5	0.997	1	0.998
813	2	57.161	Marker1975485	2.32	1	0.954091	0.926667	0.690556	0.606154	0.139322	12.5	1	1	1
814	2	57.161	Marker1947722	2.32	1	0.954091	0.926667	0.690556	0.606154	0.139322	12.5	1	1	1
815	2	57.161	Marker2061640	2.32	1	0.954091	0.926667	0.690556	0.606154	0.139322	12.5	1	1	1
816	2	57.161	Marker1963360	2.32	1	0.954117	0.926699	0.690529	0.606122	0.139322	12.5	1	1	1
817	2	57.161	Marker2096602	2.32	1	0.954144	0.926731	0.690503	0.60609	0.139322	12.5	0.999	1	1
818	2	57.161	Marker2079187	2.31	1	0.954091	0.926341	0.690555	0.605632	0.139389	12.5	0.998	1	0.999
819	2	57.161	Marker2043545	2.31	1	0.954092	0.926221	0.690555	0.605483	0.139413	12.4	0.997	1	0.999
820	2	57.161	Marker2178908	2.31	1	0.954092	0.926094	0.690555	0.605347	0.139438	12.4	0.997	1	0.998
821	2	57.161	Marker2010291	2.01	1	0.95557	0.910909	0.689077	0.618377	0.141803	10.9	0.978	1	0.989
822	2	57.161	Marker2179682	2.01	1	0.955543	0.91088	0.689103	0.618406	0.141803	10.9	0.978	1	0.989
823	2	57.161	Marker1973724	2.01	1	0.955516	0.91085	0.68913	0.618435	0.141803	10.9	0.979	1	0.989
824	2	57.699	Marker1991550	2.01	1	0.954091	0.909286	0.690556	0.62	0.141803	10.9	1	1	1
825	2	57.699	Marker2154934	2.01	1	0.954091	0.909286	0.690556	0.62	0.141803	10.9	1	1	1
826	2	57.699	Marker2130873	2.01	1	0.954091	0.909286	0.690555	0.62	0.141803	10.9	1	1	1
827	2	58.699		1.99	1	0.955743	0.909511	0.685428	0.631796	0.141974	10.8	1	0.994	0.997
828	2	58.786	Marker2154953	1.99	1	0.955715	0.909655	0.684706	0.633077	0.141991	10.8	1	1	1
829	2	58.786	Marker2084627	1.99	1	0.955714	0.909655	0.684706	0.633077	0.141991	10.8	1	1	1
830	2	58.786	Marker2216160	1.99	1	0.955714	0.909655	0.684706	0.633077	0.141991	10.8	1	1	1
831	2	58.786	Marker2112063	1.99	1	0.955714	0.909655	0.684706	0.633077	0.141991	10.8	1	1	1
832	2	58.786	Marker1987438	1.99	1	0.955735	0.909631	0.684706	0.633077	0.141991	10.8	1	1	1
833	2	59.593	Marker2116829	2.03	1	0.965585	0.907911	0.690004	0.633073	0.141653	11	1	0.989	0.995
834	2	59.593	Marker1967174	2.03	1	0.96559	0.907895	0.690004	0.633073	0.141653	11	1	0.989	0.995
835	2	60.399	Marker2119466	2.03	1	0.965239	0.907144	0.689999	0.633076	0.141632	11	0.999	1	0.999
836	2	60.399	Marker2080760	2.03	1	0.965239	0.907143	0.69	0.633076	0.141632	11	0.999	1	0.999
837	2	60.399	Marker2211385	2.03	1	0.965238	0.907143	0.69	0.633077	0.141632	11	0.999	1	1
838	2	60.399	Marker1988323	2.03	1	0.965238	0.907143	0.69	0.633077	0.141632	11	1	1	1
839	2	60.399	Marker2196893	2.03	1	0.965238	0.907143	0.69	0.633077	0.141632	11	1	1	1
840	2	60.399	Marker2059645	2.03	1	0.96525	0.907125	0.689993	0.633105	0.141632	11	1	0.999	1
841	2	60.399	Marker2103782	2.03	1	0.965262	0.907108	0.689985	0.633133	0.141632	11	1	0.999	0.999
842	2	61.399		2.03	1	0.968822	0.908389	0.685824	0.633904	0.141658	11	0.961	0.969	0.965
843	2	62.399		2.03	1	0.971555	0.910299	0.680447	0.635828	0.1417	11	0.923	0.98	0.952
844	2	62.868	Marker2196298	1.57	1	0.939984	0.90487	0.717681	0.643516	0.14549	8.6	0.983	1	0.991
845	2	62.868	Marker2074864	1.57	1	0.939829	0.90487	0.717882	0.643517	0.145506	8.6	0.983	1	0.992
846	2	62.868	Marker1938347	1.56	1	0.939673	0.904869	0.718083	0.643517	0.145522	8.6	0.983	1	0.992
847	2	62.868	Marker2110716	1.56	1	0.939517	0.904869	0.718285	0.643518	0.145539	8.6	0.983	1	0.992
848	2	63.673	Marker2152089	1.41	1	0.926254	0.904817	0.731801	0.641537	0.146855	7.8	0.999	1	1
849	2	63.673	Marker2080367	1.4	1	0.925928	0.904841	0.732203	0.641512	0.146886	7.8	1	1	1
850	2	63.673	Marker2038331	1.4	1	0.925909	0.904815	0.732222	0.641538	0.146886	7.8	1	1	1
851	2	63.673	Marker2155943	1.4	1	0.925909	0.904815	0.732222	0.641538	0.146886	7.8	1	1	1
852	2	63.673	Marker2189069	1.4	1	0.925909	0.904815	0.732222	0.641538	0.146886	7.8	1	1	1
853	2	63.673	Marker2192760	1.4	1	0.925909	0.904815	0.732222	0.641538	0.146886	7.8	1	1	1
854	2	63.673	Marker2148952	1.4	1	0.925909	0.904815	0.732222	0.641538	0.146886	7.8	1	1	1
855	2	63.673	Marker2025937	1.4	1	0.925909	0.904815	0.732222	0.641538	0.146886	7.8	1	1	1
856	2	63.673	Marker2018463	1.4	1	0.925909	0.904815	0.732222	0.641538	0.146886	7.8	1	1	1
857	2	63.673	Marker2136760	1.4	1	0.925909	0.904815	0.732222	0.641538	0.146886	7.8	1	1	1
858	2	63.673	Marker2062980	1.4	1	0.925909	0.904815	0.73259	0.641158	0.146875	7.8	1	0.999	1
859	2	64.211	Marker2019222	1.47	1	0.925909	0.904815	0.748235	0.628571	0.146288	8.1	1	1	1
860	2	64.211	Marker2199049	1.47	1	0.925909	0.904815	0.748235	0.628571	0.146288	8.1	1	1	1
861	2	64.211	Marker2134054	1.47	1	0.925909	0.904815	0.748235	0.628571	0.146288	8.1	1	1	1
862	2	64.211	Marker1995709	1.47	1	0.925909	0.904815	0.748235	0.628571	0.146288	8.1	1	1	1
863	2	64.211	Marker1970335	1.47	1	0.925909	0.904815	0.748235	0.628571	0.146288	8.1	1	1	1
864	2	64.211	Marker2080433	1.47	1	0.925909	0.904927	0.748235	0.62847	0.146278	8.1	1	1	1
865	2	64.211	Marker2048001	1.47	1	0.925909	0.904944	0.748235	0.628323	0.146275	8.1	0.999	1	1
866	2	64.211	Marker2128383	1.48	1	0.92591	0.905072	0.748235	0.628077	0.146262	8.1	0.999	1	0.999
867	2	64.211	Marker2094235	1.48	1	0.92591	0.905199	0.748234	0.627832	0.14625	8.1	0.998	1	0.999
868	2	64.211	Marker2012246	1.48	1	0.92591	0.905324	0.748234	0.62759	0.146237	8.2	0.997	1	0.999
869	2	64.211	Marker2118941	1.48	1	0.925911	0.905449	0.748234	0.62735	0.146225	8.2	0.996	1	0.998
870	2	65.211		1.55	1	0.925922	0.91089	0.748232	0.616863	0.145632	8.5	0.97	1	0.985
871	2	65.86	Marker1960900	1.51	1	0.925909	0.906296	0.748235	0.625714	0.146009	8.3	1	1	1
872	2	65.86	Marker1971126	1.51	1	0.925909	0.906296	0.748235	0.625714	0.146009	8.3	1	1	1
873	2	65.86	Marker2111216	1.51	1	0.925909	0.906296	0.748235	0.625714	0.146009	8.3	1	1	1
874	2	65.86	Marker2033469	1.51	1	0.925909	0.906296	0.748235	0.625714	0.146009	8.3	1	0.999	1
875	2	65.86	Marker2105455	1.51	1	0.925896	0.906302	0.748235	0.625714	0.14601	8.3	1	0.999	1
876	2	65.86	Marker2177777	1.51	1	0.925884	0.906308	0.748236	0.625714	0.14601	8.3	1	0.999	0.999
877	2	65.86	Marker1988458	1.51	1	0.925871	0.906314	0.748236	0.625714	0.14601	8.3	1	0.998	0.999
878	2	66.86		1.39	1	0.912897	0.907358	0.757706	0.625687	0.146958	7.7	0.99	0.98	0.985
879	2	67.484	Marker2044781	1.32	1	0.902959	0.908078	0.767591	0.625713	0.147572	7.3	0.999	1	1
880	2	67.484	Marker2074703	1.32	1	0.902806	0.908078	0.767769	0.625713	0.147581	7.3	0.999	1	1
881	2	67.484	Marker2083761	1.32	1	0.902653	0.908077	0.767946	0.625714	0.147591	7.3	1	1	1
882	2	67.484	Marker2114509	1.32	1	0.9025	0.908077	0.768125	0.625714	0.147601	7.3	1	1	1
883	2	68.022	Marker2100974	1.32	1	0.91087	0.900741	0.768125	0.625714	0.147589	7.3	1	1	1
884	2	69.022		1.32	1	0.91384	0.902504	0.766677	0.622937	0.147581	7.3	0.961	0.99	0.975
885	2	69.671	Marker2184731	0.83	1	0.902928	0.883833	0.778408	0.664395	0.151759	4.7	0.956	1	0.978
886	2	69.671	Marker1970534	0.83	1	0.902857	0.883689	0.778487	0.664713	0.151785	4.7	0.956	1	0.978
887	2	69.671	Marker1973306	0.83	1	0.902786	0.883544	0.778566	0.665032	0.151811	4.7	0.956	1	0.978
888	2	69.671	Marker2112263	0.83	1	0.902715	0.8834	0.778645	0.665352	0.151837	4.6	0.956	1	0.978
889	2	70.671		0.48	1	0.895424	0.86646	0.763544	0.726595	0.15485	2.7	0.972	0.99	0.981
890	2	71.321	Marker1956513	0.35	1	0.890169	0.855151	0.752639	0.763774	0.156052	2	0.999	1	0.999
891	2	71.321	Marker1959265	0.35	1	0.890014	0.854824	0.752843	0.764366	0.156082	2	1	1	1
892	2	71.321	Marker2127437	0.35	1	0.89	0.854815	0.752857	0.764375	0.156082	2	1	1	1
893	2	71.321	Marker1999868	0.35	1	0.89	0.854682	0.752857	0.764625	0.156091	2	1	1	1
894	2	71.321	Marker2064596	0.34	1	0.890001	0.854549	0.752857	0.764874	0.1561	2	1	1	1
895	2	72.038	Marker2129044	0.3	1	0.895015	0.841947	0.752842	0.783451	0.156542	1.7	0.99	1	0.995
896	2	72.038	Marker2123311	0.29	1	0.895015	0.841801	0.752842	0.783716	0.156548	1.7	0.99	1	0.995
897	2	72.755	Marker2153366	0.55	1	0.936976	0.79149	0.752838	0.803243	0.15426	3.1	0.99	1	0.995
898	2	73.472	Marker2043542	0.57	1	0.933768	0.776396	0.752839	0.821181	0.154043	3.3	1	1	1
899	2	73.472	Marker1986848	0.57	1	0.93375	0.7764	0.752857	0.821176	0.154043	3.3	1	1	1
900	2	73.472	Marker1988185	0.57	1	0.93375	0.7764	0.752857	0.821176	0.154043	3.3	1	1	1
901	2	73.472	Marker2214417	0.57	1	0.93375	0.7764	0.752857	0.821176	0.154043	3.3	1	1	1
902	2	73.472	Marker1985087	0.58	1	0.933809	0.776343	0.752857	0.821177	0.154041	3.3	1	0.999	1
903	2	73.472	Marker2120392	0.58	1	0.933867	0.776288	0.752857	0.821177	0.15404	3.3	1	0.999	0.999
904	2	74.472		0.55	1	0.934991	0.77651	0.751033	0.821626	0.154223	3.1	0.961	0.982	0.972
905	2	74.886	Marker1998082	0.53	1	0.931695	0.780221	0.750329	0.821756	0.154463	3	0.945	1	0.973
906	2	75.886		0.47	1	0.930135	0.788142	0.742226	0.826145	0.155019	2.6	0.908	0.954	0.931
907	2	76.886		0.4	1	0.924933	0.798438	0.734375	0.82993	0.155588	2.3	0.872	0.935	0.904
908	2	77.886		0.34	1	0.916344	0.810313	0.727151	0.832882	0.156105	2	0.838	0.942	0.89
909	2	78.886		0.3	1	0.905322	0.82261	0.720856	0.834863	0.156511	1.7	0.805	0.976	0.891
910	2	79.327	Marker2187257	0.28	1	0.900034	0.827858	0.718427	0.835418	0.156645	1.6	0.791	1	0.896
911	2	79.327	Marker1947307	0.28	1	0.900052	0.827857	0.718409	0.835418	0.156645	1.6	0.791	1	0.895
912	2	79.327	Marker2185349	0.28	1	0.90007	0.827857	0.718391	0.835419	0.156645	1.6	0.791	1	0.895
913	2	79.327	Marker2167741	0.28	1	0.900089	0.827856	0.718373	0.83542	0.156645	1.6	0.79	1	0.895
914	2	80.327		0.22	1	0.900644	0.828844	0.735262	0.819902	0.157249	1.2	0.759	0.968	0.864
915	2	81.327		0.17	1	0.899952	0.830599	0.763547	0.798722	0.157648	1	0.729	0.992	0.861
916	2	81.472	Marker2072856		1							0	1	0.5
917	2	81.472	Marker2122521		1							0	1	0.5
918	2	81.472	Marker2117719		1							0.007	1	0.504
919	2	81.472	Marker2091907	0.05	1	0.873367	0.818164	0.806748	0.814359	0.158738	0.3	0.649	1	0.824
920	2	81.472	Marker2129226	0.05	1	0.873361	0.818163	0.806754	0.81436	0.158738	0.3	0.649	1	0.824
921	2	82.172	Marker2000398	0.05	1	0.872898	0.818137	0.807217	0.814386	0.158738	0.3	0.667	1	0.834
922	2	83.172		0.04	1	0.869038	0.822125	0.80834	0.814013	0.15884	0.2	0.695	0.968	0.831
923	2	84.172		0.03	1	0.862579	0.827244	0.809743	0.813616	0.158942	0.2	0.723	0.992	0.857
924	2	84.317	Marker2114799	0.02	1	0.829783	0.81812	0.859058	0.827044	0.159074	0.1	0.768	1	0.884
925	2	85.317		0.03	1	0.829081	0.818474	0.875941	0.818816	0.158911	0.2	0.799	0.954	0.877
926	2	86.317		0.06	1	0.828513	0.818742	0.894154	0.811019	0.158655	0.4	0.832	0.935	0.883
927	2	87.317		0.1	1	0.828184	0.818913	0.912166	0.804411	0.158316	0.6	0.866	0.942	0.904
928	2	88.317		0.14	1	0.828159	0.818998	0.92829	0.799627	0.15792	0.8	0.901	0.976	0.939
929	2	88.759	Marker2186951	0.16	1	0.828245	0.819016	0.934438	0.798191	0.157736	0.9	0.917	1	0.959
930	2	88.759	Marker2116672	0.16	1	0.828259	0.819016	0.934419	0.79819	0.157736	0.9	0.918	1	0.959
931	2	89.759		0.17	1	0.806904	0.836072	0.93364	0.798184	0.157652	1	0.955	0.968	0.961
932	2	90.759		0.23	1	0.788193	0.852334	0.932403	0.798548	0.157151	1.3	0.994	0.991	0.993
933	2	90.904	Marker1942632	0.24	1	0.786071	0.854313	0.932191	0.79863	0.157053	1.4	1	0.999	1
934	2	90.904	Marker2193311	0.24	1	0.785915	0.854449	0.932198	0.798632	0.157046	1.4	1	1	1
935	2	90.904	Marker2080014	0.24	1	0.785913	0.854447	0.932206	0.798633	0.157046	1.4	1	1	1
936	2	90.904	Marker1969048	0.24	1	0.785911	0.854446	0.932214	0.798635	0.157045	1.4	1	1	1
937	2	90.904	Marker1985663	0.24	1	0.785909	0.854444	0.932222	0.798636	0.157045	1.4	1	1	1
938	2	90.904	Marker2056065	0.24	1	0.785894	0.85445	0.932237	0.798631	0.157045	1.4	1	1	1
939	2	90.904	Marker2123001	0.24	1	0.785909	0.854444	0.932222	0.798636	0.157045	1.4	1	1	1
940	2	90.904	Marker2121297	0.24	1	0.785909	0.854444	0.932222	0.798636	0.157045	1.4	1	1	1
941	2	90.904	Marker2190703	0.24	1	0.785909	0.854444	0.932222	0.798636	0.157045	1.4	1	1	1
942	2	90.904	Marker2141822	0.24	1	0.785909	0.854444	0.932222	0.798636	0.157045	1.4	1	1	1
943	2	90.904	Marker2150162	0.24	1	0.78588	0.854456	0.932251	0.798625	0.157045	1.4	0.999	1	1
944	2	90.904	Marker2053118	0.24	1	0.785894	0.85445	0.932237	0.798631	0.157045	1.4	1	1	1
945	2	90.904	Marker1953776	0.24	1	0.785909	0.854444	0.932222	0.798636	0.157045	1.4	1	1	1
946	2	90.904	Marker1976657	0.24	1	0.785894	0.85445	0.932237	0.798631	0.157045	1.4	1	1	1
947	2	90.904	Marker1984962	0.24	1	0.78588	0.854456	0.932251	0.798625	0.157045	1.4	0.999	1	1
948	2	90.904	Marker2104577	0.24	1	0.785865	0.854461	0.932191	0.798761	0.157055	1.4	0.999	0.999	0.999
949	2	91.441	Marker2191097	0.16	1	0.785194	0.854687	0.911965	0.811497	0.157735	0.9	0.978	1	0.989
950	2	91.441	Marker2039446	0.16	1	0.785905	0.854446	0.911254	0.811738	0.157735	0.9	1	1	1
951	2	91.441	Marker2165965	0.16	1	0.78518	0.85463	0.911979	0.811575	0.157737	0.9	0.977	1	0.989
952	2	91.441	Marker1964255	0.16	1	0.785193	0.854688	0.911966	0.811495	0.157735	0.9	0.978	1	0.989
953	2	91.441	Marker1997002	0.16	1	0.785206	0.854684	0.911953	0.811499	0.157735	0.9	0.978	1	0.989
954	2	91.441	Marker1976912	0.16	1	0.785218	0.85468	0.911941	0.811504	0.157735	0.9	0.978	1	0.989
955	2	91.979	Marker2166137	0.24	1	0.785894	0.85445	0.932237	0.798631	0.157045	1.4	1	1	1
956	2	91.979	Marker2128959	0.24	1	0.785909	0.854444	0.932222	0.798636	0.157045	1.4	1	1	1
957	2	91.979	Marker2090131	0.24	1	0.785867	0.854444	0.932573	0.798636	0.157042	1.4	0.999	1	1
958	2	91.979	Marker2214025	0.24	1	0.785828	0.854445	0.932919	0.798636	0.157038	1.4	0.999	1	0.999
959	2	92.615	Marker2018903	0.22	1	0.789554	0.854456	0.938927	0.800168	0.157187	1.3	1	0.993	0.996
960	2	93.615		0.19	1	0.790471	0.857698	0.931387	0.799179	0.157506	1.1	0.947	0.988	0.968
961	2	94.615		0.15	1	0.79346	0.860432	0.913396	0.799873	0.157884	0.8	0.914	0.991	0.953
962	2	95.442	Marker1951061	0.11	1	0.797504	0.862204	0.890847	0.801464	0.158184	0.7	0.902	1	0.951
963	2	95.442	Marker2039558	0.11	1	0.797553	0.862225	0.890686	0.801433	0.158185	0.7	0.902	1	0.951
964	2	95.442	Marker2210548	0.11	1	0.797602	0.862247	0.890525	0.801403	0.158186	0.7	0.902	1	0.951
965	2	95.442	Marker2055525	0.11	1	0.797652	0.862268	0.890363	0.801373	0.158188	0.7	0.902	1	0.951
966	2	96.442		0.08	1	0.803793	0.863884	0.855482	0.802896	0.158469	0.5	0.905	0.99	0.948
967	2	97.442		0.07	1	0.809883	0.86483	0.821055	0.806148	0.158571	0.4	0.929	0.988	0.959
968	2	98.442		0.08	1	0.81477	0.865274	0.792844	0.810092	0.158502	0.5	0.972	0.995	0.983
969	2	98.906	Marker2063177	0.09	1	0.816489	0.865356	0.782595	0.811911	0.158427	0.5	0.999	1	1
970	2	98.906	Marker2054881	0.09	1	0.816522	0.865357	0.7825	0.811905	0.158426	0.5	1	1	1
971	2	98.906	Marker2099497	0.09	1	0.816522	0.865357	0.7825	0.811905	0.158426	0.5	1	1	1
972	2	98.906	Marker2151861	0.09	1	0.816522	0.865357	0.7825	0.811905	0.158426	0.5	1	1	1
973	2	98.906	Marker1959418	0.09	1	0.816522	0.865357	0.7825	0.811905	0.158426	0.5	1	1	1
974	2	98.906	Marker2125583	0.09	1	0.816522	0.865357	0.7825	0.811905	0.158426	0.5	1	1	1
975	2	98.906	Marker2091825	0.09	1	0.816522	0.865357	0.7825	0.811905	0.158426	0.5	1	1	1
976	2	98.906	Marker2011720	0.09	1	0.816522	0.86543	0.7825	0.811817	0.158424	0.5	1	1	1
977	2	99.906		0.07	1	0.83445	0.858289	0.78249	0.803505	0.15855	0.4	0.989	0.983	0.986
978	2	100.263	Marker1967930	0.08	1	0.840844	0.85522	0.782489	0.800775	0.158536	0.4	0.989	1	0.994
979	2	100.263	Marker2144702	0.08	1	0.840844	0.85529	0.782489	0.800698	0.158534	0.4	0.989	1	0.994
980	2	100.263	Marker1953691	0.08	1	0.840844	0.855359	0.782489	0.800622	0.158531	0.4	0.989	1	0.994
981	2	100.935	Marker1964668	0.16	1	0.816527	0.879884	0.782495	0.795556	0.157797	0.9	0.991	1	0.996
982	2	100.935	Marker1960482	0.18	1	0.816752	0.8847	0.78227	0.790737	0.157552	1.1	0.974	1	0.987
983	2	101.606	Marker2209324	0.18	1	0.816522	0.884074	0.7825	0.791364	0.157552	1.1	1	1	1
984	2	101.606	Marker2028243	0.18	1	0.816428	0.884074	0.782845	0.791364	0.157555	1.1	0.999	1	1
985	2	101.606	Marker2177429	0.18	1	0.816332	0.884074	0.783194	0.791364	0.157557	1	0.999	1	0.999
986	2	102.144	Marker2085940	0.17	1	0.809545	0.884074	0.803333	0.791364	0.157635	1	1	1	1
987	2	102.144	Marker1960412	0.17	1	0.809545	0.884074	0.803333	0.791364	0.157635	1	1	1	1
988	2	102.144	Marker1979400	0.17	1	0.809545	0.884074	0.803333	0.791364	0.157635	1	1	1	1
989	2	102.144	Marker1991438	0.17	1	0.809545	0.884074	0.803333	0.791364	0.157635	1	1	1	1
990	2	102.144	Marker2176404	0.17	1	0.809545	0.884074	0.803333	0.791364	0.157635	1	1	1	1
991	2	102.144	Marker2056765	0.17	1	0.809545	0.884074	0.803333	0.791364	0.157635	1	1	1	1
992	2	102.144	Marker2151689	0.17	1	0.809545	0.884074	0.804032	0.791088	0.157633	1	1	0.999	1
993	2	102.144	Marker2016957	0.17	1	0.809545	0.884074	0.804737	0.790812	0.157631	1	1	0.999	0.999
994	2	102.144	Marker2153909	0.18	1	0.809545	0.884074	0.805447	0.790535	0.157629	1	1	0.998	0.999
995	2	102.681	Marker2214112	0.21	1	0.809347	0.884652	0.846448	0.776378	0.15729	1.2	0.979	1	0.989
996	2	103.219	Marker2096035	0.28	1	0.80884	0.885398	0.87515	0.760949	0.156642	1.6	0.958	1	0.979
997	2	103.219	Marker2136950	0.28	1	0.808834	0.88541	0.875156	0.760937	0.156642	1.6	0.958	1	0.979
998	2	103.219	Marker2178384	0.28	1	0.808827	0.885423	0.875163	0.760924	0.156642	1.6	0.957	1	0.979
999	2	103.219	Marker2011322	0.28	1	0.80882	0.885435	0.87517	0.760912	0.156642	1.6	0.957	1	0.978
1000	2	103.219	Marker1955412		1							0	1	0.5
1001	2	103.757	Marker1974558	0.21	1	0.809329	0.884707	0.846467	0.776324	0.15729	1.2	0.977	1	0.988
1002	2	103.757	Marker2204017	0.21	1	0.809332	0.884696	0.846463	0.776335	0.15729	1.2	0.977	1	0.989
1003	2	103.757	Marker2157766	0.21	1	0.809336	0.884685	0.846459	0.776346	0.15729	1.2	0.978	1	0.989
1004	2	103.757	Marker2016760	0.21	1	0.80934	0.884674	0.846456	0.776357	0.15729	1.2	0.978	1	0.989
1005	2	104.294	Marker2098579	0.17	1	0.809547	0.884093	0.803332	0.791345	0.157635	1	0.999	1	1
1006	2	104.294	Marker2166743	0.17	1	0.809546	0.884083	0.803333	0.791354	0.157635	1	1	1	1
1007	2	104.294	Marker1987637	0.17	1	0.809545	0.884074	0.803333	0.791364	0.157635	1	1	1	1
1008	2	105.294		0.17	1	0.809605	0.885013	0.803271	0.790427	0.157635	1	0.961	0.992	0.976
1009	2	105.656	Marker2130297	0.17	1	0.809631	0.885354	0.803248	0.790084	0.157635	1	0.947	1	0.973
1010	2	105.656	Marker2084590	0.17	1	0.809632	0.885364	0.803247	0.790074	0.157635	1	0.947	1	0.973
1011	2	105.656	Marker2001703	0.16	1	0.821564	0.880724	0.776445	0.795479	0.157725	0.9	0.967	1	0.984
1012	2	105.656	Marker2073337	0.16	1	0.821652	0.880687	0.776262	0.795524	0.157725	0.9	0.967	1	0.984
1013	2	105.656	Marker2114275	0.16	1	0.821741	0.880649	0.776079	0.79557	0.157725	0.9	0.967	1	0.984
1014	2	105.656	Marker2083834	0.17	1	0.834446	0.875062	0.752888	0.802649	0.157656	1	0.946	1	0.973
1015	2	105.656	Marker2046630	0.17	1	0.834438	0.875055	0.752896	0.802656	0.157656	1	0.947	1	0.973
1016	2	106.656		0.15	1	0.852768	0.859645	0.75363	0.803429	0.157894	0.8	0.985	0.992	0.988
1017	2	107.019	Marker2143536	0.15	1	0.859101	0.853851	0.753989	0.803631	0.157897	0.8	1	1	1
1018	2	107.019	Marker2142309	0.15	1	0.859091	0.853846	0.754	0.803636	0.157897	0.8	1	1	1
1019	2	107.019	Marker2188038	0.15	1	0.859091	0.853846	0.754	0.803636	0.157897	0.8	1	1	1
1020	2	107.556	Marker2113140	0.18	1	0.881905	0.836296	0.754	0.803636	0.157594	1	1	1	1
1021	2	107.556	Marker1963561	0.18	1	0.881905	0.836296	0.754	0.803636	0.157594	1	1	1	1
1022	2	107.556	Marker2073455	0.18	1	0.881894	0.836296	0.753988	0.803636	0.157595	1	1	1	1
1023	2	108.556		0.22	1	0.895186	0.822019	0.753435	0.803636	0.157206	1.3	0.973	0.978	0.976
1024	2	109.551	Marker2123666	0.27	1	0.903005	0.809602	0.754987	0.803634	0.156743	1.6	0.967	1	0.984
1025	2	110.551		0.14	1	0.874299	0.834366	0.759766	0.803635	0.157922	0.8	0.981	0.978	0.98
1026	2	111.179	Marker2049867	0.11	1	0.855148	0.850025	0.763331	0.803639	0.158224	0.6	1	0.987	0.993
1027	2	111.547	Marker1975954	0.14	1	0.84522	0.865902	0.763331	0.796275	0.157943	0.8	0.991	1	0.995
1028	2	111.547	Marker2012220	0.14	1	0.84522	0.866092	0.763331	0.796083	0.157935	0.8	0.991	1	0.995
1029	2	112.361	Marker1955451	0.24	1	0.838873	0.887023	0.758157	0.785114	0.157038	1.4	1	0.979	0.99
1030	2	113.361		0.28	1	0.83224	0.898309	0.753562	0.787979	0.156666	1.6	0.994	0.993	0.994
1031	2	113.542	Marker1951522	0.29	1	0.83125	0.899565	0.753	0.78913	0.156614	1.6	1	1	1
1032	2	113.542	Marker2046195	0.29	1	0.83125	0.899565	0.753	0.78913	0.156614	1.6	1	1	1
1033	2	113.542	Marker1960170	0.29	1	0.83125	0.899565	0.753	0.78913	0.156614	1.6	1	1	1
1034	2	113.542	Marker1954124	0.29	1	0.83125	0.899565	0.753	0.78913	0.156614	1.6	1	1	1
1035	2	113.542	Marker1960699	0.29	1	0.83125	0.899565	0.753	0.78913	0.156614	1.6	1	1	1
1036	2	113.542	Marker2013247	0.29	1	0.83125	0.899565	0.753	0.78913	0.156614	1.6	1	1	1
1037	2	113.542	Marker1980330	0.29	1	0.83125	0.899565	0.753	0.78913	0.156614	1.6	1	1	1
1038	2	113.542	Marker2177058	0.29	1	0.83125	0.899565	0.753	0.78913	0.156614	1.6	1	1	1
1039	2	113.542	Marker2193079	0.29	1	0.83125	0.899565	0.753	0.78913	0.156614	1.6	1	1	1
1040	2	113.542	Marker2001316	0.29	1	0.83125	0.899565	0.753	0.78913	0.156614	1.6	1	1	1
1041	2	113.542	Marker2197761	0.29	1	0.83125	0.899565	0.753	0.78913	0.156614	1.6	1	1	1
1042	2	113.542	Marker2099225	0.29	1	0.83125	0.899565	0.753	0.78913	0.156614	1.6	1	1	1
1043	2	114.259	Marker2017434	0.14	1	0.831246	0.873641	0.752993	0.817507	0.157915	0.8	1	0.99	0.995
1044	2	114.259	Marker2007197	0.14	1	0.831246	0.873641	0.752993	0.817507	0.157915	0.8	1	0.99	0.995
1045	2	114.976	Marker2118551	0.1	1	0.831248	0.853915	0.752991	0.834791	0.158315	0.6	1	0.99	0.995
1046	2	114.976	Marker2152196	0.1	1	0.831248	0.853915	0.752991	0.834791	0.158315	0.6	1	0.99	0.995
1047	2	114.976	Marker2052686	0.1	1	0.831248	0.854167	0.752991	0.834551	0.158312	0.6	0.999	0.99	0.995
1048	2	115.693	Marker1987043	0.14	1	0.83125	0.872242	0.753	0.818661	0.157957	0.8	0.998	1	0.999
1049	2	115.693	Marker2137719	0.14	1	0.83125	0.872478	0.753	0.818472	0.15795	0.8	0.998	1	0.999
1050	2	115.693	Marker2163634	0.14	1	0.83125	0.872714	0.753	0.818286	0.157943	0.8	0.999	1	0.999
1051	2	115.693	Marker2175716	0.14	1	0.83125	0.872948	0.753	0.8181	0.157936	0.8	0.999	1	1
1052	2	115.693	Marker2034688	0.14	1	0.83125	0.873182	0.753	0.817917	0.157929	0.8	1	1	1
1053	2	115.693	Marker2065734	0.14	1	0.83125	0.873182	0.753	0.817917	0.157929	0.8	1	1	1
1054	2	115.693	Marker2008001	0.14	1	0.83125	0.873182	0.753	0.817917	0.157929	0.8	1	1	1
1055	2	115.693	Marker2063173	0.14	1	0.83125	0.873182	0.753	0.817917	0.157929	0.8	1	1	1
1056	2	115.693	Marker2054715	0.14	1	0.83125	0.873182	0.753	0.817917	0.157929	0.8	1	1	1
1057	2	115.693	Marker2085685	0.14	1	0.83125	0.873182	0.753	0.817917	0.157929	0.8	1	1	1
1058	2	115.693	Marker2144278	0.14	1	0.83125	0.873182	0.753	0.817917	0.157929	0.8	1	1	1
1059	2	115.693	Marker2075032	0.14	1	0.83125	0.873182	0.753	0.817917	0.157929	0.8	1	1	1
1060	2	115.693	Marker1968749	0.14	1	0.83125	0.873182	0.753	0.817917	0.157929	0.8	1	1	1
1061	2	115.693	Marker2000576	0.14	1	0.83125	0.873182	0.753	0.817917	0.157929	0.8	1	1	1
1062	2	115.693	Marker1978207	0.14	1	0.83125	0.873182	0.753	0.817917	0.157929	0.8	1	1	1
1063	2	115.693	Marker2067771	0.14	1	0.83125	0.873182	0.753	0.817917	0.157929	0.8	1	1	1
1064	2	115.693	Marker1938359	0.14	1	0.83125	0.873182	0.753	0.817917	0.157929	0.8	1	1	1
1065	2	115.693	Marker2173032	0.14	1	0.831305	0.873182	0.75294	0.817917	0.157928	0.8	0.999	1	1
1066	2	116.693		0.15	1	0.835739	0.873193	0.750097	0.817918	0.157836	0.9	0.968	0.989	0.978
1067	2	117.693		0.16	1	0.837307	0.873185	0.753757	0.817917	0.15781	0.9	0.99	0.997	0.993
1068	2	117.879	Marker2132416	0.15	1	0.837273	0.873182	0.755	0.817917	0.157813	0.9	1	1	1
1069	2	117.879	Marker2015719	0.15	1	0.837273	0.873182	0.755	0.817917	0.157813	0.9	1	1	1
1070	2	117.879	Marker2097755	0.15	1	0.837273	0.873182	0.755	0.817917	0.157813	0.9	1	1	1
1071	2	117.879	Marker2176898	0.15	1	0.837273	0.873182	0.755	0.817917	0.157813	0.9	1	1	1
1072	2	117.879	Marker1987026	0.15	1	0.837273	0.873182	0.755	0.817917	0.157813	0.9	1	1	1
1073	2	117.879	Marker2042938	0.15	1	0.837273	0.873182	0.755	0.817917	0.157813	0.9	1	1	1
1074	2	117.879	Marker1954094	0.15	1	0.837273	0.873182	0.755	0.817917	0.157813	0.9	1	1	1
1075	2	117.879	Marker2148381	0.15	1	0.837273	0.873182	0.755	0.817917	0.157813	0.9	1	1	1
1076	2	117.879	Marker2217180	0.15	1	0.837273	0.873182	0.755	0.817917	0.157813	0.9	1	1	1
1077	2	117.879	Marker2152560	0.15	1	0.837273	0.873182	0.755	0.817917	0.157813	0.9	1	1	1
1078	2	117.879	Marker2100595	0.15	1	0.837273	0.873182	0.755	0.817917	0.157813	0.9	1	1	1
1079	2	117.879	Marker2154914	0.15	1	0.837273	0.873182	0.755	0.817917	0.157813	0.9	1	1	1
1080	2	117.879	Marker1979255	0.15	1	0.837273	0.873182	0.755	0.817917	0.157813	0.9	1	1	1
1081	2	117.879	Marker2091192	0.15	1	0.837273	0.873182	0.755	0.817917	0.157813	0.9	1	1	1
1082	2	117.879	Marker2088869	0.15	1	0.837273	0.873182	0.755	0.817917	0.157813	0.9	1	1	1
1083	2	117.879	Marker2135345	0.15	1	0.837273	0.873182	0.755	0.817917	0.157813	0.9	1	1	1
1084	2	118.879		0.1	1	0.81449	0.878595	0.792378	0.817914	0.15827	0.6	0.979	0.99	0.985
1085	2	119.504	Marker2056799	0.11	1	0.799937	0.880953	0.813691	0.817916	0.158218	0.6	0.999	1	0.999
1086	2	119.504	Marker2072783	0.11	1	0.79973	0.880952	0.813989	0.817917	0.158217	0.6	0.999	1	1
1087	2	119.504	Marker1997501	0.11	1	0.799524	0.880952	0.814286	0.817917	0.158215	0.6	1	1	1
1088	2	119.504	Marker2090627	0.11	1	0.799524	0.880952	0.814286	0.817917	0.158215	0.6	1	0.999	1
1089	2	119.504	Marker1982999	0.11	1	0.799524	0.880953	0.814286	0.817917	0.158215	0.6	1	0.999	0.999
1090	2	119.504	Marker1974560	0.11	1	0.799523	0.880953	0.814286	0.817917	0.158215	0.6	1	0.998	0.999
1091	2	119.504	Marker2188336	0.11	1	0.799523	0.880953	0.814286	0.817917	0.158215	0.6	1	0.998	0.999
1092	2	119.504	Marker1971460	0.11	1	0.799523	0.880953	0.814286	0.817917	0.158215	0.6	1	0.997	0.999
1093	2	119.504	Marker2189112	0.11	1	0.798405	0.882072	0.814236	0.817967	0.158215	0.6	1	0.947	0.974
1094	2	120.504		0.11	1	0.799081	0.881883	0.814425	0.81729	0.158215	0.6	0.961	0.986	0.973
1095	2	120.86	Marker1999032	0.11	1	0.799321	0.881819	0.814489	0.81705	0.158215	0.6	0.947	1	0.974
1096	2	120.86	Marker2198069	0.11	1	0.799319	0.881825	0.81449	0.817044	0.158215	0.6	0.947	1	0.973
1097	2	120.86	Marker1995727	0.11	1	0.799318	0.881832	0.814492	0.817037	0.158215	0.6	0.946	1	0.973
1098	2	120.86	Marker2123756	0.11	1	0.799316	0.881838	0.814493	0.817031	0.158215	0.6	0.946	1	0.973
1099	2	120.86	Marker2073399	0.11	1	0.799315	0.881845	0.814495	0.817024	0.158215	0.6	0.946	1	0.973
1100	2	120.86	Marker2161770		1							0	1	0.5
1101	2	120.86	Marker1967824	0.12	1	0.79362	0.881851	0.821047	0.817018	0.158162	0.7	0.945	1	0.973
1102	2	120.86	Marker2126241	0.12	1	0.793622	0.881845	0.821044	0.817024	0.158162	0.7	0.946	1	0.973
1103	2	120.86	Marker2008807	0.12	1	0.793625	0.881838	0.821041	0.817031	0.158162	0.7	0.946	1	0.973
1104	2	120.86	Marker2031460	0.12	1	0.793628	0.881832	0.821039	0.817037	0.158162	0.7	0.946	1	0.973
1105	2	120.86	Marker2047454	0.12	1	0.793631	0.881825	0.821036	0.817044	0.158162	0.7	0.947	1	0.973
1106	2	121.86		0.12	1	0.793899	0.881187	0.820765	0.817685	0.158162	0.7	0.985	0.983	0.984
1107	2	122.216	Marker2108444	0.12	1	0.793997	0.880959	0.820669	0.81791	0.158162	0.7	1	1	1
1108	2	122.216	Marker2012718	0.12	1	0.794	0.880952	0.820667	0.817917	0.158162	0.7	1	1	1
1109	2	122.216	Marker2014830	0.12	1	0.794	0.880952	0.820667	0.817917	0.158162	0.7	0.999	1	1
1110	2	122.216	Marker2045175	0.12	1	0.794	0.880952	0.820667	0.817917	0.158162	0.7	0.999	1	0.999
1111	2	122.216	Marker2101125	0.12	1	0.794	0.880952	0.820667	0.817917	0.158162	0.7	0.998	1	0.999
1112	2	122.216	Marker2071589	0.12	1	0.794	0.880953	0.820667	0.817917	0.158162	0.7	0.997	1	0.999
1113	2	122.216	Marker2007661	0.12	1	0.794	0.880953	0.820667	0.817916	0.158162	0.7	0.997	1	0.998
1114	2	122.216	Marker2073573	0.12	1	0.793856	0.881293	0.820811	0.817576	0.158162	0.7	0.979	1	0.989
1115	2	122.753	Marker2126710	0.12	1	0.794	0.880952	0.820667	0.817917	0.158162	0.7	1	1	1
1116	2	122.753	Marker2182528	0.12	1	0.794	0.880952	0.820667	0.817917	0.158162	0.7	1	1	1
1117	2	122.753	Marker2045001	0.12	1	0.794	0.880952	0.820667	0.817917	0.158162	0.7	1	1	1
1118	2	122.753	Marker2054199	0.12	1	0.794	0.880952	0.820667	0.817917	0.158162	0.7	1	1	1
1119	2	122.753	Marker1951058	0.12	1	0.794	0.880952	0.820667	0.817917	0.158162	0.7	1	0.999	1
1120	2	123.291	Marker1968071	0.12	1	0.793999	0.880954	0.820667	0.817915	0.158162	0.7	1	1	1
1121	2	123.829	Marker2146347	0.12	1	0.794	0.880952	0.820667	0.817917	0.158162	0.7	1	1	1
1122	2	123.829	Marker2127843	0.12	1	0.794	0.880952	0.820667	0.817917	0.158162	0.7	1	1	1
1123	2	123.829	Marker2033553	0.12	1	0.794	0.880952	0.820667	0.817917	0.158162	0.7	1	1	1
1124	2	123.829	Marker2031636	0.12	1	0.794	0.880953	0.820667	0.817917	0.158162	0.7	1	1	1
1125	2	124.829		0.29	1	0.785267	0.892365	0.875867	0.778488	0.156631	1.6	1	0.969	0.984
1126	2	125.478	Marker2007011	0.5	1	0.781893	0.898014	0.902953	0.754077	0.154749	2.8	1	1	1
1127	2	125.478	Marker2042721	0.5	1	0.781893	0.898014	0.902953	0.754077	0.154749	2.8	1	1	1
1128	2	126.015	Marker2041037	0.41	1	0.793999	0.880953	0.902942	0.75409	0.155507	2.3	1	1	1
1129	2	126.015	Marker1980795	0.41	1	0.794	0.880953	0.902942	0.75409	0.155507	2.3	1	1	1
1130	2	126.015	Marker2019043	0.41	1	0.793989	0.880965	0.902952	0.754078	0.155507	2.3	1	1	1
1131	2	126.015	Marker2003807	0.41	1	0.794	0.880952	0.902941	0.754091	0.155507	2.3	1	1	1
1132	2	126.015	Marker2077342	0.41	1	0.793711	0.881299	0.902941	0.754091	0.155494	2.3	1	0.999	1
1133	2	126.015	Marker2026045	0.41	1	0.793424	0.881644	0.902941	0.754091	0.155482	2.4	1	0.999	0.999
1134	2	126.015	Marker2174368	0.41	1	0.793139	0.881988	0.902941	0.754091	0.155469	2.4	1	0.998	0.999
1135	2	126.015	Marker2174331	0.42	1	0.792856	0.882332	0.902942	0.754091	0.155456	2.4	1	0.997	0.999
1136	2	126.015	Marker1987897	0.42	1	0.792575	0.882674	0.902942	0.754091	0.155443	2.4	1	0.997	0.998
1137	2	126.553	Marker2001063	0.5	1	0.781894	0.898013	0.902952	0.754078	0.154749	2.8	1	1	1
1138	2	126.553	Marker2187695	0.5	1	0.781894	0.898013	0.902952	0.754078	0.154749	2.8	1	1	1
1139	2	126.553	Marker2196000	0.5	1	0.781894	0.898013	0.902952	0.754078	0.154749	2.8	1	1	1
1140	2	126.553	Marker1956736	0.5	1	0.781894	0.898013	0.902952	0.754078	0.154749	2.8	1	1	1
1141	2	127.091	Marker2096303	0.41	1	0.793987	0.880968	0.902954	0.754076	0.155507	2.3	1	1	1
1142	2	128.091		0.12	1	0.793999	0.880955	0.828198	0.813108	0.158137	0.7	1	0.994	0.997
1143	2	128.178	Marker2029305	0.12	1	0.793997	0.880959	0.820669	0.81791	0.158162	0.7	1	1	1
1144	2	128.178	Marker2150770	0.12	1	0.794	0.880952	0.820667	0.817917	0.158162	0.7	1	1	1
1145	2	128.178	Marker1968553	0.12	1	0.794002	0.88094	0.820671	0.817918	0.158162	0.7	0.999	1	1
1146	2	129.178		0.12	1	0.792657	0.881291	0.828786	0.813341	0.158142	0.7	0.946	0.986	0.966
1147	2	130.178		0.12	1	0.791087	0.881531	0.837907	0.808419	0.15809	0.7	0.902	0.975	0.939
1148	2	131.178		0.13	1	0.789379	0.881605	0.847934	0.803214	0.158005	0.8	0.867	0.966	0.916
1149	2	132.178		0.15	1	0.787662	0.881446	0.858662	0.797825	0.157884	0.8	0.841	0.959	0.9
1150	2	133.178		0.16	1	0.786103	0.880978	0.869777	0.792387	0.15773	0.9	0.823	0.955	0.889
1151	2	134.178		0.18	1	0.784888	0.880125	0.880873	0.787066	0.157546	1.1	0.815	0.952	0.884
1152	2	135.178		0.21	1	0.784194	0.878821	0.891495	0.782042	0.15734	1.2	0.815	0.953	0.884
1153	2	136.178		0.23	1	0.78416	0.877025	0.9012	0.777491	0.157121	1.3	0.824	0.955	0.89
1154	2	137.178		0.26	1	0.784862	0.874731	0.909625	0.773558	0.1569	1.5	0.842	0.96	0.901
1155	2	138.178		0.28	1	0.786302	0.871969	0.916533	0.770337	0.156685	1.6	0.868	0.967	0.918
1156	2	139.178		0.3	1	0.788414	0.868804	0.921836	0.767867	0.156485	1.7	0.904	0.976	0.94
1157	2	140.178		0.32	1	0.791081	0.865327	0.925574	0.766129	0.156304	1.8	0.948	0.988	0.968
1158	2	141.034	Marker2168644	0.34	1	0.793699	0.862179	0.927639	0.765179	0.156166	1.9	0.993	1	0.997
1159	2	141.034	Marker2098736	0.44	1	0.793736	0.877467	0.927604	0.749254	0.155245	2.5	0.996	1	0.998
1160	2	141.034	Marker2206502	0.44	1	0.793773	0.87742	0.92757	0.749295	0.155248	2.5	0.997	1	0.999
1161	2	141.034	Marker1979802	0.44	1	0.793809	0.877363	0.927535	0.749344	0.155251	2.5	0.998	1	0.999
1162	2	141.034	Marker2206293	0.44	1	0.793846	0.877838	0.9275	0.748953	0.155214	2.5	1	1	1
1163	2	141.034	Marker1961252	0.44	1	0.793846	0.877839	0.9275	0.748952	0.155214	2.5	0.999	1	1
1164	2	141.034	Marker2007820	0.44	1	0.793846	0.877841	0.9275	0.748951	0.155214	2.5	0.998	1	0.999
1165	2	141.034	Marker1969416	0.44	1	0.793846	0.877842	0.9275	0.748949	0.155213	2.5	0.998	1	0.999
1166	2	141.582	Marker2085007	0.44	1	0.793846	0.877917	0.9275	0.748889	0.155208	2.5	0.999	1	1
1167	2	141.582	Marker1974836	0.44	1	0.793846	0.877917	0.9275	0.748889	0.155208	2.5	1	1	1
1168	2	141.582	Marker2105769	0.44	1	0.793833	0.87793	0.927513	0.748876	0.155208	2.5	1	1	1
1169	2	141.582	Marker2005138	0.44	1	0.793819	0.877942	0.927527	0.748863	0.155208	2.5	0.999	1	1
1170	2	141.582	Marker2207704	0.44	1	0.793806	0.877955	0.92754	0.74885	0.155208	2.5	0.999	1	0.999
1171	2	141.582	Marker2069418	0.44	1	0.793793	0.877968	0.927553	0.748837	0.155208	2.5	0.998	1	0.999
1172	2	141.582	Marker1961655	0.44	1	0.793779	0.877981	0.927567	0.748824	0.155208	2.5	0.998	1	0.999
1173	2	141.582	Marker2119071	0.44	1	0.793779	0.877981	0.927567	0.748824	0.155208	2.5	0.998	1	0.999
1174	3	0	Marker547526	3.2	1	0.681923	0.962308	0.656	1.05615	0.132424	16.8	1	1	1
1175	3	0	Marker359171	3.2	1	0.681923	0.962308	0.656	1.05615	0.132424	16.8	1	1	1
1176	3	0	Marker621120	3.2	1	0.681899	0.962398	0.655999	1.05615	0.13242	16.8	1	1	1
1177	3	1		3.21	1	0.683521	0.967451	0.655973	1.05618	0.132347	16.9	1	0.99	0.995
1178	3	1.625	Marker570894	3.17	1	0.688519	0.9664	0.656	1.05615	0.13267	16.7	1	1	1
1179	3	1.625	Marker320273	3.17	1	0.688519	0.9664	0.656	1.05615	0.13267	16.7	1	1	1
1180	3	2.625		4.32	1	0.686712	0.972496	0.590081	1.09066	0.124177	22	0.951	0.992	0.972
1181	3	2.916	Marker414064	4.61	1	0.686127	0.975369	0.57811	1.09015	0.122124	23.3	0.947	1	0.973
1182	3	2.916	Marker351606	4.61	1	0.6861	0.975486	0.578184	1.08991	0.122135	23.3	0.946	1	0.973
1183	3	2.916	Marker578659	4.61	1	0.686074	0.975604	0.578259	1.08966	0.122146	23.3	0.946	1	0.973
1184	3	2.916	Marker270461	4.6	1	0.686047	0.975723	0.578334	1.08942	0.122157	23.3	0.946	1	0.973
1185	3	2.916	Marker366614	4.6	1	0.68602	0.975842	0.578409	1.08917	0.122167	23.3	0.946	1	0.973
1186	3	3.916		4.63	1	0.680177	0.989795	0.563571	1.06813	0.121984	23.4	0.967	0.972	0.97
1187	3	4.449	Marker506398	4.63	1	0.678169	0.997204	0.556088	1.05561	0.121953	23.4	1	0.963	0.981
1188	3	5.449		4.69	1	0.681586	0.995165	0.535143	1.05239	0.121526	23.7	0.966	0.955	0.96
1189	3	6.449		4.64	1	0.683964	0.992178	0.526106	1.04258	0.121877	23.5	0.956	0.959	0.958
1190	3	7.449		4.48	1	0.68426	0.98832	0.531153	1.02701	0.12304	22.7	0.971	0.977	0.974
1191	3	8.259	Marker328222	4.28	1	0.683333	0.984583	0.543846	1.01158	0.124469	21.8	1	1	1
1192	3	8.259	Marker618363	4.28	1	0.683204	0.984942	0.543846	1.01158	0.124445	21.8	1	0.999	1
1193	3	8.796	Marker323296	4.31	1	0.6884	0.992174	0.543846	1.01158	0.124264	22	1	1	1
1194	3	8.796	Marker434966	4.31	1	0.688445	0.992174	0.543683	1.01158	0.12426	22	1	1	1
1195	3	8.796	Marker445763	4.31	1	0.68849	0.992174	0.543521	1.01158	0.124255	22	0.999	1	1
1196	3	9.656	Marker536660	5.2	1	0.690553	0.992171	0.515809	1.05056	0.118056	25.9	0.99	1	0.995
1197	3	9.656	Marker347196	5.2	1	0.690552	0.992171	0.515467	1.05092	0.118007	25.9	0.99	1	0.995
1198	3	10.231	Marker377221	5.47	1	0.68921	0.992194	0.493328	1.06483	0.116214	27	1	0.981	0.99
1199	3	11.231		5.31	1	0.689258	0.994191	0.505139	1.05259	0.1173	26.3	0.98	0.993	0.986
1200	3	11.395	Marker374161	5.22	1	0.689267	0.994645	0.512271	1.0468	0.117927	25.9	0.979	1	0.989
1201	3	12.395		4.74	1	0.703506	0.980717	0.512237	1.04266	0.121195	23.9	0.983	0.979	0.981
1202	3	13.133	Marker331106	4.33	1	0.723078	0.959932	0.512306	1.03905	0.124092	22.1	0.999	1	1
1203	3	13.133	Marker530620	4.33	1	0.723078	0.959932	0.512307	1.03905	0.124092	22.1	1	1	1
1204	3	13.133	Marker587608	4.33	1	0.723077	0.959966	0.512248	1.03914	0.124083	22.1	1	1	1
1205	3	13.133	Marker327345	4.33	1	0.723026	0.960098	0.512246	1.03909	0.124077	22.1	1	1	1
1206	3	13.133	Marker310690	4.34	1	0.722976	0.960197	0.512185	1.03923	0.124059	22.1	1	0.999	1
1207	3	14.133		4.38	1	0.717237	0.968863	0.530787	1.04984	0.12375	22.3	0.979	0.98	0.979
1208	3	14.938	Marker411622	4.29	1	0.707426	0.973957	0.560579	1.05293	0.124372	21.9	1	0.98	0.99
1209	3	14.938	Marker258737	4.29	1	0.707422	0.974006	0.560676	1.05294	0.124372	21.9	1	0.98	0.99
1210	3	14.938	Marker542358	4.29	1	0.707419	0.974055	0.560775	1.05295	0.124371	21.9	1	0.98	0.99
1211	3	15.866	Marker535813	4.24	1	0.712412	0.990578	0.563746	1.03629	0.124763	21.6	0.971	1	0.985
1212	3	15.866	Marker495110	4.24	1	0.712448	0.990727	0.563653	1.03612	0.124763	21.6	0.971	1	0.985
1213	3	15.866	Marker318058	4.24	1	0.712485	0.990875	0.563559	1.03595	0.124762	21.6	0.971	1	0.985
1214	3	16.866		4.26	1	0.715244	1.00576	0.555357	1.01824	0.124607	21.7	0.973	0.992	0.982
1215	3	17.218	Marker445286	4.27	1	0.715797	1.01086	0.553098	1.01182	0.124506	21.8	0.982	1	0.991
1216	3	17.676	Marker544217	4.36	1	0.716141	1.01729	0.549771	1.01336	0.123915	22.2	1	0.99	0.995
1217	3	17.676	Marker524939	4.36	1	0.716141	1.01729	0.549825	1.01352	0.123911	22.2	1	0.99	0.995
1218	3	17.676	Marker565153	4.36	1	0.716141	1.01729	0.549882	1.01367	0.123909	22.2	1	0.99	0.995
1219	3	17.676	Marker580990	4.36	1	0.716141	1.01729	0.549942	1.01381	0.123906	22.2	1	0.99	0.995
1220	3	18.569	Marker294492	4.31	1	0.723958	1.01727	0.564562	1.015	0.124275	22	0.999	1	1
1221	3	18.569	Marker474086	4.31	1	0.72398	1.01727	0.564633	1.015	0.124273	22	1	1	1
1222	3	18.569	Marker486174	4.31	1	0.724	1.01727	0.564706	1.015	0.124271	22	1	1	1
1223	3	18.569	Marker587743	4.31	1	0.724	1.01727	0.564706	1.015	0.124271	22	1	1	1
1224	3	18.569	Marker592338	4.31	1	0.724	1.01727	0.564706	1.015	0.124271	22	1	1	1
1225	3	18.569	Marker250155	4.31	1	0.724	1.01727	0.564706	1.015	0.124271	22	1	1	1
1226	3	18.569	Marker557019	4.31	1	0.724	1.01727	0.564706	1.015	0.124271	22	1	1	1
1227	3	18.569	Marker590587	4.31	1	0.724	1.01727	0.564706	1.015	0.124271	22	1	1	1
1228	3	18.569	Marker336213	4.31	1	0.724	1.01727	0.564706	1.015	0.124271	22	1	1	1
1229	3	18.569	Marker401987	4.31	1	0.724	1.01727	0.564706	1.015	0.124271	22	1	1	1
1230	3	18.569	Marker487845	4.31	1	0.724	1.01727	0.564706	1.015	0.124271	22	1	1	1
1231	3	18.569	Marker260826	4.31	1	0.724	1.01727	0.564706	1.015	0.124271	22	1	1	1
1232	3	18.569	Marker444648	4.31	1	0.724	1.01727	0.564706	1.015	0.124271	22	1	1	1
1233	3	18.569	Marker351821	4.31	1	0.723999	1.01727	0.564574	1.01505	0.124262	22	1	1	1
1234	3	19.569		4.4	1	0.725655	1.01734	0.552017	1.01747	0.123589	22.4	0.961	0.99	0.975
1235	3	20.569		4.43	1	0.727518	1.01741	0.544539	1.01417	0.123412	22.5	0.923	0.989	0.956
1236	3	21.569		4.38	1	0.72942	1.01765	0.54274	1.00519	0.123745	22.3	0.887	0.998	0.942
1237	3	21.744	Marker429697	4.36	1	0.729745	1.01772	0.543005	1.00308	0.123852	22.2	0.881	1	0.94
1238	3	21.744	Marker415608	4.44	1	0.743152	1.02202	0.545378	0.998846	0.12332	22.6	0.876	1	0.938
1239	3	21.744	Marker583168	4.44	1	0.743199	1.02204	0.545393	0.998833	0.123319	22.6	0.876	1	0.938
1240	3	21.744	Marker538341	4.44	1	0.743245	1.02205	0.545408	0.99882	0.123318	22.6	0.876	1	0.938
1241	3	21.744	Marker342320	4.44	1	0.743291	1.02207	0.545423	0.998806	0.123317	22.6	0.876	1	0.938
1242	3	21.744	Marker462761	4.38	1	0.757689	1.03161	0.566043	0.991859	0.123741	22.3	0.796	1	0.898
1243	3	22.744		4.38	1	0.755732	1.03128	0.567848	0.992345	0.123741	22.3	0.829	0.999	0.914
1244	3	23.744		4.38	1	0.753867	1.0309	0.569701	0.992738	0.123741	22.3	0.863	0.999	0.931
1245	3	24.744		4.38	1	0.752094	1.03047	0.571601	0.993039	0.123741	22.3	0.898	1	0.949
1246	3	24.918	Marker416460	4.38	1	0.751795	1.03039	0.571937	0.993082	0.123741	22.3	0.904	1	0.952
1247	3	25.918		4.38	1	0.747186	1.03285	0.569478	0.997691	0.123741	22.3	0.941	0.961	0.951
1248	3	26.918		4.38	1	0.742527	1.0354	0.566926	1.00235	0.123741	22.3	0.979	0.923	0.951
1249	3	27.442	Marker452731	4.38	1	0.740065	1.03678	0.565552	1.00481	0.123741	22.3	1	0.904	0.952
1250	3	27.442	Marker416164	4.38	1	0.740036	1.03681	0.565508	1.00486	0.123741	22.3	1	0.904	0.952
1251	3	27.442	Marker458918	4.38	1	0.740006	1.03684	0.565464	1.0049	0.123741	22.3	1	0.903	0.952
1252	3	27.442	Marker337349	4.38	1	0.739976	1.03687	0.56542	1.00494	0.123741	22.3	1	0.903	0.951
1253	3	27.442	Marker488290	4.38	1	0.739947	1.0369	0.565376	1.00499	0.123741	22.3	1	0.903	0.951
1254	3	28.089	Marker523168		1							1	0	0.5
1255	3	28.089	Marker409153		1							1	0	0.5
1256	3	28.089	Marker509560		1							1	0	0.5
1257	3	28.089	Marker303069		1							1	0	0.5
1258	3	28.737	Marker317722		1							1	0.01	0.505
1259	3	28.737	Marker478335		1							1	0.01	0.505
1260	3	28.737	Marker543348	4.18	1	0.749312	1.0148	0.552911	0.997091	0.12518	21.4	1	0.9	0.95
1261	3	28.737	Marker571133	4.18	1	0.749338	1.01477	0.552956	0.997046	0.12518	21.4	1	0.901	0.95
1262	3	29.384	Marker252727	4.21	1	0.750782	1.02638	0.556017	0.983725	0.124978	21.5	1	0.924	0.962
1263	3	29.384	Marker570975	4.21	1	0.75081	1.02635	0.556058	0.983682	0.124978	21.5	1	0.925	0.962
1264	3	29.384	Marker601698	4.21	1	0.750795	1.02633	0.556089	0.98364	0.124982	21.5	1	0.925	0.962
1265	3	30.373	Marker578283	4.14	1	0.74675	1.02369	0.561626	0.97944	0.125436	21.2	0.989	0.962	0.976
1266	3	31.336	Marker477768	4.05	1	0.738421	0.974444	0.5715	1.01391	0.126111	20.8	1	1	1
1267	3	32.336		3.96	1	0.729523	0.9827	0.568931	1.00716	0.126734	20.4	0.957	0.999	0.978
1268	3	33.336		3.85	1	0.712434	0.992011	0.577771	1.0001	0.127575	19.9	0.984	0.998	0.991
1269	3	33.56	Marker480536	3.82	1	0.708076	0.994129	0.581022	0.998556	0.127765	19.8	1	0.999	0.999
1270	3	33.56	Marker347307	3.82	1	0.708076	0.994224	0.581022	0.998488	0.127766	19.8	1	0.999	0.999
1271	3	33.56	Marker269740	3.82	1	0.708076	0.994223	0.581022	0.998488	0.127766	19.8	1	0.999	0.999
1272	3	34.56		4.1	1	0.742847	0.99417	0.556133	0.998427	0.12577	21	0.969	0.999	0.984
1273	3	35.209	Marker277622	4.25	1	0.757368	0.994118	0.5535	0.998333	0.124637	21.7	1	1	1
1274	3	36.209		4.55	1	0.746326	1.02152	0.553495	0.998336	0.122563	23	0.997	0.997	0.997
1275	3	36.284	Marker433293	4.56	1	0.7465	1.0225	0.5535	0.998333	0.122459	23.1	1	1	1
1276	3	37.284		5.05	1	0.756359	1.02249	0.517054	1.0104	0.11903	25.2	0.974	0.966	0.97
1277	3	38.284		5.26	1	0.758265	1.02602	0.50268	1.00906	0.117652	26.1	0.967	0.956	0.961
1278	3	39.284		5.14	1	0.75445	1.03042	0.510066	0.995415	0.118456	25.6	0.977	0.969	0.973
1279	3	40.157	Marker465411	4.85	1	0.748421	1.03333	0.529474	0.976667	0.120441	24.4	1	1	1
1280	3	40.157	Marker457397	4.85	1	0.748421	1.03333	0.529474	0.976667	0.120441	24.4	1	1	1
1281	3	40.157	Marker535766	4.85	1	0.748421	1.03333	0.529474	0.976667	0.120441	24.4	1	1	1
1282	3	40.157	Marker500982	4.85	1	0.748256	1.03336	0.529433	0.976869	0.120428	24.4	1	0.999	1
1283	3	41.157		4.62	1	0.744156	1.02355	0.544529	0.98151	0.122034	23.4	1	0.994	0.997
1284	3	41.244	Marker474113	4.57	1	0.745	1.02158	0.5475	0.980435	0.122427	23.1	1	1	1
1285	3	41.244	Marker512036	4.57	1	0.745	1.02158	0.5475	0.980435	0.122427	23.1	1	1	1
1286	3	41.244	Marker588147	4.57	1	0.745	1.02158	0.5475	0.980435	0.122427	23.1	1	1	1
1287	3	41.244	Marker579482	4.57	1	0.745	1.02158	0.5475	0.980435	0.122427	23.1	1	1	1
1288	3	41.244	Marker417181	4.57	1	0.745	1.02158	0.5475	0.980435	0.122427	23.1	1	1	1
1289	3	41.244	Marker533692	4.57	1	0.745	1.02158	0.5475	0.980435	0.122427	23.1	1	1	1
1290	3	41.244	Marker342723	4.57	1	0.745	1.02158	0.5475	0.980435	0.122427	23.1	1	1	1
1291	3	41.244	Marker338668	4.57	1	0.745	1.02158	0.5475	0.980435	0.122427	23.1	1	1	1
1292	3	41.244	Marker488778	4.57	1	0.745	1.02158	0.5475	0.980435	0.122427	23.1	1	1	1
1293	3	41.244	Marker317449	4.57	1	0.745	1.02158	0.5475	0.980435	0.122427	23.1	1	1	1
1294	3	41.244	Marker301794	4.57	1	0.745	1.02158	0.5475	0.980435	0.122427	23.1	1	1	1
1295	3	41.244	Marker615675	4.57	1	0.745	1.02158	0.5475	0.980435	0.122427	23.1	1	1	1
1296	3	41.244	Marker246795	4.57	1	0.745	1.02158	0.5475	0.980435	0.122427	23.1	1	1	1
1297	3	41.244	Marker398510	4.57	1	0.745118	1.02158	0.54726	0.980435	0.122417	23.1	0.999	1	1
1298	3	41.244	Marker348947	4.57	1	0.745234	1.02158	0.547021	0.980435	0.122406	23.1	0.999	1	0.999
1299	3	41.244	Marker512808	4.57	1	0.745349	1.02158	0.546783	0.980435	0.122396	23.1	0.998	1	0.999
1300	3	42.244		4.79	1	0.74323	1.02865	0.529437	0.986144	0.120842	24.1	0.982	0.984	0.983
1301	3	42.692	Marker283251	4.83	1	0.736502	1.03146	0.528782	0.988053	0.120552	24.3	1	0.979	0.99
1302	3	43.692		4.84	1	0.734214	1.03646	0.532484	0.990681	0.120515	24.3	0.968	0.977	0.973
1303	3	44.692		4.74	1	0.725275	1.0398	0.548018	0.991007	0.121205	23.9	0.989	0.985	0.987
1304	3	44.889	Marker254010	4.71	1	0.723023	1.04024	0.552122	0.990822	0.121405	23.8	1	0.987	0.994
1305	3	45.605	Marker372494	4.68	1	0.724762	1.04111	0.557368	0.989545	0.12164	23.6	1	1	1
1306	3	45.605	Marker607090	4.68	1	0.724762	1.04111	0.557368	0.989545	0.12164	23.6	1	1	1
1307	3	46.605		4.7	1	0.724761	1.01993	0.565092	1.0192	0.121481	23.7	0.997	0.997	0.997
1308	3	46.68	Marker409958	4.68	1	0.724762	1.01842	0.567204	1.02009	0.121617	23.6	1	1	1
1309	3	46.68	Marker472644	4.68	1	0.724762	1.01837	0.5675	1.02005	0.121637	23.6	1	1	1
1310	3	46.68	Marker596985	4.68	1	0.724762	1.01832	0.5675	1.02009	0.121637	23.6	1	1	1
1311	3	46.68	Marker281739	4.68	1	0.724832	1.01838	0.567391	1.02004	0.121631	23.6	0.999	1	1
1312	3	47.68		4.08	1	0.729974	1.0195	0.582527	1.00542	0.125887	20.9	0.968	0.989	0.978
1313	3	48.68		3.42	1	0.732077	1.0202	0.609933	0.983074	0.130758	17.9	0.989	0.997	0.993
1314	3	48.867	Marker561008	3.3	1	0.732264	1.02001	0.616036	0.978542	0.131688	17.3	0.999	1	1
1315	3	48.867	Marker381559	3.3	1	0.732273	1.02	0.616	0.978571	0.131687	17.3	1	1	1
1316	3	48.867	Marker362332	3.3	1	0.732273	1.02	0.616	0.978571	0.131687	17.3	1	1	1
1317	3	48.867	Marker243859	3.3	1	0.732273	1.02	0.616	0.978571	0.131687	17.3	1	1	1
1318	3	48.867	Marker564519	3.3	1	0.732273	1.02032	0.616	0.978285	0.131681	17.3	0.999	1	1
1319	3	48.867	Marker596629	3.3	1	0.732273	1.02064	0.616	0.977998	0.131675	17.3	0.999	1	0.999
1320	3	49.617	Marker327042	3.41	1	0.726468	1.04137	0.61597	0.95753	0.130848	17.8	1	0.99	0.995
1321	3	50.367	Marker302727	3.3	1	0.725304	1.00448	0.615977	0.986339	0.131709	17.3	1	0.992	0.996
1322	3	50.367	Marker240751	3.3	1	0.725311	1.0044	0.615977	0.986339	0.131712	17.3	1	0.993	0.996
1323	3	50.367	Marker284303	3.3	1	0.725319	1.00432	0.615977	0.986338	0.131715	17.3	1	0.993	0.996
1324	3	50.767	Marker425185	3.28	1	0.727408	0.997811	0.613738	0.989067	0.131819	17.2	0.981	1	0.991
1325	3	50.767	Marker455148	3.28	1	0.727435	0.997743	0.613685	0.989138	0.131817	17.2	0.981	1	0.991
1326	3	51.767		3.14	1	0.733331	0.980092	0.609263	0.99674	0.132859	16.6	0.969	0.989	0.979
1327	3	52.666	Marker492892	3	1	0.742251	0.960631	0.607368	1.00333	0.133986	15.9	1	1	1
1328	3	52.666	Marker528391	3	1	0.742381	0.960455	0.607368	1.00333	0.134001	15.8	1	1	1
1329	3	52.666	Marker273644	3	1	0.742381	0.960454	0.607368	1.00333	0.134001	15.8	1	1	1
1330	3	52.666	Marker423846	3	1	0.742381	0.960454	0.607368	1.00333	0.134001	15.8	1	1	1
1331	3	53.666		2.57	1	0.741107	0.955793	0.630695	1.00376	0.137346	13.7	1	0.969	0.984
1332	3	54.315	Marker401570	2.14	1	0.744425	0.949249	0.65836	0.985779	0.140734	11.6	1	0.999	1
1333	3	54.315	Marker267999	2.14	1	0.7445	0.94913	0.658571	0.985625	0.140762	11.6	1	1	1
1334	3	54.315	Marker400171	2.14	1	0.7445	0.94913	0.658571	0.985625	0.140762	11.6	1	1	1
1335	3	54.315	Marker466417	2.14	1	0.7445	0.94913	0.658571	0.985625	0.140762	11.6	1	1	1
1336	3	54.315	Marker485142	2.14	1	0.7445	0.94913	0.658571	0.985625	0.140762	11.6	1	1	1
1337	3	54.315	Marker268539	2.14	1	0.7445	0.949131	0.658533	0.985807	0.140755	11.6	1	0.999	1
1338	3	54.315	Marker594167	2.14	1	0.744499	0.949131	0.658496	0.985988	0.140749	11.6	1	0.999	0.999
1339	3	54.315	Marker311184	2.14	1	0.744499	0.949131	0.65846	0.986168	0.140742	11.6	1	0.998	0.999
1340	3	55.315		2.16	1	0.745329	0.948669	0.660448	0.996424	0.140647	11.7	0.961	0.981	0.971
1341	3	55.835	Marker356244	2.11	1	0.745685	0.948438	0.666542	0.994692	0.141035	11.4	0.941	1	0.971
1342	3	55.835	Marker447106	2.1	1	0.739839	0.945939	0.670726	0.99753	0.141128	11.4	0.978	1	0.989
1343	3	55.835	Marker504612	2.1	1	0.739805	0.94592	0.67075	0.99755	0.141129	11.4	0.978	1	0.989
1344	3	55.835	Marker459495	2.1	1	0.73977	0.9459	0.670774	0.997569	0.141129	11.4	0.978	1	0.989
1345	3	55.835	Marker464701	2.1	1	0.739736	0.945881	0.670798	0.997589	0.14113	11.4	0.978	1	0.989
1346	3	55.835	Marker528979	2.08	1	0.732216	0.940891	0.676356	1.00201	0.141268	11.3	0.912	1	0.956
1347	3	55.835	Marker534764	2.08	1	0.73221	0.940897	0.676361	1.002	0.141268	11.3	0.912	1	0.956
1348	3	56.835		2.59	1	0.731968	0.940947	0.65091	1.04617	0.137139	13.9	0.949	0.968	0.959
1349	3	57.835		2.93	1	0.731195	0.941917	0.646501	1.0638	0.134501	15.5	0.988	0.984	0.986
1350	3	58.139	Marker261716	2.98	1	0.730951	0.942274	0.649621	1.06287	0.134149	15.7	1	0.998	0.999
1351	3	58.139	Marker397324	2.98	1	0.730951	0.942274	0.649745	1.0628	0.134141	15.8	1	0.999	0.999
1352	3	58.139	Marker237895	2.98	1	0.730952	0.942273	0.649872	1.06274	0.134133	15.8	1	0.999	1
1353	3	58.139	Marker409971	2.98	1	0.730952	0.942273	0.65	1.06267	0.134126	15.8	1	1	1
1354	3	58.139	Marker589160	2.98	1	0.730952	0.942273	0.65	1.06267	0.134126	15.8	1	1	1
1355	3	58.139	Marker603319	2.98	1	0.730952	0.942273	0.65	1.06267	0.134126	15.8	1	1	1
1356	3	58.139	Marker379642	2.98	1	0.730952	0.942273	0.65	1.06267	0.134126	15.8	1	1	1
1357	3	58.139	Marker285755	2.98	1	0.730952	0.942273	0.65	1.06267	0.134126	15.8	1	1	1
1358	3	58.139	Marker585105	2.98	1	0.730952	0.942273	0.65	1.06267	0.134126	15.8	1	1	1
1359	3	58.139	Marker506558	2.98	1	0.730952	0.942273	0.65	1.06267	0.134126	15.8	1	1	1
1360	3	58.139	Marker336540	2.98	1	0.730952	0.942273	0.65	1.06267	0.134126	15.8	1	1	1
1361	3	58.139	Marker485166	2.98	1	0.730952	0.942273	0.65	1.06267	0.134126	15.8	1	1	1
1362	3	58.139	Marker377081	2.98	1	0.730952	0.942273	0.65	1.06267	0.134126	15.8	1	1	1
1363	3	58.139	Marker428130	2.98	1	0.730952	0.942273	0.65	1.06267	0.134126	15.8	1	1	1
1364	3	58.945	Marker319125	3	1	0.724505	0.938688	0.649995	1.06267	0.133988	15.9	0.989	1	0.995
1365	3	59.752	Marker409861	2.66	1	0.756198	0.918085	0.65	1.06267	0.136608	14.2	1	0.999	1
1366	3	59.752	Marker519885	2.66	1	0.756667	0.917727	0.65	1.06267	0.136639	14.2	1	1	1
1367	3	59.752	Marker455656	2.66	1	0.756667	0.917727	0.65	1.06267	0.136639	14.2	1	1	1
1368	3	59.752	Marker333816	2.66	1	0.756667	0.917727	0.65	1.06267	0.136639	14.2	1	1	1
1369	3	59.752	Marker470555	2.66	1	0.756667	0.917727	0.65	1.06267	0.136639	14.2	1	1	1
1370	3	59.752	Marker374004	2.66	1	0.756667	0.917727	0.65	1.06267	0.136639	14.2	1	1	1
1371	3	60.752		2.51	1	0.751171	0.915857	0.656497	1.06723	0.137814	13.4	0.992	0.97	0.981
1372	3	61.091	Marker448174	2.46	1	0.751018	0.912618	0.660692	1.06953	0.138227	13.2	1	0.967	0.984
1373	3	61.091	Marker571054	2.46	1	0.751086	0.91255	0.66076	1.06953	0.13824	13.2	1	0.967	0.984
1374	3	62.091		2.26	1	0.756485	0.900305	0.672218	1.06861	0.139823	12.2	0.975	0.983	0.979
1375	3	62.506	Marker358122	2.16	1	0.759353	0.894529	0.678479	1.0658	0.140628	11.7	0.97	1	0.985
1376	3	62.506	Marker457325	2.16	1	0.759317	0.894499	0.678508	1.06582	0.140628	11.7	0.97	1	0.985
1377	3	63.404	Marker593586	1.52	1	0.755616	0.892845	0.702212	1.01393	0.145912	8.4	0.967	1	0.983
1378	3	63.404	Marker235922	1.52	1	0.755576	0.892823	0.702249	1.01394	0.145912	8.4	0.967	1	0.984
1379	3	64.302	Marker522843	1.4	1	0.763602	0.873378	0.705668	1.01476	0.146915	7.7	0.977	1	0.989
1380	3	65.2	Marker251229	1.39	1	0.759545	0.872273	0.7095	1.01438	0.146942	7.7	1	1	1
1381	3	65.2	Marker353886	1.39	1	0.759545	0.872273	0.7095	1.01438	0.146942	7.7	1	1	1
1382	3	65.2	Marker487611	1.39	1	0.759545	0.872273	0.7095	1.01438	0.146942	7.7	1	1	1
1383	3	65.2	Marker239473	1.39	1	0.75955	0.872259	0.709495	1.01439	0.146942	7.7	1	1	1
1384	3	65.2	Marker472827	1.38	1	0.757399	0.871186	0.712423	1.01364	0.147036	7.7	0.984	1	0.992
1385	3	65.2	Marker602917	1.38	1	0.75618	0.870947	0.713993	1.01287	0.147093	7.6	0.98	1	0.99
1386	3	65.2	Marker574379	1.37	1	0.754875	0.87092	0.715619	1.01183	0.147156	7.6	0.979	1	0.989
1387	3	65.2	Marker568920	1.36	1	0.753496	0.871103	0.717285	1.01054	0.147224	7.5	0.98	1	0.99
1388	3	65.2	Marker453452	1.33	1	0.749053	0.872831	0.722376	1.00532	0.147455	7.4	0.999	1	1
1389	3	65.2	Marker375122	1.33	1	0.74905	0.872844	0.722378	1.00531	0.147455	7.4	1	1	1
1390	3	65.2	Marker345728	1.33	1	0.749047	0.872857	0.722381	1.00529	0.147455	7.4	1	1	1
1391	3	66.2		1.33	1	0.749047	0.872857	0.722378	1.0053	0.147455	7.4	1	1	1
1392	3	66.287	Marker419538	1.33	1	0.749048	0.872857	0.722381	1.00529	0.147455	7.4	1	1	1
1393	3	66.287	Marker294274	1.33	1	0.749107	0.872771	0.722231	1.00533	0.147457	7.4	1	0.999	1
1394	3	67.287		1.25	1	0.756675	0.863892	0.712399	0.998489	0.148203	6.9	0.991	0.968	0.979
1395	3	68.287		1.07	1	0.766885	0.854274	0.714245	0.978648	0.149682	6	0.99	0.99	0.99
1396	3	68.474	Marker322974	1.04	1	0.769	0.852478	0.715789	0.973926	0.150013	5.8	0.991	1	0.995
1397	3	68.474	Marker346271	1.04	1	0.769	0.852497	0.715789	0.973893	0.150015	5.8	0.991	1	0.995
1398	3	69.474		1.22	1	0.764293	0.86473	0.696634	0.973948	0.148448	6.8	0.999	0.994	0.996
1399	3	69.561	Marker303119	1.22	1	0.764286	0.8655	0.696111	0.972857	0.148388	6.8	1	1	1
1400	3	69.561	Marker478089	1.22	1	0.764286	0.8655	0.696111	0.972857	0.148388	6.8	1	1	1
1401	3	69.561	Marker574787	1.22	1	0.764286	0.8655	0.696111	0.972857	0.148388	6.8	1	1	1
1402	3	69.561	Marker468066	1.22	1	0.764286	0.865519	0.696111	0.972859	0.148389	6.8	1	1	1
1403	3	69.561	Marker546470	1.22	1	0.764286	0.865537	0.696111	0.972861	0.14839	6.8	1	1	1
1404	3	70.243	Marker332733	1.27	1	0.759554	0.878072	0.696103	0.972495	0.148034	7	0.991	1	0.996
1405	3	70.243	Marker257191	1.27	1	0.759554	0.878102	0.696103	0.972484	0.148035	7	0.991	1	0.995
1406	3	70.243	Marker589901	1.27	1	0.759554	0.878133	0.696103	0.972474	0.148036	7	0.991	1	0.995
1407	3	71.243		1.23	1	0.753633	0.891917	0.702711	0.970868	0.148308	6.9	0.99	0.968	0.979
1408	3	72.096	Marker554288	1.17	1	0.750823	0.902168	0.713181	0.963511	0.148833	6.5	1	0.985	0.993
1409	3	72.096	Marker370744	1.17	1	0.750804	0.902227	0.713325	0.96343	0.148839	6.5	1	0.986	0.993
1410	3	72.096	Marker379951	1.17	1	0.750787	0.902285	0.71347	0.963349	0.148846	6.5	1	0.986	0.993
1411	3	72.096	Marker580543	1.17	1	0.750769	0.902344	0.713615	0.963267	0.148852	6.5	1	0.987	0.993
1412	3	72.096	Marker329649	1.17	1	0.750752	0.902401	0.71376	0.963185	0.148859	6.5	1	0.987	0.994
1413	3	72.336	Marker348137	1.15	1	0.750514	0.903546	0.717289	0.961191	0.149026	6.4	0.99	1	0.995
1414	3	72.336	Marker612279	1.15	1	0.750439	0.902381	0.717364	0.962509	0.14899	6.4	0.996	1	0.998
1415	3	73.336		1.19	1	0.74507	0.898069	0.717309	0.968408	0.148708	6.6	0.982	0.96	0.971
1416	3	74.336		1.21	1	0.743039	0.890423	0.717309	0.974249	0.148534	6.7	0.977	0.964	0.97
1417	3	75.159	Marker431382	1.22	1	0.743827	0.882294	0.717351	0.978901	0.148456	6.8	0.977	1	0.988
1418	3	75.159	Marker462504	1.22	1	0.743826	0.882256	0.717351	0.978956	0.148454	6.8	0.977	1	0.989
1419	3	75.159	Marker469541	1.22	1	0.743826	0.882218	0.717351	0.97901	0.148452	6.8	0.977	1	0.989
1420	3	76.159		0.9	1	0.743809	0.878935	0.732425	0.950867	0.151197	5	0.984	0.983	0.984
1421	3	76.538	Marker404921	0.77	1	0.743795	0.875018	0.745897	0.938436	0.15229	4.4	0.973	1	0.986
1422	3	76.538	Marker299580	0.77	1	0.743795	0.875024	0.745897	0.93843	0.15229	4.4	0.973	1	0.987
1423	3	77.221	Marker399584	0.92	1	0.723107	0.888034	0.745882	0.938	0.150993	5.2	1	0.998	0.999
1424	3	77.221	Marker464456	0.92	1	0.722902	0.888113	0.745882	0.938	0.150976	5.2	1	0.999	0.999
1425	3	77.221	Marker245284	0.93	1	0.722699	0.888189	0.745882	0.938	0.150959	5.2	1	0.999	1
1426	3	77.221	Marker251939	0.93	1	0.7225	0.888261	0.745882	0.938	0.150943	5.2	1	1	1
1427	3	77.221	Marker569844	0.93	1	0.722389	0.888261	0.746022	0.938	0.150942	5.2	1	1	1
1428	3	77.221	Marker473215	0.93	1	0.722277	0.888261	0.746161	0.938	0.15094	5.2	0.999	1	1
1429	3	78.027	Marker542738	1.01	1	0.702835	0.88958	0.75787	0.938003	0.150241	5.6	0.989	1	0.995
1430	3	78.027	Marker492812	1.01	1	0.702784	0.88958	0.757941	0.938003	0.150239	5.6	0.989	1	0.995
1431	3	78.834	Marker305377	1.04	1	0.695573	0.889584	0.76863	0.938	0.149977	5.8	1	0.999	0.999
1432	3	78.834	Marker401821	1.04	1	0.6955	0.889584	0.76875	0.938	0.149974	5.8	1	0.999	1
1433	3	78.834	Marker239290	1.04	1	0.6955	0.889583	0.76875	0.938	0.149974	5.8	1	0.999	1
1434	3	78.834	Marker565881	1.04	1	0.6955	0.889583	0.76875	0.938	0.149974	5.8	1	1	1
1435	3	78.834	Marker356499	1.04	1	0.6955	0.889583	0.76875	0.938	0.149974	5.8	1	1	1
1436	3	78.834	Marker481920	1.04	1	0.6955	0.889583	0.76875	0.938	0.149974	5.8	1	1	1
1437	3	79.834		1.07	1	0.695433	0.88965	0.761111	0.942092	0.149747	6	0.997	0.969	0.983
1438	3	79.909	Marker459766	1.07	1	0.69543	0.889654	0.760658	0.942299	0.149734	6	1	0.967	0.984
1439	3	80.909		1.08	1	0.691699	0.892181	0.76145	0.941471	0.149595	6	0.969	0.956	0.962
1440	3	81.909		1.09	1	0.68854	0.895142	0.765475	0.936892	0.14958	6.1	0.956	0.962	0.959
1441	3	82.909		1.08	1	0.686141	0.898385	0.771939	0.92913	0.149657	6	0.961	0.986	0.974
1442	3	83.281	Marker435840	1.07	1	0.685505	0.899601	0.774658	0.925676	0.149701	6	0.967	1	0.984
1443	3	83.281	Marker313563	1.07	1	0.68549	0.899633	0.774669	0.925628	0.1497	6	0.967	1	0.984
1444	3	84.281		1.08	1	0.684529	0.902841	0.775956	0.921871	0.149663	6	0.997	0.997	0.997
1445	3	84.357	Marker316846	1.08	1	0.6845	0.903077	0.776	0.921579	0.149661	6	1	1	1
1446	3	84.357	Marker459561	1.08	1	0.6845	0.903077	0.776	0.921579	0.149661	6	1	1	1
1447	3	84.357	Marker515561	1.08	1	0.6845	0.903077	0.776	0.921579	0.149661	6	1	1	1
1448	3	84.357	Marker516891	1.08	1	0.6845	0.903077	0.776	0.921579	0.149661	6	1	1	1
1449	3	84.894	Marker418822	1.13	1	0.672099	0.903084	0.784996	0.921583	0.149174	6.3	1	1	1
1450	3	85.432	Marker367512	1.13	1	0.672105	0.9024	0.785	0.9215	0.14917	6.3	1	1	1
1451	3	85.432	Marker392250	1.13	1	0.672105	0.9024	0.785	0.9215	0.14917	6.3	1	1	1
1452	3	85.432	Marker441382	1.13	1	0.672105	0.9024	0.785	0.9215	0.14917	6.3	1	1	1
1453	3	85.432	Marker454134	1.13	1	0.672105	0.9024	0.785	0.9215	0.14917	6.3	1	1	1
1454	3	85.432	Marker237465	1.13	1	0.672105	0.9024	0.785	0.9215	0.14917	6.3	1	1	1
1455	3	85.432	Marker248237	1.13	1	0.672084	0.90243	0.785013	0.921462	0.14917	6.3	1	1	1
1456	3	86.201	Marker585697	1.21	1	0.658138	0.904282	0.785962	0.918432	0.148522	6.7	0.983	1	0.992
1457	3	86.969	Marker364069	1.51	1	0.643215	0.926962	0.786779	0.9148	0.146007	8.3	0.972	1	0.986
1458	3	87.738	Marker593321	1.37	1	0.658806	0.927978	0.786864	0.911428	0.147193	7.6	0.966	1	0.983
1459	3	87.738	Marker496790	1.37	1	0.658792	0.928015	0.786866	0.911384	0.147192	7.6	0.966	1	0.983
1460	3	87.738	Marker395468	1.39	1	0.652645	0.940071	0.788903	0.897179	0.146949	7.7	0.881	1	0.94
1461	3	88.738		1.29	1	0.664135	0.938738	0.783115	0.905201	0.147829	7.2	0.917	0.963	0.94
1462	3	89.738		1.15	1	0.680482	0.932378	0.78041	0.91113	0.149031	6.4	0.954	0.959	0.957
1463	3	90.738		0.99	1	0.700024	0.921724	0.781039	0.914189	0.150432	5.5	0.993	0.989	0.991
1464	3	90.917	Marker586407	0.96	1	0.703692	0.919475	0.781474	0.914417	0.150691	5.4	1	0.998	0.999
1465	3	90.917	Marker459900	0.96	1	0.70389	0.919347	0.781509	0.914426	0.150706	5.4	1	0.999	0.999
1466	3	90.917	Marker310205	0.95	1	0.704088	0.919219	0.781544	0.914436	0.15072	5.3	1	0.999	1
1467	3	90.917	Marker595652	0.95	1	0.704286	0.919091	0.781579	0.914444	0.150735	5.3	1	1	1
1468	3	90.917	Marker575770	0.95	1	0.704286	0.919091	0.781579	0.914444	0.150735	5.3	1	1	1
1469	3	90.917	Marker371954	0.95	1	0.704286	0.919091	0.781579	0.914444	0.150735	5.3	1	1	1
1470	3	90.917	Marker245018	0.95	1	0.704286	0.919091	0.781579	0.914444	0.150735	5.3	1	1	1
1471	3	90.917	Marker332164	0.95	1	0.704286	0.919091	0.781579	0.914444	0.150735	5.3	1	1	1
1472	3	90.917	Marker527411	0.95	1	0.704286	0.919091	0.781579	0.914444	0.150735	5.3	1	1	1
1473	3	90.917	Marker518629	0.95	1	0.704286	0.919091	0.781579	0.914444	0.150735	5.3	1	1	1
1474	3	90.917	Marker385248	0.95	1	0.704286	0.919091	0.781579	0.914444	0.150735	5.3	1	1	1
1475	3	90.917	Marker518294	0.95	1	0.704286	0.919091	0.781579	0.914444	0.150735	5.3	1	1	1
1476	3	90.917	Marker480444	0.95	1	0.704286	0.919091	0.781579	0.914444	0.150735	5.3	1	1	1
1477	3	90.917	Marker463702	0.95	1	0.704286	0.919091	0.781579	0.914444	0.150735	5.3	1	1	1
1478	3	90.917	Marker418385	0.95	1	0.704286	0.919091	0.781579	0.914444	0.150735	5.3	1	1	1
1479	3	90.917	Marker521202	0.95	1	0.704286	0.919016	0.781579	0.914532	0.150735	5.3	0.999	1	1
1480	3	90.917	Marker383604	0.95	1	0.704286	0.918942	0.781579	0.914621	0.150735	5.3	0.999	1	0.999
1481	3	90.917	Marker546999	0.95	1	0.704286	0.918867	0.781579	0.91471	0.150735	5.3	0.998	1	0.999
1482	3	90.917	Marker537314	0.95	1	0.704287	0.918791	0.781579	0.914799	0.150736	5.3	0.998	1	0.999
1483	3	91.636	Marker239298	0.95	1	0.702771	0.914993	0.780564	0.92278	0.150729	5.3	1	0.972	0.986
1484	3	91.636	Marker310331	0.95	1	0.70275	0.915014	0.78055	0.922794	0.150729	5.3	1	0.971	0.986
1485	3	92.636		1.03	1	0.68852	0.911134	0.796347	0.93334	0.150043	5.8	0.982	0.933	0.957
1486	3	93.089	Marker499844	1.07	1	0.683811	0.909826	0.802101	0.937899	0.149699	6	1	0.916	0.958
1487	3	93.089	Marker574125	1.07	1	0.683788	0.909848	0.802087	0.937913	0.149699	6	1	0.916	0.958
1488	3	93.089	Marker465331	1.07	1	0.683766	0.909871	0.802073	0.937927	0.149699	6	1	0.916	0.958
1489	3	94.089		1	1	0.687867	0.91863	0.789087	0.929067	0.150283	5.6	0.981	0.88	0.931
1490	3	94.542	Marker480412		1							1	0	0.5
1491	3	94.542	Marker268657		1							1	0	0.5
1492	3	94.542	Marker319707		1							1	0	0.5
1493	3	94.542	Marker593835		1							1	0	0.5
1494	3	94.542	Marker582643		1							1	0	0.5
1495	3	94.542	Marker568631	0.58	1	0.743256	0.886992	0.781089	0.934411	0.154037	3.3	1	0.888	0.944
1496	3	94.542	Marker438396	0.58	1	0.743271	0.886978	0.781104	0.934396	0.154037	3.3	1	0.889	0.944
1497	3	94.542	Marker421148	0.58	1	0.743285	0.886964	0.78112	0.93438	0.154037	3.3	1	0.889	0.944
1498	3	95.261	Marker325076	0.6	1	0.744417	0.881156	0.781986	0.943514	0.153863	3.4	1	0.915	0.957
1499	3	95.261	Marker414128	0.6	1	0.744431	0.881143	0.782003	0.943497	0.153863	3.4	1	0.915	0.958
1500	3	95.261	Marker240956	0.6	1	0.744444	0.881129	0.782019	0.943481	0.153863	3.4	1	0.916	0.958
1501	3	96.261		0.66	1	0.727526	0.879988	0.806427	0.941616	0.15329	3.7	0.968	0.953	0.96
1502	3	97.261		0.76	1	0.715321	0.878511	0.826797	0.940234	0.152452	4.3	0.989	0.992	0.99
1503	3	97.465	Marker297689	0.78	1	0.71383	0.878182	0.829871	0.94	0.152275	4.4	0.999	1	1
1504	3	97.465	Marker273794	0.78	1	0.71375	0.878182	0.83	0.94	0.152266	4.4	1	1	1
1505	3	97.465	Marker421645	0.78	1	0.71375	0.878182	0.83	0.94	0.152266	4.4	1	1	1
1506	3	97.465	Marker498620	0.78	1	0.71375	0.878182	0.83	0.94	0.152266	4.4	1	1	1
1507	3	97.465	Marker370125	0.78	1	0.71375	0.878182	0.83	0.94	0.152266	4.4	1	1	1
1508	3	97.465	Marker441505	0.78	1	0.71375	0.878182	0.83	0.94	0.152266	4.4	1	1	1
1509	3	97.465	Marker587083	0.78	1	0.71375	0.878182	0.83	0.94	0.152266	4.4	1	1	1
1510	3	97.465	Marker302897	0.78	1	0.71375	0.878182	0.83	0.94	0.152266	4.4	1	1	1
1511	3	97.465	Marker308223	0.78	1	0.71375	0.878182	0.83	0.94	0.152266	4.4	1	1	1
1512	3	97.465	Marker280701	0.78	1	0.713389	0.878182	0.830456	0.94	0.152243	4.4	0.999	1	1
1513	3	97.465	Marker490740	0.78	1	0.713029	0.878182	0.830911	0.94	0.15222	4.4	0.998	1	0.999
1514	3	97.465	Marker432892	0.78	1	0.712668	0.878182	0.831367	0.94	0.152196	4.4	0.998	1	0.999
1515	3	98.465		1.13	1	0.678675	0.878191	0.874282	0.940008	0.149214	6.3	0.969	1	0.985
1516	3	99.114	Marker479924	1.39	1	0.662917	0.878182	0.894211	0.94	0.146966	7.7	1	1	1
1517	3	99.114	Marker386746	1.39	1	0.662917	0.878182	0.894211	0.94	0.146966	7.7	1	1	1
1518	3	99.114	Marker266081	1.39	1	0.662917	0.878182	0.894211	0.94	0.146966	7.7	1	1	1
1519	3	99.114	Marker421236	1.39	1	0.662917	0.878182	0.894211	0.94	0.146966	7.7	1	1	1
1520	3	99.114	Marker263706	1.39	1	0.662917	0.878182	0.894211	0.94	0.146966	7.7	1	1	1
1521	3	99.114	Marker606867	1.39	1	0.662917	0.878182	0.894211	0.94	0.146966	7.7	1	1	1
1522	3	99.114	Marker337425	1.39	1	0.662917	0.878182	0.894211	0.94	0.146966	7.7	1	1	1
1523	3	99.114	Marker572501	1.39	1	0.662917	0.878182	0.894211	0.94	0.146966	7.7	1	1	1
1524	3	99.114	Marker254187	1.39	1	0.662917	0.878182	0.894211	0.94	0.146966	7.7	1	1	1
1525	3	99.114	Marker263577	1.39	1	0.662917	0.878182	0.894211	0.94	0.146966	7.7	1	1	1
1526	3	99.114	Marker542058	1.39	1	0.662917	0.878182	0.894211	0.94	0.146966	7.7	1	1	1
1527	3	99.114	Marker378979	1.39	1	0.662917	0.878182	0.894211	0.94	0.146966	7.7	1	1	1
1528	3	99.114	Marker616336	1.39	1	0.662917	0.878182	0.894211	0.94	0.146966	7.7	1	1	1
1529	3	99.114	Marker489276	1.39	1	0.662917	0.878182	0.894211	0.94	0.146966	7.7	1	1	1
1530	3	99.114	Marker594640	1.39	1	0.662917	0.878182	0.894211	0.94	0.146966	7.7	1	1	1
1531	3	99.114	Marker328349	1.39	1	0.662917	0.878182	0.894211	0.94	0.146966	7.7	1	1	1
1532	3	99.114	Marker276822	1.39	1	0.662917	0.878182	0.894211	0.94	0.146966	7.7	1	1	1
1533	3	99.114	Marker538567	1.39	1	0.662917	0.878182	0.894211	0.94	0.146966	7.7	1	1	1
1534	3	99.114	Marker481539	1.39	1	0.662917	0.878182	0.894211	0.94	0.146966	7.7	1	1	1
1535	3	99.114	Marker533094	1.39	1	0.663066	0.878018	0.89421	0.94	0.146992	7.7	1	0.999	1
1536	3	99.114	Marker480635	1.39	1	0.663218	0.877853	0.89421	0.94	0.147019	7.7	1	0.999	0.999
1537	3	100.114		1.1	1	0.686086	0.847098	0.89422	0.952808	0.149428	6.2	0.99	0.98	0.985
1538	3	100.739	Marker387084	0.96	1	0.705416	0.825221	0.894211	0.958508	0.150696	5.4	1	1	1
1539	3	100.739	Marker446795	0.96	1	0.705417	0.825217	0.894211	0.958571	0.150693	5.4	1	1	1
1540	3	100.739	Marker328112	0.96	1	0.705417	0.825217	0.894211	0.958571	0.150693	5.4	1	1	1
1541	3	100.739	Marker331430	0.96	1	0.705417	0.825217	0.894211	0.958571	0.150693	5.4	1	1	1
1542	3	100.739	Marker434620	0.96	1	0.705417	0.825217	0.894211	0.958572	0.150693	5.4	1	1	1
1543	3	101.276	Marker284115	1.05	1	0.698	0.839091	0.894211	0.958571	0.149888	5.9	1	1	1
1544	3	101.276	Marker446484	1.05	1	0.698	0.839091	0.894211	0.958571	0.149888	5.9	1	1	1
1545	3	101.276	Marker453289	1.05	1	0.698	0.839091	0.894211	0.958571	0.149888	5.9	1	1	1
1546	3	101.276	Marker442221	1.05	1	0.698	0.839091	0.894211	0.958571	0.149888	5.9	1	1	1
1547	3	101.276	Marker396754	1.05	1	0.698	0.839091	0.894211	0.958571	0.149888	5.9	1	1	1
1548	3	101.276	Marker467767	1.05	1	0.698	0.839091	0.894211	0.958571	0.149888	5.9	1	1	1
1549	3	101.276	Marker267414	1.05	1	0.698	0.839091	0.894367	0.958392	0.149892	5.9	1	1	1
1550	3	101.276	Marker432688	1.05	1	0.698	0.839091	0.894525	0.958211	0.149897	5.9	1	0.999	1
1551	3	102.276		0.85	1	0.704467	0.84439	0.902185	0.926187	0.151645	4.8	0.97	0.992	0.981
1552	3	102.638	Marker337137	0.75	1	0.711087	0.843534	0.901633	0.916597	0.152459	4.3	0.967	1	0.984
1553	3	102.638	Marker517592	0.75	1	0.711217	0.843575	0.90147	0.916512	0.152476	4.2	0.967	1	0.984
1554	3	103.638		0.48	1	0.736326	0.832692	0.882836	0.907731	0.154912	2.7	0.985	0.991	0.988
1555	3	104.001	Marker584814	0.39	1	0.747358	0.827909	0.8755	0.904286	0.155694	2.2	1	1	1
1556	3	104.001	Marker353260	0.39	1	0.7475	0.827727	0.8755	0.904286	0.155701	2.2	1	1	1
1557	3	104.001	Marker450232	0.39	1	0.7475	0.827727	0.8755	0.904286	0.155701	2.2	1	1	1
1558	3	104.001	Marker266164	0.39	1	0.7475	0.827727	0.8755	0.904286	0.155701	2.2	1	1	1
1559	3	104.001	Marker393821	0.39	1	0.7475	0.827727	0.8755	0.904286	0.155701	2.2	1	1	1
1560	3	104.001	Marker318695	0.39	1	0.747485	0.827727	0.87546	0.904286	0.155703	2.2	1	1	1
1561	3	104.001	Marker415933	0.39	1	0.747471	0.827727	0.875419	0.904286	0.155706	2.2	0.999	1	1
1562	3	104.001	Marker274261	0.39	1	0.747458	0.827727	0.875377	0.904286	0.155709	2.2	0.999	1	0.999
1563	3	105.001		0.34	1	0.750717	0.827727	0.866253	0.904287	0.156115	2	0.997	0.997	0.997
1564	3	105.076	Marker388114	0.34	1	0.751304	0.827727	0.865238	0.904286	0.156154	1.9	1	1	1
1565	3	105.076	Marker248546	0.34	1	0.751304	0.827727	0.865238	0.904286	0.156154	1.9	1	1	1
1566	3	105.076	Marker451845	0.34	1	0.751304	0.827727	0.865238	0.904286	0.156154	1.9	1	1	1
1567	3	105.076	Marker300263	0.34	1	0.751304	0.827727	0.865238	0.904286	0.156154	1.9	1	1	1
1568	3	105.613	Marker612267	0.39	1	0.747083	0.827727	0.876	0.904286	0.155669	2.2	1	1	1
1569	3	105.613	Marker262714	0.39	1	0.747083	0.827727	0.876	0.904286	0.155669	2.2	1	1	1
1570	3	105.613	Marker360709	0.39	1	0.747083	0.827727	0.876	0.904286	0.155669	2.2	1	1	1
1571	3	105.613	Marker335518	0.39	1	0.747083	0.827727	0.876	0.904286	0.155669	2.2	1	1	1
1572	3	105.613	Marker314362	0.39	1	0.747083	0.827727	0.876	0.904286	0.155669	2.2	1	1	1
1573	3	105.613	Marker239913	0.39	1	0.747083	0.827727	0.876	0.904286	0.155669	2.2	1	1	1
1574	3	105.613	Marker540229	0.39	1	0.747083	0.827727	0.876	0.904286	0.155669	2.2	1	1	1
1575	3	105.613	Marker499886	0.39	1	0.747083	0.827727	0.876	0.904286	0.155669	2.2	1	1	1
1576	3	105.613	Marker560508	0.39	1	0.747083	0.827727	0.876	0.904286	0.155669	2.2	1	1	1
1577	3	105.613	Marker379064	0.39	1	0.747083	0.827727	0.876	0.904286	0.155669	2.2	1	1	1
1578	3	105.613	Marker455282	0.39	1	0.747083	0.827727	0.876	0.904286	0.155669	2.2	1	1	1
1579	3	105.613	Marker459198	0.39	1	0.747083	0.827727	0.876	0.904286	0.155669	2.2	1	1	1
1580	3	105.613	Marker550108	0.39	1	0.747083	0.827727	0.876	0.904286	0.155669	2.2	1	1	1
1581	3	105.613	Marker534401	0.39	1	0.747083	0.827727	0.876	0.904286	0.155669	2.2	1	1	1
1582	3	105.613	Marker534946	0.39	1	0.747083	0.827727	0.876	0.904286	0.155669	2.2	1	1	1
1583	3	105.613	Marker498861	0.39	1	0.747083	0.827727	0.876	0.904286	0.155669	2.2	1	1	1
1584	3	105.613	Marker393929	0.39	1	0.747083	0.827727	0.876	0.904286	0.155669	2.2	1	1	1
1585	3	105.613	Marker441566	0.39	1	0.747083	0.827727	0.876	0.904286	0.155669	2.2	1	1	1
1586	3	105.613	Marker264257	0.39	1	0.747083	0.827727	0.876	0.904286	0.155669	2.2	1	1	1
1587	3	105.613	Marker452897	0.39	1	0.747083	0.827727	0.876	0.904286	0.155669	2.2	1	1	1
1588	3	105.613	Marker563501	0.39	1	0.747083	0.827727	0.876	0.904286	0.155669	2.2	1	1	1
1589	3	105.613	Marker616008	0.39	1	0.747083	0.827727	0.876	0.904286	0.155669	2.2	1	1	1
1590	3	105.613	Marker450086	0.39	1	0.747083	0.827727	0.876	0.904286	0.155669	2.2	1	1	1
1591	3	105.613	Marker582986	0.39	1	0.747083	0.827727	0.876	0.904286	0.155669	2.2	1	1	1
1592	3	105.613	Marker292222	0.39	1	0.747083	0.827727	0.876	0.904286	0.155669	2.2	1	1	1
1593	3	105.613	Marker580167	0.39	1	0.747083	0.827727	0.876	0.904286	0.155669	2.2	1	1	1
1594	3	105.613	Marker413333	0.39	1	0.747083	0.827727	0.876	0.904286	0.155669	2.2	1	1	1
1595	3	105.613	Marker438487	0.39	1	0.747083	0.827727	0.876	0.904286	0.155669	2.2	1	1	1
1596	3	105.613	Marker597155	0.39	1	0.747083	0.827727	0.876	0.904286	0.155669	2.2	1	1	1
1597	3	105.613	Marker490377	0.39	1	0.747083	0.827727	0.876	0.904286	0.155669	2.2	1	1	1
1598	3	105.613	Marker301155	0.39	1	0.747083	0.827727	0.876	0.904286	0.155669	2.2	1	1	1
1599	3	105.613	Marker468520	0.39	1	0.747083	0.827525	0.876	0.904505	0.155663	2.2	0.999	1	1
1600	3	105.613	Marker247678	0.39	1	0.747083	0.827323	0.876	0.904724	0.155657	2.2	0.998	1	0.999
1601	3	105.613	Marker311706	0.39	1	0.747083	0.827121	0.876	0.904941	0.155651	2.2	0.998	1	0.999
1602	3	106.613		0.46	1	0.747078	0.811226	0.875999	0.916384	0.15509	2.6	0.994	1	0.997
1603	3	106.701	Marker518319	0.46	1	0.74708	0.810504	0.875998	0.916252	0.155053	2.6	1	1	1
1604	3	107.238	Marker247904	0.46	1	0.746982	0.8105	0.876156	0.91625	0.155045	2.6	1	1	1
1605	3	107.238	Marker602431	0.46	1	0.746971	0.810489	0.876166	0.916261	0.155045	2.6	0.999	1	1
1606	3	107.238	Marker332580	0.44	1	0.748494	0.8105	0.872787	0.91625	0.155246	2.5	0.992	1	0.996
1607	3	107.238	Marker369854	0.43	1	0.749538	0.8105	0.870814	0.91625	0.155352	2.4	0.99	1	0.995
1608	3	107.238	Marker515617	0.42	1	0.750766	0.8105	0.868667	0.91625	0.155461	2.4	0.989	1	0.995
1609	3	107.238	Marker473108	0.4	1	0.752168	0.8105	0.866363	0.91625	0.155573	2.3	0.99	1	0.995
1610	3	107.238	Marker554746	0.43	1	0.748892	0.810479	0.870778	0.916271	0.155334	2.4	0.989	1	0.994
1611	3	107.238	Marker400671	0.43	1	0.748904	0.810489	0.870766	0.916261	0.155334	2.4	0.989	1	0.994
1612	3	107.238	Marker432960	0.43	1	0.748917	0.8105	0.870754	0.91625	0.155334	2.4	0.989	1	0.995
1613	3	107.238	Marker467167	0.43	1	0.748917	0.8105	0.870754	0.91625	0.155334	2.4	0.989	1	0.995
1614	3	107.238	Marker499654	0.43	1	0.748916	0.8105	0.870754	0.91625	0.155334	2.4	0.989	1	0.995
1615	3	107.238	Marker573555	0.43	1	0.748916	0.8105	0.870754	0.91625	0.155334	2.4	0.989	1	0.995
1616	3	108.238		0.47	1	0.738295	0.819122	0.870886	0.916251	0.154968	2.7	0.989	0.997	0.993
1617	3	108.314	Marker443308	0.47	1	0.737705	0.81948	0.870892	0.91625	0.154942	2.7	0.989	1	0.994
1618	3	108.314	Marker295019	0.47	1	0.737617	0.819514	0.870907	0.91626	0.154938	2.7	0.989	1	0.994
1619	3	108.314	Marker609665	0.47	1	0.737604	0.819504	0.87092	0.916269	0.154938	2.7	0.989	1	0.994
1620	3	108.314	Marker255373	0.47	1	0.73759	0.819495	0.870933	0.916279	0.154938	2.7	0.988	1	0.994
1621	3	108.314	Marker427964	0.4	1	0.74612	0.819763	0.858848	0.91583	0.15558	2.3	0.997	1	0.998
1622	3	108.314	Marker315681	0.4	1	0.74617	0.819824	0.858772	0.915724	0.155588	2.3	0.996	1	0.998
1623	3	108.314	Marker328694	0.21	1	0.76117	0.837379	0.839414	0.889356	0.157289	1.2	0.916	1	0.958
1624	3	108.314	Marker417316	0.21	1	0.761178	0.837385	0.839406	0.889351	0.157289	1.2	0.916	1	0.958
1625	3	109.314		0.18	1	0.768749	0.829354	0.838545	0.888944	0.157564	1	0.953	0.978	0.966
1626	3	110.314		0.16	1	0.777833	0.820556	0.837842	0.888368	0.157789	0.9	0.992	0.994	0.993
1627	3	110.488	Marker530471	0.15	1	0.779488	0.819034	0.837739	0.888249	0.157821	0.9	0.999	1	1
1628	3	110.488	Marker372130	0.15	1	0.779494	0.819041	0.837733	0.888242	0.157821	0.9	1	1	1
1629	3	110.488	Marker520916	0.15	1	0.7795	0.819048	0.837727	0.888235	0.157821	0.9	1	1	1
1630	3	110.488	Marker309928	0.15	1	0.7795	0.819048	0.837727	0.888235	0.157821	0.9	1	1	1
1631	3	110.488	Marker283848	0.15	1	0.7795	0.819048	0.837727	0.888235	0.157821	0.9	1	1	1
1632	3	110.488	Marker497842	0.15	1	0.7795	0.819048	0.837727	0.888235	0.157821	0.9	1	1	1
1633	3	110.488	Marker575861	0.15	1	0.7795	0.819048	0.837727	0.888235	0.157821	0.9	1	1	1
1634	3	110.488	Marker593056	0.15	1	0.7795	0.819048	0.837727	0.888235	0.157821	0.9	1	1	1
1635	3	110.488	Marker486553	0.15	1	0.7795	0.819048	0.837727	0.888235	0.157821	0.9	1	0.999	1
1636	3	111.025	Marker376510	0.15	1	0.779498	0.819046	0.837729	0.888237	0.157821	0.9	1	1	1
1637	3	111.563	Marker470028	0.12	1	0.7795	0.819048	0.851905	0.868889	0.158092	0.7	1	1	1
1638	3	111.563	Marker483930	0.12	1	0.7795	0.819048	0.851905	0.868889	0.158092	0.7	1	1	1
1639	3	111.563	Marker409125	0.12	1	0.7795	0.819048	0.851905	0.868889	0.158092	0.7	1	1	1
1640	3	111.563	Marker424310	0.12	1	0.7795	0.819048	0.851905	0.868889	0.158092	0.7	1	1	1
1641	3	111.563	Marker316386	0.12	1	0.7795	0.819048	0.851905	0.868889	0.158092	0.7	1	1	1
1642	3	111.563	Marker618799	0.12	1	0.7795	0.819048	0.851905	0.868889	0.158092	0.7	1	1	1
1643	3	111.563	Marker305029	0.12	1	0.779479	0.819068	0.851905	0.868889	0.158092	0.7	1	1	1
1644	3	111.563	Marker495994	0.12	1	0.779458	0.819088	0.851905	0.868889	0.158092	0.7	1	0.999	1
1645	3	112.563		0.13	1	0.77812	0.819611	0.851911	0.869771	0.158071	0.7	0.978	0.978	0.978
1646	3	113.563		0.12	1	0.778503	0.820539	0.851907	0.868283	0.158093	0.7	0.993	0.993	0.993
1647	3	113.737	Marker326809	0.12	1	0.77875	0.820716	0.851905	0.867807	0.158101	0.7	1	0.999	1
1648	3	113.737	Marker489775	0.12	1	0.778833	0.820654	0.851905	0.867778	0.158103	0.7	1	1	1
1649	3	113.737	Marker568681	0.12	1	0.778916	0.820565	0.851905	0.867778	0.158105	0.7	1	1	1
1650	3	113.737	Marker295324	0.12	1	0.779	0.820476	0.851905	0.867778	0.158106	0.7	1	1	1
1651	3	113.737	Marker619925	0.12	1	0.779	0.820476	0.851905	0.867778	0.158106	0.7	1	1	1
1652	3	113.737	Marker377388	0.12	1	0.779	0.820476	0.851905	0.867778	0.158106	0.7	1	1	1
1653	3	113.737	Marker279616	0.12	1	0.779	0.820476	0.851905	0.867778	0.158106	0.7	1	1	1
1654	3	113.737	Marker362207	0.12	1	0.779	0.820476	0.851905	0.867778	0.158106	0.7	1	1	1
1655	3	113.737	Marker461304	0.12	1	0.779	0.820476	0.851905	0.867778	0.158106	0.7	1	1	1
1656	3	113.737	Marker455429	0.12	1	0.779	0.820476	0.851905	0.867778	0.158106	0.7	1	1	1
1657	3	113.737	Marker391074	0.12	1	0.779	0.820476	0.851905	0.867778	0.158106	0.7	1	1	1
1658	3	113.737	Marker379631	0.12	1	0.779	0.820476	0.851905	0.867778	0.158106	0.7	1	1	1
1659	3	113.737	Marker464835	0.12	1	0.779	0.820476	0.851905	0.867778	0.158106	0.7	1	1	1
1660	3	113.737	Marker432883	0.12	1	0.779	0.820476	0.851905	0.867778	0.158106	0.7	1	1	1
1661	3	113.737	Marker263186	0.12	1	0.779	0.820476	0.852103	0.867561	0.158108	0.7	1	0.999	1
1662	3	113.737	Marker593613	0.12	1	0.779	0.820476	0.852303	0.867343	0.15811	0.7	1	0.999	0.999
1663	3	114.275	Marker423357	0.12	1	0.778997	0.820475	0.863184	0.854119	0.158127	0.7	1	1	1
1664	3	114.275	Marker307469	0.12	1	0.778997	0.820475	0.863184	0.854119	0.158127	0.7	1	1	1
1665	3	114.275	Marker457442	0.12	1	0.778997	0.820475	0.863184	0.854119	0.158127	0.7	1	1	1
1666	3	114.813	Marker263444	0.11	1	0.784599	0.813779	0.863182	0.854118	0.158239	0.6	1	0.999	1
1667	3	114.813	Marker425659	0.11	1	0.784737	0.813636	0.863182	0.854118	0.158241	0.6	1	1	1
1668	3	114.813	Marker404284	0.11	1	0.784737	0.813636	0.863182	0.854118	0.158241	0.6	1	1	1
1669	3	114.813	Marker547796	0.11	1	0.784737	0.813637	0.863182	0.854117	0.158241	0.6	1	1	1
1670	3	114.813	Marker613590	0.11	1	0.784737	0.813636	0.863182	0.854118	0.158241	0.6	1	1	1
1671	3	114.813	Marker237783	0.11	1	0.784737	0.813636	0.863182	0.854118	0.158241	0.6	1	1	1
1672	3	114.813	Marker375957	0.11	1	0.784737	0.813636	0.863182	0.854118	0.158241	0.6	1	1	1
1673	3	114.813	Marker332077	0.11	1	0.784532	0.813838	0.863182	0.854118	0.158238	0.6	1	0.999	1
1674	3	115.35	Marker260758	0.13	1	0.7755	0.82381	0.863182	0.854118	0.158048	0.7	1	1	1
1675	3	115.35	Marker395846	0.13	1	0.7755	0.82381	0.863182	0.854118	0.158048	0.7	1	1	1
1676	3	115.35	Marker290573	0.13	1	0.7755	0.82381	0.863182	0.854118	0.158048	0.7	1	1	1
1677	3	115.35	Marker250726	0.13	1	0.7755	0.82381	0.863182	0.854118	0.158048	0.7	1	1	1
1678	3	115.35	Marker444413	0.13	1	0.7755	0.82381	0.863182	0.854118	0.158048	0.7	1	1	1
1679	3	115.35	Marker428506	0.13	1	0.7755	0.823573	0.863182	0.854377	0.158045	0.7	0.999	1	1
1680	3	115.35	Marker566841	0.13	1	0.7755	0.823569	0.863182	0.854382	0.158045	0.7	0.999	1	1
1681	3	115.888	Marker483808	0.16	1	0.7755	0.8115	0.863182	0.866111	0.157803	0.9	1	1	1
1682	3	115.888	Marker585205	0.16	1	0.7755	0.8115	0.863182	0.866111	0.157803	0.9	1	1	1
1683	3	115.888	Marker376496	0.16	1	0.7755	0.8115	0.863182	0.866111	0.157803	0.9	1	1	1
1684	3	115.888	Marker465758	0.16	1	0.7755	0.8115	0.863182	0.866111	0.157803	0.9	1	1	1
1685	3	115.888	Marker351251	0.16	1	0.7755	0.8115	0.863182	0.866111	0.157803	0.9	1	1	1
1686	3	115.888	Marker598195	0.16	1	0.7755	0.8115	0.863182	0.866111	0.157803	0.9	1	1	1
1687	3	115.888	Marker496010	0.16	1	0.7755	0.8115	0.863182	0.866111	0.157803	0.9	1	1	1
1688	3	115.888	Marker539589	0.16	1	0.7755	0.8115	0.863182	0.866111	0.157803	0.9	1	1	1
1689	3	115.888	Marker489527	0.16	1	0.7755	0.8115	0.863182	0.866111	0.157803	0.9	1	1	1
1690	3	115.888	Marker494456	0.16	1	0.7755	0.8115	0.863182	0.866111	0.157803	0.9	1	0.999	1
1691	3	116.426	Marker550313	0.16	1	0.7755	0.8115	0.863182	0.866111	0.157803	0.9	1	1	1
1692	3	116.426	Marker577098	0.16	1	0.7755	0.8115	0.863182	0.866111	0.157803	0.9	1	1	1
1693	3	116.426	Marker446467	0.16	1	0.7755	0.8115	0.863182	0.866111	0.157803	0.9	1	1	1
1694	3	116.426	Marker539593	0.16	1	0.7755	0.8115	0.863182	0.866111	0.157803	0.9	1	1	1
1695	3	116.426	Marker422050	0.16	1	0.7755	0.8115	0.863182	0.866111	0.157803	0.9	1	1	1
1696	3	116.426	Marker282523	0.16	1	0.7755	0.8115	0.863182	0.866111	0.157803	0.9	1	1	1
1697	3	116.426	Marker266112	0.16	1	0.7755	0.8115	0.863182	0.866111	0.157803	0.9	1	1	1
1698	3	116.426	Marker243290	0.16	1	0.7755	0.8115	0.863182	0.866111	0.157803	0.9	1	1	1
1699	3	116.426	Marker357550	0.16	1	0.7755	0.8115	0.863182	0.866111	0.157803	0.9	1	1	1
1700	3	116.426	Marker245215	0.16	1	0.7755	0.8115	0.863182	0.866111	0.157803	0.9	1	1	1
1701	3	116.426	Marker441903	0.16	1	0.7755	0.8115	0.863182	0.866111	0.157803	0.9	1	1	1
1702	3	117.426		0.16	1	0.772382	0.814305	0.862987	0.868143	0.157752	0.9	0.961	0.979	0.97
1703	3	118.286	Marker592792	0.17	1	0.770696	0.815857	0.862989	0.869809	0.157713	1	0.928	1	0.964
1704	3	118.286	Marker518543	0.17	1	0.770687	0.815852	0.862999	0.869814	0.157713	1	0.928	1	0.964
1705	3	118.286	Marker613796	0.17	1	0.770677	0.815846	0.863008	0.869819	0.157713	1	0.928	1	0.964
1706	3	118.286	Marker325114	0.22	1	0.76021	0.81471	0.868036	0.872802	0.157223	1.3	0.967	1	0.983
1707	3	118.286	Marker462598	0.22	1	0.760153	0.814702	0.868061	0.87282	0.157221	1.3	0.967	1	0.983
1708	3	118.286	Marker457707	0.27	1	0.748458	0.81266	0.872995	0.876965	0.156757	1.6	0.918	1	0.959
1709	3	118.286	Marker533160	0.27	1	0.748471	0.812667	0.872982	0.876958	0.156757	1.6	0.919	1	0.959
1710	3	119.206	Marker480554	0.28	1	0.749685	0.813111	0.865214	0.888222	0.156695	1.6	0.953	1	0.977
1711	3	119.206	Marker591969	0.28	1	0.749697	0.813118	0.865202	0.888215	0.156695	1.6	0.954	1	0.977
1712	3	120.206		0.29	1	0.746237	0.820173	0.867269	0.881907	0.156581	1.7	0.993	0.966	0.979
1713	3	120.394	Marker324066	0.29	1	0.745703	0.821434	0.86769	0.880668	0.156556	1.7	1	0.962	0.981
1714	3	120.394	Marker407321	0.29	1	0.745664	0.821494	0.867725	0.880607	0.156555	1.7	1	0.962	0.981
1715	3	120.394	Marker501199	0.29	1	0.745536	0.821557	0.867844	0.880544	0.156548	1.7	1	0.962	0.981
1716	3	121.394		0.38	1	0.731731	0.827473	0.879521	0.874074	0.15582	2.1	0.979	0.957	0.968
1717	3	122.394		0.45	1	0.724038	0.832001	0.887896	0.867958	0.15513	2.6	0.984	0.976	0.98
1718	3	123.01	Marker430559	0.49	1	0.722861	0.833889	0.890766	0.864667	0.154788	2.8	1	1	1
1719	3	123.01	Marker583725	0.49	1	0.722857	0.833889	0.890769	0.864667	0.154785	2.8	1	1	1
1720	3	123.01	Marker426092	0.49	1	0.722857	0.833889	0.890769	0.864667	0.154785	2.8	1	1	1
1721	3	123.01	Marker419636	0.49	1	0.722857	0.833889	0.890769	0.864667	0.154785	2.8	1	1	1
1722	3	123.01	Marker423950	0.49	1	0.722857	0.833889	0.890769	0.864667	0.154785	2.8	1	1	1
1723	3	123.01	Marker520844	0.49	1	0.722857	0.833889	0.890769	0.864667	0.154785	2.8	1	1	1
1724	3	123.01	Marker535644	0.49	1	0.722809	0.833889	0.890867	0.864667	0.154781	2.8	1	1	1
1725	3	124.01		0.52	1	0.724684	0.83389	0.898442	0.856961	0.154564	2.9	0.997	0.997	0.997
1726	3	124.086	Marker325848	0.52	1	0.725361	0.833889	0.898452	0.856536	0.154572	2.9	1	0.999	0.999
1727	3	124.086	Marker547488	0.52	1	0.725454	0.833889	0.898448	0.856482	0.154574	2.9	1	1	1
1728	3	124.086	Marker482371	0.52	1	0.725455	0.833889	0.898462	0.856429	0.154573	2.9	1	1	1
1729	3	125.086		0.43	1	0.739211	0.816952	0.900008	0.858442	0.155343	2.4	0.961	0.978	0.97
1730	3	125.989	Marker284560	0.33	1	0.758302	0.799404	0.891248	0.860675	0.156259	1.9	0.983	1	0.991
1731	3	125.989	Marker294942	0.33	1	0.758335	0.799404	0.8912	0.860675	0.156262	1.9	0.983	1	0.992
1732	3	125.989	Marker356417	0.33	1	0.758367	0.799404	0.891151	0.860674	0.156265	1.9	0.983	1	0.992
1733	3	125.989	Marker252047	0.33	1	0.7584	0.799404	0.891103	0.860674	0.156268	1.9	0.983	1	0.992
1734	3	125.989	Marker334104	0.33	1	0.758433	0.799404	0.891055	0.860674	0.15627	1.9	0.984	1	0.992
1735	3	125.989	Marker536719	0.3	1	0.760104	0.799023	0.888497	0.861056	0.156458	1.7	0.975	1	0.988
1736	3	126.62	Marker424495	0.31	1	0.760908	0.799413	0.888673	0.860236	0.156449	1.7	1	0.991	0.995
1737	3	126.931	Marker504854	0.27	1	0.760905	0.817433	0.888804	0.84185	0.156774	1.5	0.992	1	0.996
1738	3	126.931	Marker512802	0.27	1	0.760905	0.81802	0.888804	0.841219	0.15678	1.5	0.992	1	0.996
1739	3	127.873	Marker543559	0.49	1	0.760909	0.870627	0.906667	0.759349	0.154783	2.8	1	1	1
1740	3	127.873	Marker583864	0.49	1	0.760909	0.871111	0.906667	0.75875	0.154756	2.8	1	1	1
1741	3	127.873	Marker594794	0.49	1	0.760909	0.871111	0.906667	0.75875	0.154756	2.8	1	1	1
1742	3	127.873	Marker584561	0.49	1	0.760909	0.871111	0.906667	0.75875	0.154756	2.8	1	1	1
1743	3	127.873	Marker368428	0.49	1	0.761058	0.870962	0.906809	0.758587	0.154755	2.8	1	1	1
1744	3	128.873		0.38	1	0.77809	0.797484	0.91915	0.803618	0.155811	2.1	0.992	0.979	0.985
1745	3	129.224	Marker368253	0.43	1	0.784291	0.768458	0.922808	0.818835	0.155359	2.4	1	0.984	0.992
1746	3	129.224	Marker332275	0.43	1	0.784458	0.76822	0.922913	0.818728	0.155352	2.4	1	0.984	0.992
1747	3	129.678	Marker399639	0.45	1	0.791274	0.766277	0.927857	0.80689	0.155155	2.6	0.987	1	0.993
1748	3	130.678		0.42	1	0.792072	0.784583	0.927884	0.789191	0.155386	2.4	0.969	0.965	0.967
1749	3	131.678		0.42	1	0.793742	0.804776	0.926435	0.770638	0.155387	2.4	0.968	0.956	0.962
1750	3	132.678		0.45	1	0.796841	0.824914	0.923582	0.752043	0.155137	2.6	0.981	0.973	0.977
1751	3	133.37	Marker457000	0.49	1	0.799962	0.837815	0.920911	0.739588	0.154822	2.8	1	1	1
1752	3	133.37	Marker284764	0.49	1	0.8	0.838	0.92087	0.739412	0.154816	2.8	1	1	1
1753	3	133.37	Marker501245	0.49	1	0.8	0.838	0.92087	0.739412	0.154816	2.8	1	1	1
1754	3	133.37	Marker355259	0.49	1	0.8	0.838	0.92087	0.739412	0.154816	2.8	1	1	1
1755	3	133.37	Marker572329	0.49	1	0.8	0.838	0.92087	0.739412	0.154816	2.8	1	1	1
1756	3	133.37	Marker366431	0.49	1	0.800041	0.837909	0.921	0.739138	0.154804	2.8	1	0.999	1
1757	3	134.37		0.6	1	0.804442	0.828315	0.928473	0.71845	0.153808	3.4	0.961	0.994	0.977
1758	3	134.457	Marker430506	0.61	1	0.806249	0.826251	0.927084	0.718749	0.153753	3.4	1	1	1
1759	3	134.457	Marker599770	0.61	1	0.806249	0.826251	0.927084	0.718749	0.153753	3.4	1	1	1
1760	3	134.457	Marker420259	0.61	1	0.806249	0.82625	0.927084	0.71875	0.153753	3.4	1	1	1
1761	3	134.457	Marker370425	0.61	1	0.80625	0.82625	0.927084	0.71875	0.153753	3.4	1	1	1
1762	3	134.457	Marker435189	0.61	1	0.80625	0.82625	0.927084	0.71875	0.153753	3.4	1	1	1
1763	3	134.457	Marker571446	0.61	1	0.806238	0.826261	0.927095	0.718739	0.153753	3.4	1	1	1
1764	3	134.457	Marker624178	0.61	1	0.80625	0.82625	0.927083	0.71875	0.153753	3.4	1	1	1
1765	3	134.457	Marker593060	0.61	1	0.806288	0.826228	0.927075	0.718732	0.153756	3.4	0.999	1	1
1766	3	134.457	Marker336349	0.61	1	0.806326	0.826206	0.927067	0.718714	0.15376	3.4	0.998	1	0.999
1767	3	134.457	Marker623705	0.61	1	0.806364	0.826183	0.927058	0.718697	0.153764	3.4	0.998	1	0.999
1768	3	134.457	Marker385720	0.61	1	0.806403	0.82616	0.927049	0.718681	0.153767	3.4	0.997	1	0.999
1769	3	135.457		0.55	1	0.812011	0.821549	0.924213	0.719512	0.154241	3.1	0.97	1	0.985
1770	3	136.106	Marker340258	0.51	1	0.8172	0.816471	0.920435	0.722666	0.154626	2.9	1	1	1
1771	3	136.106	Marker302303	0.51	1	0.8172	0.816471	0.920435	0.722667	0.154626	2.9	1	1	1
1772	3	136.106	Marker399836	0.51	1	0.8172	0.816471	0.920435	0.722667	0.154626	2.9	1	1	1
1773	3	136.106	Marker472256	0.51	1	0.8172	0.816471	0.920435	0.722667	0.154626	2.9	1	1	1
1774	3	136.106	Marker484834	0.51	1	0.8172	0.816471	0.920435	0.722667	0.154626	2.9	1	1	1
1775	3	136.106	Marker540569	0.51	1	0.8172	0.816471	0.920435	0.722667	0.154626	2.9	1	1	1
1776	3	136.106	Marker314144	0.51	1	0.8172	0.816422	0.920435	0.722778	0.15463	2.9	1	1	1
1777	3	136.106	Marker385244	0.51	1	0.8172	0.816373	0.920435	0.722891	0.154634	2.9	0.999	1	1
1778	3	137.106		0.41	1	0.8172	0.806146	0.918675	0.746101	0.155502	2.3	0.997	0.978	0.988
1779	3	137.187	Marker428629	0.4	1	0.817201	0.804999	0.918355	0.748308	0.155571	2.3	1	0.978	0.989
1780	3	138.187		0.39	1	0.812731	0.805	0.922498	0.760067	0.155734	2.2	0.997	0.997	0.997
1781	3	138.269	Marker292370	0.38	1	0.812694	0.805	0.922331	0.761176	0.155761	2.2	1	1	1
1782	3	138.269	Marker413525	0.38	1	0.812692	0.805	0.922381	0.761176	0.155758	2.2	1	1	1
1783	3	138.269	Marker527834	0.38	1	0.812692	0.805	0.922381	0.761176	0.155758	2.2	1	1	1
1784	3	138.269	Marker350072	0.38	1	0.812692	0.805	0.922381	0.761176	0.155758	2.2	1	1	1
1785	3	138.269	Marker289318	0.38	1	0.812692	0.805	0.922381	0.761176	0.155758	2.2	1	1	1
1786	3	138.269	Marker296982	0.38	1	0.812692	0.805	0.922381	0.761176	0.155758	2.2	1	1	1
1787	3	138.269	Marker488224	0.38	1	0.812476	0.805	0.922601	0.761176	0.155746	2.2	1	1	1
1788	3	138.269	Marker613819	0.38	1	0.812312	0.805	0.922757	0.761176	0.155737	2.2	0.999	1	1
1789	3	138.269	Marker600525	0.39	1	0.811931	0.805	0.923132	0.761176	0.155715	2.2	0.998	1	0.999
1790	3	139.269		0.67	1	0.778302	0.805001	0.949903	0.761174	0.153237	3.8	0.994	1	0.997
1791	3	139.356	Marker271622	0.69	1	0.77625	0.805	0.95087	0.761176	0.153029	3.9	1	1	1
1792	3	139.356	Marker389462	0.69	1	0.77625	0.805	0.95087	0.761176	0.153029	3.9	1	1	1
1793	3	140.356		0.64	1	0.775771	0.795543	0.950062	0.776128	0.153502	3.6	0.981	0.979	0.98
1794	3	140.822	Marker422813	0.61	1	0.77571	0.790173	0.94865	0.785038	0.153715	3.5	0.989	0.979	0.984
1795	3	141.799	Marker552864	0.56	1	0.775592	0.78672	0.944099	0.797431	0.154139	3.2	0.985	1	0.992
1796	3	142.278	Marker443921	0.63	1	0.7756	0.785	0.953686	0.790713	0.153523	3.6	1	0.99	0.995
1797	3	143.007	Marker334742	0.73	1	0.775596	0.798958	0.964289	0.77559	0.152643	4.1	0.992	1	0.996
1798	3	143.007	Marker339235	0.73	1	0.775597	0.799152	0.964289	0.775478	0.152642	4.1	0.992	1	0.996
1799	3	143.007	Marker511929	0.73	1	0.775597	0.799345	0.964289	0.775367	0.15264	4.1	0.992	1	0.996
1800	3	143.247	Marker399907	0.74	1	0.775599	0.803847	0.96429	0.772853	0.152601	4.2	1	0.993	0.997
1801	3	143.247	Marker603456	0.74	1	0.775599	0.803847	0.96429	0.772853	0.152601	4.2	1	0.993	0.996
1802	3	144.215	Marker516366	0.74	1	0.7756	0.805	0.964286	0.773636	0.152602	4.2	1	1	1
1803	3	144.215	Marker291727	0.74	1	0.7756	0.805	0.964286	0.773636	0.152602	4.2	1	1	1
1804	3	144.215	Marker308523	0.74	1	0.7756	0.805	0.964286	0.773636	0.152602	4.2	1	1	1
1805	3	144.215	Marker298435	0.74	1	0.7756	0.805	0.964286	0.773636	0.152602	4.2	1	1	1
1806	3	144.215	Marker509762	0.74	1	0.7756	0.805	0.964286	0.773636	0.152602	4.2	1	1	1
1807	3	144.215	Marker254203	0.74	1	0.7756	0.805	0.964286	0.773636	0.152602	4.2	1	1	1
1808	3	144.215	Marker586011	0.74	1	0.7756	0.805	0.964286	0.773636	0.152602	4.2	1	1	1
1809	3	144.215	Marker585296	0.74	1	0.7756	0.805	0.964286	0.773636	0.152602	4.2	1	1	1
1810	3	144.215	Marker529305	0.74	1	0.7756	0.805	0.964286	0.773636	0.152602	4.2	1	1	1
1811	3	144.753	Marker555264	0.73	1	0.78625	0.783077	0.964286	0.773636	0.152688	4.1	1	1	1
1812	3	144.753	Marker246741	0.73	1	0.78625	0.783077	0.964286	0.773636	0.152688	4.1	1	1	1
1813	3	144.753	Marker384087	0.73	1	0.78625	0.783077	0.964286	0.773636	0.152688	4.1	1	1	1
1814	3	144.753	Marker294252	0.73	1	0.78625	0.783077	0.964286	0.773636	0.152688	4.1	1	1	1
1815	3	144.753	Marker386680	0.73	1	0.78625	0.783077	0.964286	0.773636	0.152688	4.1	1	1	1
1816	3	144.753	Marker601718	0.73	1	0.78625	0.783077	0.964286	0.773636	0.152688	4.1	1	1	1
1817	3	144.753	Marker447126	0.73	1	0.78625	0.783077	0.964286	0.773636	0.152688	4.1	1	1	1
1818	3	144.753	Marker393103	0.73	1	0.78633	0.782931	0.964286	0.773636	0.152688	4.1	1	1	1
1819	3	144.753	Marker411962	0.73	1	0.786409	0.782786	0.964286	0.773636	0.152688	4.1	1	0.999	1
1820	3	145.753		0.63	1	0.805371	0.763989	0.95446	0.776487	0.153562	3.6	0.974	0.978	0.976
1821	3	146.669	Marker379880	0.57	1	0.82336	0.750004	0.943947	0.779524	0.154072	3.2	0.967	1	0.983
1822	3	146.669	Marker368333	0.57	1	0.823478	0.749973	0.943827	0.779554	0.15408	3.2	0.967	1	0.983
1823	3	147.617	Marker243019	0.47	1	0.827678	0.753561	0.932092	0.782118	0.154972	2.7	0.975	1	0.988
1824	3	147.617	Marker482134	0.47	1	0.827795	0.753533	0.931963	0.782145	0.154978	2.7	0.975	1	0.988
1825	3	148.564	Marker407310	0.44	1	0.846212	0.745616	0.9195	0.7845	0.155207	2.5	1	1	1
1826	3	148.564	Marker365423	0.44	1	0.84625	0.745625	0.9195	0.7845	0.155204	2.5	1	1	1
1827	3	148.564	Marker285671	0.44	1	0.84625	0.745625	0.9195	0.7845	0.155204	2.5	1	1	1
1828	3	148.564	Marker541347	0.44	1	0.84625	0.745625	0.9195	0.7845	0.155204	2.5	1	1	1
1829	3	148.564	Marker343164	0.44	1	0.84625	0.745625	0.9195	0.7845	0.155204	2.5	1	1	1
1830	3	148.564	Marker275889	0.44	1	0.846199	0.745613	0.9195	0.7845	0.155207	2.5	1	0.999	1
1831	3	148.564	Marker276527	0.44	1	0.846146	0.745604	0.9195	0.7845	0.15521	2.5	1	0.999	0.999
1832	3	149.254	Marker316462	0.41	1	0.838239	0.751103	0.920061	0.78473	0.155523	2.3	0.973	1	0.986
1833	3	149.254	Marker578551	0.39	1	0.84246	0.751329	0.91596	0.784504	0.155693	2.2	0.991	1	0.995
1834	3	149.254	Marker522665	0.39	1	0.842517	0.751329	0.915903	0.784504	0.155696	2.2	0.991	1	0.995
1835	3	149.944	Marker406858	0.37	1	0.84659	0.751328	0.911596	0.784505	0.155857	2.1	0.989	1	0.994
1836	3	149.944	Marker260684	0.37	1	0.846652	0.751328	0.911528	0.784505	0.15586	2.1	0.989	1	0.994
1837	3	149.944	Marker302724	0.35	1	0.852925	0.750979	0.904221	0.784855	0.156081	2	0.959	1	0.979
1838	3	150.634	Marker521688	0.35	1	0.853276	0.751211	0.90387	0.784623	0.156081	2	0.985	1	0.993
1839	3	151.002	Marker536767	0.37	1	0.85766	0.747851	0.903686	0.784498	0.155905	2.1	1	0.989	0.995
1840	3	151.002	Marker289232	0.37	1	0.857746	0.74781	0.903686	0.784499	0.155902	2.1	1	0.989	0.995
1841	3	151.002	Marker572935	0.37	1	0.857829	0.747773	0.903686	0.784499	0.155898	2.1	1	0.989	0.995
1842	3	151.324	Marker622166	0.38	1	0.859185	0.748122	0.904542	0.784503	0.155794	2.2	0.995	1	0.997
1843	3	151.324	Marker286143	0.38	1	0.859173	0.748122	0.904568	0.784503	0.155794	2.2	0.995	1	0.997
1844	3	151.324	Marker500967	0.38	1	0.859161	0.748122	0.904593	0.784503	0.155793	2.2	0.995	1	0.997
1845	3	152.324		0.56	1	0.877806	0.725923	0.915444	0.779565	0.154147	3.2	0.989	0.968	0.978
1846	3	153.324		0.75	1	0.892451	0.713188	0.923293	0.777625	0.1525	4.2	0.998	0.991	0.995
1847	3	153.439	Marker590678	0.77	1	0.893718	0.712447	0.923966	0.777612	0.152327	4.3	1	0.998	0.999
1848	3	153.439	Marker396483	0.77	1	0.893832	0.712389	0.924004	0.777614	0.152312	4.3	1	0.998	0.999
1849	3	153.439	Marker556965	0.77	1	0.893944	0.712332	0.924042	0.777615	0.152298	4.4	1	0.999	0.999
1850	3	153.439	Marker437255	0.77	1	0.894056	0.712277	0.92408	0.777617	0.152283	4.4	1	0.999	1
1851	3	153.439	Marker260485	0.78	1	0.894167	0.712222	0.924118	0.777619	0.152269	4.4	1	1	1
1852	3	153.439	Marker431084	0.78	1	0.894167	0.712222	0.924118	0.777619	0.152269	4.4	1	1	1
1853	3	153.439	Marker494197	0.78	1	0.894167	0.712222	0.924118	0.777619	0.152269	4.4	1	1	1
1854	3	153.439	Marker245548	0.78	1	0.894217	0.712196	0.924199	0.77761	0.152266	4.4	1	0.999	1
1855	3	154.439		0.79	1	0.901829	0.70917	0.923855	0.779683	0.152162	4.4	0.981	0.969	0.975
1856	3	155.439		0.77	1	0.907456	0.710295	0.916898	0.785261	0.152345	4.3	0.979	0.98	0.979
1857	3	155.908	Marker493453	0.75	1	0.909218	0.712349	0.911739	0.788613	0.152515	4.2	0.983	1	0.992
1858	3	155.908	Marker314041	0.75	1	0.909262	0.712344	0.911677	0.788607	0.152515	4.2	0.983	1	0.992
1859	3	156.713	Marker421774	1.07	1	0.940952	0.691579	0.906875	0.787917	0.149732	6	1	1	1
1860	3	156.713	Marker520063	1.07	1	0.940952	0.691579	0.906875	0.787917	0.149732	6	1	1	1
1861	3	156.713	Marker624800	1.07	1	0.940952	0.691579	0.906875	0.787917	0.149732	6	1	1	1
1862	3	156.713	Marker382451	1.07	1	0.940952	0.691579	0.906875	0.787917	0.149732	6	1	1	1
1863	3	156.713	Marker290059	1.07	1	0.940952	0.691579	0.906875	0.787917	0.149732	6	1	1	1
1864	3	156.713	Marker277702	1.07	1	0.940952	0.691579	0.906875	0.787917	0.149732	6	1	1	1
1865	3	156.713	Marker512624	1.07	1	0.940865	0.691699	0.906985	0.787845	0.149739	6	0.999	1	1
1866	3	157.713		0.93	1	0.929083	0.710675	0.919912	0.778746	0.150904	5.2	0.969	0.99	0.98
1867	3	158.421	Marker470467	0.86	1	0.918783	0.725951	0.9299	0.770824	0.151566	4.8	0.99	0.988	0.989
1868	3	158.573	Marker441301	0.85	1	0.916713	0.727088	0.931664	0.770824	0.151643	4.8	0.991	0.988	0.99
1869	3	159.462	Marker282660	0.8	1	0.903857	0.734308	0.94128	0.770839	0.152046	4.5	1	0.993	0.996
1870	3	159.462	Marker549560	0.8	1	0.903795	0.734393	0.94128	0.77084	0.152052	4.5	1	0.993	0.996
1871	3	160.101	Marker452579	0.75	1	0.907218	0.74	0.93315	0.77087	0.152534	4.2	0.998	1	0.999
1872	3	160.101	Marker588531	0.75	1	0.907352	0.74	0.932989	0.77087	0.152535	4.2	0.999	1	0.999
1873	3	160.101	Marker487694	0.75	1	0.907486	0.74	0.932828	0.77087	0.152537	4.2	0.999	1	1
1874	3	160.101	Marker389530	0.75	1	0.907619	0.74	0.932667	0.77087	0.152538	4.2	1	1	1
1875	3	161.101		0.87	1	0.91894	0.735483	0.944321	0.764743	0.151436	4.9	0.983	0.978	0.981
1876	3	162.037	Marker596800	0.95	1	0.925575	0.73619	0.949781	0.7624	0.150719	5.3	0.99	1	0.995
1877	3	162.037	Marker255512	0.95	1	0.925558	0.736161	0.949807	0.762428	0.150719	5.3	0.99	1	0.995
1878	3	162.037	Marker394235	0.95	1	0.925509	0.736132	0.949883	0.762455	0.150718	5.3	0.99	1	0.995
1879	3	162.037	Marker294653	0.95	1	0.925461	0.736103	0.949959	0.762483	0.150717	5.3	0.99	1	0.995
1880	3	162.037	Marker350370	0.95	1	0.925412	0.736073	0.950034	0.76251	0.150716	5.3	0.99	1	0.995
1881	3	163.037		0.85	1	0.911496	0.742018	0.959556	0.762014	0.151619	4.8	0.98	0.957	0.968
1882	3	164.037		0.73	1	0.894909	0.751033	0.962062	0.765119	0.152691	4.1	0.98	0.946	0.963
1883	3	165.037		0.6	1	0.876985	0.761818	0.957144	0.77239	0.153843	3.4	0.99	0.969	0.979
1884	3	165.622	Marker498186	0.52	1	0.866445	0.768394	0.951556	0.778286	0.154501	3	1	0.997	0.999
1885	3	165.622	Marker497647	0.52	1	0.866299	0.768533	0.951388	0.778367	0.154514	3	1	0.998	0.999
1886	3	165.622	Marker530139	0.52	1	0.866153	0.768673	0.95122	0.778449	0.154527	3	1	0.998	0.999
1887	3	165.622	Marker273602	0.52	1	0.866006	0.768812	0.951052	0.778531	0.15454	2.9	1	0.999	0.999
1888	3	165.622	Marker438668	0.52	1	0.86586	0.768951	0.950883	0.778613	0.154553	2.9	1	0.999	1
1889	3	165.622	Marker397240	0.52	1	0.865714	0.769091	0.950714	0.778696	0.154566	2.9	1	1	1
1890	3	165.622	Marker513149	0.52	1	0.865714	0.769091	0.950714	0.778696	0.154566	2.9	1	1	1
1891	3	165.622	Marker548137	0.52	1	0.865714	0.769091	0.950714	0.778696	0.154566	2.9	1	1	1
1892	3	165.622	Marker544142	0.52	1	0.865714	0.769091	0.950714	0.778696	0.154566	2.9	1	1	1
1893	3	165.622	Marker317951	0.52	1	0.865714	0.769091	0.950714	0.778696	0.154566	2.9	1	1	1
1894	3	165.622	Marker387939	0.52	1	0.865714	0.769091	0.950714	0.778696	0.154566	2.9	1	1	1
1895	3	165.622	Marker388592	0.52	1	0.865714	0.769091	0.950714	0.778696	0.154566	2.9	1	1	1
1896	3	165.622	Marker513056	0.52	1	0.865653	0.769091	0.950848	0.778696	0.154563	2.9	1	1	1
1897	3	165.622	Marker293843	0.52	1	0.865652	0.769191	0.950849	0.778603	0.154563	2.9	0.999	1	1
1898	3	166.622		0.54	1	0.861229	0.781057	0.962291	0.768569	0.154362	3.1	0.982	0.989	0.985
1899	3	167.069	Marker451906	0.55	1	0.860142	0.786359	0.965405	0.76407	0.154264	3.1	1	0.99	0.995
1900	3	167.784	Marker373976	0.55	1	0.858571	0.792765	0.965385	0.758159	0.154246	3.1	0.999	1	1
1901	3	167.784	Marker338553	0.55	1	0.858571	0.7928	0.965385	0.758095	0.154245	3.1	1	1	1
1902	3	167.784	Marker435865	0.55	1	0.858571	0.7928	0.965385	0.758095	0.154245	3.1	1	1	1
1903	3	167.784	Marker280051	0.55	1	0.858571	0.7928	0.965385	0.758095	0.154245	3.1	1	1	1
1904	3	167.784	Marker433036	0.55	1	0.858571	0.7928	0.965385	0.758095	0.154245	3.1	1	1	1
1905	3	167.784	Marker258186	0.55	1	0.858571	0.7928	0.965385	0.758095	0.154245	3.1	1	1	1
1906	3	167.784	Marker424930	0.55	1	0.858571	0.7928	0.965385	0.758095	0.154245	3.1	1	1	1
1907	3	167.784	Marker326186	0.55	1	0.858571	0.7928	0.965385	0.758095	0.154245	3.1	1	1	1
1908	3	167.784	Marker327415	0.55	1	0.858438	0.792912	0.965348	0.758095	0.154253	3.1	1	0.999	1
1909	3	168.784		0.47	1	0.842526	0.803524	0.960768	0.760149	0.155008	2.6	0.976	0.96	0.968
1910	3	169.784		0.4	1	0.8242	0.815617	0.954376	0.763697	0.155602	2.3	0.961	0.945	0.953
1911	3	170.784		0.36	1	0.805525	0.827346	0.946376	0.769012	0.155985	2	0.954	0.955	0.954
1912	3	171.784		0.34	1	0.78867	0.836967	0.9371	0.776264	0.156163	1.9	0.955	0.99	0.972
1913	3	171.996	Marker588396	0.34	1	0.785485	0.838629	0.935014	0.778046	0.156179	1.9	0.956	1	0.978
1914	3	172.996		0.31	1	0.786397	0.833614	0.934498	0.781325	0.156434	1.8	0.967	0.969	0.968
1915	3	173.996		0.26	1	0.788624	0.828152	0.92637	0.791204	0.156854	1.5	0.987	0.98	0.983
1916	3	174.465	Marker493433	0.24	1	0.789977	0.825644	0.920748	0.797462	0.157073	1.4	0.999	1	0.999
1917	3	174.465	Marker476886	0.24	1	0.789983	0.825613	0.920728	0.797507	0.157074	1.4	0.999	1	1
1918	3	174.465	Marker357607	0.24	1	0.789988	0.825582	0.920708	0.797552	0.157075	1.4	0.999	1	1
1919	3	174.465	Marker267218	0.24	1	0.789994	0.825551	0.920688	0.797597	0.157076	1.4	1	1	1
1920	3	174.476	Marker365110	0.24	1	0.789907	0.825578	0.920667	0.797647	0.157075	1.4	1	0.999	1
1921	3	174.476	Marker385501	0.24	1	0.789822	0.825634	0.920667	0.797647	0.157074	1.4	1	0.999	0.999
1922	3	174.476	Marker259088	0.24	1	0.789737	0.82569	0.920667	0.797646	0.157073	1.4	1	0.998	0.999
1923	3	174.476	Marker336235	0.24	1	0.789652	0.825745	0.920667	0.797646	0.157071	1.4	1	0.998	0.999
1924	3	175.476		0.24	1	0.782459	0.822942	0.920682	0.810891	0.157062	1.4	0.99	0.98	0.985
1925	3	176.094	Marker562289	0.24	1	0.779549	0.819949	0.920667	0.818889	0.157019	1.4	1	0.999	0.999
1926	3	176.094	Marker601336	0.24	1	0.77947	0.820004	0.920677	0.818879	0.157017	1.4	1	1	1
1927	3	176.094	Marker512939	0.24	1	0.779474	0.82	0.920667	0.818889	0.157017	1.4	1	1	1
1928	3	176.094	Marker241288	0.24	1	0.77946	0.82	0.920681	0.818889	0.157017	1.4	1	1	1
1929	3	176.094	Marker513241	0.24	1	0.779445	0.82	0.920695	0.818889	0.157017	1.4	0.999	1	1
1930	3	176.094	Marker250875	0.24	1	0.779431	0.82	0.920709	0.818889	0.157017	1.4	0.999	1	0.999
1931	3	176.094	Marker568632	0.24	1	0.779681	0.820231	0.920459	0.818529	0.157034	1.4	0.998	1	0.999
1932	3	177.094		0.19	1	0.787764	0.824865	0.914177	0.808906	0.157469	1.1	0.954	0.982	0.968
1933	3	178.094		0.15	1	0.797984	0.829372	0.905787	0.798447	0.157821	0.9	0.925	0.978	0.951
1934	3	179.094		0.13	1	0.809773	0.833573	0.89557	0.787705	0.158056	0.7	0.912	0.988	0.95
1935	3	179.677	Marker302316	0.12	1	0.817016	0.835843	0.888985	0.781558	0.15813	0.7	0.911	1	0.956
1936	3	179.677	Marker454231	0.16	1	0.844252	0.853802	0.852391	0.751593	0.157729	0.9	0.882	1	0.941
1937	3	179.677	Marker383279	0.16	1	0.844253	0.853792	0.85239	0.751604	0.157729	0.9	0.882	1	0.941
1938	3	179.677	Marker512687	0.16	1	0.844254	0.853782	0.852389	0.751614	0.157729	0.9	0.883	1	0.941
1939	3	179.677	Marker611711	0.16	1	0.844255	0.853772	0.852388	0.751624	0.157729	0.9	0.883	1	0.941
1940	3	180.677		0.16	1	0.84425	0.852845	0.853314	0.751629	0.157729	0.9	0.919	0.961	0.94
1941	3	181.677		0.16	1	0.844264	0.851919	0.854241	0.751615	0.157729	0.9	0.956	0.923	0.94
1942	3	182.677		0.16	1	0.844296	0.850992	0.855168	0.751582	0.157729	0.9	0.996	0.887	0.941
1943	3	182.789	Marker284956	0.16	1	0.844301	0.850888	0.855271	0.751577	0.157729	0.9	1	0.883	0.941
1944	3	182.789	Marker346076	0.16	1	0.844301	0.850889	0.855282	0.751567	0.157729	0.9	1	0.883	0.941
1945	3	183.789		0.16	1	0.832219	0.850888	0.872806	0.754242	0.157771	0.9	0.957	0.848	0.903
1946	3	184.789		0.17	1	0.819024	0.850065	0.890976	0.757957	0.157676	1	0.936	0.815	0.875
1947	3	185.789		0.2	1	0.805952	0.848433	0.908095	0.762477	0.157445	1.1	0.937	0.783	0.86
1948	3	186.789		0.23	1	0.794271	0.846091	0.922587	0.767478	0.157107	1.3	0.96	0.752	0.856
1949	3	187.69	Marker563421	0.27	1	0.785716	0.843515	0.93256	0.772107	0.156749	1.6	1	0.725	0.863
1950	3	187.69	Marker273766	0.27	1	0.78571	0.843521	0.932576	0.77209	0.156749	1.6	1	0.725	0.863
1951	3	188.462	Marker561393	0.14	1	0.810231	0.841778	0.89678	0.774095	0.157957	0.8	1	0.703	0.852
1952	3	189.462		0.17	1	0.809197	0.848302	0.900934	0.760916	0.157708	1	0.963	0.676	0.819
1953	3	190.462		0.2	1	0.809119	0.853148	0.9043	0.748291	0.157446	1.1	0.959	0.649	0.804
1954	3	191.462		0.22	1	0.810138	0.855389	0.906545	0.738104	0.15721	1.3	0.99	0.624	0.807
1955	3	191.654	Marker265910		1							1	0	0.5
1956	3	191.654	Marker494499		1							1	0	0.5
1957	3	191.654	Marker515486	0.28	1	0.825237	0.844906	0.892124	0.733209	0.156702	1.6	1	0.947	0.974
1958	3	192.426	Marker444687	0.23	1	0.852905	0.844595	0.858845	0.734613	0.157177	1.3	1	0.977	0.988
1959	3	192.426	Marker295819	0.23	1	0.852904	0.844596	0.858833	0.734626	0.157177	1.3	1	0.977	0.989
1960	3	192.426	Marker320252	0.23	1	0.852904	0.844596	0.85882	0.734638	0.157177	1.3	1	0.978	0.989
1961	3	192.426	Marker374921	0.23	1	0.852903	0.844597	0.858808	0.734651	0.157177	1.3	1	0.978	0.989
1962	3	192.426	Marker238236	0.23	1	0.852902	0.844598	0.858795	0.734663	0.157177	1.3	1	0.979	0.989
1963	3	192.969	Marker617570	0.23	1	0.852857	0.844189	0.858125	0.731009	0.157141	1.3	0.991	1	0.995
1964	3	192.969	Marker577688	0.23	1	0.852857	0.844146	0.858125	0.730996	0.157142	1.3	0.991	1	0.995
1965	3	192.969	Marker431655	0.23	1	0.852857	0.844101	0.858125	0.730985	0.157143	1.3	0.991	1	0.996
1966	3	193.198	Marker400400	0.23	1	0.852858	0.842758	0.85813	0.731424	0.157173	1.3	1	0.995	0.998
1967	3	193.198	Marker541211	0.23	1	0.852858	0.842777	0.85813	0.731487	0.157175	1.3	0.999	0.995	0.997
1968	3	193.969	Marker297249	0.19	1	0.852858	0.840356	0.858134	0.743324	0.157486	1.1	1	0.989	0.995
1969	3	193.969	Marker550179	0.19	1	0.852858	0.840356	0.858134	0.743324	0.157486	1.1	1	0.989	0.995
1970	3	193.969	Marker494377	0.19	1	0.852858	0.840356	0.858134	0.743324	0.157486	1.1	1	0.989	0.995
1971	3	194.741	Marker592676	0.21	1	0.852857	0.841034	0.858125	0.735	0.157309	1.2	1	1	1
1972	3	194.741	Marker615442	0.21	1	0.852857	0.841034	0.858125	0.735	0.157309	1.2	1	1	1
1973	3	194.741	Marker501690	0.21	1	0.852857	0.841034	0.858125	0.735	0.157309	1.2	1	1	1
1974	3	194.741	Marker326665	0.21	1	0.852857	0.841034	0.858125	0.735	0.157309	1.2	1	1	1
1975	3	194.741	Marker245199	0.21	1	0.852857	0.841034	0.858125	0.735	0.157309	1.2	1	1	1
1976	3	194.741	Marker396809	0.21	1	0.852857	0.841034	0.858125	0.735	0.157309	1.2	1	1	1
1977	3	194.741	Marker406641	0.21	1	0.852857	0.841034	0.858125	0.735	0.157309	1.2	1	1	1
1978	3	194.741	Marker535652	0.21	1	0.852857	0.841034	0.858125	0.735	0.157309	1.2	1	1	1
1979	3	194.741	Marker495789	0.21	1	0.852857	0.841034	0.858125	0.735	0.157309	1.2	1	1	1
1980	3	194.741	Marker521005	0.21	1	0.852857	0.841034	0.858125	0.735	0.157309	1.2	1	1	1
1981	3	194.741	Marker470559	0.21	1	0.852857	0.841034	0.858125	0.735	0.157309	1.2	1	1	1
1982	3	194.741	Marker248316	0.21	1	0.852896	0.841014	0.858125	0.735	0.157308	1.2	1	0.999	1
1983	3	195.279	Marker289356	0.21	1	0.8545	0.840333	0.858125	0.735	0.1573	1.2	1	1	1
1984	3	195.279	Marker243254	0.21	1	0.8545	0.840333	0.858125	0.735	0.1573	1.2	1	1	1
1985	3	195.279	Marker291515	0.21	1	0.8545	0.840333	0.858125	0.735	0.1573	1.2	1	1	1
1986	3	196.279		0.36	1	0.847777	0.844724	0.876383	0.702721	0.15599	2	1	0.993	0.997
1987	3	196.366	Marker510021	0.37	1	0.847208	0.845126	0.877059	0.700769	0.155882	2.1	1	1	1
1988	3	196.366	Marker402832	0.37	1	0.847143	0.845172	0.877059	0.700769	0.155882	2.1	1	1	1
1989	3	196.366	Marker383278	0.37	1	0.847143	0.845172	0.877059	0.700769	0.155882	2.1	1	1	1
1990	3	196.366	Marker416045	0.37	1	0.847143	0.845172	0.877059	0.700769	0.155882	2.1	1	1	1
1991	3	196.366	Marker609906	0.36	1	0.847143	0.844877	0.877059	0.701537	0.155918	2.1	1	1	1
1992	3	196.366	Marker556315	0.36	1	0.847143	0.844579	0.876938	0.702352	0.155963	2	0.999	1	0.999
1993	3	197.365	Marker517777	0.06	1	0.847144	0.808928	0.85751	0.804052	0.15872	0.3	1	0.995	0.997
1994	3	197.365	Marker452161	0.05	1	0.847143	0.808928	0.857301	0.804302	0.158724	0.3	1	0.995	0.997
1995	3	197.529	Marker285198	0.05	1	0.849445	0.808929	0.851197	0.808462	0.158796	0.3	0.993	1	0.997
1996	3	198.529		0.1	1	0.877387	0.80154	0.834481	0.807452	0.158334	0.6	0.969	0.973	0.971
1997	3	199.529		0.21	1	0.90737	0.794612	0.817664	0.807101	0.157357	1.2	0.973	0.967	0.97
1998	3	200.431	Marker508183	0.34	1	0.930664	0.789773	0.806934	0.806798	0.156165	1.9	1	0.979	0.99
1999	3	200.431	Marker299077	0.34	1	0.930775	0.789731	0.806938	0.806792	0.156159	1.9	1	0.98	0.99
[truncated: 2,931 more rows]

## Sheet: Ciclev10021069m.g
Nr	Chr	Position	Locus	LOD	# Iter.	mu_ac{00}	mu_ad{00}	mu_bc{00}	mu_bd{00}	Variance	% Expl.	GIC_1	GIC_2	GIC_m
1	1	0	Marker216911	0.22	1	1.60335	1.35501	1.39041	1.29263	1.09126	1.2	1	1	1
2	1	0	Marker98176	0.22	1	1.60333	1.355	1.39043	1.29263	1.09126	1.2	1	1	1
3	1	0	Marker34386	0.22	1	1.60333	1.355	1.39043	1.29263	1.09126	1.2	1	1	1
4	1	0	Marker97559	0.22	1	1.60333	1.355	1.39043	1.29263	1.09126	1.2	1	1	1
5	1	0	Marker118058	0.22	1	1.60322	1.35509	1.39043	1.29263	1.09128	1.2	1	1	1
6	1	0	Marker20388	0.22	1	1.60322	1.35508	1.39044	1.29263	1.09128	1.2	1	1	1
7	1	0	Marker149170	0.22	1	1.60311	1.35517	1.39044	1.29263	1.09129	1.2	1	0.999	1
8	1	0	Marker141121	0.22	1	1.60301	1.35526	1.39044	1.29263	1.09131	1.2	1	0.999	1
9	1	1		0.21	1	1.60225	1.36804	1.38229	1.28871	1.09181	1.2	0.956	0.981	0.968
10	1	2		0.2	1	1.5979	1.38375	1.37538	1.28443	1.09239	1.1	0.924	0.979	0.952
11	1	3		0.19	1	1.59029	1.40148	1.36991	1.27999	1.093	1.1	0.905	0.995	0.95
12	1	3.199	Marker154505	0.19	1	1.58844	1.40514	1.36899	1.27912	1.09312	1.1	0.903	1	0.951
13	1	3.199	Marker101319	0.19	1	1.58853	1.40515	1.36894	1.27909	1.09311	1.1	0.903	1	0.951
14	1	3.199	Marker139799	0.19	1	1.58861	1.40516	1.36889	1.27905	1.0931	1.1	0.903	1	0.951
15	1	3.199	Marker171840	0.19	1	1.58869	1.40517	1.36884	1.27901	1.0931	1.1	0.902	1	0.951
16	1	3.199	Marker102628	0.19	1	1.58878	1.40518	1.36879	1.27898	1.09309	1.1	0.902	1	0.951
17	1	4.199		0.2	1	1.60287	1.39619	1.33483	1.31669	1.09275	1.1	0.899	0.978	0.938
18	1	5.199		0.22	1	1.61452	1.38768	1.30176	1.35672	1.09124	1.2	0.907	0.967	0.937
19	1	6.199		0.26	1	1.62256	1.38084	1.27119	1.39702	1.08867	1.5	0.928	0.968	0.948
20	1	7.199		0.32	1	1.62622	1.37657	1.24443	1.43568	1.08525	1.8	0.962	0.98	0.971
21	1	8.05	Marker63869	0.37	1	1.62571	1.37529	1.22527	1.46612	1.08185	2.1	1	1	1
22	1	8.05	Marker232584	0.37	1	1.62571	1.37526	1.225	1.46647	1.08181	2.1	1	1	1
23	1	8.05	Marker18709	0.37	1	1.62571	1.37526	1.225	1.46647	1.08181	2.1	1	1	1
24	1	8.05	Marker133998	0.37	1	1.62571	1.37526	1.225	1.46647	1.08181	2.1	1	1	1
25	1	8.05	Marker15449	0.37	1	1.62571	1.37526	1.225	1.46647	1.08181	2.1	1	1	1
26	1	8.05	Marker125499	0.37	1	1.62618	1.37498	1.225	1.46647	1.08178	2.1	1	0.999	1
27	1	8.05	Marker112236	0.37	1	1.62664	1.37471	1.225	1.46647	1.08174	2.1	1	0.999	0.999
28	1	8.05	Marker114803	0.37	1	1.62709	1.37445	1.225	1.46647	1.08171	2.1	1	0.998	0.999
29	1	8.588	Marker70704	0.39	1	1.64104	1.37249	1.22496	1.46648	1.08063	2.2	1	1	1
30	1	9.588		0.51	1	1.64105	1.37248	1.19591	1.54531	1.07362	2.8	1	0.994	0.997
31	1	9.675	Marker23857	0.51	1	1.64104	1.37248	1.19573	1.54935	1.07312	2.9	1	1	1
32	1	10.213	Marker186429	0.49	1	1.641	1.3725	1.1952	1.52812	1.07445	2.8	1	1	1
33	1	10.213	Marker224874	0.49	1	1.641	1.3725	1.1952	1.52813	1.07445	2.8	1	1	1
34	1	10.213	Marker84642	0.49	1	1.641	1.3725	1.1952	1.52813	1.07445	2.8	1	1	1
35	1	10.213	Marker181404	0.49	1	1.64069	1.3725	1.19512	1.52813	1.07452	2.8	0.999	1	1
36	1	10.75	Marker170689	0.4	1	1.60383	1.37248	1.20914	1.52815	1.08017	2.2	1	1	1
37	1	11.75		0.35	1	1.57544	1.33852	1.24658	1.58476	1.08312	2	0.994	1	0.997
38	1	11.837	Marker154558	0.35	1	1.57152	1.33665	1.25077	1.5887	1.0834	1.9	1	1	1
39	1	12.375	Marker62260	0.66	1	1.65524	1.33667	1.16417	1.58867	1.06416	3.7	1	1	1
40	1	12.375	Marker190630	0.66	1	1.65497	1.33621	1.1644	1.58926	1.06419	3.7	1	1	1
41	1	12.375	Marker8338	0.66	1	1.65469	1.33576	1.16464	1.58986	1.06422	3.7	0.999	1	1
42	1	12.375	Marker112472	0.66	1	1.65442	1.33531	1.16488	1.59046	1.06424	3.7	0.999	1	1
43	1	13.375		0.57	1	1.62365	1.28919	1.2002	1.63624	1.06949	3.2	0.976	0.962	0.969
44	1	14.375		0.52	1	1.58669	1.2429	1.2489	1.66732	1.07298	2.9	0.966	0.946	0.956
45	1	15.375		0.5	1	1.54572	1.19783	1.30921	1.68233	1.07411	2.8	0.97	0.951	0.961
46	1	16.375		0.53	1	1.50389	1.1549	1.37557	1.68501	1.0722	3	0.988	0.978	0.983
47	1	16.836	Marker158231	0.56	1	1.48524	1.13599	1.40625	1.68375	1.07019	3.1	1	0.998	0.999
48	1	16.836	Marker75771	0.56	1	1.48524	1.136	1.40656	1.68328	1.07023	3.1	1	0.999	0.999
49	1	16.836	Marker79490	0.56	1	1.48524	1.136	1.40687	1.68281	1.07027	3.1	1	0.999	1
50	1	16.836	Marker62155	0.56	1	1.48524	1.136	1.40719	1.68234	1.07032	3.1	1	1	1
51	1	16.836	Marker135344	0.56	1	1.48524	1.136	1.4075	1.68188	1.07036	3.1	1	1	1
52	1	16.836	Marker145917	0.56	1	1.48524	1.136	1.4075	1.68188	1.07036	3.1	1	1	1
53	1	16.836	Marker27736	0.56	1	1.48525	1.13595	1.40749	1.68193	1.07036	3.1	1	1	1
54	1	16.836	Marker203246	0.56	1	1.48593	1.13675	1.40691	1.68094	1.07057	3.1	0.999	1	0.999
55	1	16.836	Marker196708	0.55	1	1.48628	1.13713	1.40661	1.68046	1.07067	3.1	0.998	1	0.999
56	1	17.836		0.4	1	1.52337	1.17872	1.37546	1.62839	1.07981	2.3	0.948	0.99	0.969
57	1	18.836		0.3	1	1.56213	1.22704	1.34405	1.56797	1.08606	1.7	0.925	0.988	0.957
58	1	19.836		0.26	1	1.59772	1.27938	1.31644	1.50258	1.08901	1.4	0.928	0.994	0.961
59	1	20.358	Marker57250	0.25	1	1.61348	1.30721	1.30475	1.46784	1.08924	1.4	0.941	1	0.97
60	1	20.358	Marker1948	0.25	1	1.61376	1.30774	1.30454	1.46718	1.08924	1.4	0.941	1	0.97
61	1	20.358	Marker76176	0.29	1	1.64548	1.37233	1.28152	1.38642	1.08659	1.7	0.952	1	0.976
62	1	20.358	Marker8852	0.29	1	1.64544	1.37233	1.28156	1.38642	1.08659	1.7	0.952	1	0.976
63	1	21.358		0.29	1	1.6419	1.37241	1.28682	1.38202	1.08674	1.6	0.991	0.99	0.99
64	1	21.594	Marker50026	0.29	1	1.64108	1.37242	1.28816	1.38085	1.08678	1.6	1	0.989	0.995
65	1	21.594	Marker155824	0.29	1	1.64108	1.37242	1.28818	1.3808	1.08678	1.6	1	0.989	0.995
66	1	21.594	Marker194749	0.29	1	1.64108	1.37242	1.28821	1.38075	1.08678	1.6	1	0.989	0.995
67	1	21.594	Marker123136	0.29	1	1.64108	1.37242	1.28823	1.3807	1.08678	1.6	1	0.989	0.995
68	1	21.594	Marker136742	0.29	1	1.64108	1.37242	1.28825	1.38065	1.08679	1.6	1	0.989	0.995
69	1	22.594		0.26	1	1.63112	1.33985	1.29708	1.41543	1.08861	1.5	0.945	0.989	0.967
70	1	23.594		0.25	1	1.61774	1.30495	1.31015	1.45146	1.08951	1.4	0.905	0.996	0.951
71	1	23.881	Marker172397	0.25	1	1.61328	1.2947	1.31477	1.4617	1.08957	1.4	0.896	1	0.948
72	1	24.881		0.26	1	1.5965	1.25807	1.32561	1.50771	1.08854	1.5	0.874	0.99	0.932
73	1	25.881		0.3	1	1.57727	1.22264	1.34014	1.5506	1.08627	1.7	0.866	0.988	0.927
74	1	26.881		0.35	1	1.55626	1.19032	1.35864	1.58731	1.08295	2	0.872	0.994	0.933
75	1	27.403	Marker60694	0.39	1	1.54488	1.17518	1.36977	1.60334	1.08089	2.2	0.881	1	0.94
76	1	28.403		0.44	1	1.51928	1.15869	1.38913	1.63677	1.07752	2.5	0.909	0.99	0.95
77	1	29.403		0.5	1	1.4907	1.15073	1.4082	1.66444	1.07384	2.8	0.951	0.988	0.97
78	1	30.291	Marker37359	0.56	1	1.46402	1.15006	1.42404	1.68417	1.07041	3.1	1	0.993	0.996
79	1	30.291	Marker14142	0.56	1	1.46391	1.15021	1.42404	1.68417	1.07043	3.1	1	0.993	0.996
80	1	30.291	Marker206406	0.56	1	1.46379	1.15036	1.42404	1.68417	1.07045	3.1	1	0.993	0.997
81	1	30.926	Marker33039	0.54	1	1.4562	1.15665	1.42389	1.68747	1.07164	3	0.975	1	0.987
82	1	30.926	Marker196415	0.58	1	1.456	1.16052	1.42409	1.71319	1.06882	3.3	0.997	1	0.998
83	1	30.926	Marker30070	0.58	1	1.456	1.16084	1.42409	1.71322	1.06882	3.3	0.997	1	0.999
84	1	30.926	Marker143860	0.58	1	1.456	1.16118	1.42409	1.71322	1.06883	3.3	0.998	1	0.999
85	1	30.926	Marker212814	0.58	1	1.456	1.16152	1.42409	1.71322	1.06883	3.3	0.998	1	0.999
86	1	30.926	Marker122301	0.58	1	1.45601	1.1625	1.42408	1.71324	1.06886	3.3	0.999	1	1
87	1	30.926	Marker94563	0.58	1	1.456	1.16255	1.42409	1.71318	1.06886	3.3	1	1	1
88	1	30.926	Marker88047	0.58	1	1.456	1.16261	1.42409	1.71313	1.06886	3.3	1	1	1
89	1	30.926	Marker122443	0.58	1	1.456	1.16261	1.42409	1.71313	1.06886	3.3	1	1	1
90	1	30.926	Marker111149	0.58	1	1.456	1.16261	1.42409	1.71313	1.06886	3.3	1	1	1
91	1	30.926	Marker206824	0.58	1	1.456	1.16261	1.42409	1.71313	1.06886	3.3	1	1	1
92	1	30.926	Marker113996	0.58	1	1.456	1.16261	1.42409	1.71313	1.06886	3.3	1	1	1
93	1	30.926	Marker109833	0.58	1	1.45594	1.16261	1.42414	1.71313	1.06886	3.3	1	1	1
94	1	31.926		0.56	1	1.47956	1.1362	1.47652	1.65339	1.07062	3.1	0.989	0.96	0.975
95	1	32.926		0.57	1	1.49394	1.11709	1.5326	1.58604	1.06962	3.2	0.991	0.965	0.978
96	1	33.687	Marker35069	0.61	1	1.49841	1.10884	1.57408	1.53337	1.06708	3.4	1	0.999	0.999
97	1	33.687	Marker108275	0.61	1	1.49849	1.10877	1.57454	1.53268	1.06704	3.4	1	0.999	1
98	1	33.687	Marker99716	0.61	1	1.49857	1.1087	1.575	1.532	1.067	3.4	1	1	1
99	1	33.687	Marker222811	0.61	1	1.49857	1.1087	1.575	1.532	1.067	3.4	1	1	1
100	1	33.687	Marker167284	0.61	1	1.49857	1.1087	1.575	1.532	1.067	3.4	1	1	1
101	1	33.687	Marker160911	0.61	1	1.49857	1.1087	1.575	1.532	1.067	3.4	1	1	1
102	1	33.687	Marker72416	0.61	1	1.49857	1.1088	1.57487	1.5322	1.06703	3.4	1	0.999	1
103	1	34.687		0.57	1	1.48395	1.12548	1.56816	1.55309	1.06995	3.2	0.978	0.98	0.979
104	1	35.322	Marker25915	0.53	1	1.46773	1.14144	1.56318	1.56586	1.0721	3	0.97	1	0.985
105	1	35.322	Marker102576	0.53	1	1.46767	1.14144	1.56325	1.56586	1.0721	3	0.97	1	0.985
106	1	36.13	Marker215123	0.54	1	1.46234	1.14143	1.59263	1.53224	1.07149	3	0.966	1	0.983
107	1	36.13	Marker60920	0.54	1	1.46229	1.14143	1.59269	1.53224	1.07149	3	0.966	1	0.983
108	1	36.13	Marker158034	0.54	1	1.46224	1.14143	1.59275	1.53224	1.07148	3	0.966	1	0.983
109	1	37.13		0.57	1	1.46918	1.13765	1.60683	1.51929	1.06992	3.2	0.971	0.969	0.97
110	1	38.13		0.59	1	1.47287	1.13835	1.61703	1.50956	1.06876	3.3	0.988	0.979	0.983
111	1	38.61	Marker24714	0.59	1	1.47348	1.14025	1.61991	1.50679	1.06839	3.3	1	0.998	0.999
112	1	38.61	Marker47955	0.59	1	1.47349	1.1403	1.61994	1.50675	1.06838	3.3	1	0.999	0.999
113	1	38.61	Marker131527	0.59	1	1.47349	1.14035	1.61997	1.50671	1.06838	3.3	1	0.999	1
114	1	38.61	Marker14324	0.59	1	1.4735	1.1404	1.62	1.50667	1.06837	3.3	1	1	1
115	1	38.61	Marker160393	0.59	1	1.4735	1.1404	1.62	1.50667	1.06837	3.3	1	1	1
116	1	38.61	Marker23291	0.59	1	1.4735	1.1404	1.62	1.50667	1.06837	3.3	1	1	1
117	1	38.61	Marker194005	0.59	1	1.4735	1.1404	1.62	1.50667	1.06837	3.3	1	1	1
118	1	38.61	Marker112801	0.59	1	1.4735	1.1404	1.62	1.50667	1.06837	3.3	1	1	1
119	1	38.61	Marker183972	0.59	1	1.4735	1.1404	1.62	1.50667	1.06837	3.3	1	1	1
120	1	38.61	Marker87706	0.59	1	1.4735	1.1404	1.62	1.50667	1.06837	3.3	1	1	1
121	1	38.61	Marker201362	0.59	1	1.47353	1.14037	1.62001	1.50666	1.06837	3.3	1	1	1
122	1	38.61	Marker170177	0.59	1	1.47354	1.14021	1.62057	1.50596	1.06834	3.3	1	0.999	0.999
123	1	38.61	Marker27591	0.59	1	1.47356	1.14011	1.62086	1.5056	1.06832	3.3	1	0.998	0.999
124	1	38.61	Marker166150	0.59	1	1.47358	1.14002	1.62114	1.50525	1.0683	3.3	1	0.998	0.999
125	1	38.61	Marker55249	0.59	1	1.47359	1.13992	1.62143	1.5049	1.06828	3.3	1	0.997	0.999
126	1	38.61	Marker171687	0.63	1	1.46619	1.13226	1.66733	1.45542	1.06589	3.5	1	0.938	0.969
127	1	38.61	Marker198039	0.63	1	1.46616	1.13229	1.66731	1.45544	1.06589	3.5	1	0.939	0.969
128	1	39.61		0.63	1	1.46284	1.13557	1.66522	1.45757	1.06589	3.5	0.989	0.977	0.983
129	1	40.195	Marker55702	0.63	1	1.46095	1.13749	1.664	1.45876	1.06589	3.5	0.997	1	0.998
130	1	40.195	Marker182229	0.63	1	1.46095	1.13749	1.664	1.45876	1.06589	3.5	0.997	1	0.999
131	1	40.321	Marker203052	0.62	1	1.45678	1.13907	1.664	1.45875	1.06655	3.5	1	0.994	0.997
132	1	40.321	Marker225532	0.62	1	1.45642	1.13923	1.664	1.45875	1.06661	3.5	1	0.994	0.997
133	1	40.321	Marker170425	0.62	1	1.45605	1.13939	1.664	1.45875	1.06666	3.5	1	0.994	0.997
134	1	40.979	Marker86972	0.56	1	1.41926	1.16001	1.66987	1.45807	1.07052	3.1	0.985	1	0.992
135	1	40.979	Marker165117	0.56	1	1.4192	1.16002	1.66996	1.45805	1.07052	3.1	0.985	1	0.992
136	1	41.979		0.54	1	1.41409	1.16215	1.66153	1.46777	1.07184	3	0.97	0.98	0.975
137	1	42.564	Marker139998	0.52	1	1.41156	1.16422	1.65278	1.47742	1.07282	2.9	0.966	1	0.983
138	1	42.564	Marker130853	0.52	1	1.41152	1.16426	1.65285	1.47735	1.07282	2.9	0.966	1	0.983
139	1	43.564		0.48	1	1.39593	1.19008	1.65951	1.46793	1.07539	2.7	0.967	0.963	0.965
140	1	44.564		0.44	1	1.3728	1.22179	1.6652	1.45609	1.07773	2.5	0.979	0.959	0.969
141	1	45.564		0.41	1	1.34631	1.25424	1.66949	1.4434	1.07943	2.3	1	0.987	0.993
142	1	45.571	Marker66659	0.41	1	1.34613	1.25446	1.66952	1.44332	1.07944	2.3	1	0.987	0.994
143	1	45.571	Marker190897	0.41	1	1.34587	1.25469	1.66952	1.44332	1.07945	2.3	1	0.988	0.994
144	1	45.571	Marker13587	0.41	1	1.34561	1.25493	1.66952	1.44332	1.07947	2.3	1	0.988	0.994
145	1	45.806	Marker165581	0.41	1	1.33949	1.26038	1.66951	1.44334	1.07972	2.3	0.995	1	0.997
146	1	45.806	Marker49476	0.41	1	1.33949	1.26038	1.66951	1.44334	1.07972	2.3	0.995	1	0.997
147	1	45.806	Marker188534	0.41	1	1.33949	1.26038	1.66951	1.44334	1.07972	2.3	0.995	1	0.997
148	1	46.59	Marker214162	0.38	1	1.33948	1.26037	1.64859	1.45859	1.08139	2.1	0.989	1	0.995
149	1	46.59	Marker126706	0.38	1	1.33948	1.26037	1.64859	1.45859	1.08139	2.1	0.99	1	0.995
150	1	47.282	Marker165512	0.37	1	1.34634	1.25707	1.64074	1.47371	1.0821	2.1	1	0.974	0.987
151	1	47.282	Marker62210	0.37	1	1.34643	1.25703	1.64062	1.47395	1.08211	2.1	1	0.973	0.987
152	1	48.282		0.34	1	1.36151	1.25409	1.62751	1.49866	1.08357	1.9	0.989	0.973	0.981
153	1	48.994	Marker59753	0.32	1	1.37572	1.25391	1.61036	1.51683	1.08474	1.8	1	0.999	0.999
154	1	48.994	Marker222806	0.32	1	1.37575	1.25392	1.61018	1.51708	1.08475	1.8	1	0.999	1
155	1	48.994	Marker222200	0.32	1	1.37579	1.25393	1.61	1.51733	1.08476	1.8	1	1	1
156	1	48.994	Marker178389	0.32	1	1.37579	1.25393	1.61	1.51733	1.08476	1.8	1	1	1
157	1	48.994	Marker36184	0.32	1	1.37579	1.25393	1.60848	1.51933	1.08482	1.8	1	1	1
158	1	48.994	Marker93544	0.32	1	1.37579	1.25393	1.60846	1.51935	1.08482	1.8	1	1	1
159	1	49.89	Marker177326	0.32	1	1.37579	1.26542	1.45778	1.65812	1.0849	1.8	0.99	1	0.995
160	1	49.89	Marker148151	0.32	1	1.37579	1.26563	1.45778	1.65761	1.08496	1.8	0.99	1	0.995
161	1	49.89	Marker19834	0.32	1	1.37579	1.26584	1.45778	1.65709	1.08503	1.8	0.99	1	0.995
162	1	50.338	Marker10190	0.28	1	1.39002	1.2689	1.45777	1.63236	1.08728	1.6	1	0.989	0.995
163	1	50.786	Marker193244	0.28	1	1.40166	1.26366	1.45778	1.62531	1.08757	1.6	0.991	1	0.995
164	1	51.682	Marker112075	0.21	1	1.40167	1.27237	1.48118	1.57077	1.09154	1.2	0.999	1	0.999
165	1	51.682	Marker120039	0.21	1	1.40167	1.27252	1.48118	1.57045	1.09157	1.2	0.999	1	1
166	1	51.682	Marker231480	0.21	1	1.40167	1.27266	1.48118	1.57012	1.0916	1.2	0.999	1	1
167	1	51.682	Marker117309	0.21	1	1.40167	1.27281	1.48118	1.5698	1.09163	1.2	1	1	1
168	1	51.682	Marker232135	0.21	1	1.40167	1.27296	1.48118	1.56947	1.09166	1.2	1	1	1
169	1	51.682	Marker5823	0.21	1	1.40167	1.27235	1.48118	1.57063	1.09154	1.2	0.999	1	1
170	1	51.682	Marker216522	0.22	1	1.40167	1.27174	1.48118	1.57178	1.09142	1.2	0.999	1	0.999
171	1	52.22	Marker60946	0.32	1	1.40167	1.25036	1.48118	1.62111	1.08517	1.8	1	1	1
172	1	52.22	Marker78650	0.32	1	1.40167	1.25036	1.48118	1.62111	1.08517	1.8	1	1	1
173	1	52.22	Marker117536	0.32	1	1.40167	1.25036	1.48118	1.62111	1.08517	1.8	1	1	1
174	1	52.22	Marker188809	0.32	1	1.40167	1.25036	1.48118	1.62111	1.08517	1.8	1	1	1
175	1	52.22	Marker19811	0.32	1	1.40172	1.25027	1.48118	1.62111	1.08517	1.8	1	1	1
176	1	53.22		0.31	1	1.40016	1.24052	1.48118	1.61054	1.08534	1.8	0.997	0.997	0.997
177	1	53.295	Marker40672	0.31	1	1.39947	1.24115	1.48118	1.60842	1.08549	1.8	1	1	1
178	1	53.295	Marker139556	0.31	1	1.39947	1.24115	1.48118	1.60842	1.08549	1.8	1	1	1
179	1	53.833	Marker72436	0.2	1	1.39947	1.2688	1.48118	1.5555	1.0925	1.1	1	1	1
180	1	53.833	Marker149327	0.2	1	1.39947	1.2688	1.48118	1.5555	1.0925	1.1	1	1	1
181	1	53.833	Marker73762	0.2	1	1.39947	1.2688	1.48057	1.55597	1.09248	1.1	1	0.999	1
182	1	54.639	Marker154172	0.24	1	1.39052	1.26878	1.44543	1.58859	1.09022	1.3	0.989	1	0.995
183	1	54.639	Marker155556	0.24	1	1.39042	1.26878	1.44558	1.58859	1.09022	1.3	0.989	1	0.995
184	1	54.639	Marker81281	0.24	1	1.39032	1.26878	1.44573	1.58859	1.09022	1.3	0.989	1	0.995
185	1	54.639	Marker13386	0.24	1	1.39021	1.26878	1.44588	1.58859	1.09022	1.3	0.989	1	0.995
186	1	54.639	Marker205099	0.24	1	1.39011	1.26878	1.44603	1.58859	1.09021	1.3	0.989	1	0.995
187	1	55.446	Marker8032	0.26	1	1.40211	1.25923	1.45733	1.58857	1.08897	1.4	1	1	1
188	1	55.446	Marker162173	0.26	1	1.40211	1.25923	1.45733	1.58857	1.08897	1.4	1	1	1
189	1	55.446	Marker229924	0.26	1	1.40211	1.25923	1.45733	1.58857	1.08897	1.4	1	1	1
190	1	55.446	Marker93793	0.26	1	1.40211	1.25923	1.45733	1.58857	1.08897	1.4	1	1	1
191	1	55.446	Marker115474	0.26	1	1.40211	1.25923	1.45733	1.58857	1.08897	1.4	1	1	1
192	1	55.446	Marker155843	0.26	1	1.40211	1.25923	1.45733	1.58857	1.08897	1.4	1	1	1
193	1	55.984	Marker229312	0.25	1	1.44556	1.25923	1.405	1.58857	1.08912	1.4	1	1	1
194	1	55.984	Marker191674	0.25	1	1.44556	1.25923	1.405	1.58857	1.08912	1.4	1	1	1
195	1	55.984	Marker185250	0.25	1	1.44556	1.25923	1.405	1.58857	1.08912	1.4	1	1	1
196	1	55.984	Marker197911	0.25	1	1.44556	1.25923	1.405	1.58857	1.08912	1.4	1	1	1
197	1	55.984	Marker140610	0.25	1	1.44556	1.25923	1.405	1.58857	1.08912	1.4	1	1	1
198	1	55.984	Marker207426	0.25	1	1.44556	1.25923	1.405	1.58857	1.08912	1.4	1	1	1
199	1	55.984	Marker91017	0.25	1	1.44556	1.25923	1.405	1.58857	1.08912	1.4	1	1	1
200	1	55.984	Marker109187	0.25	1	1.44556	1.25923	1.405	1.58857	1.08912	1.4	1	1	1
201	1	55.984	Marker225772	0.25	1	1.44556	1.25923	1.405	1.58857	1.08912	1.4	1	1	1
202	1	55.984	Marker36022	0.25	1	1.44556	1.25923	1.405	1.58857	1.08912	1.4	1	1	1
203	1	55.984	Marker61185	0.25	1	1.44556	1.2592	1.405	1.5886	1.08912	1.4	1	1	1
204	1	55.984	Marker19736	0.25	1	1.44556	1.25923	1.405	1.58857	1.08912	1.4	1	1	1
205	1	55.984	Marker166804	0.25	1	1.44489	1.25923	1.40571	1.58857	1.08913	1.4	0.999	1	1
206	1	56.521	Marker30182	0.25	1	1.40895	1.25923	1.44867	1.58857	1.08913	1.4	1	1	1
207	1	56.521	Marker225005	0.25	1	1.40895	1.25923	1.44867	1.58857	1.08913	1.4	1	1	1
208	1	56.521	Marker106383	0.25	1	1.40895	1.25923	1.44867	1.58857	1.08913	1.4	1	1	1
209	1	56.521	Marker230815	0.25	1	1.40895	1.25923	1.44867	1.58857	1.08913	1.4	1	1	1
210	1	56.521	Marker48969	0.25	1	1.40895	1.25923	1.44867	1.58857	1.08913	1.4	1	1	1
211	1	56.521	Marker227932	0.25	1	1.40895	1.25923	1.44867	1.58857	1.08913	1.4	1	1	1
212	1	56.521	Marker120870	0.25	1	1.40895	1.25923	1.44867	1.58857	1.08913	1.4	1	1	1
213	1	56.521	Marker137559	0.25	1	1.40895	1.25923	1.44867	1.58857	1.08913	1.4	1	1	1
214	1	56.521	Marker28214	0.25	1	1.40895	1.25923	1.44867	1.58857	1.08913	1.4	1	1	1
215	1	56.521	Marker195848	0.25	1	1.40895	1.25923	1.44867	1.58857	1.08913	1.4	1	1	1
216	1	56.521	Marker184301	0.25	1	1.40895	1.25923	1.44867	1.58857	1.08913	1.4	1	1	1
217	1	56.521	Marker51213	0.25	1	1.40895	1.2591	1.44867	1.58864	1.08913	1.4	0.999	1	1
218	1	56.521	Marker202404	0.25	1	1.40895	1.25897	1.44867	1.58871	1.08913	1.4	0.999	1	0.999
219	1	56.521	Marker173540	0.25	1	1.40895	1.25885	1.44867	1.58877	1.08914	1.4	0.998	1	0.999
220	1	56.521	Marker56775	0.25	1	1.40895	1.25873	1.44867	1.58883	1.08914	1.4	0.997	1	0.999
221	1	56.521	Marker59661	0.25	1	1.40895	1.25861	1.44867	1.58888	1.08915	1.4	0.996	1	0.998
222	1	56.521	Marker121606	0.18	1	1.40828	1.27092	1.44933	1.55968	1.0934	1	0.936	1	0.968
223	1	57.521		0.18	1	1.4087	1.27377	1.44892	1.55683	1.0934	1	0.974	1	0.987
224	1	58.17	Marker99169	0.18	1	1.40895	1.2756	1.44867	1.555	1.0934	1	1	1	1
225	1	58.17	Marker223850	0.18	1	1.40895	1.2756	1.44867	1.555	1.0934	1	1	1	1
226	1	58.17	Marker54820	0.18	1	1.40895	1.2756	1.44867	1.555	1.0934	1	1	1	1
227	1	58.17	Marker38084	0.18	1	1.40895	1.2756	1.44867	1.555	1.0934	1	1	1	1
228	1	58.17	Marker111591	0.18	1	1.40895	1.2756	1.44867	1.555	1.0934	1	1	1	1
229	1	58.17	Marker215924	0.18	1	1.40895	1.2756	1.44867	1.555	1.0934	1	1	1	1
230	1	58.17	Marker34741	0.18	1	1.40895	1.2756	1.44867	1.555	1.0934	1	1	1	1
231	1	58.17	Marker199187	0.18	1	1.40895	1.2756	1.44867	1.555	1.0934	1	1	1	1
232	1	58.17	Marker125523	0.18	1	1.40895	1.2756	1.44867	1.555	1.0934	1	1	1	1
233	1	58.17	Marker178832	0.18	1	1.40895	1.2756	1.44867	1.555	1.0934	1	1	1	1
234	1	58.17	Marker168341	0.18	1	1.40895	1.2756	1.44867	1.555	1.0934	1	1	1	1
235	1	58.17	Marker105997	0.18	1	1.40895	1.2756	1.44867	1.555	1.0934	1	1	1	1
236	1	58.708	Marker216381	0	1	1.40895	1.40423	1.44867	1.40905	1.10468	0	1	1	1
237	1	58.708	Marker202481	0	1	1.40895	1.40423	1.44867	1.40905	1.10468	0	1	1	1
238	1	58.708	Marker79355	0	1	1.40895	1.40423	1.44867	1.40905	1.10468	0	1	1	1
239	1	58.708	Marker107775	0	1	1.40895	1.40423	1.44867	1.40905	1.10468	0	1	1	1
240	1	58.708	Marker68273	0	1	1.40895	1.40423	1.44867	1.40905	1.10468	0	1	1	1
241	1	58.708	Marker136854	0	1	1.40895	1.40423	1.44867	1.40905	1.10468	0	1	1	1
242	1	58.708	Marker49589	0	1	1.40895	1.40423	1.44867	1.40905	1.10468	0	1	1	1
243	1	58.708	Marker38860	0	1	1.40894	1.40423	1.44867	1.40905	1.10468	0	1	1	1
244	1	58.708	Marker24481	0	1	1.40895	1.40423	1.44867	1.40905	1.10468	0	1	1	1
245	1	58.708	Marker99729	0	1	1.40895	1.40283	1.44867	1.41078	1.10467	0	0.999	1	0.999
246	1	58.708	Marker108859	0	1	1.40895	1.40142	1.44867	1.41251	1.10466	0	0.997	1	0.999
247	1	58.708	Marker205755	0	1	1.40895	1.40001	1.44867	1.41424	1.10465	0	0.996	1	0.998
248	1	58.708	Marker79471	0	1	1.40895	1.39859	1.44867	1.41597	1.10464	0	0.995	1	0.997
249	1	58.708	Marker139383	0.01	1	1.40895	1.39717	1.44867	1.41771	1.10462	0	0.993	1	0.997
250	1	58.708	Marker51177	0.09	1	1.40873	1.31658	1.44888	1.5083	1.09948	0.5	0.979	1	0.989
251	1	59.245	Marker79515	0.09	1	1.40895	1.31759	1.44866	1.50728	1.09948	0.5	1	1	1
252	1	59.783	Marker170849	0.09	1	1.40895	1.31759	1.44866	1.50728	1.09948	0.5	1	1	1
253	1	59.783	Marker66538	0.09	1	1.40895	1.31759	1.44866	1.50728	1.09948	0.5	1	1	1
254	1	59.783	Marker2147	0.09	1	1.40895	1.31759	1.44866	1.50728	1.09948	0.5	1	1	1
255	1	60.321	Marker61376	0.04	1	1.40895	1.34583	1.44867	1.46957	1.10246	0.2	1	1	1
256	1	60.321	Marker138977	0.04	1	1.40895	1.34583	1.44867	1.46957	1.10246	0.2	1	1	1
257	1	60.321	Marker209844	0.04	1	1.40895	1.34583	1.44867	1.46957	1.10246	0.2	1	1	1
258	1	60.321	Marker205394	0.04	1	1.40895	1.34583	1.44867	1.46957	1.10246	0.2	1	1	1
259	1	60.321	Marker64820	0.04	1	1.40895	1.34583	1.44867	1.46957	1.10246	0.2	1	1	1
260	1	60.321	Marker168825	0.04	1	1.40895	1.34583	1.44867	1.46957	1.10246	0.2	1	1	1
261	1	60.321	Marker77353	0.04	1	1.40895	1.34583	1.44867	1.46957	1.10246	0.2	1	1	1
262	1	60.321	Marker109915	0.04	1	1.40895	1.34583	1.44867	1.46957	1.10246	0.2	1	1	1
263	1	60.321	Marker50006	0.04	1	1.40895	1.34583	1.44867	1.46957	1.10246	0.2	1	1	1
264	1	60.321	Marker206481	0.04	1	1.40895	1.34583	1.44867	1.46957	1.10246	0.2	1	1	1
265	1	60.321	Marker136848	0.04	1	1.40896	1.34583	1.44861	1.46957	1.10246	0.2	0.999	1	1
266	1	60.321	Marker184857	0.04	1	1.40897	1.34583	1.44855	1.46957	1.10246	0.2	0.999	1	0.999
267	1	60.321	Marker144169	0.04	1	1.40898	1.34583	1.4485	1.46957	1.10246	0.2	0.998	1	0.999
268	1	60.321	Marker205107	0.04	1	1.40899	1.34583	1.44844	1.46957	1.10247	0.2	0.997	1	0.999
269	1	60.321	Marker190061	0.04	1	1.409	1.34583	1.44837	1.46957	1.10247	0.2	0.997	1	0.998
270	1	60.321	Marker185369	0.04	1	1.4115	1.34517	1.44329	1.47023	1.10252	0.2	0.979	1	0.989
271	1	60.858	Marker141827	0.04	1	1.41167	1.34583	1.44312	1.46957	1.10252	0.2	1	1	1
272	1	60.858	Marker75461	0.04	1	1.41167	1.34583	1.44312	1.46957	1.10252	0.2	1	1	1
273	1	60.858	Marker215448	0.04	1	1.41167	1.34583	1.44312	1.46957	1.10252	0.2	1	1	1
274	1	60.858	Marker208788	0.04	1	1.41143	1.34588	1.44338	1.46948	1.10252	0.2	0.999	1	1
275	1	60.858	Marker87086	0.04	1	1.41119	1.34593	1.44364	1.4694	1.10253	0.2	0.998	1	0.999
276	1	61.858		0.04	1	1.38635	1.35326	1.46847	1.459	1.10257	0.2	0.969	1	0.985
277	1	62.507	Marker35080	0.04	1	1.37118	1.36	1.48176	1.45083	1.10237	0.2	1	1	1
278	1	62.507	Marker72044	0.04	1	1.37118	1.36	1.48176	1.45083	1.10237	0.2	1	1	1
279	1	62.507	Marker109071	0.04	1	1.37118	1.36	1.48041	1.45181	1.10238	0.2	1	0.999	1
280	1	63.507		0.14	1	1.37118	1.35997	1.31917	1.55708	1.09635	0.8	1	0.957	0.978
281	1	64.507		0.47	1	1.37119	1.35999	1.15849	1.64347	1.07576	2.6	1	0.984	0.992
282	1	64.731	Marker24844	0.56	1	1.37118	1.36	1.13067	1.65577	1.0701	3.2	1	1	1
283	1	64.731	Marker77996	0.56	1	1.37118	1.36	1.13067	1.65577	1.0701	3.2	1	1	1
284	1	64.731	Marker216028	0.56	1	1.37118	1.36	1.13067	1.65577	1.0701	3.2	1	1	1
285	1	64.731	Marker133469	0.56	1	1.37118	1.36	1.13067	1.65577	1.0701	3.2	1	1	1
286	1	64.731	Marker33736	0.56	1	1.37118	1.36	1.13067	1.65577	1.0701	3.2	1	1	1
287	1	64.731	Marker36856	0.56	1	1.37118	1.36	1.13067	1.65577	1.0701	3.2	1	1	1
288	1	64.731	Marker68908	0.56	1	1.37118	1.36	1.13067	1.65577	1.0701	3.2	1	1	1
289	1	64.731	Marker169191	0.57	1	1.37118	1.36	1.13015	1.65631	1.07	3.2	1	0.999	1
290	1	64.731	Marker161367	0.57	1	1.37118	1.36	1.12964	1.65685	1.0699	3.2	1	0.999	0.999
291	1	65.538	Marker12082	0.65	1	1.37119	1.35998	1.12311	1.68162	1.06492	3.6	0.989	1	0.995
292	1	65.538	Marker42284	0.65	1	1.37119	1.35998	1.12311	1.68162	1.06492	3.6	0.989	1	0.995
293	1	66.344	Marker188493	0.72	1	1.37118	1.36	1.12235	1.70542	1.06072	4	0.999	1	1
294	1	66.344	Marker162298	0.72	1	1.37118	1.36	1.12235	1.70542	1.06072	4	1	1	1
295	1	66.344	Marker109892	0.72	1	1.37118	1.36	1.12235	1.70542	1.06072	4	1	1	1
296	1	66.344	Marker22394	0.72	1	1.37118	1.36	1.12235	1.70542	1.06072	4	1	1	1
297	1	67.344		0.62	1	1.37123	1.4115	1.10808	1.66997	1.06654	3.5	0.955	0.99	0.972
298	1	68.344		0.55	1	1.37122	1.4742	1.10071	1.62064	1.07063	3.1	0.948	0.989	0.968
299	1	69.344		0.54	1	1.37119	1.54047	1.0987	1.56572	1.07168	3	0.979	0.996	0.987
300	1	69.694	Marker74623	0.54	1	1.37118	1.56284	1.09889	1.54698	1.07124	3.1	0.999	1	0.999
301	1	69.694	Marker173106	0.54	1	1.37118	1.56347	1.09889	1.5464	1.07123	3.1	0.999	1	1
302	1	69.694	Marker44822	0.55	1	1.37118	1.56409	1.09889	1.54583	1.07123	3.1	1	1	1
303	1	69.694	Marker173132	0.55	1	1.36894	1.56566	1.09889	1.54583	1.07106	3.1	1	0.999	1
304	1	69.694	Marker158195	0.55	1	1.3667	1.56723	1.09889	1.54583	1.07089	3.1	1	0.999	0.999
305	1	69.694	Marker112080	0.55	1	1.36446	1.56879	1.09889	1.54583	1.07072	3.1	1	0.998	0.999
306	1	70.231	Marker186168	0.77	1	1.24875	1.64087	1.09889	1.54583	1.05772	4.3	1	1	1
307	1	70.231	Marker12258	0.77	1	1.24875	1.64087	1.09889	1.54583	1.05772	4.3	1	1	1
308	1	70.231	Marker176442	0.77	1	1.24875	1.64087	1.09889	1.54583	1.05772	4.3	1	1	1
309	1	70.231	Marker109215	0.77	1	1.24875	1.64087	1.09889	1.54583	1.05772	4.3	1	1	1
310	1	70.231	Marker16709	0.77	1	1.24875	1.64087	1.09889	1.54583	1.05772	4.3	1	1	1
311	1	70.231	Marker85021	0.77	1	1.24875	1.64087	1.09889	1.54583	1.05772	4.3	1	1	1
312	1	70.231	Marker47000	0.77	1	1.24875	1.64087	1.09889	1.54583	1.05772	4.3	1	1	1
313	1	70.231	Marker170885	0.77	1	1.24875	1.64087	1.09889	1.54583	1.05772	4.3	1	1	1
314	1	70.231	Marker98202	0.77	1	1.24875	1.64087	1.09889	1.54583	1.05772	4.3	1	1	1
315	1	70.231	Marker200142	0.77	1	1.24875	1.64087	1.09889	1.54583	1.05772	4.3	1	1	1
316	1	70.231	Marker71527	0.77	1	1.24875	1.64087	1.09889	1.54583	1.05772	4.3	1	1	1
317	1	70.231	Marker160871	0.77	1	1.24875	1.64087	1.09889	1.54583	1.05772	4.3	1	1	1
318	1	70.231	Marker51597	0.77	1	1.24844	1.64094	1.09889	1.54583	1.0577	4.3	1	1	1
319	1	71.231		0.76	1	1.20992	1.6394	1.11503	1.54271	1.05828	4.2	0.99	0.995	0.993
320	1	71.394	Marker12840	0.75	1	1.20653	1.63664	1.1186	1.54223	1.05863	4.2	0.995	1	0.997
321	1	71.394	Marker84173	0.75	1	1.20625	1.63668	1.11882	1.5422	1.05864	4.2	0.995	1	0.997
322	1	71.543	Marker170238	0.76	1	1.20603	1.6369	1.11746	1.54399	1.05845	4.2	0.994	0.994	0.994
323	1	72.543		0.78	1	1.20534	1.64284	1.11038	1.54712	1.05713	4.3	0.964	0.96	0.962
324	1	73.543		0.79	1	1.20606	1.6468	1.10723	1.54844	1.05627	4.4	0.943	0.939	0.941
325	1	74.543		0.8	1	1.20831	1.64886	1.10807	1.54744	1.0559	4.4	0.933	0.932	0.933
326	1	75.543		0.8	1	1.21215	1.64909	1.11264	1.54378	1.05602	4.4	0.933	0.939	0.936
327	1	76.543		0.79	1	1.21755	1.64759	1.12041	1.53744	1.05659	4.4	0.942	0.958	0.95
328	1	77.543		0.77	1	1.22446	1.64441	1.13061	1.52879	1.05754	4.3	0.962	0.992	0.977
329	1	77.749	Marker83387	0.77	1	1.22606	1.64354	1.13294	1.52678	1.05778	4.3	0.968	1	0.984
330	1	78.749		0.56	1	1.33495	1.59778	1.133	1.52001	1.07018	3.1	1	1	1
331	1	78.75	Marker165875	0.56	1	1.33507	1.59773	1.133	1.52	1.0702	3.1	1	1	1
332	1	78.75	Marker29553	0.56	1	1.33625	1.59714	1.133	1.52	1.0703	3.1	1	1	1
333	1	78.75	Marker223337	0.56	1	1.33625	1.59714	1.133	1.52	1.0703	3.1	1	1	1
334	1	78.75	Marker45123	0.56	1	1.33625	1.59714	1.133	1.52	1.0703	3.1	1	1	1
335	1	78.75	Marker207466	0.56	1	1.33625	1.59714	1.133	1.52	1.0703	3.1	1	1	1
336	1	78.75	Marker190618	0.56	1	1.33625	1.59714	1.133	1.52	1.0703	3.1	1	1	1
337	1	78.75	Marker73157	0.56	1	1.33625	1.59714	1.133	1.52	1.0703	3.1	1	1	1
338	1	78.75	Marker147615	0.56	1	1.33625	1.59714	1.133	1.52	1.0703	3.1	1	1	1
339	1	78.75	Marker20535	0.56	1	1.33625	1.59714	1.133	1.52	1.0703	3.1	1	1	1
340	1	78.75	Marker166254	0.56	1	1.33661	1.59714	1.13265	1.52	1.07027	3.1	1	1	1
341	1	79.75		0.77	1	1.33048	1.62534	1.07868	1.56174	1.05732	4.3	0.99	0.98	0.985
342	1	80.375	Marker75373	0.9	1	1.32797	1.63943	1.05898	1.57795	1.04996	5	1	0.999	1
343	1	80.375	Marker57608	0.9	1	1.32778	1.63963	1.059	1.57812	1.04988	5	1	1	1
344	1	80.375	Marker81540	0.9	1	1.32778	1.63963	1.059	1.57812	1.04988	5	1	1	1
345	1	80.375	Marker26542	0.9	1	1.32778	1.63963	1.059	1.57812	1.04988	5	1	1	1
346	1	80.375	Marker16181	0.9	1	1.32778	1.63963	1.059	1.57812	1.04988	5	1	1	1
347	1	80.375	Marker58093	0.9	1	1.32778	1.63963	1.059	1.57812	1.04988	5	1	1	1
348	1	80.375	Marker135475	0.9	1	1.32778	1.63963	1.059	1.57813	1.04988	5	1	1	1
349	1	80.375	Marker78786	0.9	1	1.32778	1.63977	1.059	1.5779	1.04988	5	1	1	1
350	1	81.375		0.74	1	1.36054	1.62517	1.0713	1.52149	1.05964	4.1	0.989	0.982	0.986
351	1	81.789	Marker93461	0.66	1	1.37945	1.61613	1.08365	1.49313	1.06397	3.7	0.989	1	0.995
352	1	81.789	Marker182537	0.66	1	1.37945	1.61626	1.08365	1.49296	1.06396	3.7	0.989	1	0.995
353	1	82.699	Marker137161	0.85	1	1.3416	1.65834	1.06225	1.51824	1.05293	4.7	1	0.98	0.99
354	1	82.699	Marker203223	0.85	1	1.34128	1.65864	1.06212	1.51857	1.05283	4.7	1	0.98	0.99
355	1	83.204	Marker101226	0.94	1	1.3317	1.67223	1.05739	1.53186	1.04763	5.2	0.994	1	0.997
356	1	83.903	Marker228788	0.9	1	1.3363	1.66806	1.05426	1.51162	1.05005	5	0.983	1	0.991
357	1	83.903	Marker194678	0.9	1	1.33635	1.66802	1.05425	1.51166	1.05005	5	0.982	1	0.991
358	1	84.903		1	1	1.33483	1.67408	1.02668	1.54672	1.04415	5.5	0.979	0.968	0.973
359	1	85.903		1.04	1	1.33858	1.67424	1.02537	1.55684	1.04147	5.7	0.985	0.992	0.988
360	1	86.048	Marker15590	1.04	1	1.33955	1.67378	1.02737	1.55608	1.0414	5.8	0.987	1	0.993
361	1	86.048	Marker89028	1.04	1	1.33955	1.67373	1.02742	1.55614	1.0414	5.8	0.987	1	0.993
362	1	86.275	Marker229199	1.07	1	1.32499	1.67625	1.02849	1.57142	1.03981	5.9	0.999	0.991	0.995
363	1	86.748	Marker232337	1.14	1	1.30895	1.69782	1.0285	1.57158	1.0356	6.3	0.999	1	1
364	1	86.748	Marker151250	1.14	1	1.30895	1.69801	1.0285	1.57133	1.03559	6.3	0.999	1	0.999
365	1	86.748	Marker87586	1.14	1	1.30895	1.69821	1.0285	1.57109	1.03558	6.3	0.999	1	0.999
366	1	87.748		0.99	1	1.30893	1.717	1.07756	1.51921	1.04431	5.5	0.989	0.978	0.984
367	1	88.638	Marker150216	0.87	1	1.30895	1.73042	1.13615	1.45009	1.05149	4.8	1	1	1
368	1	88.638	Marker78469	0.87	1	1.30895	1.73042	1.13682	1.44937	1.05158	4.8	1	1	1
369	1	88.638	Marker97791	0.87	1	1.30895	1.73042	1.13682	1.44937	1.05158	4.8	1	1	1
370	1	88.638	Marker179282	0.87	1	1.30895	1.73042	1.13682	1.44937	1.05158	4.8	1	1	1
371	1	88.638	Marker58799	0.87	1	1.30895	1.73042	1.13682	1.44937	1.05158	4.8	1	1	1
372	1	88.638	Marker201257	0.87	1	1.30895	1.73071	1.13682	1.44909	1.05154	4.8	1	1	1
373	1	88.638	Marker128936	0.87	1	1.30895	1.731	1.13682	1.44882	1.05151	4.8	0.999	1	1
374	1	88.638	Marker82838	0.87	1	1.30895	1.73129	1.13682	1.44854	1.05148	4.8	0.999	1	0.999
375	1	88.638	Marker2841	0.87	1	1.30895	1.73157	1.13682	1.44827	1.05145	4.8	0.999	1	0.999
376	1	89.638		0.91	1	1.30448	1.75623	1.1338	1.43854	1.04898	5.1	0.997	0.961	0.979
377	1	89.73	Marker134205	0.92	1	1.30405	1.75751	1.13352	1.43918	1.04883	5.1	1	0.957	0.979
378	1	90.73		1	1	1.32655	1.78094	1.10227	1.42617	1.04366	5.5	0.978	0.92	0.949
379	1	91.73		1.09	1	1.34338	1.79856	1.07359	1.4225	1.0385	6	0.993	0.884	0.938
380	1	91.939	Marker14124	1.11	1	1.34595	1.80137	1.06819	1.423	1.03748	6.1	1	0.876	0.938
381	1	91.939	Marker114147	1.11	1	1.34591	1.80141	1.06815	1.42304	1.03748	6.1	1	0.876	0.938
382	1	91.939	Marker146925	1.18	1	1.31875	1.82483	1.0864	1.39519	1.03326	6.5	1	0.932	0.966
383	1	91.939	Marker180823	1.18	1	1.31869	1.82488	1.08644	1.39513	1.03325	6.5	1	0.932	0.966
384	1	91.939	Marker120799	1.15	1	1.31065	1.83371	1.093	1.3795	1.03473	6.4	1	0.872	0.936
385	1	92.939		1.01	1	1.31698	1.7812	1.09494	1.41348	1.04338	5.6	0.997	0.907	0.952
386	1	93.031	Marker111973	0.99	1	1.31754	1.77525	1.09511	1.4185	1.04422	5.5	1	0.911	0.955
387	1	93.031	Marker78467	0.99	1	1.31758	1.7752	1.09514	1.41847	1.04422	5.5	1	0.911	0.956
388	1	94.031		1.11	1	1.36932	1.77009	1.03582	1.41606	1.03746	6.1	0.978	0.948	0.963
389	1	95.031		1.24	1	1.40417	1.76599	0.98589	1.4125	1.02947	6.8	0.993	0.987	0.99
390	1	95.24	Marker185823	1.27	1	1.40866	1.76521	0.977809	1.41164	1.02782	7	1	0.995	0.998
391	1	95.361	Marker188377	1.28	1	1.4091	1.76947	0.978328	1.40733	1.0272	7	0.996	1	0.998
392	1	95.361	Marker219407	1.28	1	1.4091	1.76985	0.978328	1.40703	1.02715	7	0.995	1	0.998
393	1	96.332	Marker3916	1.35	1	1.40531	1.79832	0.974245	1.39935	1.02334	7.4	1	0.962	0.981
394	1	96.332	Marker58330	1.35	1	1.40527	1.79836	0.97457	1.39883	1.02341	7.4	1	0.962	0.981
395	1	97.332		1.23	1	1.403	1.75939	0.969362	1.43594	1.03038	6.7	0.997	0.925	0.961
396	1	97.425	Marker76930	1.15	1	1.40908	1.7487	0.999397	1.4106	1.03516	6.3	1	0.995	0.998
397	1	97.425	Marker7572	1.15	1	1.40908	1.7487	0.999699	1.4103	1.03519	6.3	1	0.996	0.998
398	1	97.425	Marker31006	1.15	1	1.40908	1.7487	1	1.41	1.03523	6.3	1	0.996	0.998
399	1	97.425	Marker38704	1.14	1	1.40876	1.74903	1.00294	1.40706	1.03564	6.3	1	0.996	0.998
400	1	97.425	Marker68167	1.14	1	1.4088	1.74899	1.00298	1.40702	1.03564	6.3	1	0.997	0.998
401	1	97.425	Marker35589	1.14	1	1.40883	1.74896	1.00302	1.40698	1.03564	6.3	1	0.997	0.998
402	1	97.502	Marker194999	1.16	1	1.40909	1.75511	1.00333	1.39711	1.03436	6.4	0.997	1	0.999
403	1	97.502	Marker142014	1.16	1	1.40909	1.75593	1.00333	1.39587	1.03419	6.4	0.997	1	0.998
404	1	97.502	Marker55401	1.17	1	1.40909	1.75676	1.00333	1.39463	1.03402	6.4	0.997	1	0.998
[truncated: 4,526 more rows]

## Sheet: Ciclev10023355m.g
Nr	Chr	Position	Locus	LOD	# Iter.	mu_ac{00}	mu_ad{00}	mu_bc{00}	mu_bd{00}	Variance	% Expl.	GIC_1	GIC_2	GIC_m
[truncated: 4,930 more rows]

[truncated: 12 more sheets: Ciclev10024361m.g, Ciclev10025311m.g, Ciclev10025490m.g, Ciclev10027097m.g, Ciclev10026557m.g, Ciclev10027167m.g, Ciclev10027189m.g, Ciclev10027234m.g, Ciclev10025931m.g, Ciclev10021728m.g, Ciclev10021734m.g, Ciclev10023815m.g]
