# Supplementary material for: Multiomics-based dissection of citrus flavonoid metabolism using a Citrus reticulata × Poncirus trifoliata population
Source: Hortic Res. 2021 Mar 1;8:56. doi: 10.1038/s41438-021-00472-8 (PMC7917093; doi:10.1038/s41438-021-00472-8)
Supplement: Supplementary file 19 — Table S15 [file 41438_2021_472_MOESM19_ESM.xlsx]

## Sheet: Sheet1
Supplemental Table S15. The relative content of all flavonoids in young leaf of C. reticulata and P. trifoliata.
		Average intensity of young leaf
Peak no.	Putative Name	HJ	ZK	Fold change(ZK/HJ)
cmp76	Luteolin	96354	35250.7	0.365845
cmp100	Rhamnetin	168384	116966	0.694641
cmp178	3,4-Dihydroxy-6,7,3',4'-tetramethoxyflavonol	291648	7609.45	0.0260912
cmp206	Quercetin-3β-D-glucoside	173596	2.55311e+06	14.7072
cmp245	Andrographidine A	101248	6537.26	0.0645668
cmp290	Cyanidin-3-gentiobioside	8.2084e+06	11360.9	0.00138406
cmp319	Proanthocyanidin A2	194853	7647.66	0.0392483
cmp428	Pelargonidin	27104.5	1.93658e+06	71.4485
cmp532	Andrographidine D or isomer(I)	184212	7650.95	0.0415333
cmp533	Andrographidine D or isomer(II)	460034	10305.2	0.0224009
cmp550	Hesperidin	6.17738e+07	2.9304e+06	0.0474376
cmp626	Nobiletin	5.04417e+08	1.12824e+06	0.00223672
cmp633	4''-O-Acetylquercitrin or isomer(I)	1.89626e+06	64092.2	0.0337993
cmp634	4''-O-Acetylquercitrin or isomer(II)	5.23478e+06	24606.1	0.0047005
cmp635	4''-O-Acetylquercitrin or isomer(III)	6.27668e+06	76877.4	0.0122481
cmp642	Artabotryside A or isomer(I)	1.16112e+06	7006.43	0.0060342
cmp643	Artabotryside A or isomer(II)	650240	11107.4	0.017082
cmp644	Artabotryside A or isomer(III)	470719	6753.3	0.0143468
cmp660	Methyl hesperidin isomer(I)	23399.4	201413	8.60761
cmp663	Robinin	19894.3	1.37791e+07	692.613
cmp689	Dihydrokaempferol	169114	11345	0.0670851
cmp734	Luteolin-3',7-Diglucoside or isomer(I)	6.68061e+06	74350.8	0.0111294
cmp735	Luteolin-3',7-Diglucoside or isomer(II)	1.37176e+07	372873	0.0271821
cmp737	Rutin or isomer(I)	6.67742e+06	7.15147e+06	1.07099
cmp810	5-Hydroxy-6,7,3-trimethoxyflavone-8-O-beta-D-glucoside or isomer(I)	1.14605e+06	18737.7	0.0163498
cmp811	5-Hydroxy-6,7,3-trimethoxyflavone-8-O-beta-D-glucoside or isomer(II)	3.01348e+06	16232.4	0.00538659
cmp829	Naringenin	11280.9	905076	80.2306
cmp839	Vitexin or isomer(I)	1.48647e+06	216262	0.145487
cmp841	Vitexin or isomer(II)	2.16454e+06	1.42824e+06	0.659837
cmp842	Vitexin or isomer(III)	3.60955e+06	3.68887e+06	1.02198
cmp843	Genistin	24097	5.19864e+06	215.738
cmp845	Orientin	2.01568e+06	10152	0.0050365
cmp848	Kuromanin or isomer(I)	31205.7	599186	19.2012
cmp849	Kuromanin or isomer(II)	15354.1	7.19624e+06	468.685
cmp850	Quercitrin	22453.7	60525.2	2.69555
cmp851	Prunin or isomer(I)	12970.3	625497	48.2253
cmp856	Prunin or isomer(II)	21696.7	3.2569e+06	150.111
cmp859	Mingjinianuronide B	1.10591e+06	29703.3	0.0268586
cmp877	Keracyanin or isomer(I)	1.51072e+07	8.0243e+06	0.531158
cmp878	Vicenin II or isomer (I)	3.09684e+07	5.24118e+07	1.69243
cmp879	Keracyanin or isomer(II)	4.96505e+06	1.6216e+06	0.326603
cmp883	Keracyanin or isomer(III)	17320.3	32647.6	1.88494
cmp893	Gardenin B	7.05923e+06	15461.7	0.00219027
cmp1027	Hesperetin or isomer(I)	2.46121e+06	354823	0.144166
cmp1030	Hesperetin or isomer(II)	28734.2	42945.8	1.49459
cmp1092	3',4'-Dihydroxywogonin	429594	23916.8	0.0556731
cmp1166	Biochanin A-7-glucoside	7.51351e+06	287264	0.038233
cmp1168	Isosakuranin	29600.6	2.57412e+06	86.9618
cmp1170	3'-Methyl eriodictyol-7-O-beta-D-glucoside	1.32141e+06	18653.6	0.0141165
cmp1186	3',4'-Dimethoxy-5,7,5'-trihydroxyl-flavone 3-O-alpha-L-rhamnopyranoside or isomer(I)	7.71335e+06	14964.2	0.00194004
cmp1188	3',4'-Dimethoxy-5,7,5'-trihydroxyl-flavone 3-O-alpha-L-rhamnopyranoside or isomer(II)	737452	6004.81	0.00814265
cmp1197	luteolin 7-O-(6-O-malonyl-beta-D-glucoside) or isomer(I)	7.54253e+06	24904.5	0.00330187
cmp1198	luteolin 7-O-(6-O-malonyl-beta-D-glucoside) or isomer(II)	1.39644e+07	30929.1	0.00221485
cmp1206	Andrographidine E	1.38858e+06	13213.5	0.00951587
cmp1208	Iridin	1.20791e+08	236767	0.00196013
cmp1232	Kaempferitrin isomer(I)	257485	13436.3	0.0521828
cmp1233	Kaempferitrin isomer(II)	45908.6	118327	2.57745
cmp1234	Rhoifolin	129519	9.77991e+07	755.093
cmp1239	Naringin isomer(I)	1.15197e+06	3.14e+07	27.2577
cmp1243	Eriocitrin	1.69211e+06	53933.9	0.0318737
cmp1249	Linarin	29970.6	5.01254e+07	1672.49
cmp1251	Neodiosmin isomer(I)	337872	10171.4	0.0301044
cmp1254	Neodiosmin	9258.54	6884.11	0.743541
cmp1328	Eriodictyol	54254.9	22436.3	0.413534
cmp1436	Diosmetin	9.71797e+06	41582.7	0.00427895
cmp1464	Rutin or isomer(II)	1.37265e+07	485160	0.0353449
cmp1490	Didymin	430297	7.36538e+07	171.17
cmp1492	Poncirin	9794.89	363166	37.0771
cmp1502	Jaceosidin	629649	7802.89	0.0123924
cmp1515	Vitexin or isomer(IV)	1.0914e+06	1.53816e+06	1.40934
cmp1532	Eriocitrin isomer(I)	5.42052e+06	2.61199e+06	0.481872
cmp1538	Eriocitrin isomer(II)	27544	19096.3	0.693303
cmp1579	Diosmetin-7-O-β-D-glucopyranoside	5.09631e+06	44701	0.00877124
cmp1616	Vicenin II or isomer (II)	3.94875e+07	7.15092e+07	1.81094
cmp1618	Kaempferol-3-O-rutinoside	171082	5.12891e+07	299.792
cmp1620	Naringin	200291	1.45176e+08	724.823
cmp1624	Diosmin	40475.7	6.96626e+06	172.11
cmp1628	Hesperidin isomer(I)	251825	69146.1	0.27458
cmp1630	Multiflorin A	1.25729e+07	76131.6	0.00605519
cmp1632	Methyl hesperidin	1.01288e+06	18382.4	0.0181485
