# Supplementary material for: Multiomics-based dissection of citrus flavonoid metabolism using a Citrus reticulata × Poncirus trifoliata population
Source: Hortic Res. 2021 Mar 1;8:56. doi: 10.1038/s41438-021-00472-8 (PMC7917093; doi:10.1038/s41438-021-00472-8)
Supplement: Supplementary file 20 — Table S16 [file 41438_2021_472_MOESM20_ESM.xlsx]

## Sheet: Sheet1
Supplemental Table S16. The relative content of dihydrokaempferol(DHK) in enzyme assay.
	Protein-alleleHJ 10min/35ug/35℃
	Relative intensity			DHK(μM)
	1	2	3	1	2	3		Vmax	137.1
25uM	1.06209e+07	9991297	12883067	29.8018	28.0351	36.1492		Km	121.1
50uM	1.39876e+07	14002066	12596431	39.2486	39.2891	35.3449		Kcat	123.99
100uM	1.9923e+07	20699248	20874750	55.903	58.081	58.5735
200uM	2.65147e+07	25061197	30722054	74.3988	70.3204	86.2045
300uM	2.42469e+07	35723370	58559574	68.0355	100.238	164.315
400uM	2.73161e+07	31819276	33130387	76.6476	89.2832	92.9621
500uM	3.54448e+07	49741074	51278384	99.4562	139.571	143.884
600uM	3.03258e+07	44986358	54158456	85.0925	126.229	151.966
700uM	2.93222e+07	49936855	50009004	82.2766	140.12	140.323
800uM	2.86163e+07	52971479	51715445	80.2958	148.635	145.111
1000uM	2.44698e+07	42981338	43548216	68.661	120.603	122.194
	Protein-alleleZK 10min/35ug/35℃
	Relative intensity			DHK(μM)
	1	2	3	1	2	3
0uM	64744	15722	11306	0.181668	0.0441151	0.031724		Vmax	1.976
25uM	49608.8	808398	623615	0.1392	2.26832	1.74983		Km	7.608
50uM	238601	697488	813619	0.669503	1.95711	2.28297		Kcat	1.787
100uM	902417	621739	726419	2.53214	1.74457	2.03829
200uM	969228	736589	681279	2.7196	2.06683	1.91163
300uM	697779	824188	916060	1.95793	2.31263	2.57042
400uM	738764	635518	614681	2.07293	1.78323	1.72476
500uM	894064	671724	600509	2.5087	1.88482	1.685
600uM	884650	749675	733934	2.48228	2.10355	2.05938
700uM	698736	601092	504854	1.96062	1.68663	1.41659
800uM	790112	548460	548496	2.21701	1.53895	1.53905
1000uM	666236	472721	360263	1.86942	1.32643	1.01088
